# Supplementary material for: The role of π–π stacking and hydrogen-bonding inter­actions in the assembly of a series of isostructural group IIB coordination compounds
Source: Acta Crystallogr C Struct Chem. 2019 Jan 25;75(Pt 2):178–88. doi: 10.1107/S2053229618018314 (PMC6363043; doi:10.1107/S2053229618018314)
Supplement: Supplementary file 1 [file c-75-00178-sup1.cif]

##############################################################################
#                                                                            #
# This CIF contains the data in a paper accepted for publication in          #
# Acta Crystallographica Section C. It conforms to the requirements of       #
# Notes for Authors for Acta Crystallographica Section C, and has been       #
# peer reviewed under the auspices of the IUCr Commission on Journals.       #
#                                                                            #
# Full details of the Crystallographic Information File format               #
# are given in the paper "The Crystallographic Information File (CIF):       #
# a New Standard Archive File for Crystallography" by S. R. Hall, F. H.      #
# Allen and I. D. Brown [Acta Cryst. (1991), A47, 655-685].                  #
#                                                                            #
# The current version of the core CIF dictionary is obtainable from          #
# ftp://ftp.iucr.org/pub/cif_core.dic.                                       #
#                                                                            #
# Software is freely available for graphical display of the structure(s)     #
# in this CIF. For information consult the CIF software page                 #
# http://www.iucr.org/resources/cif/software.                                #
#                                                                            #
# This file may be used for bona fide research purposes within the           #
# scientific community so long as proper attribution is given to the journal # 
# article from which it was obtained.                                        #
#                                                                            #
##############################################################################
data_Compound_1
_audit_creation_method
;
Olex2 1.2
(compiled 2018.05.29 svn.r3508 for OlexSys, GUI svn.r5506)
;
_database_code_depnum_ccdc_archive     'CCDC 1861553'
_chemical_name_systematic
;\
Dichloridobis(2-{(<i>E</i>)-[(2-methoxyphenyl)azaniumylidene]\
methyl}phenolato-\k<i>O</i>)zinc(II)
;
_chemical_name_common     ?
_chemical_formula_moiety     'C28 H26 Cl2 N2 O4 Zn'
_chemical_formula_sum     'C28 H26 Cl2 N2 O4 Zn'
_chemical_formula_iupac     '[Zn Cl2 (C28 H26 N2 O4)]'
_chemical_formula_weight     590.78
_chemical_melting_point     ?
_space_group_crystal_system     triclinic
_space_group_name_H-M_alt     'P -1'
_space_group_name_Hall     '-P 1'
loop_
    _space_group_symop_operation_xyz
    'x, y, z'
    '-x, -y, -z'
_cell_length_a     9.1926(2)
_cell_length_b     10.6101(2)
_cell_length_c     14.8057(3)
_cell_angle_alpha     94.1880(10)
_cell_angle_beta     97.7160(10)
_cell_angle_gamma     114.4090(10)
_cell_volume     1289.80(5)
_cell_formula_units_Z     2
_cell_measurement_reflns_used     9828
_cell_measurement_theta_min     2.47
_cell_measurement_theta_max     34.04
_cell_measurement_temperature     100
_exptl_crystal_description     Block
_exptl_crystal_colour     yellow
_exptl_crystal_size_max     0.26
_exptl_crystal_size_mid     0.117
_exptl_crystal_size_min     0.105
_exptl_crystal_density_diffrn     1.521
_exptl_crystal_density_meas     ?
_exptl_crystal_density_method     'not measured'
_exptl_crystal_F_000     608
_exptl_absorpt_coefficient_mu     1.198
_exptl_absorpt_correction_type     multi-scan
_exptl_absorpt_process_details
;
(SADABS; Bruker, 2016)
;
_exptl_absorpt_correction_T_min     0.6908
_exptl_absorpt_correction_T_max     0.7470
_diffrn_ambient_temperature     100.0
_diffrn_source     'standard sealed X-ray tube'
_diffrn_radiation_type     MoK\a
_diffrn_radiation_wavelength     0.71073
_diffrn_radiation_monochromator     graphite
_diffrn_measurement_device_type     'Bruker SMART APEXII area detector'
_diffrn_measurement_device     'Kappa diffractometer'
_diffrn_measurement_method     '\w scans'
_diffrn_detector     'Bruker APEXII area detector'
_diffrn_detector_area_resol_mean     7.9
_diffrn_reflns_number     93163
_diffrn_reflns_av_R_equivalents     0.0525
_diffrn_reflns_av_unetI/netI     0.0354
_diffrn_reflns_theta_min     2.130
_diffrn_reflns_theta_max     35.726
_diffrn_reflns_theta_full     25.242
_diffrn_measured_fraction_theta_max     0.998
_diffrn_measured_fraction_theta_full     1.000
_diffrn_reflns_limit_h_min     -15
_diffrn_reflns_limit_h_max     15
_diffrn_reflns_limit_k_min     -17
_diffrn_reflns_limit_k_max     17
_diffrn_reflns_limit_l_min     -24
_diffrn_reflns_limit_l_max     24
_diffrn_standards_number     0
_diffrn_radiation_probe     x-ray
_refine_special_details     ?
_reflns_number_total     11965
_reflns_number_gt     9331
_reflns_threshold_expression     'I > 2\s(I)'
_refine_ls_structure_factor_coef     Fsqd
_refine_ls_matrix_type     full
_refine_ls_R_factor_all     0.0552
_refine_ls_R_factor_gt     0.0353
_refine_ls_wR_factor_gt     0.0771
_refine_ls_wR_factor_ref     0.0840
_refine_ls_goodness_of_fit_ref     1.016
_refine_ls_restrained_S_all     1.016
_refine_ls_number_reflns     11965
_refine_ls_number_parameters     336
_refine_ls_number_restraints     0
_refine_ls_hydrogen_treatment     constr
_refine_ls_weighting_scheme     calc
_refine_ls_weighting_details
              'w=1/[\s^2^(Fo^2^)+(0.0370P)^2^+0.6038P] where P=(Fo^2^+2Fc^2^)/3'
_atom_sites_solution_hydrogens     geom
_atom_sites_solution_primary     dual
_atom_sites_solution_secondary     ?
_refine_ls_shift/su_max     0.001
_refine_ls_shift/su_mean     0.000
_refine_diff_density_max     0.773
_refine_diff_density_min     -0.707
_refine_ls_extinction_method     none
_refine_ls_extinction_coef     .
loop_
    _atom_type_symbol
    _atom_type_description
    _atom_type_scat_dispersion_real
    _atom_type_scat_dispersion_imag
    _atom_type_scat_source
    'C' 'C' 0.0033 0.0016
                         'International Tables Vol C Tables 4.2.6.8 and 6.1.1.4'
    'H' 'H' 0.0000 0.0000
                         'International Tables Vol C Tables 4.2.6.8 and 6.1.1.4'
    'Cl' 'Cl' 0.1484 0.1585
                         'International Tables Vol C Tables 4.2.6.8 and 6.1.1.4'
    'N' 'N' 0.0061 0.0033
                         'International Tables Vol C Tables 4.2.6.8 and 6.1.1.4'
    'O' 'O' 0.0106 0.0060
                         'International Tables Vol C Tables 4.2.6.8 and 6.1.1.4'
    'Zn' 'Zn' 0.2839 1.4301
                         'International Tables Vol C Tables 4.2.6.8 and 6.1.1.4'
_computing_data_collection
;
APEX3 (Bruker, 2016)
;
_computing_cell_refinement
;
SAINT (Bruker, 2015)
;
_computing_data_reduction
;
SAINT (Bruker, 2015)
;
_computing_structure_solution
;
SHELXT (Sheldrick, 2015b)
;
_computing_structure_refinement
;
SHELXL2014 (Sheldrick, 2015a)
;
_computing_molecular_graphics
;
OLEX2 (Dolomanov <i>et al.</i>,  2009)
;
_computing_publication_material
;
OLEX2 (Dolomanov <i>et al.</i>,  2009)
;
loop_
    _atom_site_type_symbol
    _atom_site_label
    _atom_site_fract_x
    _atom_site_fract_y
    _atom_site_fract_z
    _atom_site_U_iso_or_equiv
    _atom_site_adp_type
    _atom_site_calc_flag
    _atom_site_occupancy
    _atom_site_disorder_assembly
    _atom_site_disorder_group
    Zn Zn1 0.78269(2) 0.33923(2) 0.71660(2) 0.01225(4) Uani d 1 . .
    Cl Cl1 0.58971(4) 0.39395(3) 0.64597(2) 0.01828(6) Uani d 1 . .
    Cl Cl2 1.05003(4) 0.46074(3) 0.72121(2) 0.01983(6) Uani d 1 . .
    O O1A 0.75873(12) 0.35079(10) 0.84784(6) 0.01486(16) Uani d 1 . .
    O O1B 0.73799(11) 0.15246(9) 0.65301(6) 0.01458(16) Uani d 1 . .
    O O2B 1.01441(12) 0.27418(10) 0.49592(7) 0.01827(18) Uani d 1 . .
    O O2A 0.63225(13) 0.63174(11) 0.84985(7) 0.02096(19) Uani d 1 . .
    N N1B 0.78530(13) 0.02994(11) 0.50462(7) 0.01276(17) Uani d 1 . .
    H H1B 0.8193 0.1044 0.5463 0.015 Uiso calc 1 . .
    N N1A 0.73008(13) 0.51596(11) 0.97988(8) 0.01443(18) Uani d 1 . .
    H H1A 0.7160 0.4892 0.9204 0.017 Uiso calc 1 . .
    C C1B 0.60814(15) 0.03742(12) 0.65300(8) 0.01257(19) Uani d 1 . .
    C C1A 0.81909(14) 0.29733(12) 0.91128(8) 0.01229(19) Uani d 1 . .
    C C6A 0.83502(15) 0.34584(12) 1.00664(8) 0.01243(19) Uani d 1 . .
    C C6B 0.56362(15) -0.08101(12) 0.58464(8) 0.01256(19) Uani d 1 . .
    C C7B 0.65395(15) -0.07798(13) 0.51344(8) 0.0135(2) Uani d 1 . .
    H H7B 0.6165 -0.1596 0.4695 0.016 Uiso calc 1 . .
    C C2A 0.87012(16) 0.19149(13) 0.89030(9) 0.0161(2) Uani d 1 . .
    H H2A 0.8635 0.1585 0.8278 0.019 Uiso calc 1 . .
    C C2B 0.50596(15) 0.02403(13) 0.71897(9) 0.0149(2) Uani d 1 . .
    H H2B 0.5319 0.1006 0.7653 0.018 Uiso calc 1 . .
    C C7A 0.79231(15) 0.45396(13) 1.03586(8) 0.0141(2) Uani d 1 . .
    H H7A 0.8099 0.4833 1.1001 0.017 Uiso calc 1 . .
    C C5B 0.42209(15) -0.20542(13) 0.58441(9) 0.0150(2) Uani d 1 . .
    H H5B 0.3934 -0.2833 0.5386 0.018 Uiso calc 1 . .
    C C9B 0.85462(16) -0.07663(14) 0.37295(9) 0.0168(2) Uani d 1 . .
    H H9B 0.7741 -0.1668 0.3771 0.020 Uiso calc 1 . .
    C C5A 0.89772(16) 0.28629(14) 1.07591(9) 0.0168(2) Uani d 1 . .
    H H5A 0.9085 0.3192 1.1390 0.020 Uiso calc 1 . .
    C C10B 0.95009(17) -0.05883(16) 0.30531(9) 0.0210(3) Uani d 1 . .
    H H10B 0.9365 -0.1372 0.2639 0.025 Uiso calc 1 . .
    C C13B 0.99865(15) 0.17174(14) 0.42983(8) 0.0152(2) Uani d 1 . .
    C C8B 0.87793(15) 0.03839(13) 0.43438(8) 0.0137(2) Uani d 1 . .
    C C3B 0.36930(16) -0.09889(14) 0.71670(9) 0.0159(2) Uani d 1 . .
    H H3B 0.3030 -0.1051 0.7617 0.019 Uiso calc 1 . .
    C C9A 0.68435(16) 0.66509(15) 1.09870(9) 0.0191(2) Uani d 1 . .
    H H9A 0.7179 0.6228 1.1467 0.023 Uiso calc 1 . .
    C C4B 0.32585(15) -0.21493(13) 0.64943(9) 0.0157(2) Uani d 1 . .
    H H4B 0.2314 -0.2986 0.6489 0.019 Uiso calc 1 . .
    C C8A 0.68327(16) 0.62282(13) 1.00706(9) 0.0156(2) Uani d 1 . .
    C C12A 0.58437(17) 0.79013(15) 0.95712(11) 0.0212(3) Uani d 1 . .
    H H12A 0.5507 0.8329 0.9095 0.025 Uiso calc 1 . .
    C C12B 1.09137(17) 0.18984(16) 0.36023(9) 0.0190(2) Uani d 1 . .
    H H12B 1.1710 0.2799 0.3551 0.023 Uiso calc 1 . .
    C C4A 0.94279(18) 0.18186(15) 1.05275(10) 0.0200(2) Uani d 1 . .
    H H4A 0.9826 0.1412 1.0994 0.024 Uiso calc 1 . .
    C C11B 1.06531(17) 0.07378(17) 0.29848(9) 0.0212(3) Uani d 1 . .
    H H11B 1.1275 0.0856 0.2508 0.025 Uiso calc 1 . .
    C C13A 0.63154(16) 0.68325(14) 0.93594(9) 0.0171(2) Uani d 1 . .
    C C14B 1.1425(2) 0.41087(15) 0.49745(11) 0.0254(3) Uani d 1 . .
    H H14A 1.1247 0.4457 0.4394 0.038 Uiso calc 1 . .
    H H14B 1.2472 0.4054 0.5051 0.038 Uiso calc 1 . .
    H H14C 1.1428 0.4747 0.5489 0.038 Uiso calc 1 . .
    C C3A 0.92945(18) 0.13554(14) 0.95946(10) 0.0197(2) Uani d 1 . .
    H H3A 0.9620 0.0640 0.9435 0.024 Uiso calc 1 . .
    C C11A 0.58748(18) 0.83271(16) 1.04881(11) 0.0243(3) Uani d 1 . .
    H H11A 0.5563 0.9055 1.0636 0.029 Uiso calc 1 . .
    C C14A 0.54557(19) 0.66647(16) 0.77481(10) 0.0231(3) Uani d 1 . .
    H H14D 0.5446 0.6152 0.7167 0.035 Uiso calc 1 . .
    H H14E 0.5994 0.7672 0.7726 0.035 Uiso calc 1 . .
    H H14F 0.4337 0.6407 0.7839 0.035 Uiso calc 1 . .
    C C10A 0.63522(18) 0.77081(16) 1.11873(11) 0.0244(3) Uani d 1 . .
    H H10A 0.6347 0.8003 1.1808 0.029 Uiso calc 1 . .
loop_
    _atom_site_aniso_label
    _atom_site_aniso_U_11
    _atom_site_aniso_U_22
    _atom_site_aniso_U_33
    _atom_site_aniso_U_12
    _atom_site_aniso_U_13
    _atom_site_aniso_U_23
    Zn1 0.01434(7) 0.01084(6) 0.01021(6) 0.00409(5) 0.00255(5) 0.00064(4)
    Cl1 0.02136(14) 0.01873(13) 0.01582(13) 0.01077(12) 0.00027(10) 0.00101(10)
    Cl2 0.01624(13) 0.02080(14) 0.01455(12) 0.00027(11) 0.00358(10) 0.00072(10)
    O1A 0.0187(4) 0.0185(4) 0.0116(4) 0.0114(3) 0.0037(3) 0.0040(3)
    O1B 0.0136(4) 0.0111(4) 0.0169(4) 0.0030(3) 0.0049(3) -0.0005(3)
    O2B 0.0204(5) 0.0149(4) 0.0175(4) 0.0043(3) 0.0078(3) 0.0018(3)
    O2A 0.0278(5) 0.0268(5) 0.0172(4) 0.0195(4) 0.0053(4) 0.0057(4)
    N1B 0.0133(4) 0.0133(4) 0.0120(4) 0.0061(4) 0.0028(3) 0.0009(3)
    N1A 0.0143(5) 0.0150(4) 0.0158(4) 0.0079(4) 0.0033(4) 0.0015(4)
    C1B 0.0127(5) 0.0121(5) 0.0132(5) 0.0058(4) 0.0018(4) 0.0015(4)
    C1A 0.0118(5) 0.0129(5) 0.0123(5) 0.0052(4) 0.0029(4) 0.0020(4)
    C6A 0.0133(5) 0.0133(5) 0.0120(5) 0.0068(4) 0.0024(4) 0.0021(4)
    C6B 0.0132(5) 0.0108(4) 0.0131(5) 0.0048(4) 0.0018(4) 0.0010(4)
    C7B 0.0142(5) 0.0130(5) 0.0130(5) 0.0060(4) 0.0016(4) 0.0012(4)
    C2A 0.0188(6) 0.0161(5) 0.0157(5) 0.0101(4) 0.0034(4) 0.0001(4)
    C2B 0.0147(5) 0.0153(5) 0.0152(5) 0.0068(4) 0.0037(4) 0.0008(4)
    C7A 0.0140(5) 0.0144(5) 0.0138(5) 0.0060(4) 0.0030(4) 0.0007(4)
    C5B 0.0147(5) 0.0122(5) 0.0158(5) 0.0041(4) 0.0010(4) 0.0021(4)
    C9B 0.0158(5) 0.0206(6) 0.0147(5) 0.0096(5) 0.0010(4) -0.0012(4)
    C5A 0.0198(6) 0.0176(5) 0.0136(5) 0.0089(5) 0.0016(4) 0.0035(4)
    C10B 0.0192(6) 0.0312(7) 0.0146(5) 0.0143(5) 0.0016(4) -0.0030(5)
    C13B 0.0143(5) 0.0192(5) 0.0132(5) 0.0082(4) 0.0028(4) 0.0029(4)
    C8B 0.0129(5) 0.0187(5) 0.0112(5) 0.0085(4) 0.0022(4) 0.0020(4)
    C3B 0.0143(5) 0.0183(5) 0.0173(5) 0.0080(4) 0.0056(4) 0.0056(4)
    C9A 0.0158(6) 0.0238(6) 0.0177(6) 0.0104(5) 0.0012(4) -0.0054(5)
    C4B 0.0134(5) 0.0139(5) 0.0188(5) 0.0043(4) 0.0029(4) 0.0050(4)
    C8A 0.0139(5) 0.0150(5) 0.0185(5) 0.0073(4) 0.0026(4) -0.0005(4)
    C12A 0.0190(6) 0.0178(6) 0.0290(7) 0.0099(5) 0.0053(5) 0.0019(5)
    C12B 0.0176(6) 0.0262(6) 0.0154(5) 0.0103(5) 0.0058(4) 0.0064(5)
    C4A 0.0253(7) 0.0199(6) 0.0188(6) 0.0141(5) 0.0008(5) 0.0057(5)
    C11B 0.0182(6) 0.0344(7) 0.0134(5) 0.0137(6) 0.0041(4) 0.0020(5)
    C13A 0.0157(5) 0.0161(5) 0.0205(6) 0.0075(4) 0.0048(4) 0.0018(4)
    C14B 0.0284(7) 0.0163(6) 0.0260(7) 0.0018(5) 0.0122(6) 0.0035(5)
    C3A 0.0240(6) 0.0175(6) 0.0222(6) 0.0137(5) 0.0030(5) 0.0025(5)
    C11A 0.0191(6) 0.0202(6) 0.0334(8) 0.0105(5) 0.0020(5) -0.0050(5)
    C14A 0.0273(7) 0.0262(7) 0.0217(6) 0.0167(6) 0.0044(5) 0.0074(5)
    C10A 0.0199(6) 0.0273(7) 0.0247(7) 0.0124(6) -0.0001(5) -0.0094(5)
_geom_special_details
;
 All esds (except the esd in the dihedral angle between two l.s. planes)
 are estimated using the full covariance matrix.  The cell esds are taken
 into account individually in the estimation of esds in distances, angles
 and torsion angles; correlations between esds in cell parameters are only
 used when they are defined by crystal symmetry.  An approximate (isotropic)
 treatment of cell esds is used for estimating esds involving l.s. planes.
;
loop_
    _geom_bond_atom_site_label_1
    _geom_bond_atom_site_label_2
    _geom_bond_site_symmetry_2
    _geom_bond_distance
    _geom_bond_publ_flag
    Zn1 Cl1 . 2.2404(4) ?
    Zn1 Cl2 . 2.2427(4) ?
    Zn1 O1A . 1.9854(9) ?
    Zn1 O1B . 1.9832(9) ?
    O1A C1A . 1.3076(14) ?
    O1B C1B . 1.3078(15) ?
    O2B C13B . 1.3550(16) ?
    O2B C14B . 1.4376(17) ?
    O2A C13A . 1.3516(16) ?
    O2A C14A . 1.4387(17) ?
    N1B H1B . 0.8800 ?
    N1B C7B . 1.3067(16) ?
    N1B C8B . 1.4152(16) ?
    N1A H1A . 0.8800 ?
    N1A C7A . 1.3077(16) ?
    N1A C8A . 1.4197(16) ?
    C1B C6B . 1.4314(17) ?
    C1B C2B . 1.4187(17) ?
    C1A C6A . 1.4338(17) ?
    C1A C2A . 1.4147(17) ?
    C6A C7A . 1.4151(17) ?
    C6A C5A . 1.4213(17) ?
    C6B C7B . 1.4212(17) ?
    C6B C5B . 1.4191(17) ?
    C7B H7B . 0.9500 ?
    C2A H2A . 0.9500 ?
    C2A C3A . 1.3802(19) ?
    C2B H2B . 0.9500 ?
    C2B C3B . 1.3814(18) ?
    C7A H7A . 0.9500 ?
    C5B H5B . 0.9500 ?
    C5B C4B . 1.3742(18) ?
    C9B H9B . 0.9500 ?
    C9B C10B . 1.3912(19) ?
    C9B C8B . 1.3899(18) ?
    C5A H5A . 0.9500 ?
    C5A C4A . 1.3707(19) ?
    C10B H10B . 0.9500 ?
    C10B C11B . 1.389(2) ?
    C13B C8B . 1.4050(18) ?
    C13B C12B . 1.3981(18) ?
    C3B H3B . 0.9500 ?
    C3B C4B . 1.4053(18) ?
    C9A H9A . 0.9500 ?
    C9A C8A . 1.3949(18) ?
    C9A C10A . 1.399(2) ?
    C4B H4B . 0.9500 ?
    C8A C13A . 1.4008(19) ?
    C12A H12A . 0.9500 ?
    C12A C13A . 1.4012(19) ?
    C12A C11A . 1.392(2) ?
    C12B H12B . 0.9500 ?
    C12B C11B . 1.394(2) ?
    C4A H4A . 0.9500 ?
    C4A C3A . 1.404(2) ?
    C11B H11B . 0.9500 ?
    C14B H14A . 0.9800 ?
    C14B H14B . 0.9800 ?
    C14B H14C . 0.9800 ?
    C3A H3A . 0.9500 ?
    C11A H11A . 0.9500 ?
    C11A C10A . 1.382(2) ?
    C14A H14D . 0.9800 ?
    C14A H14E . 0.9800 ?
    C14A H14F . 0.9800 ?
    C10A H10A . 0.9500 ?
loop_
    _geom_angle_atom_site_label_1
    _geom_angle_atom_site_label_2
    _geom_angle_atom_site_label_3
    _geom_angle_site_symmetry_1
    _geom_angle_site_symmetry_3
    _geom_angle
    _geom_angle_publ_flag
    Cl1 Zn1 Cl2 . . 124.837(14) ?
    O1A Zn1 Cl1 . . 103.90(3) ?
    O1A Zn1 Cl2 . . 104.04(3) ?
    O1B Zn1 Cl1 . . 105.46(3) ?
    O1B Zn1 Cl2 . . 102.79(3) ?
    O1B Zn1 O1A . . 116.75(4) ?
    C1A O1A Zn1 . . 125.54(8) ?
    C1B O1B Zn1 . . 125.06(8) ?
    C13B O2B C14B . . 117.28(11) ?
    C13A O2A C14A . . 117.02(11) ?
    C7B N1B H1B . . 116.9 ?
    C7B N1B C8B . . 126.13(11) ?
    C8B N1B H1B . . 116.9 ?
    C7A N1A H1A . . 117.3 ?
    C7A N1A C8A . . 125.41(11) ?
    C8A N1A H1A . . 117.3 ?
    O1B C1B C6B . . 120.27(11) ?
    O1B C1B C2B . . 122.41(11) ?
    C2B C1B C6B . . 117.32(11) ?
    O1A C1A C6A . . 119.79(11) ?
    O1A C1A C2A . . 122.76(11) ?
    C2A C1A C6A . . 117.45(11) ?
    C7A C6A C1A . . 122.46(11) ?
    C7A C6A C5A . . 117.50(11) ?
    C5A C6A C1A . . 120.04(11) ?
    C7B C6B C1B . . 122.20(11) ?
    C5B C6B C1B . . 120.17(11) ?
    C5B C6B C7B . . 117.60(11) ?
    N1B C7B C6B . . 124.13(11) ?
    N1B C7B H7B . . 117.9 ?
    C6B C7B H7B . . 117.9 ?
    C1A C2A H2A . . 119.6 ?
    C3A C2A C1A . . 120.85(12) ?
    C3A C2A H2A . . 119.6 ?
    C1B C2B H2B . . 119.6 ?
    C3B C2B C1B . . 120.87(12) ?
    C3B C2B H2B . . 119.6 ?
    N1A C7A C6A . . 124.08(11) ?
    N1A C7A H7A . . 118.0 ?
    C6A C7A H7A . . 118.0 ?
    C6B C5B H5B . . 119.5 ?
    C4B C5B C6B . . 121.01(12) ?
    C4B C5B H5B . . 119.5 ?
    C10B C9B H9B . . 120.2 ?
    C8B C9B H9B . . 120.2 ?
    C8B C9B C10B . . 119.53(13) ?
    C6A C5A H5A . . 119.6 ?
    C4A C5A C6A . . 120.74(12) ?
    C4A C5A H5A . . 119.6 ?
    C9B C10B H10B . . 120.1 ?
    C11B C10B C9B . . 119.87(13) ?
    C11B C10B H10B . . 120.1 ?
    O2B C13B C8B . . 115.16(11) ?
    O2B C13B C12B . . 125.28(12) ?
    C12B C13B C8B . . 119.56(12) ?
    C9B C8B N1B . . 123.25(12) ?
    C9B C8B C13B . . 120.69(11) ?
    C13B C8B N1B . . 116.05(11) ?
    C2B C3B H3B . . 119.2 ?
    C2B C3B C4B . . 121.66(12) ?
    C4B C3B H3B . . 119.2 ?
    C8A C9A H9A . . 120.6 ?
    C8A C9A C10A . . 118.83(14) ?
    C10A C9A H9A . . 120.6 ?
    C5B C4B C3B . . 118.97(12) ?
    C5B C4B H4B . . 120.5 ?
    C3B C4B H4B . . 120.5 ?
    C9A C8A N1A . . 122.96(12) ?
    C9A C8A C13A . . 120.83(12) ?
    C13A C8A N1A . . 116.19(11) ?
    C13A C12A H12A . . 120.5 ?
    C11A C12A H12A . . 120.5 ?
    C11A C12A C13A . . 119.10(14) ?
    C13B C12B H12B . . 120.5 ?
    C11B C12B C13B . . 119.03(13) ?
    C11B C12B H12B . . 120.5 ?
    C5A C4A H4A . . 120.3 ?
    C5A C4A C3A . . 119.33(12) ?
    C3A C4A H4A . . 120.3 ?
    C10B C11B C12B . . 121.24(13) ?
    C10B C11B H11B . . 119.4 ?
    C12B C11B H11B . . 119.4 ?
    O2A C13A C8A . . 115.56(11) ?
    O2A C13A C12A . . 124.76(13) ?
    C8A C13A C12A . . 119.68(13) ?
    O2B C14B H14A . . 109.5 ?
    O2B C14B H14B . . 109.5 ?
    O2B C14B H14C . . 109.5 ?
    H14A C14B H14B . . 109.5 ?
    H14A C14B H14C . . 109.5 ?
    H14B C14B H14C . . 109.5 ?
    C2A C3A C4A . . 121.56(12) ?
    C2A C3A H3A . . 119.2 ?
    C4A C3A H3A . . 119.2 ?
    C12A C11A H11A . . 119.4 ?
    C10A C11A C12A . . 121.10(13) ?
    C10A C11A H11A . . 119.4 ?
    O2A C14A H14D . . 109.5 ?
    O2A C14A H14E . . 109.5 ?
    O2A C14A H14F . . 109.5 ?
    H14D C14A H14E . . 109.5 ?
    H14D C14A H14F . . 109.5 ?
    H14E C14A H14F . . 109.5 ?
    C9A C10A H10A . . 119.8 ?
    C11A C10A C9A . . 120.43(14) ?
    C11A C10A H10A . . 119.8 ?
loop_
    _geom_torsion_atom_site_label_1
    _geom_torsion_atom_site_label_2
    _geom_torsion_atom_site_label_3
    _geom_torsion_atom_site_label_4
    _geom_torsion_site_symmetry_1
    _geom_torsion_site_symmetry_2
    _geom_torsion_site_symmetry_3
    _geom_torsion_site_symmetry_4
    _geom_torsion
    _geom_torsion_publ_flag
    Zn1 O1A C1A C6A . . . . 161.78(9) ?
    Zn1 O1A C1A C2A . . . . -18.43(17) ?
    Zn1 O1B C1B C6B . . . . 161.25(9) ?
    Zn1 O1B C1B C2B . . . . -18.45(16) ?
    O1A C1A C6A C7A . . . . -2.03(18) ?
    O1A C1A C6A C5A . . . . 178.83(11) ?
    O1A C1A C2A C3A . . . . -178.39(13) ?
    O1B C1B C6B C7B . . . . -1.78(18) ?
    O1B C1B C6B C5B . . . . -179.60(11) ?
    O1B C1B C2B C3B . . . . 179.73(12) ?
    O2B C13B C8B N1B . . . . 2.38(16) ?
    O2B C13B C8B C9B . . . . -177.17(11) ?
    O2B C13B C12B C11B . . . . 177.94(12) ?
    N1A C8A C13A O2A . . . . 0.17(17) ?
    N1A C8A C13A C12A . . . . -179.56(12) ?
    C1B C6B C7B N1B . . . . 1.32(19) ?
    C1B C6B C5B C4B . . . . -0.20(18) ?
    C1B C2B C3B C4B . . . . -0.1(2) ?
    C1A C6A C7A N1A . . . . 2.4(2) ?
    C1A C6A C5A C4A . . . . -0.3(2) ?
    C1A C2A C3A C4A . . . . -0.5(2) ?
    C6A C1A C2A C3A . . . . 1.40(19) ?
    C6A C5A C4A C3A . . . . 1.2(2) ?
    C6B C1B C2B C3B . . . . 0.03(18) ?
    C6B C5B C4B C3B . . . . 0.14(19) ?
    C7B N1B C8B C9B . . . . -10.54(19) ?
    C7B N1B C8B C13B . . . . 169.93(12) ?
    C7B C6B C5B C4B . . . . -178.11(12) ?
    C2A C1A C6A C7A . . . . 178.17(12) ?
    C2A C1A C6A C5A . . . . -0.96(18) ?
    C2B C1B C6B C7B . . . . 177.93(11) ?
    C2B C1B C6B C5B . . . . 0.11(17) ?
    C2B C3B C4B C5B . . . . 0.01(19) ?
    C7A N1A C8A C9A . . . . -6.4(2) ?
    C7A N1A C8A C13A . . . . 174.92(12) ?
    C7A C6A C5A C4A . . . . -179.52(13) ?
    C5B C6B C7B N1B . . . . 179.18(12) ?
    C9B C10B C11B C12B . . . . 2.1(2) ?
    C5A C6A C7A N1A . . . . -178.46(12) ?
    C5A C4A C3A C2A . . . . -0.8(2) ?
    C10B C9B C8B N1B . . . . 179.37(12) ?
    C10B C9B C8B C13B . . . . -1.12(19) ?
    C13B C12B C11B C10B . . . . -0.4(2) ?
    C8B N1B C7B C6B . . . . -179.17(11) ?
    C8B C9B C10B C11B . . . . -1.3(2) ?
    C8B C13B C12B C11B . . . . -2.06(19) ?
    C9A C8A C13A O2A . . . . -178.54(12) ?
    C9A C8A C13A C12A . . . . 1.7(2) ?
    C8A N1A C7A C6A . . . . 178.78(12) ?
    C8A C9A C10A C11A . . . . -0.4(2) ?
    C12A C11A C10A C9A . . . . 1.1(2) ?
    C12B C13B C8B N1B . . . . -177.62(11) ?
    C12B C13B C8B C9B . . . . 2.83(19) ?
    C13A C12A C11A C10A . . . . -0.4(2) ?
    C14B O2B C13B C8B . . . . 176.51(12) ?
    C14B O2B C13B C12B . . . . -3.48(19) ?
    C11A C12A C13A O2A . . . . 179.28(13) ?
    C11A C12A C13A C8A . . . . -1.0(2) ?
    C14A O2A C13A C8A . . . . 165.83(12) ?
    C14A O2A C13A C12A . . . . -14.5(2) ?
    C10A C9A C8A N1A . . . . -179.64(13) ?
    C10A C9A C8A C13A . . . . -1.0(2) ?
loop_
    _geom_hbond_atom_site_label_D
    _geom_hbond_atom_site_label_H
    _geom_hbond_atom_site_label_A
    _geom_hbond_site_symmetry_A
    _geom_hbond_distance_DH
    _geom_hbond_distance_HA
    _geom_hbond_distance_DA
    _geom_hbond_angle_DHA
    N1B H1B O1B . 0.88 1.96 2.6481(14) 134
    N1A H1A O1A . 0.88 1.96 2.6424(14) 134
    C7B H7B Cl1 2_656 0.95 2.70 3.6118(13) 160
    C7A H7A Cl2 2_767 0.95 2.69 3.5913(13) 159
    C14B H14C Cl2 . 0.98 2.79 3.5845(16) 138.4
    C14A H14D Cl1 . 0.98 2.71 3.5406(16) 142.8
_shelx_space_group_comment
;
The symmetry employed for this shelxl refinement is uniquely defined
by the following loop, which should always be used as a source of
symmetry information in preference to the above space-group names.
They are only intended as comments.
;
_shelx_estimated_absorpt_T_min     0.746
_shelx_estimated_absorpt_T_max     0.885
_shelx_hkl_file
;
  -1   0   0   72.19    2.40
  -1   0   0   75.39    2.30
   1   0   0   75.19    2.50
   1   0   0   70.49    2.50
  -2   0   0   38.50    2.40
  -2   0   0   39.70    3.10
   2   0   0   39.20    2.50
  -3   0   0   21.60    2.20
  -3   0   0   18.70    1.70
  -3   0   0   15.90    2.40
  -3   0   0   18.70    1.90
  -3   0   0   18.50    2.00
  -3   0   0   17.40    2.40
   3   0   0   23.60    2.50
   3   0   0   22.80    2.30
   3   0   0   18.00    2.30
   3   0   0   18.80    1.70
   3   0   0   21.20    2.20
  -4   0   0    1.90    1.90
  -4   0   0    6.70    1.80
  -4   0   0    2.30    2.20
  -4   0   0    7.70    2.30
  -4   0   0    4.80    1.90
  -4   0   0    9.30    2.10
   4   0   0    4.20    1.80
   4   0   0    4.70    1.70
   4   0   0    3.60    2.00
   4   0   0    4.70    1.40
   4   0   0    6.00    2.30
   4   0   0    6.60    2.20
   4   0   0    2.70    2.10
   4   0   0    8.50    2.30
  -5   0   0  594.44   16.00
  -5   0   0  576.94   15.90
  -5   0   0  594.94   15.10
  -5   0   0  604.24   15.00
  -5   0   0  599.14   14.90
  -5   0   0  582.14   14.60
   5   0   0  604.44   15.20
   5   0   0  570.64   14.00
   5   0   0  601.54   16.10
   5   0   0  580.94   14.50
   5   0   0  602.54   15.10
   5   0   0  594.44   14.80
   5   0   0  583.54   14.70
   5   0   0  600.44   15.40
  -6   0   0  198.48    7.10
  -6   0   0  193.18    7.00
  -6   0   0  178.58    7.10
  -6   0   0  195.98    8.40
  -6   0   0  194.78    7.50
   6   0   0  185.68    7.10
   6   0   0  189.98    6.80
   6   0   0  200.78    7.40
   6   0   0  187.88    7.50
   6   0   0  186.18    8.10
   6   0   0  187.28    6.10
   6   0   0  186.18    6.90
   6   0   0  187.38    6.50
  -7   0   0  117.29    6.30
  -7   0   0  121.09    6.20
  -7   0   0  138.19    6.60
  -7   0   0  119.29    6.90
   7   0   0  118.49    4.80
   7   0   0  134.89    6.80
   7   0   0  124.69    6.50
   7   0   0  121.39    5.60
   7   0   0  129.39    6.90
   7   0   0  120.09    6.30
   7   0   0  126.19    6.00
  -8   0   0    6.40    4.20
  -8   0   0    6.20    3.60
  -8   0   0   13.10    3.40
  -8   0   0    7.20    3.50
   8   0   0    7.80    4.20
   8   0   0    9.60    3.00
   8   0   0    8.80    3.30
   8   0   0    3.50    3.80
   8   0   0    8.10    3.60
  -9   0   0    8.90    4.00
  -9   0   0    6.20    4.60
  -9   0   0    9.20    4.30
  -9   0   0   11.10    3.60
   9   0   0   10.50    3.60
   9   0   0   12.80    4.20
   9   0   0   10.00    4.60
   9   0   0   11.10    4.50
 -10   0   0    2.20    4.80
 -10   0   0    4.20    4.40
 -10   0   0   -7.30    3.80
  10   0   0    2.90    4.20
  10   0   0   -3.20    4.20
  10   0   0   -0.60    4.60
  10   0   0   -1.40    3.60
 -11   0   0   90.29    7.60
 -11   0   0   87.49    8.30
 -11   0   0   90.19    7.90
  11   0   0  100.59    8.10
  11   0   0   96.19    8.40
  11   0   0   96.59    8.70
 -12   0   0   -0.70    5.00
 -12   0   0    0.90    4.60
 -12   0   0    3.20    5.90
  12   0   0    1.90    4.80
  12   0   0   11.00    6.00
  12   0   0    6.50    5.50
 -13   0   0   -8.00    5.10
 -13   0   0    4.90    5.30
 -13   0   0   -1.70    6.10
  13   0   0    1.50    5.00
  13   0   0   -8.00    5.30
  13   0   0   -5.70    5.20
  13  -1   0    0.50    5.70
  13  -1   0    5.80    5.70
 -13   1   0   -1.20    4.70
 -13   1   0   -1.80    5.30
 -13   1   0   -5.60    6.00
  12  -1   0   25.00    6.10
  12  -1   0   27.30    6.70
  12  -1   0   37.00    6.10
 -12   1   0   19.70    5.40
 -12   1   0   31.50    6.30
 -12   1   0   34.80    6.90
  11  -1   0    9.10    4.00
  11  -1   0    9.80    5.10
  11  -1   0    3.10    4.30
  11  -1   0    6.70    5.40
 -11   1   0    4.50    4.60
 -11   1   0    8.70    5.50
 -11   1   0    9.30    4.60
  10  -1   0   43.50    5.50
  10  -1   0   31.50    4.90
  10  -1   0   45.70    5.90
  10  -1   0   34.20    4.80
 -10   1   0   36.10    6.00
 -10   1   0   45.70    5.20
 -10   1   0   47.80    5.70
 -10   1   0   40.70    5.30
   9  -1   0   23.50    4.70
   9  -1   0   28.90    4.50
   9  -1   0   22.00    3.90
   9  -1   0   16.90    5.00
  -9   1   0   27.40    4.30
  -9   1   0   12.50    3.90
  -9   1   0   24.40    4.40
  -9   1   0   16.40    4.60
   8  -1   0  138.79    7.30
   8  -1   0  151.88    7.90
   8  -1   0  143.69    6.70
   8  -1   0  138.29    6.80
   8  -1   0  140.39    6.70
   8  -1   0  136.29    7.00
  -8   1   0  138.19    7.10
  -8   1   0  139.19    7.60
  -8   1   0  131.39    6.70
  -8   1   0  141.89    6.80
   7  -1   0  112.49    5.70
   7  -1   0  102.09    4.30
   7  -1   0  110.89    4.80
   7  -1   0  118.39    6.10
   7  -1   0  119.39    5.60
   7  -1   0  106.99    6.00
   7  -1   0  102.49    5.60
  -7   1   0  107.49    5.60
  -7   1   0  116.39    5.70
  -7   1   0  123.19    5.70
  -7   1   0  103.79    7.00
  -7   1   0  111.59    5.90
   6  -1   0   19.60    1.80
   6  -1   0   23.10    3.20
   6  -1   0   23.80    2.90
   6  -1   0   14.50    3.00
   6  -1   0   16.90    2.10
   6  -1   0   23.10    2.90
   6  -1   0   26.90    2.40
   6  -1   0   19.00    3.20
   6  -1   0   19.80    3.40
  -6   1   0   23.40    3.30
  -6   1   0   14.90    3.30
  -6   1   0   16.20    3.00
  -6   1   0   17.60    3.00
  -6   1   0   19.90    2.90
  -6   1   0   21.20    2.50
   5  -1   0  496.65   12.40
   5  -1   0  493.85   12.40
   5  -1   0  466.05   11.80
   5  -1   0  489.35   12.70
   5  -1   0  496.05   13.00
   5  -1   0  499.65   13.70
   5  -1   0  493.75   12.70
   5  -1   0  508.85   12.70
   5  -1   0  465.85   11.60
   5  -1   0  486.95   12.80
  -5   1   0  492.85   12.70
  -5   1   0  481.75   13.80
  -5   1   0  482.85   13.40
  -5   1   0  481.55   12.50
  -5   1   0  490.85   12.80
   4  -1   0   79.89    3.60
   4  -1   0   85.59    4.00
   4  -1   0   73.49    3.50
   4  -1   0   75.49    3.60
   4  -1   0   81.09    3.80
   4  -1   0   84.49    3.90
   4  -1   0   85.29    4.60
   4  -1   0   84.49    3.50
  -4   1   0   82.99    3.80
  -4   1   0   79.89    4.70
  -4   1   0   84.89    4.40
  -4   1   0   79.49    4.00
   3  -1   0  695.43   14.30
   3  -1   0  654.43   15.30
   3  -1   0  657.43   15.40
   3  -1   0  674.03   15.50
   3  -1   0  656.63   15.60
   3  -1   0  675.63   15.60
  -3   1   0  683.93   15.90
  -3   1   0  671.83   15.50
  -3   1   0  656.23   15.40
  -3   1   0  684.13   16.30
   2  -1   0   11.20    0.90
   2  -1   0   12.60    1.70
  -2   1   0   14.00    1.60
  -2   1   0   13.50    1.90
  -2   1   0   10.90    1.00
   1  -1   0  808.12   17.60
   1  -1   0  799.12   17.50
  -1   1   0  816.82   17.30
  -1   1   0  809.42   17.50
  -1   1   0  811.82   17.80
   0  -1   0   92.19    2.80
   0  -1   0   92.49    2.50
   0   1   0   94.29    2.80
  -1  -1   0  545.65   12.50
  -1  -1   0  538.65   12.30
  -1  -1   0  545.85   12.60
   1   1   0  552.94   12.60
   1   1   0  541.45   12.30
  -2  -1   0 1984.90   43.70
  -2  -1   0 2093.29   45.20
  -2  -1   0 1951.30   43.70
  -2  -1   0 2075.19   44.20
   2   1   0 2048.40   44.60
   2   1   0 1966.20   43.80
   2   1   0 2084.89   44.20
   2   1   0 2042.30   44.20
   2   1   0 2003.50   44.30
  -3  -1   0  530.65   13.30
  -3  -1   0  526.05   11.80
  -3  -1   0  500.85   12.10
  -3  -1   0  528.25   12.70
  -3  -1   0  520.45   12.60
  -3  -1   0  524.05   12.50
   3   1   0  509.95   12.50
   3   1   0  520.85   12.40
   3   1   0  515.95   12.70
   3   1   0  501.15   12.70
   3   1   0  512.35   12.50
   3   1   0  521.65   11.90
   3   1   0  502.35   12.70
   3   1   0  512.85   13.20
  -4  -1   0  739.13   17.80
  -4  -1   0  719.63   17.50
  -4  -1   0  723.33   17.70
  -4  -1   0  737.23   18.60
  -4  -1   0  726.83   17.20
  -4  -1   0  756.12   16.40
   4   1   0  742.23   17.60
   4   1   0  715.23   17.90
   4   1   0  745.83   17.90
   4   1   0  755.32   18.60
   4   1   0  766.22   16.50
   4   1   0  716.93   17.20
   4   1   0  729.43   17.80
   4   1   0  725.53   17.30
   4   1   0  759.32   17.70
  -5  -1   0    3.20    2.00
  -5  -1   0    1.30    0.70
  -5  -1   0   -0.10    2.20
  -5  -1   0    0.60    2.60
  -5  -1   0   -1.40    2.60
  -5  -1   0   -0.70    2.30
  -5  -1   0    1.90    1.60
   5   1   0    3.00    2.20
   5   1   0    1.50    0.80
   5   1   0   -0.70    2.40
   5   1   0    4.70    2.50
   5   1   0    3.00    2.40
   5   1   0   -0.40    2.00
   5   1   0    2.40    2.30
   5   1   0    1.90    1.80
   5   1   0    2.30    1.80
  -6  -1   0  123.19    6.50
  -6  -1   0  131.49    7.20
  -6  -1   0  129.49    5.50
  -6  -1   0  136.89    6.30
  -6  -1   0  127.99    6.00
   6   1   0  136.59    5.90
   6   1   0  130.69    6.40
   6   1   0  132.19    5.20
   6   1   0  141.59    6.40
   6   1   0  129.89    6.60
   6   1   0  144.19    6.00
  -7  -1   0    3.70    3.20
  -7  -1   0    9.30    3.60
  -7  -1   0    7.50    2.80
  -7  -1   0   12.10    3.90
   7   1   0    4.90    2.40
   7   1   0   15.40    3.30
   7   1   0    9.40    3.50
   7   1   0    8.90    3.60
   7   1   0    9.40    3.00
   7   1   0   14.00    4.00
  -8  -1   0   -7.80    3.10
  -8  -1   0   -2.60    2.70
  -8  -1   0    3.70    3.70
  -8  -1   0   -2.00    2.70
   8   1   0    1.40    3.00
   8   1   0    3.50    2.80
   8   1   0    8.50    4.00
   8   1   0    5.30    4.00
   8   1   0    3.90    3.20
  -9  -1   0   18.20    5.20
  -9  -1   0   25.30    5.00
  -9  -1   0   21.90    4.60
   9   1   0   22.80    5.10
   9   1   0   25.10    4.20
   9   1   0   21.80    5.20
   9   1   0   21.30    4.90
 -10  -1   0   12.30    4.70
 -10  -1   0   17.20    5.50
 -10  -1   0   17.50    5.20
  10   1   0   20.90    5.30
  10   1   0   19.00    5.30
  10   1   0   14.80    4.30
 -11  -1   0   38.10    6.80
 -11  -1   0   49.40    6.50
 -11  -1   0   50.99    7.10
  11   1   0   39.40    6.90
  11   1   0   31.50    6.20
  11   1   0   40.80    6.60
 -12  -1   0    1.00    5.10
 -12  -1   0   -8.90    5.10
 -12  -1   0   -2.00    4.00
  12   1   0   -0.90    5.60
  12   1   0   -3.60    3.40
  12   1   0   -9.40    5.80
 -13  -1   0   -3.80    5.60
 -13  -1   0   -7.10    5.80
 -13  -1   0    1.40    5.60
  13   1   0    0.90    5.50
  14  -2   0   -5.30    4.90
 -14   2   0    2.10    5.20
 -14   2   0  -11.00    4.80
 -14   2   0   10.30    6.70
  13  -2   0    5.10    5.90
  13  -2   0   10.70    5.50
 -13   2   0    5.90    5.00
 -13   2   0   -1.90    5.10
 -13   2   0   18.70    6.40
  12  -2   0   42.00    5.80
  12  -2   0   28.40    6.70
  12  -2   0   45.20    6.50
 -12   2   0   37.00    6.20
 -12   2   0   27.80    5.60
 -12   2   0   38.70    6.90
  11  -2   0   17.70    4.50
  11  -2   0   14.50    4.30
  11  -2   0    8.50    4.70
  11  -2   0   18.20    4.60
 -11   2   0   11.60    4.50
 -11   2   0    9.90    4.50
 -11   2   0   17.60    4.40
 -11   2   0   10.80    4.80
  10  -2   0   17.30    5.00
  10  -2   0    8.40    3.80
  10  -2   0   17.30    4.10
  10  -2   0   17.70    4.60
 -10   2   0   12.50    4.10
 -10   2   0   11.20    4.10
 -10   2   0   20.10    4.50
 -10   2   0   16.60    5.10
   9  -2   0  406.86   12.80
   9  -2   0  397.66   12.70
   9  -2   0  430.36   13.60
   9  -2   0  410.16   13.50
   9  -2   0  406.56   14.10
  -9   2   0  405.16   13.00
  -9   2   0  395.86   12.90
  -9   2   0  421.26   13.70
  -9   2   0  403.06   13.20
   8  -2   0   64.19    5.20
   8  -2   0   64.29    5.30
   8  -2   0   63.39    4.90
   8  -2   0   65.79    4.60
   8  -2   0   76.19    5.50
  -8   2   0   62.79    5.00
  -8   2   0   61.89    5.10
  -8   2   0   64.59    5.30
  -8   2   0   59.49    4.80
   7  -2   0   61.99    3.20
   7  -2   0   71.19    5.20
   7  -2   0   60.89    4.60
   7  -2   0   72.79    5.40
   7  -2   0   62.19    4.20
   7  -2   0   68.99    4.50
  -7   2   0   63.79    5.40
  -7   2   0   66.29    4.80
  -7   2   0   64.29    4.70
  -7   2   0   80.39    5.20
   6  -2   0  115.09    5.30
   6  -2   0  130.19    5.50
   6  -2   0  118.89    6.30
   6  -2   0  134.29    5.70
   6  -2   0  118.09    4.10
   6  -2   0  122.39    5.10
   6  -2   0  123.89    5.20
   6  -2   0  121.79    5.80
   6  -2   0  120.99    3.90
   6  -2   0  125.29    5.50
  -6   2   0  122.79    6.60
  -6   2   0  117.39    5.90
  -6   2   0  109.79    4.20
  -6   2   0  137.29    5.60
  -6   2   0  121.49    5.60
   5  -2   0    5.90    0.60
   5  -2   0    8.50    2.30
   5  -2   0    4.20    2.00
   5  -2   0    3.60    2.00
   5  -2   0    4.60    1.80
   5  -2   0    6.40    2.20
   5  -2   0    6.90    1.70
   5  -2   0    6.20    2.30
   5  -2   0    4.70    1.80
  -5   2   0    7.60    2.10
  -5   2   0    5.80    2.30
  -5   2   0    5.40    2.60
  -5   2   0    3.00    1.70
  -5   2   0    9.80    2.40
   4  -2   0 1051.89   23.40
   4  -2   0 1025.40   23.50
   4  -2   0  988.20   23.10
   4  -2   0 1035.20   24.40
   4  -2   0 1041.70   23.50
   4  -2   0 1012.30   23.20
   4  -2   0 1014.20   23.50
   4  -2   0 1049.70   22.40
  -4   2   0 1031.10   24.40
  -4   2   0 1003.70   22.90
  -4   2   0 1048.30   22.50
  -4   2   0 1044.00   23.70
  -4   2   0 1038.40   23.50
  -4   2   0 1023.70   23.50
   3  -2   0  131.19    4.50
   3  -2   0  141.59    4.50
   3  -2   0  139.79    4.40
   3  -2   0  139.09    4.50
   3  -2   0  136.59    4.10
   3  -2   0  131.39    4.70
  -3   2   0  138.19    5.50
  -3   2   0  131.59    4.70
  -3   2   0  136.79    4.60
  -3   2   0  147.79    4.20
  -3   2   0  148.19    4.70
   2  -2   0  318.67    8.30
   2  -2   0  315.27    8.10
  -2   2   0  322.47    8.60
  -2   2   0  323.77    7.40
  -2   2   0  314.77    8.10
   1  -2   0  340.67    8.50
   1  -2   0  344.97    8.60
  -1   2   0  344.57    8.50
  -1   2   0  340.47    8.50
   0  -2   0  107.99    3.40
   0  -2   0  114.89    4.20
   0   2   0  112.49    4.20
  -1  -2   0   77.89    3.80
  -1  -2   0   79.99    3.60
  -1  -2   0   78.39    3.50
  -1  -2   0   74.09    3.30
   1   2   0   78.59    3.60
   1   2   0   76.69    3.50
   1   2   0   79.09    3.40
  -2  -2   0    2.60    1.90
  -2  -2   0    0.20    1.50
  -2  -2   0    2.80    2.00
  -2  -2   0    4.90    1.90
  -2  -2   0    1.40    1.80
  -2  -2   0    3.10    1.60
   2   2   0    1.00    1.70
   2   2   0    0.20    1.60
   2   2   0    4.30    1.90
   2   2   0    1.60    1.40
   2   2   0    2.70    1.70
   2   2   0    5.00    1.90
  -3  -2   0   35.60    3.20
  -3  -2   0   34.90    2.40
  -3  -2   0   37.40    3.10
  -3  -2   0   35.00    2.60
  -3  -2   0   33.20    3.00
  -3  -2   0   33.10    3.10
  -3  -2   0   37.20    2.90
   3   2   0   37.70    3.10
   3   2   0   35.30    2.80
   3   2   0   33.30    3.10
   3   2   0   34.50    3.00
   3   2   0   39.20    3.10
   3   2   0   34.90    3.00
  -4  -2   0  777.92   20.00
  -4  -2   0  795.82   18.40
  -4  -2   0  772.52   18.50
  -4  -2   0  791.72   19.30
  -4  -2   0  805.62   19.40
  -4  -2   0  801.32   20.30
  -4  -2   0  796.62   19.10
   4   2   0  802.82   19.40
   4   2   0  802.72   19.40
   4   2   0  802.72   19.00
   4   2   0  805.02   18.60
   4   2   0  803.62   19.50
   4   2   0  797.82   19.50
   4   2   0  810.72   20.20
  -5  -2   0  243.68    8.30
  -5  -2   0  236.58    9.00
  -5  -2   0  233.88    6.70
  -5  -2   0  248.98    8.10
  -5  -2   0  236.38    7.30
  -5  -2   0  232.58    7.90
   5   2   0  241.28    8.40
   5   2   0  247.78    7.80
   5   2   0  241.28    8.40
   5   2   0  241.18    8.10
   5   2   0  245.18    9.10
   5   2   0  249.28    8.20
   5   2   0  242.88    6.90
  -6  -2   0  143.89    7.10
  -6  -2   0  132.39    5.70
  -6  -2   0  145.49    6.90
  -6  -2   0  126.49    7.40
  -6  -2   0  136.39    6.50
   6   2   0  136.39    6.00
   6   2   0  144.39    6.40
   6   2   0  132.09    6.90
   6   2   0  142.69    6.60
   6   2   0  142.29    7.00
  -7  -2   0   28.00    4.70
  -7  -2   0   22.30    4.30
  -7  -2   0   23.40    4.00
  -7  -2   0   25.00    3.40
   7   2   0   27.90    3.60
   7   2   0   28.20    4.60
   7   2   0   21.60    4.40
   7   2   0   30.00    4.10
   7   2   0   21.20    4.30
  -8  -2   0    5.30    4.60
  -8  -2   0    0.70    4.10
  -8  -2   0   11.10    4.10
   8   2   0   12.60    3.80
   8   2   0   12.50    4.50
   8   2   0   11.40    3.50
   8   2   0   19.20    4.70
  -9  -2   0   -1.00    4.00
  -9  -2   0    4.10    4.80
  -9  -2   0    2.60    4.50
   9   2   0    0.70    4.30
   9   2   0   -2.20    3.50
   9   2   0   -2.20    4.20
   9   2   0    0.60    4.30
 -10  -2   0  110.79    8.50
 -10  -2   0  116.39    8.60
 -10  -2   0  123.79    8.10
  10   2   0  111.79    8.90
  10   2   0  120.29    9.10
  10   2   0  105.09    8.90
 -11  -2   0   13.20    5.50
 -11  -2   0   11.00    5.80
 -11  -2   0    1.60    5.90
  11   2   0   16.40    5.80
  11   2   0   12.50    5.70
  11   2   0   12.80    4.40
 -12  -2   0   10.70    5.70
 -12  -2   0   -9.90    5.60
 -12  -2   0   -9.00    5.70
  12   2   0    8.80    5.80
  12   2   0    3.20    5.80
  12   2   0   -4.50    5.30
  14  -3   0    4.40    5.50
  14  -3   0   -1.50    5.90
 -14   3   0    1.00    5.30
 -14   3   0   -2.40    4.30
 -14   3   0    4.10    5.10
  13  -3   0    6.40    4.80
  13  -3   0    7.30    6.10
  13  -3   0    5.40    5.10
 -13   3   0    8.30    5.40
 -13   3   0    4.00    5.00
 -13   3   0    4.40    6.00
  12  -3   0   12.70    4.70
  12  -3   0   24.10    6.10
  12  -3   0   21.60    5.40
 -12   3   0   16.60    5.00
 -12   3   0   15.50    5.00
 -12   3   0   12.40    5.10
 -12   3   0   18.50    6.00
  11  -3   0  111.69    7.70
  11  -3   0  143.29    8.60
  11  -3   0  146.89    9.40
 -11   3   0  132.49    8.40
 -11   3   0  133.69    8.00
 -11   3   0  113.29    7.90
 -11   3   0  112.69    7.90
  10  -3   0   42.70    5.60
  10  -3   0   46.10    5.10
  10  -3   0   36.90    5.10
  10  -3   0   41.90    4.70
  10  -3   0   39.60    5.90
 -10   3   0   36.60    5.20
 -10   3   0   42.80    5.10
 -10   3   0   34.90    5.10
 -10   3   0   35.30    5.60
   9  -3   0  219.98    9.40
   9  -3   0  223.28    9.10
   9  -3   0  225.38    8.40
   9  -3   0  213.78    8.80
   9  -3   0  233.68   10.00
  -9   3   0  214.58    9.10
  -9   3   0  230.08    9.20
  -9   3   0  217.68    9.60
   8  -3   0    4.60    2.90
   8  -3   0    8.80    2.60
   8  -3   0    4.10    3.50
   8  -3   0    5.50    3.30
   8  -3   0   12.10    3.80
   8  -3   0   12.70    3.40
   8  -3   0    8.80    2.60
  -8   3   0   11.10    3.00
  -8   3   0    1.70    2.30
  -8   3   0    7.30    3.50
   7  -3   0    5.60    2.70
   7  -3   0    6.50    2.50
   7  -3   0    1.20    1.90
   7  -3   0    4.40    2.20
   7  -3   0    2.30    2.80
   7  -3   0    2.60    2.80
   7  -3   0    0.90    2.40
  -7   3   0   -1.50    2.80
  -7   3   0    5.10    2.50
  -7   3   0    5.20    1.80
  -7   3   0    7.40    3.00
  -7   3   0    2.20    1.50
  -7   3   0    5.70    3.20
   6  -3   0    6.00    2.00
   6  -3   0    6.80    1.90
   6  -3   0    5.50    2.20
   6  -3   0    2.50    2.50
   6  -3   0    3.80    2.20
   6  -3   0    6.30    1.00
   6  -3   0    7.60    2.70
   6  -3   0    6.00    1.90
   6  -3   0    7.40    2.40
  -6   3   0    7.10    2.80
  -6   3   0    6.20    2.20
  -6   3   0    7.90    2.70
  -6   3   0    4.40    2.00
  -6   3   0    4.10    1.10
  -6   3   0    7.50    2.20
  -6   3   0    4.10    1.70
   5  -3   0  262.07    7.60
   5  -3   0  248.98    7.10
   5  -3   0  251.47    7.70
   5  -3   0  260.27    7.80
   5  -3   0  245.28    6.60
   5  -3   0  243.98    7.30
   5  -3   0  246.38    8.60
   5  -3   0  257.37    7.70
   5  -3   0  234.08    6.60
  -5   3   0  256.37    7.80
  -5   3   0  250.37    7.60
  -5   3   0  248.78    7.10
  -5   3   0  240.18    7.10
  -5   3   0  249.78    7.70
  -5   3   0  247.68    8.80
  -5   3   0  248.18    6.80
   4  -3   0  558.04   13.40
   4  -3   0  551.94   13.70
   4  -3   0  547.65   13.20
   4  -3   0  543.65   13.30
   4  -3   0  534.15   12.80
   4  -3   0  541.05   13.40
   4  -3   0  563.84   13.40
   4  -3   0  565.84   13.50
  -4   3   0  561.14   13.60
  -4   3   0  563.74   13.30
  -4   3   0  550.14   14.60
  -4   3   0  560.04   13.60
  -4   3   0  535.05   13.30
  -4   3   0  532.45   13.10
  -4   3   0  559.84   13.30
   3  -3   0  244.48    6.70
   3  -3   0  254.27    7.10
   3  -3   0  241.28    6.70
   3  -3   0  252.37    6.90
   3  -3   0  256.37    6.90
   3  -3   0  251.67    7.00
   3  -3   0  251.77    7.10
   3  -3   0  264.27    7.90
  -3   3   0  261.87    7.30
  -3   3   0  241.58    6.90
  -3   3   0  260.67    6.40
  -3   3   0  252.77    7.20
  -3   3   0  260.37    8.00
  -3   3   0  255.77    7.00
   2  -3   0  110.89    4.10
   2  -3   0  119.69    4.70
   2  -3   0  112.29    4.00
   2  -3   0  125.99    4.90
   2  -3   0  132.59    4.60
  -2   3   0  120.99    4.90
  -2   3   0  126.29    4.80
  -2   3   0  115.79    4.30
  -2   3   0  118.99    2.80
  -2   3   0  116.49    4.20
   1  -3   0  207.38    4.80
   1  -3   0  195.68    5.70
  -1   3   0  206.38    6.20
  -1   3   0  214.38    6.30
  -1   3   0  204.78    6.60
   0  -3   0  425.46    9.90
   0  -3   0  416.46   10.70
   0  -3   0  418.96   10.20
   0  -3   0  398.26   10.00
   0  -3   0  420.26   11.00
   0  -3   0  407.66   10.00
   0   3   0  431.96   11.00
   0   3   0  407.36   10.10
  -1  -3   0  164.78    5.40
  -1  -3   0  165.78    5.80
  -1  -3   0  161.78    5.20
  -1  -3   0  167.38    5.40
  -1  -3   0  168.08    5.50
   1   3   0  158.18    5.20
   1   3   0  164.18    5.80
   1   3   0  174.78    5.50
   1   3   0  166.48    5.00
   1   3   0  162.08    5.50
  -2  -3   0 1267.87   28.60
  -2  -3   0 1312.87   29.40
  -2  -3   0 1255.27   28.10
  -2  -3   0 1295.37   29.00
  -2  -3   0 1289.37   28.70
  -2  -3   0 1295.07   29.20
  -2  -3   0 1268.37   28.20
  -2  -3   0 1257.27   28.70
   2   3   0 1273.27   28.60
   2   3   0 1213.28   29.10
   2   3   0 1302.07   29.30
   2   3   0 1264.67   28.40
   2   3   0 1281.27   28.80
   2   3   0 1289.67   28.90
  -3  -3   0  450.85   11.80
  -3  -3   0  458.55   11.20
  -3  -3   0  450.75   11.70
  -3  -3   0  456.65   12.00
  -3  -3   0  452.65   12.60
  -3  -3   0  467.55   12.10
  -3  -3   0  447.46   12.80
   3   3   0  461.95   12.10
   3   3   0  449.46   11.80
   3   3   0  457.05   12.20
   3   3   0  464.45   12.10
   3   3   0  458.15   12.70
   3   3   0  445.36   12.10
  -4  -3   0   70.69    4.80
  -4  -3   0   79.29    4.70
  -4  -3   0   73.09    4.60
  -4  -3   0   81.89    3.70
  -4  -3   0   77.09    5.30
  -4  -3   0   74.39    4.00
  -4  -3   0   69.79    5.00
   4   3   0   71.89    5.10
   4   3   0   78.89    4.80
   4   3   0   73.19    4.10
   4   3   0   71.29    4.40
   4   3   0   76.69    3.90
   4   3   0   76.29    4.90
  -5  -3   0  209.78    7.80
  -5  -3   0  205.18    8.00
  -5  -3   0  212.98    8.00
  -5  -3   0  198.18    8.50
  -5  -3   0  203.28    6.90
   5   3   0  216.68    7.90
   5   3   0  212.18    8.00
   5   3   0  195.48    6.90
   5   3   0  209.38    8.10
   5   3   0  215.18    7.60
   5   3   0  201.58    8.10
  -6  -3   0   70.29    5.30
  -6  -3   0   71.49    5.60
  -6  -3   0   64.29    4.20
  -6  -3   0   74.49    5.90
   6   3   0   64.89    5.60
   6   3   0   74.49    5.70
   6   3   0   69.69    5.10
   6   3   0   64.49    5.50
   6   3   0   64.49    4.70
  -7  -3   0  362.56   12.20
  -7  -3   0  374.36   12.90
  -7  -3   0  386.26   12.70
   7   3   0  351.26   12.30
   7   3   0  364.86   12.30
   7   3   0  352.96   11.60
   7   3   0  384.06   12.80
   7   3   0  359.36   12.80
  -8  -3   0    2.10    4.00
  -8  -3   0    4.40    4.30
  -8  -3   0   -2.30    4.40
   8   3   0   10.90    4.70
   8   3   0    0.00    4.30
   8   3   0    2.50    3.20
   8   3   0    1.00    3.90
   8   3   0    7.40    3.90
  -9  -3   0   42.10    6.30
  -9  -3   0   38.50    6.70
  -9  -3   0   37.80    6.20
   9   3   0   35.80    5.60
   9   3   0   33.30    5.80
   9   3   0   34.70    5.90
   9   3   0   36.80    6.10
 -10  -3   0   29.80    6.10
 -10  -3   0   45.80    6.90
 -10  -3   0   37.70    6.70
  10   3   0   30.70    6.20
  10   3   0   28.70    6.10
  10   3   0   19.10    8.20
  10   3   0   25.40    6.00
 -11  -3   0   -3.20    5.60
 -11  -3   0   -9.80    5.10
 -11  -3   0    2.40    6.00
  11   3   0    2.50    5.60
  11   3   0   -1.90    5.10
  11   3   0    7.10    5.70
 -12  -3   0   11.30    6.50
 -12  -3   0    2.70    6.30
  12   3   0   12.20    6.30
  12   3   0    0.20    5.80
  14  -4   0   17.70    6.90
 -14   4   0   16.40    5.60
 -14   4   0   11.10    5.70
 -14   4   0   13.80    7.00
  13  -4   0   16.20    5.00
  13  -4   0    6.90    6.10
  13  -4   0    7.70    5.00
 -13   4   0   13.60    5.10
 -13   4   0   11.50    4.50
 -13   4   0   17.50    5.60
 -13   4   0    8.00    5.10
  12  -4   0   -0.50    4.10
  12  -4   0   -0.60    3.60
  12  -4   0    3.10    4.10
 -12   4   0   -5.70    4.40
 -12   4   0   -1.90    5.10
 -12   4   0   -0.20    4.30
 -12   4   0    3.00    3.10
  11  -4   0    2.50    3.80
  11  -4   0   10.30    4.80
  11  -4   0   12.90    4.40
  11  -4   0   12.70    4.90
 -11   4   0   17.30    4.60
 -11   4   0   10.60    5.10
 -11   4   0   17.70    4.90
 -11   4   0    6.00    4.40
  10  -4   0   -2.10    3.70
  10  -4   0    7.20    3.60
  10  -4   0    7.80    3.70
  10  -4   0    8.60    4.50
 -10   4   0   -2.20    3.60
 -10   4   0    9.70    4.40
 -10   4   0    5.50    4.20
   9  -4   0   10.00    3.50
   9  -4   0   20.10    3.70
   9  -4   0    8.30    4.10
   9  -4   0   11.90    4.00
   9  -4   0    5.90    3.70
  -9   4   0    9.30    4.10
  -9   4   0    7.50    3.50
  -9   4   0   14.40    4.20
   8  -4   0   82.69    5.00
   8  -4   0   77.89    5.00
   8  -4   0   76.79    5.40
   8  -4   0   77.59    4.20
   8  -4   0   90.29    5.10
   8  -4   0   83.89    5.90
   8  -4   0   84.89    5.30
  -8   4   0   84.69    5.90
  -8   4   0   72.29    4.70
  -8   4   0   79.79    5.00
   7  -4   0   78.49    4.50
   7  -4   0   86.39    5.00
   7  -4   0   81.69    5.20
   7  -4   0   89.79    5.10
   7  -4   0   90.99    4.70
   7  -4   0   86.69    3.80
   7  -4   0   80.79    5.20
  -7   4   0   95.39    5.50
  -7   4   0   79.19    6.30
  -7   4   0   92.59    4.90
  -7   4   0   81.99    4.20
  -7   4   0   89.99    5.50
  -7   4   0   86.39    5.50
   6  -4   0   39.60    3.50
   6  -4   0   42.00    3.10
   6  -4   0   34.20    2.40
   6  -4   0   41.40    3.50
   6  -4   0   40.60    3.60
   6  -4   0   34.90    2.60
   6  -4   0   41.60    3.00
   6  -4   0   38.00    3.50
  -6   4   0   35.40    3.20
  -6   4   0   35.00    2.90
  -6   4   0   32.90    3.90
  -6   4   0   34.20    2.90
  -6   4   0   36.30    3.80
  -6   4   0   38.30    3.30
  -6   4   0   41.30    3.10
   5  -4   0  294.87    8.70
   5  -4   0  293.27    8.40
   5  -4   0  296.57    8.60
   5  -4   0  307.07    8.60
   5  -4   0  303.47    9.00
   5  -4   0  299.27    8.60
   5  -4   0  295.67    8.30
   5  -4   0  288.77    7.70
  -5   4   0  304.47   10.10
  -5   4   0  297.47    8.20
  -5   4   0  297.87    8.80
  -5   4   0  297.77    8.40
  -5   4   0  295.27    9.00
  -5   4   0  293.97    8.50
  -5   4   0  297.77    8.50
   4  -4   0  241.28    7.00
   4  -4   0  228.28    7.70
   4  -4   0  227.78    6.70
   4  -4   0  227.18    6.50
   4  -4   0  241.48    7.00
   4  -4   0  232.98    6.90
   4  -4   0  234.58    7.20
  -4   4   0  238.78    6.30
  -4   4   0  233.18    7.30
  -4   4   0  236.98    7.00
  -4   4   0  227.08    8.10
  -4   4   0  236.08    7.40
  -4   4   0  231.68    7.10
   3  -4   0  282.77    7.80
   3  -4   0  286.47    8.80
   3  -4   0  275.97    7.60
   3  -4   0  284.97    7.80
   3  -4   0  280.37    7.30
   3  -4   0  276.97    7.80
   3  -4   0  272.47    7.50
   3  -4   0  271.67    7.70
  -3   4   0  287.87    8.00
  -3   4   0  294.07    8.90
  -3   4   0  298.97    8.60
  -3   4   0  285.87    6.50
  -3   4   0  280.27    8.00
  -3   4   0  272.77    7.80
   2  -4   0   10.00    2.10
   2  -4   0    8.70    2.00
   2  -4   0   10.80    1.90
   2  -4   0    8.90    1.90
   2  -4   0   10.20    2.10
   2  -4   0    9.10    2.10
   2  -4   0    4.00    1.70
  -2   4   0    7.80    2.10
  -2   4   0   12.50    2.10
  -2   4   0    7.20    2.30
  -2   4   0   13.00    2.30
   1  -4   0    9.50    1.00
   1  -4   0    8.90    2.00
   1  -4   0    7.90    1.90
   1  -4   0    7.20    1.50
   1  -4   0    9.30    2.10
  -1   4   0    9.40    2.40
  -1   4   0    7.30    1.70
  -1   4   0    4.30    1.90
  -1   4   0    6.00    1.90
   0  -4   0  482.35   12.20
   0  -4   0  504.35   12.20
   0  -4   0  490.95   11.90
   0  -4   0  489.25   12.10
   0  -4   0  502.75   11.90
   0  -4   0  505.75   11.80
   0  -4   0  510.25   13.20
   0   4   0  490.85   11.70
   0   4   0  490.05   12.20
   0   4   0  469.75   11.80
   0   4   0  480.65   11.90
   0   4   0  506.95   13.30
  -1  -4   0  566.34   13.50
  -1  -4   0  568.84   14.10
  -1  -4   0  577.24   14.80
  -1  -4   0  561.04   14.00
  -1  -4   0  579.84   14.00
  -1  -4   0  576.84   13.90
   1   4   0  571.74   14.40
   1   4   0  568.04   13.80
   1   4   0  542.25   13.30
   1   4   0  553.04   13.30
   1   4   0  571.84   14.90
   1   4   0  572.14   13.60
   1   4   0  580.94   14.20
  -2  -4   0  838.02   20.50
  -2  -4   0  859.51   20.00
  -2  -4   0  833.62   19.70
  -2  -4   0  813.02   18.80
  -2  -4   0  812.62   19.20
  -2  -4   0  844.62   19.70
  -2  -4   0  852.71   20.50
  -2  -4   0  834.22   19.10
   2   4   0  838.82   19.30
   2   4   0  839.12   20.50
   2   4   0  833.72   19.70
   2   4   0  811.42   18.80
   2   4   0  799.12   18.80
   2   4   0  843.02   20.60
   2   4   0  855.31   20.20
   2   4   0  844.12   19.90
  -3  -4   0   40.10    2.80
  -3  -4   0   40.50    3.80
  -3  -4   0   41.20    3.10
  -3  -4   0   36.20    3.10
  -3  -4   0   40.10    3.60
  -3  -4   0   37.60    3.60
  -3  -4   0   39.10    3.60
   3   4   0   36.60    3.20
   3   4   0   42.80    3.60
   3   4   0   38.60    3.50
   3   4   0   37.80    3.70
   3   4   0   37.10    2.30
   3   4   0   34.60    3.50
   3   4   0   38.10    3.70
  -4  -4   0   48.60    3.20
  -4  -4   0   52.49    3.90
  -4  -4   0   46.40    3.60
  -4  -4   0   52.49    4.40
  -4  -4   0   54.09    4.40
  -4  -4   0   46.20    4.20
  -4  -4   0   55.29    4.60
   4   4   0   53.79    4.40
   4   4   0   46.70    3.90
   4   4   0   52.79    4.60
   4   4   0   46.30    4.30
   4   4   0   53.69    4.10
   4   4   0   49.30    4.50
  -5  -4   0    7.10    3.60
  -5  -4   0    3.50    3.30
  -5  -4   0    6.00    2.80
  -5  -4   0    6.90    2.20
  -5  -4   0    5.70    3.60
  -5  -4   0    5.70    3.10
   5   4   0   12.00    3.70
   5   4   0   11.40    3.30
   5   4   0    2.90    3.30
   5   4   0    7.00    3.40
   5   4   0    6.90    3.10
  -6  -4   0  228.38    9.30
  -6  -4   0  224.28    8.60
  -6  -4   0  218.98    9.50
  -6  -4   0  228.28    9.60
   6   4   0  228.48    9.60
   6   4   0  219.48    8.90
   6   4   0  230.58    9.20
   6   4   0  217.58    9.50
   6   4   0  232.08    9.00
  -7  -4   0   -0.50    4.10
  -7  -4   0   -1.00    3.40
  -7  -4   0    0.30    4.10
  -7  -4   0    6.10    4.10
   7   4   0    8.60    4.00
   7   4   0    0.20    2.60
   7   4   0    1.80    4.10
   7   4   0    8.60    4.30
   7   4   0    5.10    3.40
  -8  -4   0   25.90    5.30
  -8  -4   0   23.40    5.50
  -8  -4   0   11.10    5.10
  -8  -4   0    8.90    4.00
   8   4   0   14.10    5.10
   8   4   0   21.00    5.10
   8   4   0    8.00    4.40
   8   4   0   13.90    4.80
   8   4   0   10.80    4.00
  -9  -4   0   25.80    6.10
  -9  -4   0   24.20    6.10
  -9  -4   0   25.80    5.80
  -9  -4   0   23.40    5.00
   9   4   0   30.10    6.00
   9   4   0   16.10    6.00
   9   4   0   23.40    5.70
   9   4   0   17.70    5.40
 -10  -4   0   -7.50    5.20
 -10  -4   0   -2.80    5.10
 -10  -4   0   -1.40    5.40
  10   4   0    2.20    4.70
  10   4   0    7.00    5.20
  10   4   0    4.30    5.20
  10   4   0    0.90    5.30
 -11  -4   0   22.80    6.50
 -11  -4   0   29.40    7.40
 -11  -4   0   33.70    7.10
  11   4   0   30.40    7.00
  11   4   0   32.00    6.60
  14  -5   0    1.20    6.00
 -14   5   0    4.50    5.40
 -14   5   0    2.90    4.40
 -14   5   0   11.30    5.40
  13  -5   0   42.10    6.00
  13  -5   0   51.79    7.70
 -13   5   0   38.90    6.60
 -13   5   0   36.40    6.30
 -13   5   0   45.50    6.50
 -13   5   0   49.50    7.30
  12  -5   0    0.90    4.10
  12  -5   0    2.10    4.90
 -12   5   0    1.90    5.00
 -12   5   0    3.40    4.60
 -12   5   0   -1.50    4.30
 -12   5   0    5.60    4.70
  11  -5   0  156.28    8.10
  11  -5   0  164.68    8.50
  11  -5   0  144.29    9.30
  11  -5   0  162.88    8.30
 -11   5   0  151.38    9.00
 -11   5   0  147.59    8.20
 -11   5   0  145.09    8.70
  10  -5   0   99.29    6.90
  10  -5   0  107.09    6.50
  10  -5   0  109.49    7.10
  10  -5   0  101.59    7.60
  10  -5   0  101.29    6.80
 -10   5   0  103.29    7.50
 -10   5   0  101.29    7.10
 -10   5   0  114.89    6.80
   9  -5   0    5.50    3.70
   9  -5   0    8.80    3.50
   9  -5   0   15.30    4.20
   9  -5   0   10.90    3.80
   9  -5   0   10.20    3.10
   9  -5   0   11.20    3.90
  -9   5   0    8.30    4.10
  -9   5   0    4.60    3.80
   8  -5   0    5.70    3.30
   8  -5   0    4.80    3.00
   8  -5   0    8.50    3.10
   8  -5   0    0.60    3.20
   8  -5   0    4.90    3.10
   8  -5   0    9.20    2.60
  -8   5   0    6.20    2.70
  -8   5   0    9.00    3.50
  -8   5   0    8.10    2.50
  -8   5   0    5.00    2.60
  -8   5   0    6.60    2.90
   7  -5   0  121.59    5.90
   7  -5   0  123.09    5.90
   7  -5   0  124.29    5.00
   7  -5   0  120.09    5.90
   7  -5   0  119.99    5.50
   7  -5   0  130.19    6.10
  -7   5   0  126.39    5.50
  -7   5   0  123.29    5.50
  -7   5   0  119.19    5.20
  -7   5   0  133.99    7.60
  -7   5   0  128.69    5.80
  -7   5   0  121.19    5.70
  -7   5   0  136.99    6.60
   6  -5   0  111.09    4.20
   6  -5   0  124.39    5.80
   6  -5   0  116.39    5.40
   6  -5   0  114.99    4.90
   6  -5   0  123.99    5.60
   6  -5   0  119.39    5.40
   6  -5   0  124.89    5.20
   6  -5   0  123.39    5.30
  -6   5   0  127.09    5.70
  -6   5   0  118.29    5.20
  -6   5   0  122.99    6.00
  -6   5   0  113.19    4.90
  -6   5   0  111.19    6.70
  -6   5   0  109.29    5.70
  -6   5   0  113.49    5.40
   5  -5   0  544.05   13.90
   5  -5   0  588.54   14.80
   5  -5   0  576.24   14.30
   5  -5   0  583.34   15.20
   5  -5   0  598.44   16.30
   5  -5   0  579.54   14.80
   5  -5   0  597.74   14.60
   5  -5   0  592.74   15.10
   5  -5   0  589.34   14.90
  -5   5   0  584.64   15.00
  -5   5   0  588.14   14.80
  -5   5   0  588.84   15.40
  -5   5   0  611.44   14.00
  -5   5   0  607.54   15.20
  -5   5   0  598.44   16.50
   4  -5   0  154.08    4.90
   4  -5   0  174.28    6.40
   4  -5   0  161.58    5.70
   4  -5   0  170.48    6.90
   4  -5   0  164.38    5.60
   4  -5   0  159.28    5.90
   4  -5   0  160.88    5.80
   4  -5   0  163.48    5.80
   4  -5   0  160.58    5.20
  -4   5   0  157.88    6.10
  -4   5   0  172.68    6.10
  -4   5   0  169.28    6.60
  -4   5   0  164.58    5.90
  -4   5   0  167.48    6.50
  -4   5   0  165.18    4.30
   3  -5   0   43.60    2.90
   3  -5   0   46.20    2.40
   3  -5   0   49.80    3.40
   3  -5   0   53.09    3.00
   3  -5   0   46.20    3.20
   3  -5   0   49.90    4.10
   3  -5   0   50.29    3.30
   3  -5   0   47.90    3.30
   3  -5   0   49.40    4.10
  -3   5   0   52.39    3.60
  -3   5   0   46.80    3.50
  -3   5   0   49.99    3.60
  -3   5   0   50.39    4.30
  -3   5   0   49.90    4.20
   2  -5   0 1037.70   23.60
   2  -5   0 1058.89   24.00
   2  -5   0 1040.30   23.80
   2  -5   0 1023.50   23.20
   2  -5   0 1046.10   23.90
   2  -5   0 1071.59   24.00
   2  -5   0 1060.19   25.20
  -2   5   0 1053.89   24.10
  -2   5   0 1026.50   23.30
  -2   5   0 1033.30   23.90
  -2   5   0 1046.80   24.80
  -2   5   0 1045.90   25.20
   1  -5   0   37.60    3.00
   1  -5   0   33.40    2.60
   1  -5   0   31.70    2.40
   1  -5   0   32.60    2.00
   1  -5   0   34.70    2.80
   1  -5   0   27.10    3.10
   1  -5   0   31.30    2.80
  -1   5   0   27.00    2.80
  -1   5   0   34.60    2.60
  -1   5   0   33.70    2.80
  -1   5   0   34.40    2.80
   0  -5   0    3.30    2.00
   0  -5   0    0.90    2.20
   0  -5   0   -0.20    2.10
   0  -5   0    0.10    1.40
   0  -5   0   -2.00    1.80
   0  -5   0   -0.30    2.10
   0  -5   0    3.00    1.60
   0   5   0   -0.30    2.00
   0   5   0   -0.90    1.60
   0   5   0    0.10    2.20
   0   5   0    2.10    1.30
   0   5   0    0.90    1.70
   0   5   0    2.00    1.70
  -1  -5   0  993.20   22.80
  -1  -5   0  957.90   22.20
  -1  -5   0 1006.40   23.70
  -1  -5   0  995.10   24.60
  -1  -5   0 1013.90   23.60
  -1  -5   0 1036.40   23.40
  -1  -5   0 1003.80   23.50
  -1  -5   0 1023.90   23.50
   1   5   0  989.40   22.90
   1   5   0  988.90   22.80
   1   5   0  994.50   23.00
   1   5   0  997.10   23.20
   1   5   0  996.00   22.90
   1   5   0 1016.20   23.70
   1   5   0 1035.50   24.80
   1   5   0 1005.00   24.10
  -2  -5   0   89.49    5.10
  -2  -5   0   90.19    5.10
  -2  -5   0   83.69    3.40
  -2  -5   0   82.09    4.70
  -2  -5   0   84.89    4.00
  -2  -5   0   85.49    3.80
  -2  -5   0   85.49    5.00
  -2  -5   0   78.59    5.10
   2   5   0   99.09    4.40
   2   5   0   80.69    4.00
   2   5   0   88.89    4.40
   2   5   0   93.29    5.20
   2   5   0   86.49    5.00
   2   5   0   83.79    3.70
   2   5   0   84.29    3.80
   2   5   0   93.59    5.40
  -3  -5   0   52.99    3.30
  -3  -5   0   64.19    4.50
  -3  -5   0   57.39    4.90
  -3  -5   0   59.79    4.70
  -3  -5   0   49.20    3.60
  -3  -5   0   59.09    4.60
  -3  -5   0   45.00    2.90
  -3  -5   0   47.40    4.20
   3   5   0   55.39    4.50
   3   5   0   51.59    2.80
   3   5   0   61.09    4.60
   3   5   0   48.80    3.60
   3   5   0   45.90    4.30
   3   5   0   59.29    4.70
   3   5   0   49.20    2.90
   3   5   0   63.89    4.50
  -4  -5   0   66.89    5.40
  -4  -5   0   56.69    3.60
  -4  -5   0   60.49    4.20
  -4  -5   0   63.69    5.10
  -4  -5   0   51.39    4.80
  -4  -5   0   60.09    5.10
   4   5   0   50.09    4.70
   4   5   0   64.09    4.60
   4   5   0   61.29    5.20
   4   5   0   56.19    5.00
   4   5   0   65.89    5.10
  -5  -5   0  184.48    7.30
  -5  -5   0  187.48    8.70
  -5  -5   0  184.08    8.40
  -5  -5   0  186.98    8.40
   5   5   0  185.68    8.40
   5   5   0  174.18    8.50
   5   5   0  177.08    8.20
   5   5   0  188.88    8.80
   5   5   0  192.68    8.30
  -6  -5   0  214.98    8.50
  -6  -5   0  224.48    9.80
  -6  -5   0  213.98    9.60
  -6  -5   0  214.88    9.90
   6   5   0  219.08    9.80
   6   5   0  209.38    9.20
   6   5   0  220.38   10.00
   6   5   0  218.38    9.40
   6   5   0  232.38    9.90
  -7  -5   0   21.90    5.20
  -7  -5   0   28.70    4.90
  -7  -5   0   15.30    5.10
  -7  -5   0   17.70    5.30
   7   5   0   28.80    5.30
   7   5   0   24.40    4.50
   7   5   0   16.10    4.90
   7   5   0   20.10    4.80
   7   5   0   19.10    4.90
  -8  -5   0   -0.80    4.70
  -8  -5   0    0.90    4.80
  -8  -5   0   -8.10    4.90
   8   5   0    3.80    4.70
   8   5   0   -0.40    3.70
   8   5   0    4.70    4.90
   8   5   0   -5.50    4.10
   8   5   0    9.00    4.60
  -9  -5   0    7.60    5.80
  -9  -5   0    0.00    5.30
  -9  -5   0    9.60    5.50
   9   5   0    3.40    5.10
   9   5   0    9.80    4.30
   9   5   0    6.80    5.30
   9   5   0    9.60    5.10
 -10  -5   0   16.80    5.90
 -10  -5   0    2.40    6.10
 -10  -5   0   -8.30    5.30
  10   5   0   11.00    5.60
  10   5   0    4.40    5.80
  10   5   0   12.70    5.80
  10   5   0   11.10    5.30
 -11  -5   0    1.80    6.30
 -11  -5   0    8.40    6.10
  11   5   0   -0.30    5.40
  11   5   0   -4.10    5.30
  11   5   0   -0.10    5.60
  14  -6   0   25.90    6.80
  14  -6   0   20.20    5.50
 -14   6   0   28.50    7.00
 -14   6   0   38.00    6.70
 -14   6   0   26.20    5.90
 -14   6   0   22.60    6.20
  13  -6   0    8.80    5.80
  13  -6   0   17.30    5.00
 -13   6   0   21.10    5.60
 -13   6   0   15.10    5.20
 -13   6   0   21.80    6.10
 -13   6   0   20.10    5.80
  12  -6   0    3.60    4.20
  12  -6   0    4.90    4.80
  12  -6   0    1.10    4.80
 -12   6   0    9.20    5.10
 -12   6   0   -1.70    4.70
 -12   6   0    1.90    4.40
  11  -6   0    9.00    4.80
  11  -6   0    4.50    4.50
  11  -6   0    6.60    3.20
  11  -6   0   11.60    4.20
 -11   6   0   18.00    4.70
 -11   6   0    3.90    4.70
 -11   6   0   11.50    4.80
  10  -6   0   14.50    4.20
  10  -6   0   22.60    4.70
  10  -6   0   21.10    3.80
  10  -6   0   19.00    4.30
  10  -6   0   18.90    4.60
 -10   6   0   16.20    4.70
 -10   6   0   17.00    4.80
   9  -6   0   35.60    4.50
   9  -6   0   31.60    4.50
   9  -6   0   38.50    4.90
   9  -6   0   32.70    4.70
   9  -6   0   33.80    4.40
  -9   6   0   39.50    5.00
  -9   6   0   41.90    4.20
  -9   6   0   41.90    5.40
   8  -6   0   15.20    3.60
   8  -6   0   24.00    3.70
   8  -6   0   22.50    3.80
   8  -6   0   22.40    3.20
   8  -6   0   23.60    3.70
  -8   6   0   19.90    3.90
  -8   6   0   21.90    4.40
  -8   6   0   24.20    3.50
  -8   6   0   23.10    3.70
   7  -6   0  125.59    6.20
   7  -6   0  132.69    5.80
   7  -6   0  134.49    6.60
   7  -6   0  141.09    6.20
   7  -6   0  130.29    6.00
   7  -6   0  114.99    5.50
   7  -6   0  128.79    5.90
  -7   6   0  127.89    6.20
  -7   6   0  121.89    5.30
  -7   6   0  132.89    6.80
  -7   6   0  134.19    6.10
  -7   6   0  121.19    6.40
  -7   6   0  125.19    6.30
   6  -6   0  120.39    5.40
   6  -6   0  113.39    4.80
   6  -6   0  108.59    5.10
   6  -6   0  105.29    5.40
   6  -6   0  126.59    6.00
   6  -6   0  124.59    5.10
   6  -6   0  113.09    5.10
  -6   6   0  111.49    5.50
  -6   6   0  112.09    4.40
  -6   6   0  130.59    6.30
  -6   6   0  118.49    5.80
  -6   6   0  121.09    5.90
  -6   6   0  118.59    6.90
   5  -6   0   26.00    2.60
   5  -6   0   16.90    2.70
   5  -6   0   19.30    2.30
   5  -6   0   22.20    3.30
   5  -6   0   17.50    2.40
   5  -6   0   24.60    3.00
   5  -6   0   21.50    3.10
   5  -6   0   21.50    2.90
   5  -6   0   20.10    2.80
  -5   6   0   22.20    3.20
  -5   6   0   23.30    3.40
  -5   6   0   20.30    3.10
  -5   6   0   20.10    1.70
  -5   6   0   20.80    3.30
  -5   6   0   21.00    3.20
   4  -6   0  756.22   19.90
   4  -6   0  797.12   18.90
   4  -6   0  751.42   18.20
   4  -6   0  774.12   18.70
   4  -6   0  777.82   19.80
   4  -6   0  742.33   17.80
   4  -6   0  774.22   18.50
   4  -6   0  787.32   18.80
   4  -6   0  764.22   18.60
  -4   6   0  758.22   18.90
  -4   6   0  780.12   18.80
  -4   6   0  777.92   19.90
  -4   6   0  752.32   18.90
  -4   6   0  756.12   19.90
   3  -6   0  197.68    7.80
   3  -6   0  190.78    6.00
   3  -6   0  204.28    6.80
   3  -6   0  206.98    6.60
   3  -6   0  220.08    6.70
   3  -6   0  203.18    5.60
   3  -6   0  201.58    6.80
   3  -6   0  200.68    6.50
  -3   6   0  199.38    8.00
  -3   6   0  202.08    7.00
  -3   6   0  203.08    6.60
  -3   6   0  190.08    5.70
  -3   6   0  194.88    7.60
   2  -6   0  531.35   13.20
   2  -6   0  562.74   14.20
   2  -6   0  544.95   13.70
   2  -6   0  559.74   14.10
   2  -6   0  565.74   14.30
   2  -6   0  560.54   14.00
   2  -6   0  569.74   14.20
   2  -6   0  566.94   12.30
   2  -6   0  557.44   15.50
   2  -6   0  573.44   12.30
  -2   6   0  543.05   13.60
  -2   6   0  561.84   14.30
  -2   6   0  570.94   15.10
  -2   6   0  563.64   15.80
  -2   6   0  546.85   14.20
   1  -6   0    2.30    1.20
   1  -6   0    0.00    2.00
   1  -6   0    2.50    2.40
   1  -6   0    1.80    1.70
   1  -6   0    1.00    1.40
   1  -6   0    3.80    1.30
   1  -6   0   -1.80    2.20
   1  -6   0    1.30    1.60
  -1   6   0    1.60    1.40
  -1   6   0    2.20    2.00
  -1   6   0    4.60    2.00
  -1   6   0    0.20    2.40
  -1   6   0    3.80    2.10
   0  -6   0  426.56   11.40
   0  -6   0  415.96   10.40
   0  -6   0  450.25   13.20
   0  -6   0  426.96   11.00
   0  -6   0  429.86   11.20
   0  -6   0  431.76   11.80
   0  -6   0  432.96   11.60
   0  -6   0  438.66   11.70
   0   6   0  426.16   11.10
   0   6   0  422.06   11.30
   0   6   0  422.06   13.10
   0   6   0  429.26   11.30
   0   6   0  440.86   11.60
   0   6   0  427.66   10.70
  -1  -6   0   94.99    3.40
  -1  -6   0   89.79    5.10
  -1  -6   0   97.79    4.80
  -1  -6   0   97.99    4.20
  -1  -6   0  102.59    5.40
  -1  -6   0   96.59    5.30
  -1  -6   0  100.19    4.90
  -1  -6   0   91.79    3.50
  -1  -6   0   90.19    5.80
   1   6   0   98.09    5.30
   1   6   0   97.09    4.20
   1   6   0   93.29    5.90
   1   6   0   89.79    3.40
   1   6   0   99.69    4.80
   1   6   0  104.89    5.50
   1   6   0   94.99    4.20
   1   6   0   92.19    4.20
  -2  -6   0  244.58    8.60
  -2  -6   0  241.38    6.90
  -2  -6   0  247.88    8.40
  -2  -6   0  242.48    8.70
  -2  -6   0  252.67    7.90
  -2  -6   0  231.58    8.60
  -2  -6   0  255.77    8.70
  -2  -6   0  234.78    9.50
   2   6   0  237.48    7.20
   2   6   0  244.28    9.40
   2   6   0  231.68    7.30
   2   6   0  231.78    8.90
   2   6   0  260.37    8.50
   2   6   0  246.88    8.80
   2   6   0  238.08    7.20
   2   6   0  246.48    8.20
  -3  -6   0   17.40    2.80
  -3  -6   0   15.40    3.80
  -3  -6   0   16.20    3.90
  -3  -6   0   17.70    3.50
  -3  -6   0   14.90    3.40
  -3  -6   0   19.50    2.90
   3   6   0   29.30    4.20
   3   6   0   23.50    2.90
   3   6   0   13.30    3.20
   3   6   0   14.20    3.20
   3   6   0   18.40    3.80
  -4  -6   0  145.59    6.20
  -4  -6   0  143.49    7.80
  -4  -6   0  150.98    7.40
  -4  -6   0  138.09    7.60
   4   6   0  138.69    7.40
   4   6   0  143.99    7.20
   4   6   0  140.59    6.40
   4   6   0  134.79    7.30
   4   6   0  139.29    7.80
  -5  -6   0  119.89    6.30
  -5  -6   0  111.89    7.60
  -5  -6   0  128.09    7.40
  -5  -6   0  124.59    8.00
   5   6   0  139.69    7.70
   5   6   0  142.29    7.60
   5   6   0  126.59    6.80
   5   6   0  124.79    7.80
   5   6   0  155.28    8.10
  -6  -6   0    4.90    4.70
  -6  -6   0    2.80    4.60
  -6  -6   0    4.20    3.20
  -6  -6   0   -1.90    4.10
   6   6   0    4.70    4.10
   6   6   0   -1.60    2.70
   6   6   0    0.80    3.40
   6   6   0   -0.70    4.10
   6   6   0   -1.30    4.20
  -7  -6   0   50.39    6.30
  -7  -6   0   47.10    5.60
  -7  -6   0   41.70    6.30
   7   6   0   47.60    6.30
   7   6   0   47.60    5.80
   7   6   0   45.30    6.40
   7   6   0   49.60    5.80
   7   6   0   51.99    6.50
  -8  -6   0   14.00    5.90
  -8  -6   0   20.90    4.50
  -8  -6   0   21.70    6.10
   8   6   0   11.00    4.60
   8   6   0   18.70    5.50
   8   6   0   28.20    5.90
   8   6   0   16.70    5.50
   8   6   0   27.10    5.50
  -9  -6   0   13.20    6.40
  -9  -6   0   21.60    6.20
  -9  -6   0   26.30    6.50
   9   6   0   14.30    5.50
   9   6   0   24.90    6.40
   9   6   0   21.60    5.90
   9   6   0   21.50    6.10
 -10  -6   0   38.40    7.20
 -10  -6   0   36.70    7.30
 -10  -6   0   42.90    7.70
  10   6   0   39.90    7.50
  10   6   0   37.50    7.00
  10   6   0   44.60    7.20
  14  -7   0   26.20    6.80
  14  -7   0   41.80    6.40
 -14   7   0   27.20    6.90
 -14   7   0   29.00    6.60
 -14   7   0   32.20    6.30
 -14   7   0   25.00    6.40
  13  -7   0    8.10    4.70
  13  -7   0    3.80    5.20
 -13   7   0   -1.30    5.20
 -13   7   0    7.40    5.00
 -13   7   0   -1.70    5.20
  12  -7   0   20.60    5.60
  12  -7   0   24.40    5.70
  12  -7   0   20.00    5.00
  12  -7   0   23.30    5.20
 -12   7   0    7.40    4.80
 -12   7   0   10.20    5.20
 -12   7   0   28.40    5.90
  11  -7   0   -4.20    3.60
  11  -7   0    2.60    4.30
  11  -7   0    4.70    4.20
  11  -7   0   -4.70    4.00
  11  -7   0   -2.70    2.60
 -11   7   0    3.30    4.60
 -11   7   0   -4.70    4.20
  10  -7   0    3.30    3.70
  10  -7   0    5.00    4.00
  10  -7   0    5.70    4.10
  10  -7   0    1.60    3.70
  10  -7   0    3.40    3.70
 -10   7   0   -0.30    2.90
 -10   7   0   13.70    4.80
 -10   7   0    4.60    3.40
   9  -7   0   89.99    6.40
   9  -7   0   93.59    6.50
   9  -7   0   94.59    6.40
   9  -7   0  102.69    6.30
   9  -7   0   96.09    6.50
  -9   7   0  111.79    6.50
  -9   7   0  104.89    6.20
  -9   7   0  103.09    7.40
  -9   7   0  101.39    7.10
   8  -7   0  254.47    9.90
   8  -7   0  248.88    9.50
   8  -7   0  256.67    9.30
   8  -7   0  238.98    8.80
   8  -7   0  263.87    9.40
   8  -7   0  251.67    9.40
  -8   7   0  268.17   10.00
  -8   7   0  249.08    9.20
  -8   7   0  267.77    9.70
  -8   7   0  257.77   10.30
   7  -7   0   52.19    3.90
   7  -7   0   59.89    4.90
   7  -7   0   48.00    4.30
   7  -7   0   56.29    4.70
   7  -7   0   62.29    4.60
   7  -7   0   62.19    4.70
   7  -7   0   58.49    5.00
  -7   7   0   68.49    5.50
  -7   7   0   54.89    4.80
  -7   7   0   58.29    4.80
  -7   7   0   51.29    4.70
   6  -7   0    1.60    1.70
   6  -7   0    1.10    2.50
   6  -7   0   -0.10    2.60
   6  -7   0    6.20    2.70
   6  -7   0    1.60    2.40
   6  -7   0    2.40    2.00
   6  -7   0    0.90    2.70
   6  -7   0   -2.10    2.50
  -6   7   0    3.90    2.80
  -6   7   0   -0.40    2.80
  -6   7   0    1.00    2.90
  -6   7   0   -1.40    2.90
  -6   7   0   -0.80    2.40
   5  -7   0    7.50    2.40
   5  -7   0    3.30    2.60
   5  -7   0   10.50    2.40
   5  -7   0    3.00    2.50
   5  -7   0    4.20    2.60
   5  -7   0    7.20    1.60
   5  -7   0    5.40    2.50
   5  -7   0    8.10    2.60
  -5   7   0    7.70    2.90
  -5   7   0    6.50    2.20
  -5   7   0    3.70    2.70
  -5   7   0    4.50    2.90
  -5   7   0    7.50    2.20
   4  -7   0  212.28    7.20
   4  -7   0  211.98    7.10
   4  -7   0  221.18    7.40
   4  -7   0  228.28    7.30
   4  -7   0  215.68    7.60
   4  -7   0  194.18    8.40
   4  -7   0  207.98    6.30
   4  -7   0  207.08    6.80
  -4   7   0  214.18    8.50
  -4   7   0  213.08    7.70
  -4   7   0  214.18    7.70
  -4   7   0  213.88    7.60
  -4   7   0  204.18    5.90
  -4   7   0  206.28    8.70
   3  -7   0  430.16   11.80
   3  -7   0  426.26   11.90
   3  -7   0  441.96   12.00
   3  -7   0  419.26   10.90
   3  -7   0  438.86   11.70
   3  -7   0  435.66   11.60
   3  -7   0  412.66   10.20
   3  -7   0  426.36   13.30
  -3   7   0  437.76   12.10
  -3   7   0  420.26   12.90
  -3   7   0  435.06   12.10
  -3   7   0  435.96   13.30
  -3   7   0  408.36   10.70
   2  -7   0    0.00    0.80
   2  -7   0   -0.40    1.00
   2  -7   0    3.20    1.90
   2  -7   0    0.50    1.70
   2  -7   0    1.10    2.20
   2  -7   0    2.90    2.40
   2  -7   0   -0.70    0.80
   2  -7   0    3.90    2.30
   2  -7   0   -1.90    2.40
   2  -7   0    3.40    1.70
  -2   7   0   -0.10    2.20
  -2   7   0    2.30    2.30
  -2   7   0   -0.90    1.80
  -2   7   0    0.50    2.70
  -2   7   0    1.30    1.40
  -2   7   0    2.00    2.30
   1  -7   0   14.80    2.80
   1  -7   0   23.90    2.90
   1  -7   0   23.40    3.20
   1  -7   0   19.30    1.90
   1  -7   0   18.80    2.60
   1  -7   0   19.50    2.50
   1  -7   0   19.60    1.90
   1  -7   0   15.10    3.20
  -1   7   0   19.50    1.80
  -1   7   0   16.40    3.40
  -1   7   0   15.90    2.80
  -1   7   0   19.80    2.90
  -1   7   0   22.80    3.00
  -1   7   0   19.50    2.20
   0  -7   0  333.17   10.10
   0  -7   0  330.07    9.30
   0  -7   0  331.27   10.20
   0  -7   0  323.47    9.50
   0  -7   0  355.56   10.10
   0  -7   0  331.07   10.00
   0  -7   0  318.37    8.60
   0   7   0  319.87    9.60
   0   7   0  327.07    9.70
   0   7   0  359.76   10.40
   0   7   0  322.87    8.80
   0   7   0  335.17    9.50
   0   7   0  333.97   11.80
  -1  -7   0  310.77    9.80
  -1  -7   0  277.17    9.50
  -1  -7   0  311.07   10.00
  -1  -7   0  308.57    9.80
  -1  -7   0  306.47    9.90
  -1  -7   0  318.57    9.10
   1   7   0  306.07   10.50
   1   7   0  309.07    9.10
   1   7   0  310.37    9.00
   1   7   0  298.27    9.00
   1   7   0  319.77    9.70
   1   7   0  309.17   11.40
   1   7   0  312.97   10.20
  -2  -7   0  385.36   10.80
  -2  -7   0  393.36   11.80
  -2  -7   0  390.66   11.90
  -2  -7   0  365.36   13.50
  -2  -7   0  403.66   12.10
  -2  -7   0  385.26   12.10
   2   7   0  372.36   11.30
   2   7   0  378.36   10.70
   2   7   0  377.76   12.20
   2   7   0  374.36   10.60
   2   7   0  348.67   12.80
   2   7   0  379.56   11.20
  -3  -7   0  177.58    8.00
  -3  -7   0  182.38    7.00
  -3  -7   0  186.68    8.40
  -3  -7   0  209.18    8.80
  -3  -7   0  177.48    8.30
   3   7   0  181.28    7.70
   3   7   0  201.48    8.90
   3   7   0  179.58    8.80
   3   7   0  172.38    7.50
  -4  -7   0   67.79    4.90
  -4  -7   0   65.79    5.20
  -4  -7   0   63.49    6.00
  -4  -7   0   73.69    6.30
   4   7   0   77.39    6.20
   4   7   0   80.59    6.00
   4   7   0   82.39    6.40
   4   7   0   74.69    6.40
  -5  -7   0   51.89    6.20
  -5  -7   0   54.49    5.90
  -5  -7   0   68.09    6.50
   5   7   0   47.30    5.70
   5   7   0   47.30    5.60
   5   7   0   65.29    6.40
   5   7   0   45.70    6.00
  -6  -7   0   11.30    5.10
  -6  -7   0    2.00    4.30
  -6  -7   0    3.60    4.80
   6   7   0    5.70    4.30
   6   7   0   13.40    3.90
   6   7   0    9.80    4.50
   6   7   0   16.10    5.10
  -7  -7   0    4.90    4.00
  -7  -7   0    4.30    4.80
  -7  -7   0    7.10    5.40
   7   7   0   13.00    4.70
   7   7   0    4.40    4.80
   7   7   0    0.10    4.70
   7   7   0    7.70    5.20
  -8  -7   0   22.70    4.80
  -8  -7   0   22.00    6.30
  -8  -7   0   25.70    6.60
   8   7   0   23.70    5.90
   8   7   0   15.70    5.90
   8   7   0   25.60    6.10
   8   7   0   16.40    5.10
  -9  -7   0   18.00    6.10
  -9  -7   0   14.60    6.20
  -9  -7   0   13.50    6.50
   9   7   0    7.40    5.50
   9   7   0   18.20    6.30
  14  -8   0   -0.90    5.40
  14  -8   0   13.20    5.40
 -14   8   0   16.30    6.40
 -14   8   0    6.40    5.50
 -14   8   0    8.30    5.90
  13  -8   0    2.30    4.50
  13  -8   0    9.50    4.90
  13  -8   0   10.90    5.20
 -13   8   0   -0.60    5.10
 -13   8   0   -7.70    5.20
 -13   8   0    5.00    5.10
  12  -8   0   -2.00    4.40
  12  -8   0    3.00    4.30
  12  -8   0   -2.60    4.10
  12  -8   0    2.70    4.40
 -12   8   0    2.30    4.90
 -12   8   0    8.10    5.30
  11  -8   0   26.90    5.40
  11  -8   0   24.20    4.90
  11  -8   0   32.40    5.10
  11  -8   0   35.40    5.50
  11  -8   0   33.50    5.20
 -11   8   0   37.80    6.10
 -11   8   0   32.20    5.70
  10  -8   0  105.19    6.70
  10  -8   0  100.49    7.00
  10  -8   0   97.29    7.00
  10  -8   0  110.09    7.20
  10  -8   0  106.79    7.40
 -10   8   0  110.69    8.10
 -10   8   0   97.79    6.90
 -10   8   0   96.69    6.60
 -10   8   0   85.09    7.10
   9  -8   0    7.10    3.80
   9  -8   0   13.80    3.40
   9  -8   0   16.20    4.20
   9  -8   0   10.70    3.60
   9  -8   0   16.30    4.00
  -9   8   0   15.00    3.70
  -9   8   0   15.20    4.20
  -9   8   0    7.20    3.70
  -9   8   0    3.70    3.90
   8  -8   0   62.19    5.40
   8  -8   0   68.49    5.60
   8  -8   0   58.19    5.60
   8  -8   0   61.69    5.00
   8  -8   0   59.99    5.20
  -8   8   0   70.29    5.90
  -8   8   0   57.59    5.80
  -8   8   0   64.79    5.70
  -8   8   0   65.79    5.50
   7  -8   0   21.10    3.10
   7  -8   0   24.60    3.80
   7  -8   0   21.80    4.10
   7  -8   0   29.90    3.50
   7  -8   0   21.90    3.60
  -7   8   0   24.00    4.30
  -7   8   0   32.40    4.40
  -7   8   0   33.80    4.60
  -7   8   0   34.90    4.50
   6  -8   0   72.19    5.30
   6  -8   0   75.49    5.40
   6  -8   0   76.79    5.10
   6  -8   0   75.09    5.30
   6  -8   0   78.79    4.90
   6  -8   0   69.39    4.20
  -6   8   0   70.59    4.80
  -6   8   0   70.19    4.70
  -6   8   0   74.89    5.60
  -6   8   0   65.79    5.40
   5  -8   0    8.30    3.00
   5  -8   0   10.20    2.30
   5  -8   0   12.80    3.10
   5  -8   0    8.80    2.90
   5  -8   0    7.50    3.00
   5  -8   0    9.60    3.00
   5  -8   0   10.60    2.50
  -5   8   0   13.00    3.40
  -5   8   0    7.20    3.20
  -5   8   0   10.60    3.30
  -5   8   0    6.00    3.20
  -5   8   0    6.90    3.20
   4  -8   0   91.49    5.10
   4  -8   0   97.89    5.50
   4  -8   0  102.19    5.20
   4  -8   0   94.69    5.50
   4  -8   0   91.39    4.80
   4  -8   0   97.49    5.50
   4  -8   0   83.89    3.70
  -4   8   0   77.99    6.50
  -4   8   0   93.49    5.60
  -4   8   0   91.99    5.50
  -4   8   0   85.19    6.00
  -4   8   0   97.09    5.40
  -4   8   0   85.19    3.90
   3  -8   0  290.77    9.60
   3  -8   0  304.87    9.80
   3  -8   0  301.07    9.10
   3  -8   0  302.27    9.80
   3  -8   0  300.37    8.40
   3  -8   0  303.27    9.40
  -3   8   0  303.37    9.80
  -3   8   0  290.17   10.50
  -3   8   0  285.57    8.70
  -3   8   0  303.77    9.80
  -3   8   0  288.77   10.80
   2  -8   0   25.20    2.20
   2  -8   0   29.10    3.50
   2  -8   0   37.40    3.70
   2  -8   0   30.40    3.10
   2  -8   0   27.90    2.40
   2  -8   0   25.40    3.70
   2  -8   0   34.40    3.90
   2  -8   0   35.40    3.90
  -2   8   0   31.30    2.60
  -2   8   0   31.10    3.20
  -2   8   0   28.50    3.60
  -2   8   0   20.00    3.90
  -2   8   0   29.10    3.70
  -2   8   0   25.60    3.50
   1  -8   0   32.80    4.00
   1  -8   0   37.10    3.90
   1  -8   0   42.90    3.70
   1  -8   0   39.60    3.40
   1  -8   0   33.70    4.00
  -1   8   0   32.60    4.50
  -1   8   0   37.10    3.80
  -1   8   0   27.90    3.50
  -1   8   0   40.40    3.10
  -1   8   0   34.30    3.80
   0  -8   0   89.19    5.50
   0  -8   0   95.89    4.60
   0  -8   0   83.39    5.70
   0  -8   0   85.49    5.00
   0  -8   0   95.59    5.40
   0  -8   0   82.99    4.80
   0   8   0   88.49    5.10
   0   8   0   87.69    4.80
   0   8   0   87.39    4.20
   0   8   0   84.69    4.90
   0   8   0   93.39    5.20
  -1  -8   0   88.79    6.10
  -1  -8   0  109.89    5.50
  -1  -8   0  114.49    6.30
  -1  -8   0  111.69    6.50
  -1  -8   0  107.39    5.70
  -1  -8   0   99.99    5.00
   1   8   0   96.19    6.20
   1   8   0   96.49    5.20
   1   8   0  104.59    5.30
   1   8   0  107.49    6.60
   1   8   0  100.09    5.20
  -2  -8   0   60.59    5.30
  -2  -8   0   60.39    5.50
  -2  -8   0   63.39    4.80
  -2  -8   0   54.19    5.20
  -2  -8   0   53.09    5.30
   2   8   0   63.59    4.70
   2   8   0   52.49    5.50
   2   8   0   55.99    5.10
  -3  -8   0  345.97   11.90
  -3  -8   0  315.87   11.90
  -3  -8   0  352.66   14.70
  -3  -8   0  310.67   11.10
  -3  -8   0  330.77   11.60
   3   8   0  348.77   11.90
   3   8   0  307.47   12.20
   3   8   0  347.07   11.20
  -4  -8   0   79.39    6.80
  -4  -8   0   83.29    7.00
  -4  -8   0   85.19    6.70
  -4  -8   0   72.19    6.60
   4   8   0   84.79    6.70
   4   8   0   91.79    6.60
   4   8   0   79.69    6.80
   4   8   0   71.89    6.60
  -5  -8   0    3.50    4.60
  -5  -8   0    4.20    4.90
  -5  -8   0    1.40    4.60
  -5  -8   0    1.80    4.20
   5   8   0   -0.10    3.90
   5   8   0    1.00    4.50
   5   8   0   -3.50    4.00
   5   8   0    4.00    4.40
  -6  -8   0   10.10    5.40
  -6  -8   0    0.60    3.60
  -6  -8   0    3.50    4.70
  -6  -8   0   15.30    5.50
   6   8   0   30.10    5.90
   6   8   0   12.00    5.40
   6   8   0   15.40    4.90
   6   8   0   13.40    4.80
  -7  -8   0   -0.20    5.20
  -7  -8   0    1.50    4.70
  -7  -8   0    5.80    5.60
  -7  -8   0    8.90    5.60
   7   8   0   13.30    5.30
   7   8   0    4.80    5.40
   7   8   0    2.40    4.60
   7   8   0    5.90    5.40
  -8  -8   0   49.40    7.40
  -8  -8   0   62.29    7.00
  -8  -8   0   60.29    8.00
  -8  -8   0   57.39    7.50
   8   8   0   59.49    7.70
   8   8   0   48.00    6.70
   8   8   0   62.89    7.80
   8   8   0   75.19    8.60
  -9  -8   0    3.60    5.60
  -9  -8   0    5.90    6.30
  -9  -8   0   16.00    6.50
   9   8   0    5.10    5.70
   9   8   0    7.80    5.90
   9   8   0   -3.90    5.70
  14  -9   0    3.60    4.90
  14  -9   0    0.80    4.70
 -14   9   0   12.60    6.40
 -14   9   0    6.90    6.00
 -14   9   0    2.90    5.00
  13  -9   0   21.00    5.50
  13  -9   0   33.30    5.70
 -13   9   0   35.10    6.90
  12  -9   0   30.10    5.70
  12  -9   0   25.00    5.40
  12  -9   0   24.50    5.30
 -12   9   0   19.90    4.60
 -12   9   0   26.40    6.20
  11  -9   0    5.70    4.60
  11  -9   0    4.70    4.20
  11  -9   0   -0.70    4.00
  11  -9   0   -0.40    4.10
 -11   9   0    8.70    5.00
 -11   9   0    9.60    4.90
 -11   9   0    5.10    4.10
  10  -9   0   31.30    4.80
  10  -9   0   18.50    4.60
  10  -9   0   28.10    4.90
  10  -9   0   28.40    4.70
 -10   9   0   22.60    4.70
 -10   9   0   20.10    3.90
 -10   9   0   22.30    5.40
 -10   9   0   20.60    5.50
   9  -9   0   62.79    5.30
   9  -9   0   74.49    5.80
   9  -9   0   60.39    5.90
   9  -9   0   63.09    5.80
   9  -9   0   66.09    6.40
  -9   9   0   84.09    6.60
  -9   9   0   75.19    6.80
  -9   9   0   60.19    6.10
  -9   9   0   57.79    5.80
   8  -9   0    8.60    2.90
   8  -9   0   13.80    3.90
   8  -9   0    9.90    4.10
   8  -9   0    9.40    3.30
   8  -9   0   11.10    3.70
  -8   9   0   12.60    4.40
  -8   9   0   15.50    4.20
  -8   9   0   20.00    4.40
   7  -9   0  158.38    6.50
   7  -9   0  191.08    8.20
   7  -9   0  173.18    7.40
   7  -9   0  152.48    7.60
   7  -9   0  155.28    7.40
   7  -9   0  168.58    8.00
  -7   9   0  158.88    7.30
  -7   9   0  164.28    8.30
  -7   9   0  152.18    7.40
   6  -9   0    4.60    2.80
   6  -9   0    7.40    3.30
   6  -9   0    2.80    3.10
   6  -9   0    0.20    3.20
   6  -9   0   -0.60    2.40
   6  -9   0    6.30    3.10
  -6   9   0    4.20    3.50
  -6   9   0    5.80    3.50
  -6   9   0    3.70    3.70
   5  -9   0    9.40    3.00
   5  -9   0    8.70    3.40
   5  -9   0    8.80    3.40
   5  -9   0    8.20    3.40
   5  -9   0   10.20    2.70
   5  -9   0   11.50    3.20
  -5   9   0    7.50    3.50
  -5   9   0    8.50    3.80
  -5   9   0    5.40    3.30
   4  -9   0  274.97    8.70
   4  -9   0  282.27    9.90
   4  -9   0  274.97    9.10
   4  -9   0  295.67   10.00
   4  -9   0  283.77    9.80
   4  -9   0  291.77    9.40
  -4   9   0  277.37   10.00
  -4   9   0  287.87    9.80
  -4   9   0  280.47   10.80
  -4   9   0  271.07   10.00
  -4   9   0  258.27    8.30
   3  -9   0    5.60    3.20
   3  -9   0    3.50    1.90
   3  -9   0    6.40    3.30
   3  -9   0    6.60    2.40
   3  -9   0    5.10    2.60
   3  -9   0   -0.90    2.70
  -3   9   0    0.80    2.90
  -3   9   0    6.20    3.20
  -3   9   0    3.00    3.10
  -3   9   0    2.90    2.30
   2  -9   0  315.37   10.60
   2  -9   0  313.17   10.10
   2  -9   0  303.97   10.00
   2  -9   0  305.37    9.50
   2  -9   0  315.07   10.20
   2  -9   0  296.17   10.10
  -2   9   0  309.17    9.90
  -2   9   0  304.57   11.20
  -2   9   0  302.37   10.40
  -2   9   0  322.47   10.50
   1  -9   0   34.20    4.30
   1  -9   0   41.90    4.40
   1  -9   0   41.00    4.00
   1  -9   0   41.80    4.60
   1  -9   0   37.80    4.40
   1  -9   0   41.80    3.80
  -1   9   0   39.40    4.30
  -1   9   0   40.00    4.30
  -1   9   0   41.70    4.30
  -1   9   0   36.40    3.70
  -1   9   0   41.20    4.50
   0  -9   0   27.20    4.10
   0  -9   0   24.00    4.20
   0  -9   0   22.20    3.30
   0  -9   0   25.00    4.20
   0  -9   0   25.20    3.20
   0   9   0   20.10    4.20
   0   9   0   26.80    4.30
   0   9   0   19.80    3.20
   0   9   0   16.60    3.40
  -1  -9   0   44.60    5.10
  -1  -9   0   50.79    4.20
  -1  -9   0   43.80    5.00
  -1  -9   0   49.30    5.20
  -1  -9   0   53.09    4.50
   1   9   0   41.70    5.20
   1   9   0   46.90    4.70
   1   9   0   46.00    4.20
   1   9   0   48.50    4.40
  -2  -9   0   36.30    5.20
  -2  -9   0   47.80    5.40
  -2  -9   0   54.99    5.50
  -2  -9   0   62.49    6.00
   2   9   0   50.29    4.60
   2   9   0   48.70    5.70
   2   9   0   63.59    5.60
  -3  -9   0   81.89    6.80
  -3  -9   0   78.99    6.60
  -3  -9   0   87.79    6.80
  -3  -9   0   89.99    7.30
   3   9   0   91.99    7.30
   3   9   0   91.39    7.40
   3   9   0   89.49    6.20
   3   9   0   82.29    6.90
  -4  -9   0    4.80    4.60
  -4  -9   0   -0.50    4.10
  -4  -9   0   -1.20    3.00
  -4  -9   0    1.20    4.60
   4   9   0   -5.80    4.00
   4   9   0    1.90    4.40
   4   9   0    0.00    4.40
   4   9   0    1.00    4.50
  -5  -9   0   -1.20    4.70
  -5  -9   0   12.50    4.90
  -5  -9   0   -2.40    4.90
  -5  -9   0    9.30    5.00
   5   9   0    6.40    5.10
   5   9   0   12.80    5.20
   5   9   0    6.50    5.00
   5   9   0   15.70    4.70
  -6  -9   0   10.50    5.60
  -6  -9   0    3.50    5.30
  -6  -9   0    9.00    5.40
  -6  -9   0    5.40    4.90
   6   9   0   -4.40    4.30
   6   9   0    2.90    4.60
   6   9   0    5.30    5.30
   6   9   0    7.70    5.40
  -7  -9   0  141.49   10.00
  -7  -9   0  130.69   10.10
  -7  -9   0  123.09    9.50
  -7  -9   0  146.29   10.50
   7   9   0  125.39   10.10
   7   9   0  149.09   10.80
   7   9   0  122.69    9.60
   7   9   0  133.79    9.80
  -8  -9   0   24.90    6.40
  -8  -9   0   24.60    6.50
  -8  -9   0   35.30    7.20
  -8  -9   0   28.00    6.80
   8   9   0   46.50    7.70
   8   9   0   46.70    7.30
   8   9   0   31.90    7.10
   8   9   0   39.90    6.50
  14 -10   0    1.90    4.80
  14 -10   0   -2.40    4.60
 -14  10   0    4.30    5.50
 -14  10   0   -2.00    5.60
  13 -10   0    8.00    5.00
  13 -10   0    3.20    4.90
 -13  10   0    2.90    5.30
 -13  10   0    2.90    5.60
  12 -10   0  118.49    7.50
  12 -10   0  105.19    8.10
  12 -10   0  100.99    8.10
  12 -10   0   94.39    8.30
 -12  10   0   86.29    8.00
 -12  10   0   95.09    8.70
  11 -10   0   12.50    4.70
  11 -10   0   11.40    4.50
  11 -10   0    5.70    4.40
  11 -10   0   15.20    4.50
 -11  10   0    3.50    6.20
 -11  10   0   11.50    4.70
 -11  10   0   10.90    4.90
 -11  10   0   19.80    4.60
  10 -10   0    0.20    4.00
  10 -10   0    4.40    4.00
  10 -10   0    6.50    3.70
  10 -10   0    0.30    3.90
 -10  10   0    2.60    4.40
 -10  10   0   -1.50    4.20
 -10  10   0   -4.00    4.50
 -10  10   0    7.30    3.40
   9 -10   0   11.50    4.20
   9 -10   0   15.50    4.30
   9 -10   0    6.70    4.20
   9 -10   0    5.00    2.90
   9 -10   0   12.10    4.20
  -9  10   0   15.90    5.10
  -9  10   0   10.30    4.20
  -9  10   0    2.00    4.20
  -9  10   0   11.10    4.60
   8 -10   0   28.90    4.40
   8 -10   0   22.20    3.50
   8 -10   0   30.70    4.90
   8 -10   0   22.30    4.50
  -8  10   0   28.10    5.20
  -8  10   0   28.90    5.10
  -8  10   0   30.20    5.10
   7 -10   0  104.29    6.90
   7 -10   0   92.19    6.70
   7 -10   0  106.09    6.10
   7 -10   0  107.79    6.50
   7 -10   0   95.19    6.70
  -7  10   0   97.89    7.20
  -7  10   0   87.79    6.20
  -7  10   0   92.39    6.90
   6 -10   0   52.09    5.10
   6 -10   0   53.29    5.40
   6 -10   0   53.49    4.80
   6 -10   0   69.39    5.70
   6 -10   0   59.89    4.70
   6 -10   0   55.39    5.10
  -6  10   0   55.89    5.60
  -6  10   0   55.49    5.80
  -6  10   0   63.09    5.90
   5 -10   0  105.09    5.30
   5 -10   0   98.49    5.80
   5 -10   0   90.89    6.00
   5 -10   0   95.99    6.00
   5 -10   0  102.29    6.60
   5 -10   0   88.69    5.60
  -5  10   0  106.69    6.60
  -5  10   0  113.99    7.10
  -5  10   0  100.29    6.80
   4 -10   0  212.88    9.10
   4 -10   0  228.88    9.20
   4 -10   0  211.68    8.50
   4 -10   0  221.68    8.60
   4 -10   0  228.68    8.50
  -4  10   0  212.28    8.60
  -4  10   0  222.18    8.80
  -4  10   0  208.08    9.20
   3 -10   0   39.90    4.50
   3 -10   0   40.70    4.80
   3 -10   0   39.50    4.80
   3 -10   0   44.70    4.90
   3 -10   0   46.30    4.20
  -3  10   0   42.00    4.90
  -3  10   0   35.40    4.20
  -3  10   0   46.90    4.40
   2 -10   0   32.00    4.60
   2 -10   0   29.90    4.50
   2 -10   0   25.50    4.40
   2 -10   0   25.10    4.20
   2 -10   0   33.30    4.40
   2 -10   0   27.50    3.50
  -2  10   0   27.20    4.40
  -2  10   0   27.80    4.00
  -2  10   0   25.60    4.20
   1 -10   0  368.26   11.40
   1 -10   0  379.36   12.30
   1 -10   0  392.46   12.80
   1 -10   0  401.16   12.70
   1 -10   0  391.66   12.60
   1 -10   0  398.16   13.00
  -1  10   0  365.66   12.20
  -1  10   0  398.26   12.60
  -1  10   0  389.96   12.60
   0 -10   0   39.60    5.20
   0 -10   0   44.70    4.60
   0 -10   0   41.40    4.90
   0 -10   0   37.90    4.30
   0  10   0   48.30    4.50
   0  10   0   38.70    5.10
   0  10   0   53.49    4.90
   0  10   0   36.10    4.50
  -1 -10   0   10.30    4.20
  -1 -10   0    3.10    4.10
  -1 -10   0   -2.20    2.40
  -1 -10   0    4.10    3.90
   1  10   0    3.20    4.00
   1  10   0   -3.40    2.90
   1  10   0   -0.20    3.30
  -2 -10   0   90.59    7.00
  -2 -10   0   98.29    7.30
  -2 -10   0   94.19    7.20
  -2 -10   0   94.19    7.40
   2  10   0   94.99    7.60
   2  10   0   93.09    7.00
   2  10   0  108.39    7.90
  -3 -10   0   -9.30    4.10
  -3 -10   0   -2.20    4.00
  -3 -10   0   -2.70    4.20
  -3 -10   0    3.50    4.60
   3  10   0    6.70    4.30
   3  10   0    1.10    4.50
   3  10   0   -2.60    4.30
  -4 -10   0   74.19    7.50
  -4 -10   0   78.69    7.50
  -4 -10   0   79.49    7.40
  -4 -10   0   78.69    7.20
   4  10   0   84.79    8.10
   4  10   0   62.49    7.10
   4  10   0   81.79    7.50
  -5 -10   0   11.00    5.20
  -5 -10   0    4.20    5.10
  -5 -10   0   11.90    5.40
  -5 -10   0    0.40    4.50
   5  10   0    4.00    5.00
   5  10   0    3.90    4.80
   5  10   0   -3.80    3.40
  -6 -10   0   30.70    6.60
  -6 -10   0   28.10    6.10
  -6 -10   0   27.50    6.40
   6  10   0   30.20    6.80
   6  10   0   30.90    6.40
   6  10   0   23.90    6.70
  -7 -10   0   63.59    7.50
  -7 -10   0   57.59    7.70
  -7 -10   0   64.89    8.10
  -7 -10   0   48.70    6.50
   7  10   0   54.89    7.30
   7  10   0   59.99    9.50
   7  10   0   49.20    7.80
  14 -11   0   21.10    5.90
  14 -11   0    3.20    5.10
 -14  11   0    3.30    6.10
 -14  11   0   26.40    6.70
  13 -11   0    6.90    5.00
  13 -11   0    3.10    4.80
 -13  11   0   11.60    6.20
 -13  11   0   12.00    5.80
  12 -11   0   -2.10    4.60
  12 -11   0    2.30    4.50
  12 -11   0    4.00    4.90
 -12  11   0   -3.60    5.40
 -12  11   0   -9.20    4.40
 -12  11   0   -0.30    4.90
  11 -11   0   12.90    4.60
  11 -11   0   11.00    4.80
  11 -11   0    6.10    4.90
 -11  11   0   15.10    5.30
 -11  11   0    3.10    5.90
 -11  11   0    4.30    5.30
 -11  11   0    7.00    4.80
  10 -11   0    1.90    4.00
  10 -11   0    7.50    4.30
  10 -11   0    5.60    3.30
  10 -11   0   12.40    4.90
 -10  11   0    3.40    4.70
 -10  11   0    8.20    4.60
 -10  11   0    4.30    3.80
 -10  11   0   -1.40    4.50
   9 -11   0   21.60    4.60
   9 -11   0   14.40    4.40
   9 -11   0   17.50    5.00
   9 -11   0   26.50    5.20
  -9  11   0   23.50    5.40
  -9  11   0   24.20    5.70
  -9  11   0   18.60    5.30
   8 -11   0   72.99    6.50
   8 -11   0   68.69    6.30
   8 -11   0   72.09    6.20
   8 -11   0   62.39    6.10
  -8  11   0   54.99    6.50
  -8  11   0   63.79    6.70
  -8  11   0   60.29    6.50
   7 -11   0    8.20    3.70
   7 -11   0    8.10    4.20
   7 -11   0    6.00    3.30
   7 -11   0    6.80    3.90
   7 -11   0    6.90    3.10
  -7  11   0    8.70    3.40
  -7  11   0    8.00    4.50
  -7  11   0    2.30    4.10
   6 -11   0  121.59    7.60
   6 -11   0  113.29    6.50
   6 -11   0  106.99    6.10
   6 -11   0  116.09    7.50
   6 -11   0  110.09    7.00
   6 -11   0  121.99    7.60
  -6  11   0  106.99    6.80
  -6  11   0  131.39    7.70
  -6  11   0  119.49    8.00
   5 -11   0   37.90    5.10
   5 -11   0   42.90    5.20
   5 -11   0   37.00    5.10
   5 -11   0   42.90    5.00
   5 -11   0   41.50    4.70
  -5  11   0   37.80    5.40
  -5  11   0   38.10    4.70
  -5  11   0   44.70    5.20
   4 -11   0    6.00    3.90
   4 -11   0   10.50    4.10
   4 -11   0    2.70    3.60
   4 -11   0    5.30    3.20
   4 -11   0   12.40    4.10
  -4  11   0    5.60    3.40
  -4  11   0    8.90    4.20
  -4  11   0    1.70    4.00
   3 -11   0  190.48    9.00
   3 -11   0  182.58    8.50
   3 -11   0  182.38    7.80
   3 -11   0  187.88    9.00
   3 -11   0  197.18    9.10
  -3  11   0  190.18    9.10
  -3  11   0  185.08    7.80
  -3  11   0  195.88    9.00
   2 -11   0  153.68    8.30
   2 -11   0  150.38    8.10
   2 -11   0  141.49    7.90
   2 -11   0  147.29    7.70
   2 -11   0  140.59    6.70
   2 -11   0  146.59    8.10
  -2  11   0  146.19    7.50
  -2  11   0  151.58    8.10
  -2  11   0  138.89    7.90
   1 -11   0  122.79    7.70
   1 -11   0  143.69    7.70
   1 -11   0  134.39    7.70
   1 -11   0  131.49    7.80
   1 -11   0  133.39    8.00
  -1  11   0  124.89    7.30
  -1  11   0  124.19    7.60
  -1  11   0  135.89    7.60
   0 -11   0    6.10    4.00
   0 -11   0    9.30    4.10
   0 -11   0   -2.40    3.80
   0 -11   0    7.80    4.20
   0 -11   0    8.60    3.10
   0  11   0    3.60    3.60
   0  11   0    8.60    3.60
   0  11   0    3.70    4.20
  -1 -11   0    0.50    3.90
  -1 -11   0    3.60    4.40
  -1 -11   0    3.40    4.20
  -1 -11   0    9.30    4.30
   1  11   0   -1.00    4.20
   1  11   0    4.20    3.70
  -2 -11   0   -1.60    4.40
  -2 -11   0   10.30    4.60
  -2 -11   0    3.70    4.50
  -2 -11   0    8.40    4.60
   2  11   0   -1.20    3.00
   2  11   0    4.70    4.60
   2  11   0    6.40    4.10
  -3 -11   0  172.78   10.10
  -3 -11   0  175.58    9.00
  -3 -11   0  180.38   10.00
  -3 -11   0  171.48   10.20
   3  11   0  184.08   10.00
   3  11   0  201.98   10.90
   3  11   0  176.68   10.70
  -4 -11   0   -7.60    4.40
  -4 -11   0    3.90    4.70
  -4 -11   0   11.10    4.00
  -4 -11   0    6.80    5.10
   4  11   0    1.20    5.10
   4  11   0   -2.50    5.10
   4  11   0    6.90    5.00
  -5 -11   0   26.30    6.30
  -5 -11   0    7.70    5.40
  -5 -11   0   24.30    5.00
  -5 -11   0   20.40    5.40
   5  11   0   21.00    6.20
   5  11   0   16.90    5.80
   5  11   0    5.70    5.90
  -6 -11   0   12.70    6.20
  -6 -11   0    4.10    5.30
  -6 -11   0   -2.40    6.20
  -6 -11   0    6.80    5.90
   6  11   0   15.00    6.20
   6  11   0    1.50    5.50
   6  11   0   10.20    6.00
  14 -12   0    6.60    5.20
  14 -12   0    6.10    5.30
 -14  12   0    9.80    4.50
 -14  12   0   10.50    6.70
  13 -12   0  114.69    8.90
 -13  12   0  129.69   10.50
 -13  12   0  111.09    9.40
  12 -12   0    3.30    4.90
  12 -12   0    0.00    4.80
  12 -12   0    9.10    4.70
 -12  12   0   -1.00    4.90
 -12  12   0    1.30    5.10
 -12  12   0    4.60    5.80
  11 -12   0    3.30    4.40
  11 -12   0   -0.40    3.00
  11 -12   0   -0.20    4.40
 -11  12   0    5.40    5.20
 -11  12   0   -2.60    5.00
 -11  12   0   -7.50    4.90
 -11  12   0    5.70    4.90
  10 -12   0   18.20    4.80
  10 -12   0   11.30    5.00
  10 -12   0    0.80    4.20
  10 -12   0    7.50    4.90
 -10  12   0    6.00    4.60
 -10  12   0    2.80    4.90
 -10  12   0    1.70    5.10
 -10  12   0   -2.50    5.00
   9 -12   0   -4.00    3.70
   9 -12   0    2.80    4.60
   9 -12   0   -1.70    3.60
   9 -12   0    1.30    4.40
  -9  12   0    5.20    4.80
  -9  12   0   -2.50    4.50
  -9  12   0   -0.10    3.30
   8 -12   0   59.39    6.50
   8 -12   0   67.89    6.50
   8 -12   0   57.89    5.90
   8 -12   0   58.99    6.50
   8 -12   0   61.49    5.80
  -8  12   0   68.79    6.30
  -8  12   0   66.29    7.10
  -8  12   0   75.29    7.10
   7 -12   0    4.10    4.20
   7 -12   0    6.10    3.30
   7 -12   0    5.80    4.00
   7 -12   0    8.90    4.20
  -7  12   0   14.70    4.90
  -7  12   0    1.30    4.40
  -7  12   0    5.00    4.70
   6 -12   0   14.60    4.60
   6 -12   0   16.40    4.20
   6 -12   0   19.20    4.80
   6 -12   0   15.60    4.80
   6 -12   0   19.40    4.30
  -6  12   0   22.10    5.10
  -6  12   0   20.60    4.80
  -6  12   0   24.80    5.30
   5 -12   0   33.40    4.70
   5 -12   0   24.20    5.00
   5 -12   0   23.40    4.40
   5 -12   0   34.70    5.50
   5 -12   0   30.20    5.20
  -5  12   0   21.40    5.10
  -5  12   0   22.50    5.00
  -5  12   0   22.50    4.60
   4 -12   0   48.30    5.80
   4 -12   0   62.99    5.60
   4 -12   0   63.29    5.90
   4 -12   0   49.20    5.90
   4 -12   0   59.79    5.80
  -4  12   0   59.89    5.80
  -4  12   0   75.79    6.90
  -4  12   0   65.29    6.30
   3 -12   0   -1.60    2.80
   3 -12   0   -1.60    3.60
   3 -12   0    5.90    4.10
   3 -12   0    3.80    4.10
   3 -12   0    1.70    3.50
  -3  12   0   -1.40    4.10
  -3  12   0    5.10    3.40
  -3  12   0    2.90    4.10
  -3  12   0   -3.60    2.90
   2 -12   0  168.98    8.90
   2 -12   0  158.98    8.60
   2 -12   0  166.18    9.20
   2 -12   0  159.18    9.00
  -2  12   0  148.99    8.60
  -2  12   0  167.08    8.20
  -2  12   0  158.88    8.90
   1 -12   0   57.39    6.00
   1 -12   0   58.79    6.10
   1 -12   0   49.60    5.20
   1 -12   0   47.70    6.10
   1 -12   0   58.29    6.20
  -1  12   0   58.79    6.00
  -1  12   0   61.79    6.00
  -1  12   0   39.80    5.40
   0 -12   0    4.10    4.20
   0 -12   0   10.00    4.50
   0 -12   0    1.60    4.40
   0 -12   0   11.10    4.40
   0 -12   0    4.90    4.50
   0  12   0   -2.60    4.10
   0  12   0   -2.40    3.70
  -1 -12   0   23.50    5.50
  -1 -12   0   13.00    4.80
  -1 -12   0   23.60    5.30
  -1 -12   0   27.60    5.30
  -1 -12   0   20.80    5.20
   1  12   0   26.90    5.90
   1  12   0   14.30    5.20
  -2 -12   0    6.50    4.70
  -2 -12   0   14.50    5.20
  -2 -12   0   13.10    5.00
  -2 -12   0    5.20    4.70
   2  12   0   16.30    5.50
   2  12   0    7.30    4.30
   2  12   0    3.50    5.00
  -3 -12   0   29.90    5.10
  -3 -12   0   28.90    6.00
  -3 -12   0   32.50    6.20
  -3 -12   0   25.30    5.80
   3  12   0   36.40    5.60
   3  12   0   33.90    5.40
   3  12   0   34.60    6.00
  -4 -12   0    9.40    5.20
  -4 -12   0    0.40    3.70
  -4 -12   0   14.30    5.20
  -4 -12   0    8.00    5.50
   4  12   0    4.80    5.50
   4  12   0    7.30    5.70
   4  12   0    6.70    5.30
  -5 -12   0    4.90    5.40
  -5 -12   0    3.70    5.50
  -5 -12   0   -4.20    5.30
  -5 -12   0    6.70    5.20
   5  12   0  -10.40    4.80
   5  12   0   10.90    6.20
   5  12   0   -1.00    5.30
  13 -13   0   -1.00    4.80
  13 -13   0   -1.50    5.20
 -13  13   0    4.90    5.60
 -13  13   0    0.40    5.80
  12 -13   0   48.20    5.80
  12 -13   0   60.69    7.10
  12 -13   0   48.80    6.00
 -12  13   0   47.30    6.90
 -12  13   0   40.00    6.90
 -12  13   0   46.00    7.50
 -12  13   0   48.70    7.20
  11 -13   0   -5.90    4.10
  11 -13   0    8.10    4.50
  11 -13   0    4.00    5.00
 -11  13   0   -2.10    5.30
 -11  13   0    4.40    5.00
 -11  13   0   -9.00    5.00
 -11  13   0   -5.50    5.10
  10 -13   0   48.00    6.00
  10 -13   0   57.89    6.80
  10 -13   0   53.99    6.40
  10 -13   0   47.60    6.50
 -10  13   0   56.89    7.20
 -10  13   0   50.89    7.20
 -10  13   0   36.20    6.80
   9 -13   0   53.39    6.20
   9 -13   0   49.60    6.50
   9 -13   0   58.79    6.80
  -9  13   0   60.69    7.10
  -9  13   0   49.50    7.10
  -9  13   0   47.40    6.90
   8 -13   0   14.80    5.20
   8 -13   0   20.30    4.90
   8 -13   0   16.00    4.70
   8 -13   0   10.00    4.80
  -8  13   0   10.90    5.20
  -8  13   0   10.90    5.40
  -8  13   0   12.10    5.50
   7 -13   0   27.70    5.10
   7 -13   0   17.60    4.80
   7 -13   0   28.60    5.50
   7 -13   0   28.20    5.60
  -7  13   0   26.30    5.60
  -7  13   0   18.70    5.70
  -7  13   0   21.90    5.70
   6 -13   0   59.29    6.60
   6 -13   0   64.69    6.10
   6 -13   0   61.29    6.70
   6 -13   0   61.79    6.80
   6 -13   0   55.19    6.00
  -6  13   0   64.19    6.50
  -6  13   0   65.09    7.20
  -6  13   0   49.90    6.50
   5 -13   0   15.00    4.10
   5 -13   0   16.00    4.40
   5 -13   0   13.90    4.80
   5 -13   0   18.30    5.00
   5 -13   0   14.70    4.90
  -5  13   0   17.70    5.10
  -5  13   0   16.10    5.30
  -5  13   0   15.20    4.40
   4 -13   0    8.50    4.60
   4 -13   0    9.40    4.30
   4 -13   0   -0.50    4.40
   4 -13   0    8.20    4.70
  -4  13   0    1.20    3.80
  -4  13   0    4.30    4.60
  -4  13   0    3.00    4.70
   3 -13   0   70.09    6.90
   3 -13   0   77.99    7.20
   3 -13   0   60.89    6.10
   3 -13   0   71.49    7.10
  -3  13   0   67.19    6.10
  -3  13   0   74.89    7.10
  -3  13   0   71.49    7.00
   2 -13   0   43.50    6.10
   2 -13   0   51.49    6.60
   2 -13   0   63.69    6.60
   2 -13   0   51.49    6.10
  -2  13   0   49.20    5.80
  -2  13   0   41.60    6.00
  -2  13   0   39.20    5.80
   1 -13   0   28.40    5.70
   1 -13   0   31.10    5.50
   1 -13   0   20.00    5.50
   1 -13   0   29.50    5.50
   1 -13   0   20.60    5.10
  -1  13   0   39.00    5.50
  -1  13   0   25.30    5.20
  -1  13   0   24.60    5.60
  -1  13   0   19.90    5.10
   0 -13   0   -5.60    4.40
   0 -13   0    3.20    3.50
   0 -13   0    1.20    4.40
   0 -13   0    6.40    4.70
   0 -13   0    9.20    4.80
   0  13   0    6.40    4.90
   0  13   0    4.80    4.70
  -1 -13   0    6.80    5.10
  -1 -13   0    0.10    4.40
  -1 -13   0   -0.10    3.20
  -1 -13   0   -1.80    4.70
  -1 -13   0    3.90    4.70
   1  13   0    7.70    5.40
   1  13   0   -1.60    4.90
  -2 -13   0   13.10    5.50
  -2 -13   0   17.70    4.40
  -2 -13   0   25.40    5.70
  -2 -13   0   27.00    6.00
  -2 -13   0   17.00    5.80
   2  13   0   23.80    6.30
   2  13   0   16.80    6.10
  -3 -13   0   14.60    5.80
  -3 -13   0   22.40    6.00
  -3 -13   0   25.80    6.30
  -3 -13   0   14.50    5.60
   3  13   0   23.20    6.60
   3  13   0   20.10    6.40
  -4 -13   0   17.60    5.80
  -4 -13   0    7.50    5.70
  -4 -13   0   13.40    5.90
  -4 -13   0   30.80    6.50
   4  13   0   20.80    6.60
  13 -14   0   18.70    6.20
  13 -14   0   17.30    5.60
 -13  14   0   10.90    6.60
 -13  14   0    7.90    5.80
 -13  14   0   18.60    7.70
  12 -14   0   -0.40    6.60
  12 -14   0    2.70    5.30
  12 -14   0    4.10    4.90
 -12  14   0    0.70    5.10
 -12  14   0   -5.70    5.60
 -12  14   0   -7.60    5.40
 -12  14   0   -0.20    5.60
  11 -14   0   16.80    5.80
  11 -14   0   13.40    5.30
 -11  14   0   18.90    6.50
 -11  14   0   18.80    5.80
 -11  14   0    9.80    6.20
 -11  14   0   14.40    6.20
  10 -14   0    5.90    5.10
  10 -14   0   -2.80    4.60
  10 -14   0   -9.50    4.00
 -10  14   0    2.90    5.80
 -10  14   0   -1.70    5.30
 -10  14   0    6.50    5.80
   9 -14   0    7.20    4.80
   9 -14   0    7.60    5.10
   9 -14   0   -4.30    4.30
  -9  14   0   -3.50    5.60
  -9  14   0   -0.90    5.20
  -9  14   0    3.60    5.10
   8 -14   0   32.40    6.00
   8 -14   0   16.40    4.90
   8 -14   0   31.10    5.50
   8 -14   0   25.50    5.90
  -8  14   0   18.00    6.00
  -8  14   0   19.80    6.10
  -8  14   0   17.10    5.50
   7 -14   0    3.20    4.20
   7 -14   0   -2.70    2.80
   7 -14   0   -2.70    4.30
   7 -14   0    5.30    5.00
   7 -14   0    4.10    4.90
  -7  14   0   -0.90    5.00
  -7  14   0   -2.90    5.30
  -7  14   0    0.30    4.60
   6 -14   0   67.09    6.50
   6 -14   0   72.29    7.50
   6 -14   0   68.49    6.70
   6 -14   0   67.99    6.50
  -6  14   0   62.49    6.80
  -6  14   0   83.09    7.90
  -6  14   0   80.89    8.00
   5 -14   0    9.70    3.80
   5 -14   0   10.10    5.10
   5 -14   0    5.10    4.50
   5 -14   0   10.70    5.00
  -5  14   0    3.30    5.30
  -5  14   0    4.80    4.20
  -5  14   0    6.90    5.10
   4 -14   0    0.20    4.70
   4 -14   0    6.80    4.50
   4 -14   0    6.20    4.70
   4 -14   0   11.70    4.00
  -4  14   0   -1.50    5.00
  -4  14   0    9.40    4.40
  -4  14   0    7.20    4.10
  -4  14   0    8.50    5.10
   3 -14   0    3.50    3.60
   3 -14   0    6.30    4.40
   3 -14   0    1.50    4.60
   3 -14   0    1.20    4.90
  -3  14   0    1.40    4.90
  -3  14   0    0.00    4.60
  -3  14   0    2.50    4.40
   2 -14   0   17.60    5.40
   2 -14   0    4.80    4.50
   2 -14   0   15.00    5.30
   2 -14   0   13.80    5.10
  -2  14   0    7.00    5.00
  -2  14   0   12.90    5.30
  -2  14   0   11.30    4.80
   1 -14   0   36.60    6.10
   1 -14   0   30.80    6.20
   1 -14   0   46.50    6.50
   1 -14   0   33.50    6.10
  -1  14   0   38.30    6.10
  -1  14   0   26.10    6.20
   0 -14   0   -2.60    4.70
   0 -14   0    7.50    4.90
   0 -14   0    1.40    5.10
   0 -14   0   -2.50    4.40
   0 -14   0    0.60    4.90
   0  14   0   -4.50    4.90
   0  14   0    7.80    5.10
  -1 -14   0   18.40    5.40
  -1 -14   0   18.30    5.50
  -1 -14   0   18.40    5.90
  -1 -14   0   12.60    5.50
  -1 -14   0   14.00    5.80
   1  14   0   26.70    6.50
   1  14   0   23.50    6.30
  -2 -14   0   19.80    5.80
  -2 -14   0    8.80    5.50
  -2 -14   0   10.30    5.60
  -2 -14   0   18.70    5.70
  -2 -14   0    2.50    5.00
   2  14   0    7.50    5.90
   2  14   0    7.40    5.70
  12 -15   0    2.70    4.80
  12 -15   0   -4.10    3.50
 -12  15   0   -3.60    5.90
 -12  15   0   -7.80    5.70
 -12  15   0    6.20    4.50
 -12  15   0   -3.10    5.00
  11 -15   0   60.29    7.10
  11 -15   0   53.09    6.50
 -11  15   0   53.19    8.10
 -11  15   0   50.09    7.80
 -11  15   0   48.90    8.00
 -11  15   0   50.79    7.00
  10 -15   0   -3.70    4.60
  10 -15   0    2.20    3.70
  10 -15   0    0.30    4.50
 -10  15   0   -5.80    5.60
 -10  15   0    4.20    5.40
 -10  15   0   -9.90    5.70
   9 -15   0   16.50    5.20
   9 -15   0    1.10    3.60
   9 -15   0   -4.80    4.50
  -9  15   0    8.90    5.60
  -9  15   0   12.40    6.10
  -9  15   0   14.70    6.40
   8 -15   0   -1.20    4.20
   8 -15   0    0.50    3.50
   8 -15   0    1.40    5.10
  -8  15   0   -1.50    3.30
  -8  15   0    6.80    6.10
  -8  15   0   -0.80    5.40
   7 -15   0    2.30    5.10
   7 -15   0    0.70    4.90
   7 -15   0    5.10    4.70
   7 -15   0    9.40    5.30
  -7  15   0    3.50    4.90
  -7  15   0    9.40    5.70
  -7  15   0    6.20    5.80
   6 -15   0   58.39    6.80
   6 -15   0   63.39    7.40
   6 -15   0   68.89    7.50
   6 -15   0   63.99    7.60
  -6  15   0   63.29    7.00
  -6  15   0   54.89    7.40
  -6  15   0   58.59    7.80
   5 -15   0    2.90    5.00
   5 -15   0    7.70    5.20
   5 -15   0    6.40    3.40
   5 -15   0    6.80    5.00
  -5  15   0    6.90    4.50
  -5  15   0   13.70    5.60
  -5  15   0    4.90    5.60
   4 -15   0   -2.00    4.90
   4 -15   0   -1.50    4.70
   4 -15   0   -1.30    4.90
   4 -15   0   -0.10    4.60
  -4  15   0   -4.60    4.30
  -4  15   0   -7.20    5.00
  -4  15   0    0.10    5.00
   3 -15   0    8.50    5.10
   3 -15   0    7.80    5.30
   3 -15   0    2.00    4.60
   3 -15   0    4.70    5.20
  -3  15   0   12.60    5.40
  -3  15   0   10.00    6.30
  -3  15   0   -2.00    6.40
   2 -15   0    3.40    5.10
   2 -15   0    9.90    5.30
   2 -15   0   -3.30    4.60
   2 -15   0    3.80    5.10
  -2  15   0   17.40    5.60
  -2  15   0   -2.00    5.00
  -2  15   0    1.40    5.40
   1 -15   0    7.00    5.30
   1 -15   0   -3.80    4.70
   1 -15   0   -4.50    3.10
   1 -15   0   -2.40    5.00
  -1  15   0    5.50    5.50
  -1  15   0    1.00    4.90
   0 -15   0   36.20    6.40
   0 -15   0   21.90    6.40
   0 -15   0   32.70    6.30
   0 -15   0   40.30    6.60
   0 -15   0   33.00    6.60
   0  15   0   53.69    7.50
   0  15   0   42.20    7.20
  -1 -15   0   25.40    6.50
  -1 -15   0   22.30    5.90
  -1 -15   0   15.30    5.90
  -1 -15   0   24.40    6.10
  -1 -15   0   14.40    5.80
   1  15   0   19.30    6.50
   1  15   0   29.20    6.80
  11 -16   0    0.90    5.60
  11 -16   0   -2.30    4.70
 -11  16   0    6.90    5.40
 -11  16   0   11.40    6.40
  10 -16   0   14.00    5.30
  10 -16   0   12.60    5.90
 -10  16   0   22.30    6.60
 -10  16   0   17.70    5.20
 -10  16   0   11.20    6.80
   9 -16   0    1.20    4.80
   9 -16   0    1.20    5.30
  -9  16   0   -2.20    6.10
  -9  16   0    2.20    5.50
  -9  16   0   13.00    6.70
   8 -16   0    1.10    3.80
   8 -16   0   -3.00    4.50
   8 -16   0   -2.50    5.10
  -8  16   0   -3.90    5.60
  -8  16   0    0.50    5.00
  -8  16   0   -7.90    5.90
   7 -16   0   45.70    7.20
   7 -16   0   30.30    5.70
   7 -16   0   35.70    6.70
   7 -16   0   39.30    6.60
  -7  16   0   27.10    6.90
  -7  16   0   37.60    6.40
   6 -16   0   -2.90    4.40
   6 -16   0    0.40    5.00
   6 -16   0    5.60    5.40
   6 -16   0   -0.20    5.10
  -6  16   0    1.20    5.60
  -6  16   0   -1.80    4.60
  -6  16   0  -10.30    5.40
   5 -16   0   53.89    7.40
   5 -16   0   48.60    7.40
   5 -16   0   60.69    7.70
   5 -16   0   70.49    7.40
  -5  16   0   67.29    8.50
  -5  16   0   68.99    8.20
   4 -16   0   10.50    5.50
   4 -16   0   -3.80    5.10
   4 -16   0   -6.00    4.80
   4 -16   0    2.60    4.80
  -4  16   0   -0.30    5.40
   3 -16   0   34.10    6.60
   3 -16   0   18.80    6.00
   3 -16   0   31.50    6.70
   3 -16   0   35.40    6.20
  -3  16   0   23.30    6.10
  -3  16   0   34.80    7.00
  -3  16   0   37.20    6.50
   2 -16   0   19.50    6.30
   2 -16   0   18.90    5.70
   2 -16   0   17.80    6.10
   2 -16   0   31.90    6.70
  -2  16   0   30.60    6.40
   1 -16   0   -3.20    4.90
   1 -16   0    6.90    5.60
   1 -16   0   -4.80    4.80
   1 -16   0    8.10    5.50
  -1  16   0    4.10    5.60
   9 -17   0    6.80    5.10
   9 -17   0    3.30    5.60
  -9  17   0    3.00    5.60
   8 -17   0   11.70    5.90
   8 -17   0   24.30    5.90
   8 -17   0   17.60    6.30
  -8  17   0   15.00    5.90
   7 -17   0   32.60    5.70
   7 -17   0   21.90    6.50
   7 -17   0   37.20    6.40
  -7  17   0   13.30    6.50
  -7  17   0   38.20    8.20
   6 -17   0   25.10    6.50
   6 -17   0   23.50    5.80
   6 -17   0   29.80    6.70
   6 -17   0   30.90    6.70
   5 -17   0    5.60    5.70
   5 -17   0    0.10    5.30
   5 -17   0   -0.50    5.00
   5 -17   0   -3.00    5.30
  -5  17   0   -3.00    5.70
   4 -17   0   18.40    6.30
   4 -17   0    7.70    5.60
   4 -17   0    7.90    5.40
   4 -17   0    8.70    5.60
  -4  17   0   11.70    6.00
  -4  17  -1    9.90    6.00
   4 -17   1   16.00    5.50
   4 -17   1   12.10    5.90
   4 -17   1    9.40    5.90
   4 -17   1   13.40    6.10
  -5  17  -1   52.39    8.00
   5 -17   1   64.09    7.40
   5 -17   1   56.99    7.80
   5 -17   1   61.59    8.10
   5 -17   1   65.09    8.00
   6 -17   1   36.10    6.20
   6 -17   1   33.50    7.10
   6 -17   1   39.60    7.10
   6 -17   1   32.60    5.70
  -7  17  -1   -3.20    5.80
   7 -17   1    8.90    5.90
   7 -17   1   14.20    6.00
   7 -17   1    9.70    5.20
   7 -17   1    5.90    5.40
  -8  17  -1    1.00    5.20
   8 -17   1    0.20    5.60
   8 -17   1    5.10    5.60
   8 -17   1   -6.10    4.40
  -9  17  -1   21.90    6.30
   9 -17   1    4.90    5.80
   9 -17   1    4.90    5.00
  -1  16  -1    2.60    5.40
   1 -16   1    2.40    5.40
   1 -16   1    6.60    5.20
   1 -16   1    7.20    5.60
   1 -16   1    2.80    5.40
  -2  16  -1    3.90    5.30
   2 -16   1   -0.50    5.20
   2 -16   1    1.80    5.40
   2 -16   1   -2.60    4.80
   2 -16   1    0.20    5.10
  -3  16  -1   12.10    5.20
  -3  16  -1   12.60    6.10
  -3  16  -1   18.00    6.00
   3 -16   1   18.80    6.00
   3 -16   1    5.10    5.60
   3 -16   1   14.80    5.10
   3 -16   1   10.10    5.70
  -4  16  -1   58.29    7.70
   4 -16   1   68.89    7.90
   4 -16   1   53.79    6.70
   4 -16   1   50.19    7.30
   4 -16   1   51.49    7.30
  -5  16  -1   21.30    6.70
  -5  16  -1   14.70    6.20
   5 -16   1   25.10    5.60
   5 -16   1   25.60    6.30
   5 -16   1   20.10    6.10
   5 -16   1   19.30    4.90
  -6  16  -1    9.00    6.00
  -6  16  -1   21.60    7.10
   6 -16   1   17.80    5.20
   6 -16   1   22.10    6.10
   6 -16   1   22.70    6.10
   6 -16   1   15.60    5.90
  -7  16  -1   -7.20    5.80
  -7  16  -1   -3.30    4.70
  -7  16  -1   13.30    6.20
   7 -16   1   -2.50    5.10
   7 -16   1    4.00    5.30
   7 -16   1    4.60    4.60
   7 -16   1   -5.20    4.90
  -8  16  -1   -2.80    4.80
  -8  16  -1   -0.60    5.70
  -8  16  -1   -0.10    6.10
   8 -16   1    1.20    5.30
   8 -16   1    4.50    5.50
   8 -16   1    3.90    4.70
  -9  16  -1    3.90    6.00
  -9  16  -1    7.90    5.60
   9 -16   1   12.00    5.00
   9 -16   1    1.90    5.30
 -10  16  -1   15.80    6.50
 -10  16  -1    9.40    6.50
 -10  16  -1   20.70    6.30
  10 -16   1   14.40    5.30
  10 -16   1   13.80    6.00
 -11  16  -1    2.70    6.20
 -11  16  -1    5.80    5.40
 -11  16  -1   -0.30    6.30
  11 -16   1    3.90    8.00
  11 -16   1    4.70    5.70
   1  15  -1   16.10    6.30
   1  15  -1   21.30    6.40
  -1 -15   1   14.80    5.60
  -1 -15   1   11.30    4.60
  -1 -15   1   16.70    5.80
  -1 -15   1   12.90    5.60
   0  15  -1   20.90    6.10
   0  15  -1   -0.40    5.40
   0 -15   1   11.90    5.90
   0 -15   1    2.50    5.10
   0 -15   1   22.60    6.20
   0 -15   1    6.40    5.20
  -1  15  -1    8.70    5.40
  -1  15  -1    4.10    5.00
   1 -15   1   13.20    5.20
   1 -15   1   11.60    5.50
   1 -15   1   19.00    5.60
   1 -15   1   12.40    5.70
  -2  15  -1   24.10    6.10
  -2  15  -1   22.40    5.70
   2 -15   1   36.00    6.10
   2 -15   1   27.30    6.00
   2 -15   1   10.60    5.60
   2 -15   1   17.30    5.80
  -3  15  -1    6.10    5.10
  -3  15  -1    0.50    5.50
  -3  15  -1    8.20    4.80
   3 -15   1    1.50    4.60
   3 -15   1   -1.60    4.90
   3 -15   1   -2.70    4.70
   3 -15   1    0.40    4.80
  -4  15  -1   -0.60    5.30
  -4  15  -1    6.80    5.30
  -4  15  -1    5.90    5.40
   4 -15   1   13.90    5.20
   4 -15   1   21.30    5.80
   4 -15   1    5.50    4.60
   4 -15   1    3.80    5.00
  -5  15  -1    8.80    5.90
  -5  15  -1    4.00    5.40
   5 -15   1    2.70    4.30
   5 -15   1    1.50    4.90
   5 -15   1   -8.80    4.30
   5 -15   1   -1.90    4.80
  -6  15  -1    0.30    4.50
  -6  15  -1   -6.60    5.30
  -6  15  -1   -4.50    5.30
   6 -15   1    4.40    4.40
   6 -15   1   -6.50    4.30
   6 -15   1    6.00    5.20
   6 -15   1   -0.30    4.90
  -7  15  -1   23.70    6.40
  -7  15  -1   45.60    7.30
  -7  15  -1   43.40    6.40
   7 -15   1   32.30    6.40
   7 -15   1   37.30    6.60
   7 -15   1   37.90    6.00
   7 -15   1   40.10    5.60
  -8  15  -1    7.20    5.70
  -8  15  -1   -0.30    5.00
  -8  15  -1    0.80    4.20
   8 -15   1    3.80    4.50
   8 -15   1   -4.70    4.80
   8 -15   1    2.20    5.00
  -9  15  -1    1.30    5.70
  -9  15  -1  -12.10    4.80
  -9  15  -1    4.00    6.00
   9 -15   1   -1.30    4.80
   9 -15   1    5.30    4.50
 -10  15  -1   27.20    6.90
 -10  15  -1   12.30    6.40
 -10  15  -1   24.80    6.60
  10 -15   1   17.30    5.60
  10 -15   1   21.90    6.10
  10 -15   1    9.80    5.00
 -11  15  -1   -1.80    5.60
 -11  15  -1   -4.10    4.70
 -11  15  -1   -4.00    5.70
 -11  15  -1   -3.80    5.90
  11 -15   1    2.50    5.50
  11 -15   1   15.70    6.20
 -12  15  -1    7.30    5.10
 -12  15  -1    0.30    6.00
 -12  15  -1   -3.40    5.70
 -12  15  -1    1.60    5.90
  12 -15   1   -0.90    5.20
  12 -15   1   -1.90    4.70
   2  14  -1    4.70    5.60
   2  14  -1    5.30    5.40
  -2 -14   1    9.20    5.30
  -2 -14   1    6.10    5.40
  -2 -14   1    2.80    5.20
  -2 -14   1    6.80    5.00
  -2 -14   1   -0.60    5.20
   1  14  -1    6.70    5.60
   1  14  -1   11.90    5.70
  -1 -14   1    0.30    5.20
  -1 -14   1   11.60    5.30
  -1 -14   1    7.60    5.30
  -1 -14   1    5.00    4.90
  -1 -14   1   17.70    5.30
   0  14  -1   34.10    6.40
   0  14  -1   35.80    6.40
   0 -14   1   32.20    6.20
   0 -14   1   29.50    6.00
   0 -14   1   43.20    6.60
   0 -14   1   42.70    6.20
   0 -14   1   32.30    6.10
  -1  14  -1   -1.50    4.30
  -1  14  -1   -2.20    4.80
  -1  14  -1    3.80    4.90
   1 -14   1   -3.40    4.20
   1 -14   1    0.20    5.00
   1 -14   1    2.40    4.60
   1 -14   1    2.20    4.80
  -2  14  -1   53.29    6.50
  -2  14  -1   59.69    6.80
  -2  14  -1   54.39    6.80
   2 -14   1   46.80    6.70
   2 -14   1   43.70    6.60
   2 -14   1   61.69    6.70
   2 -14   1   64.39    7.20
  -3  14  -1   -3.40    4.10
  -3  14  -1   -4.70    4.40
  -3  14  -1   -1.80    4.70
   3 -14   1    3.80    4.80
   3 -14   1   -0.50    4.60
   3 -14   1   -0.30    4.60
   3 -14   1    1.80    4.10
  -4  14  -1   -2.80    3.50
  -4  14  -1   -8.50    4.50
  -4  14  -1    1.00    4.80
  -4  14  -1   -2.30    4.50
   4 -14   1    3.70    4.70
   4 -14   1   -5.80    4.30
   4 -14   1    6.80    4.30
   4 -14   1    1.60    4.70
  -5  14  -1   20.30    5.60
  -5  14  -1   14.60    4.60
  -5  14  -1   13.00    5.60
   5 -14   1   11.90    5.20
   5 -14   1   12.10    4.40
   5 -14   1   15.10    5.20
   5 -14   1   11.40    5.00
  -6  14  -1   52.79    6.50
  -6  14  -1   56.39    7.30
  -6  14  -1   65.89    7.40
   6 -14   1   45.20    5.80
   6 -14   1   60.99    7.00
   6 -14   1   47.80    6.60
   6 -14   1   54.49    6.90
  -7  14  -1   56.29    6.80
  -7  14  -1   65.49    7.70
  -7  14  -1   56.29    7.40
   7 -14   1   52.49    6.90
   7 -14   1   59.99    6.50
   7 -14   1   61.39    7.00
   7 -14   1   63.29    7.20
  -8  14  -1    5.30    5.40
  -8  14  -1   17.00    5.40
  -8  14  -1   12.20    5.80
   8 -14   1   14.40    4.80
   8 -14   1    5.10    5.10
   8 -14   1   18.40    5.40
   8 -14   1   14.90    4.70
  -9  14  -1   19.70    6.20
  -9  14  -1   13.30    6.10
  -9  14  -1   25.20    6.00
   9 -14   1   18.40    4.90
   9 -14   1   20.60    5.20
   9 -14   1   17.20    5.40
 -10  14  -1   49.40    7.40
 -10  14  -1   44.90    7.40
 -10  14  -1   38.60    7.20
 -10  14  -1   39.60    6.00
  10 -14   1   50.79    6.50
  10 -14   1   52.19    6.80
  10 -14   1   48.20    6.90
 -11  14  -1   10.10    6.20
 -11  14  -1    5.90    3.70
 -11  14  -1   18.60    6.30
 -11  14  -1   10.20    6.00
  11 -14   1   11.20    4.90
  11 -14   1    7.60    5.00
  11 -14   1   12.60    5.60
 -12  14  -1    8.40    6.10
 -12  14  -1   19.00    5.80
 -12  14  -1   13.90    6.30
 -12  14  -1   23.30    6.80
  12 -14   1   18.40    5.60
  12 -14   1   15.30    5.80
  12 -14   1   14.30    5.30
 -13  14  -1   21.10    7.20
 -13  14  -1   40.70    7.20
 -13  14  -1   28.70    6.80
  13 -14   1   33.70    6.60
  13 -14   1   34.60    6.20
   4  13  -1    2.30    5.50
   4  13  -1   12.10    6.30
  -4 -13   1   -0.70    5.10
  -4 -13   1    1.60    5.20
  -4 -13   1    1.30    5.10
  -4 -13   1    2.60    5.60
   3  13  -1   21.20    5.20
   3  13  -1    9.20    5.70
  -3 -13   1   28.30    6.20
  -3 -13   1   14.40    5.60
  -3 -13   1   13.60    5.70
  -3 -13   1   11.90    5.50
   2  13  -1    7.50    4.20
   2  13  -1    9.40    5.60
  -2 -13   1   19.30    5.50
  -2 -13   1   19.80    5.70
  -2 -13   1   10.00    5.20
  -2 -13   1   17.90    5.80
   1  13  -1   24.20    5.90
   1  13  -1   16.10    5.70
  -1 -13   1   23.40    5.80
  -1 -13   1   15.40    5.10
  -1 -13   1   18.50    5.40
  -1 -13   1   13.80    5.20
  -1 -13   1   19.00    5.30
   0  13  -1   22.90    5.60
   0  13  -1   12.90    5.20
   0 -13   1   16.10    5.10
   0 -13   1   18.80    5.20
   0 -13   1    7.20    4.60
   0 -13   1    9.80    4.80
   0 -13   1   14.30    5.30
  -1  13  -1  130.09    8.90
  -1  13  -1  131.49    8.20
  -1  13  -1  131.39    8.70
  -1  13  -1  121.39    8.50
   1 -13   1  131.49    8.70
   1 -13   1  141.09    8.40
   1 -13   1  125.19    8.80
   1 -13   1  121.29    9.00
   1 -13   1  138.49    9.10
  -2  13  -1   65.29    6.30
  -2  13  -1   56.69    6.30
  -2  13  -1   63.09    6.60
  -2  13  -1   58.39    6.80
   2 -13   1   71.19    7.10
   2 -13   1   80.49    6.90
   2 -13   1   61.99    6.60
   2 -13   1   68.39    7.00
  -3  13  -1    9.60    4.20
  -3  13  -1    2.40    4.50
  -3  13  -1    9.70    4.40
  -3  13  -1    6.40    4.90
   3 -13   1   14.10    4.80
   3 -13   1   16.30    5.00
   3 -13   1    2.00    4.60
   3 -13   1    7.50    4.10
  -4  13  -1   -3.30    4.00
  -4  13  -1    0.50    3.50
  -4  13  -1    2.30    3.60
  -4  13  -1   11.10    5.00
   4 -13   1    1.60    3.10
   4 -13   1    6.70    4.70
   4 -13   1    7.80    4.00
   4 -13   1    2.20    4.40
  -5  13  -1   22.60    5.60
  -5  13  -1   30.20    5.60
  -5  13  -1   33.90    5.20
   5 -13   1   35.30    5.80
   5 -13   1   26.40    4.90
   5 -13   1   31.50    5.40
   5 -13   1   27.40    5.40
  -6  13  -1  172.68    9.20
  -6  13  -1  151.98    9.80
  -6  13  -1  161.98    9.80
   6 -13   1  153.88    8.40
   6 -13   1  153.48    8.30
   6 -13   1  157.98    8.60
   6 -13   1  180.88    9.70
   6 -13   1  157.28    9.30
  -7  13  -1    1.40    4.40
  -7  13  -1   12.90    5.40
  -7  13  -1   15.10    5.40
   7 -13   1    4.30    4.60
   7 -13   1    7.80    3.50
   7 -13   1   10.90    4.30
   7 -13   1    8.50    4.10
  -8  13  -1   26.50    6.10
  -8  13  -1   38.90    6.20
  -8  13  -1   21.90    5.90
   8 -13   1   20.20    5.10
   8 -13   1   38.80    6.00
   8 -13   1   27.50    5.60
   8 -13   1   39.70    5.50
  -9  13  -1   -2.60    4.90
  -9  13  -1   -4.00    4.70
  -9  13  -1   -0.30    3.60
   9 -13   1   -0.40    3.90
   9 -13   1    2.00    4.60
   9 -13   1   -2.00    3.90
   9 -13   1   -3.10    4.20
 -10  13  -1   -0.40    4.40
 -10  13  -1    1.30    5.20
 -10  13  -1    7.90    5.40
 -10  13  -1   -1.00    5.40
  10 -13   1    8.20    5.40
  10 -13   1    6.90    4.40
  10 -13   1   10.10    3.80
 -11  13  -1  142.29   10.60
 -11  13  -1  119.19    9.70
 -11  13  -1  109.79    9.40
 -11  13  -1  146.89    9.70
  11 -13   1  125.49    8.70
  11 -13   1  135.59    9.10
  11 -13   1  131.39    9.40
 -12  13  -1   55.19    7.50
 -12  13  -1   59.59    7.50
 -12  13  -1   47.00    7.30
 -12  13  -1   83.69    9.10
  12 -13   1   71.29    7.60
  12 -13   1   68.79    7.10
  12 -13   1   60.19    7.30
 -13  13  -1    2.90    6.20
 -13  13  -1    1.20    5.30
  13 -13   1    3.60    4.90
  13 -13   1    1.00    5.30
  13 -13   1    7.90    5.00
   5  12  -1   34.20    6.90
   5  12  -1   25.20    6.50
   5  12  -1   27.20    6.90
  -5 -12   1   28.60    6.70
  -5 -12   1   31.50    6.70
  -5 -12   1   32.30    6.60
  -5 -12   1   33.70    6.40
   4  12  -1    4.80    5.40
   4  12  -1    9.60    5.90
   4  12  -1    7.20    5.40
  -4 -12   1    4.40    5.10
  -4 -12   1   14.60    5.70
  -4 -12   1   20.00    5.80
  -4 -12   1   10.80    5.30
   3  12  -1    5.70    5.20
   3  12  -1   10.00    4.80
   3  12  -1    3.60    5.50
  -3 -12   1    3.00    5.10
  -3 -12   1    2.50    4.90
  -3 -12   1    3.40    4.60
  -3 -12   1    6.90    5.20
   2  12  -1   47.20    6.00
   2  12  -1   42.20    6.50
   2  12  -1   49.70    6.90
  -2 -12   1   48.40    6.30
  -2 -12   1   54.29    6.80
  -2 -12   1   46.80    6.30
  -2 -12   1   55.09    6.00
   1  12  -1   30.60    6.00
   1  12  -1   51.79    6.60
  -1 -12   1   37.00    6.00
  -1 -12   1   45.30    6.00
  -1 -12   1   57.89    6.60
  -1 -12   1   51.39    5.40
   0  12  -1   -4.60    3.70
   0  12  -1    7.30    4.70
   0  12  -1    5.90    4.30
   0 -12   1    0.10    4.30
   0 -12   1    8.50    4.20
   0 -12   1    6.10    4.40
   0 -12   1    9.60    4.40
   0 -12   1   -2.90    4.30
  -1  12  -1  147.09    8.50
  -1  12  -1  131.99    8.40
  -1  12  -1  141.09    8.00
  -1  12  -1  139.89    8.40
   1 -12   1  147.29    8.90
   1 -12   1  156.88    8.50
   1 -12   1  142.39    8.60
   1 -12   1  139.29    8.10
   1 -12   1  135.29    8.60
  -2  12  -1   15.80    4.10
  -2  12  -1   17.90    4.70
  -2  12  -1   17.50    4.60
  -2  12  -1    7.60    4.20
   2 -12   1   14.50    4.80
   2 -12   1   13.90    4.80
   2 -12   1   10.90    4.20
   2 -12   1   21.80    4.70
  -3  12  -1   62.39    5.50
  -3  12  -1   71.99    6.80
  -3  12  -1   72.59    6.50
   3 -12   1   68.59    5.80
   3 -12   1   61.79    6.30
   3 -12   1   65.09    5.30
   3 -12   1   63.69    6.40
  -4  12  -1   25.80    4.50
  -4  12  -1   15.50    4.90
  -4  12  -1   26.00    5.00
   4 -12   1   15.60    4.00
   4 -12   1   24.30    4.70
   4 -12   1   30.20    5.10
   4 -12   1   23.00    4.80
   4 -12   1   19.20    4.90
  -5  12  -1  118.39    8.10
  -5  12  -1  103.29    7.80
  -5  12  -1  106.69    7.20
   5 -12   1  105.19    7.70
   5 -12   1  111.59    7.00
   5 -12   1  106.99    7.80
   5 -12   1  104.19    7.60
  -6  12  -1   78.49    6.40
  -6  12  -1   98.59    7.30
  -6  12  -1   81.79    7.40
   6 -12   1  100.09    6.80
   6 -12   1   79.99    6.90
   6 -12   1   91.59    6.60
   6 -12   1   92.89    7.30
   6 -12   1   80.59    7.00
  -7  12  -1   58.19    6.40
  -7  12  -1   55.69    6.50
  -7  12  -1   56.69    5.80
   7 -12   1   49.30    5.60
   7 -12   1   46.80    5.10
   7 -12   1   52.09    6.10
   7 -12   1   52.09    6.20
   7 -12   1   64.69    5.90
  -8  12  -1    8.30    4.90
  -8  12  -1   10.20    5.20
  -8  12  -1    1.50    4.50
   8 -12   1    1.30    3.70
   8 -12   1   -0.20    3.90
   8 -12   1    6.40    4.50
   8 -12   1    2.90    3.60
   8 -12   1    2.90    3.40
  -9  12  -1   50.99    6.70
  -9  12  -1   63.29    7.10
  -9  12  -1   57.19    6.00
   9 -12   1   51.89    6.00
   9 -12   1   44.60    6.20
   9 -12   1   61.19    6.60
   9 -12   1   72.89    6.40
 -10  12  -1   31.40    6.20
 -10  12  -1   26.70    5.50
 -10  12  -1   50.99    6.90
 -10  12  -1   34.40    6.40
  10 -12   1   30.60    5.80
  10 -12   1   39.00    5.50
  10 -12   1   38.00    5.70
 -11  12  -1   -8.40    4.70
 -11  12  -1    3.80    4.70
 -11  12  -1   -6.60    4.80
 -11  12  -1   -0.70    5.00
  11 -12   1    4.40    4.30
  11 -12   1    0.60    4.50
  11 -12   1    6.20    4.60
 -12  12  -1    7.00    5.30
 -12  12  -1    2.00    5.60
 -12  12  -1    9.70    5.20
  12 -12   1    6.60    5.30
  12 -12   1    9.70    4.90
  12 -12   1    2.90    4.90
 -13  12  -1   -0.80    5.90
 -13  12  -1    0.40    5.10
  13 -12   1   -1.80    4.60
  13 -12   1    8.40    5.50
  13 -12   1   -0.70    4.60
 -14  12  -1    5.90    5.70
 -14  12  -1   -0.10    6.20
  14 -12   1   -0.80    4.80
  14 -12   1    5.20    5.40
   6  11  -1   25.40    6.50
   6  11  -1   17.60    6.60
   6  11  -1   17.70    6.10
  -6 -11   1   17.60    6.20
  -6 -11   1   23.90    6.00
  -6 -11   1    8.70    5.80
  -6 -11   1   18.60    6.00
   5  11  -1   -4.30    4.80
   5  11  -1    2.90    5.10
   5  11  -1   -0.40    5.30
  -5 -11   1   -7.50    4.60
  -5 -11   1   -3.70    5.10
  -5 -11   1   -1.80    4.40
  -5 -11   1    4.00    5.00
   4  11  -1    4.20    5.10
   4  11  -1   10.40    5.70
   4  11  -1   13.30    5.20
  -4 -11   1    6.40    4.70
  -4 -11   1    9.30    5.10
  -4 -11   1    2.30    4.90
  -4 -11   1   16.30    5.70
   3  11  -1  135.59    8.90
   3  11  -1  136.19    9.70
   3  11  -1  107.59    8.80
  -3 -11   1  119.69    8.80
  -3 -11   1  127.79    9.20
  -3 -11   1  145.19    9.10
  -3 -11   1  122.99    8.60
   2  11  -1   94.59    7.90
   2  11  -1   88.39    7.70
   2  11  -1  104.59    7.40
  -2 -11   1  109.69    7.90
  -2 -11   1   96.19    6.80
  -2 -11   1   92.29    7.70
  -2 -11   1   90.89    6.40
   1  11  -1    3.80    4.30
   1  11  -1    9.20    4.50
   1  11  -1   10.90    4.60
  -1 -11   1    7.30    4.20
  -1 -11   1    4.10    4.10
  -1 -11   1   11.80    4.70
  -1 -11   1   13.70    4.80
   0  11  -1   43.50    4.90
   0  11  -1   60.39    6.00
   0  11  -1   59.19    6.10
   0  11  -1   53.19    5.70
   0 -11   1   52.99    5.90
   0 -11   1   51.69    5.70
   0 -11   1   44.30    5.70
   0 -11   1   59.59    5.80
  -1  11  -1   68.79    6.50
  -1  11  -1   64.09    5.80
  -1  11  -1   67.19    5.90
   1 -11   1   73.09    6.40
   1 -11   1   70.99    6.30
   1 -11   1   66.89    6.20
   1 -11   1   71.09    6.00
   1 -11   1   71.99    6.00
  -2  11  -1  523.55   15.50
  -2  11  -1  540.25   16.20
  -2  11  -1  518.55   16.00
   2 -11   1  527.35   15.80
   2 -11   1  535.35   16.40
   2 -11   1  534.05   16.30
   2 -11   1  524.25   16.20
  -3  11  -1    6.60    4.10
  -3  11  -1    1.90    3.10
  -3  11  -1    0.50    2.80
  -3  11  -1    6.70    3.90
   3 -11   1   -1.30    3.50
   3 -11   1   -0.10    3.60
   3 -11   1    5.70    3.40
   3 -11   1    1.80    2.70
   3 -11   1    3.00    3.90
  -4  11  -1    1.20    3.20
  -4  11  -1    1.70    3.80
  -4  11  -1    4.90    4.10
   4 -11   1    2.90    3.30
   4 -11   1    1.40    3.80
   4 -11   1    5.30    3.00
   4 -11   1    1.10    3.70
   4 -11   1    5.10    3.80
  -5  11  -1   75.89    6.40
  -5  11  -1   82.29    6.70
  -5  11  -1   66.29    5.30
   5 -11   1   74.19    5.60
   5 -11   1   79.99    6.50
   5 -11   1   76.49    5.80
   5 -11   1   70.89    5.00
   5 -11   1   77.09    6.50
   5 -11   1   72.59    5.70
  -6  11  -1   -0.10    4.00
  -6  11  -1    2.30    3.90
  -6  11  -1   -2.00    4.00
   6 -11   1   -3.90    3.10
   6 -11   1   -5.40    3.50
   6 -11   1    3.80    3.80
   6 -11   1   -2.20    2.90
   6 -11   1   -1.10    3.20
   6 -11   1    1.20    3.80
  -7  11  -1   73.19    6.70
  -7  11  -1   66.69    6.60
  -7  11  -1   73.39    6.80
   7 -11   1   65.79    6.30
   7 -11   1   81.19    6.70
   7 -11   1   89.99    6.60
   7 -11   1   82.19    6.30
   7 -11   1   73.89    5.80
  -8  11  -1   87.49    7.40
  -8  11  -1   70.79    7.00
  -8  11  -1  101.19    7.80
   8 -11   1   83.19    6.00
   8 -11   1   83.59    6.40
   8 -11   1   87.09    6.10
   8 -11   1   90.69    6.70
  -9  11  -1   47.40    5.90
  -9  11  -1   43.40    6.20
  -9  11  -1   46.00    6.20
  -9  11  -1   42.70    6.20
   9 -11   1   48.10    5.40
   9 -11   1   44.80    5.90
   9 -11   1   45.90    5.90
   9 -11   1   67.69    6.20
 -10  11  -1    3.40    4.80
 -10  11  -1    8.40    5.00
 -10  11  -1   14.10    5.00
 -10  11  -1   16.30    5.60
  10 -11   1   16.10    3.80
  10 -11   1    8.10    4.60
  10 -11   1   11.90    4.40
 -11  11  -1  110.89    8.40
 -11  11  -1   87.39    8.50
 -11  11  -1  111.19    7.50
 -11  11  -1  124.39    9.10
  11 -11   1  111.59    8.50
  11 -11   1  106.99    9.10
  11 -11   1  123.29    8.00
  11 -11   1  111.99    8.40
 -12  11  -1   62.99    8.00
 -12  11  -1   62.79    7.50
 -12  11  -1   67.09    7.30
  12 -11   1   81.89    7.30
  12 -11   1   63.99    6.90
  12 -11   1   59.09    7.20
 -13  11  -1   15.70    6.50
 -13  11  -1   -0.10    5.30
  13 -11   1   -0.50    4.50
  13 -11   1    6.60    5.00
  13 -11   1   -2.20    5.20
  13 -11   1    3.00    4.90
 -14  11  -1    3.70    6.30
 -14  11  -1    1.50    5.50
  14 -11   1    5.80    4.90
  14 -11   1    7.20    5.20
   7  10  -1   15.80    5.80
   7  10  -1   14.20    7.50
   7  10  -1   10.60    6.20
   7  10  -1   18.80    5.10
  -7 -10   1   22.00    6.00
  -7 -10   1   19.20    6.40
  -7 -10   1   14.30    6.20
  -7 -10   1   10.20    6.30
   6  10  -1   16.50    6.50
   6  10  -1    5.50    5.30
   6  10  -1   21.90    6.20
   6  10  -1   13.50    6.00
  -6 -10   1   15.50    5.70
  -6 -10   1   12.30    5.60
  -6 -10   1   18.30    6.20
  -6 -10   1    9.60    5.10
   5  10  -1   12.80    5.70
   5  10  -1    9.10    5.20
   5  10  -1    7.40    5.20
  -5 -10   1   18.90    5.60
  -5 -10   1   12.70    5.50
  -5 -10   1   12.60    5.50
  -5 -10   1   25.10    5.50
   4  10  -1   13.10    5.10
   4  10  -1   11.70    5.10
   4  10  -1    9.60    5.40
  -4 -10   1    7.00    3.70
  -4 -10   1   12.10    4.80
  -4 -10   1    8.50    5.10
  -4 -10   1   15.40    5.20
   3  10  -1  107.99    8.10
   3  10  -1  101.39    8.20
   3  10  -1  118.19    7.90
  -3 -10   1   94.49    7.30
  -3 -10   1   89.19    7.40
  -3 -10   1   87.19    7.30
  -3 -10   1  106.29    8.00
   2  10  -1    9.00    4.00
   2  10  -1    4.70    4.40
   2  10  -1    6.80    4.30
  -2 -10   1    2.90    3.10
  -2 -10   1   10.70    4.00
  -2 -10   1    8.10    4.30
  -2 -10   1    7.40    3.20
   1  10  -1   36.80    4.50
   1  10  -1   28.40    5.00
   1  10  -1   39.60    4.70
   1  10  -1   20.90    4.50
  -1 -10   1   39.30    5.30
  -1 -10   1   31.50    4.90
  -1 -10   1   40.10    4.90
  -1 -10   1   31.00    4.80
   0  10  -1   19.50    4.40
   0  10  -1   22.00    4.00
   0  10  -1   27.30    4.00
   0  10  -1   23.20    3.60
   0 -10   1   23.80    4.60
   0 -10   1   29.20    4.40
   0 -10   1   18.30    4.30
   0 -10   1   25.70    4.30
  -1  10  -1  249.68   10.00
  -1  10  -1  238.08    9.60
  -1  10  -1  269.97    9.90
   1 -10   1  262.97   10.20
   1 -10   1  267.57    9.70
   1 -10   1  279.47   10.30
   1 -10   1  257.07    9.80
   1 -10   1  254.47    9.60
  -2  10  -1   42.40    4.80
  -2  10  -1   45.00    4.30
  -2  10  -1   37.00    4.50
   2 -10   1   40.70    4.50
   2 -10   1   53.59    4.20
   2 -10   1   46.80    5.10
   2 -10   1   34.70    4.70
   2 -10   1   38.50    4.80
  -3  10  -1   65.19    5.70
  -3  10  -1   66.29    4.50
  -3  10  -1   58.49    4.90
  -3  10  -1   67.29    5.60
   3 -10   1   60.89    5.40
   3 -10   1   66.59    5.60
   3 -10   1   61.59    5.10
   3 -10   1   62.69    4.60
   3 -10   1   62.59    4.90
  -4  10  -1   57.09    5.40
  -4  10  -1   59.09    5.60
  -4  10  -1   42.40    4.60
   4 -10   1   50.59    4.70
   4 -10   1   49.70    5.10
   4 -10   1   52.09    5.30
   4 -10   1   55.89    4.60
   4 -10   1   59.09    4.20
   4 -10   1   49.90    4.50
  -5  10  -1   23.90    4.50
  -5  10  -1   16.80    4.30
  -5  10  -1   25.90    4.20
   5 -10   1   22.00    3.50
   5 -10   1   25.50    3.90
   5 -10   1   25.90    4.40
   5 -10   1   27.20    4.30
   5 -10   1   24.10    3.80
   5 -10   1   23.10    3.40
  -6  10  -1  106.59    6.90
  -6  10  -1  104.69    6.30
  -6  10  -1   95.19    7.00
   6 -10   1  108.59    6.20
   6 -10   1   95.29    6.60
   6 -10   1   95.69    5.70
   6 -10   1   85.79    6.10
   6 -10   1   90.09    6.60
   6 -10   1   89.39    6.60
  -7  10  -1   36.70    5.30
  -7  10  -1   31.60    5.20
  -7  10  -1   34.50    5.20
   7 -10   1   28.90    4.70
   7 -10   1   31.00    4.70
   7 -10   1   32.60    4.60
   7 -10   1   37.30    4.50
   7 -10   1   35.30    4.50
  -8  10  -1  225.08   10.40
  -8  10  -1  231.88   10.40
  -8  10  -1  237.58   10.30
   8 -10   1  231.08    9.20
   8 -10   1  228.78    9.50
   8 -10   1  217.78    9.60
   8 -10   1  204.98    9.00
   8 -10   1  216.88    8.90
  -9  10  -1    2.70    3.90
  -9  10  -1    2.80    4.30
  -9  10  -1    2.70    4.40
  -9  10  -1    0.20    4.10
   9 -10   1    2.30    3.20
   9 -10   1   -0.30    3.90
   9 -10   1    1.80    3.80
   9 -10   1    1.70    3.60
   9 -10   1   -0.20    3.80
 -10  10  -1    0.60    4.20
 -10  10  -1   -1.20    4.60
 -10  10  -1   -3.20    4.10
 -10  10  -1   -0.80    4.30
  10 -10   1    2.20    4.10
  10 -10   1    1.10    3.90
  10 -10   1   -0.10    3.70
  10 -10   1   -4.50    3.50
 -11  10  -1   22.20    5.90
 -11  10  -1   16.30    5.00
 -11  10  -1   13.20    5.70
 -11  10  -1   27.20    5.50
  11 -10   1   17.20    5.10
  11 -10   1   25.50    5.20
  11 -10   1   17.30    4.70
  11 -10   1   17.80    5.00
 -12  10  -1    6.60    5.80
 -12  10  -1   15.10    5.30
  12 -10   1    8.40    4.60
  12 -10   1   -2.80    4.30
  12 -10   1   16.80    5.40
  12 -10   1    6.50    4.80
 -13  10  -1   73.89    8.60
 -13  10  -1   68.79    8.00
  13 -10   1   83.39    7.60
  13 -10   1   99.19    8.30
  13 -10   1   64.39    7.20
 -14  10  -1   -1.60    5.60
 -14  10  -1   -6.70    3.80
  14 -10   1   -5.00    4.70
  14 -10   1   -5.70    4.50
   8   9  -1    0.60    5.30
   8   9  -1    4.80    5.70
   8   9  -1   -0.90    5.70
   8   9  -1    1.20    5.00
  -8  -9   1    9.20    6.20
  -8  -9   1    1.90    5.20
  -8  -9   1   10.10    6.20
  -8  -9   1    0.90    4.20
   7   9  -1   34.10    7.00
   7   9  -1   36.20    6.40
   7   9  -1   43.60    7.40
   7   9  -1   34.90    6.40
  -7  -9   1   40.60    6.60
  -7  -9   1   35.40    6.80
  -7  -9   1   38.90    7.20
  -7  -9   1   43.10    6.90
   6   9  -1   58.69    6.90
   6   9  -1   55.39    7.30
   6   9  -1   59.49    6.90
   6   9  -1   41.80    5.80
  -6  -9   1   58.69    6.20
  -6  -9   1   58.09    7.40
  -6  -9   1   56.49    6.70
  -6  -9   1   62.19    7.30
   5   9  -1   46.90    6.70
   5   9  -1   33.40    5.90
   5   9  -1   33.10    5.90
   5   9  -1   42.80    5.70
  -5  -9   1   34.40    6.20
  -5  -9   1   28.10    5.90
  -5  -9   1   45.60    6.50
  -5  -9   1   42.60    6.00
   4   9  -1  126.19    7.70
   4   9  -1  124.89    8.70
   4   9  -1  122.09    7.80
   4   9  -1  147.19    8.80
  -4  -9   1  139.69    8.60
  -4  -9   1  115.69    8.70
  -4  -9   1  123.99    8.60
  -4  -9   1  147.99    8.30
   3   9  -1   91.29    7.00
   3   9  -1   84.79    7.30
   3   9  -1   88.39    6.10
   3   9  -1   80.39    6.80
  -3  -9   1   86.99    6.60
  -3  -9   1   78.19    6.60
  -3  -9   1   84.89    6.30
  -3  -9   1   92.29    7.10
   2   9  -1   51.99    5.60
   2   9  -1   49.60    5.50
   2   9  -1   35.10    4.10
   2   9  -1   44.90    5.10
  -2  -9   1   41.90    5.20
  -2  -9   1   45.80    5.40
  -2  -9   1   46.70    5.00
  -2  -9   1   42.40    5.10
   1   9  -1   21.40    3.30
   1   9  -1   11.00    3.20
   1   9  -1   18.80    3.60
   1   9  -1   22.60    4.40
  -1  -9   1   23.70    4.40
  -1  -9   1   17.70    3.80
  -1  -9   1   17.20    4.20
  -1  -9   1   19.00    3.90
   0   9  -1   52.89    5.00
   0   9  -1   40.70    4.80
   0   9  -1   43.10    4.10
   0   9  -1   44.90    4.40
   0  -9   1   41.30    4.40
   0  -9   1   48.40    5.10
   0  -9   1   46.20    3.60
   0  -9   1   42.80    4.80
   0  -9   1   38.60    4.40
  -1   9  -1    1.60    2.90
  -1   9  -1    2.20    2.50
  -1   9  -1    3.80    2.90
  -1   9  -1    0.40    2.00
  -1   9  -1    3.90    2.90
   1  -9   1    3.20    2.40
   1  -9   1   -1.00    3.10
   1  -9   1    3.70    3.00
   1  -9   1    0.40    2.10
   1  -9   1    0.00    2.80
  -2   9  -1    8.50    3.30
  -2   9  -1    6.80    3.00
  -2   9  -1   14.60    3.40
  -2   9  -1   12.60    2.90
   2  -9   1   11.30    3.50
   2  -9   1   11.10    3.40
   2  -9   1   12.50    2.60
   2  -9   1    9.60    3.10
   2  -9   1   10.40    3.20
   2  -9   1    8.90    3.40
   2  -9   1    9.90    2.20
  -3   9  -1  146.19    6.70
  -3   9  -1  151.28    7.30
  -3   9  -1  159.98    7.80
  -3   9  -1  177.28    7.60
  -3   9  -1  150.18    6.00
   3  -9   1  174.08    7.50
   3  -9   1  151.58    7.20
   3  -9   1  169.48    6.90
   3  -9   1  152.78    5.90
   3  -9   1  164.58    6.80
   3  -9   1  157.28    6.60
  -4   9  -1    6.50    3.50
  -4   9  -1    1.30    2.90
  -4   9  -1    2.90    3.20
  -4   9  -1    1.30    2.80
   4  -9   1    2.90    2.20
   4  -9   1   -1.80    2.40
   4  -9   1    1.80    3.20
   4  -9   1    2.20    3.10
   4  -9   1   -0.20    2.60
   4  -9   1   -1.00    2.90
  -5   9  -1   19.90    3.70
  -5   9  -1   12.80    3.80
  -5   9  -1   15.90    4.00
   5  -9   1   14.10    2.80
   5  -9   1   14.20    3.10
   5  -9   1   18.20    3.70
   5  -9   1   14.00    2.90
   5  -9   1   13.30    3.10
   5  -9   1    6.80    2.90
   5  -9   1   17.50    3.30
  -6   9  -1    1.90    3.40
  -6   9  -1    1.50    3.50
  -6   9  -1    2.70    3.60
   6  -9   1    0.60    2.30
   6  -9   1    1.50    3.20
   6  -9   1    0.90    2.80
   6  -9   1    2.40    2.80
   6  -9   1    7.00    3.20
   6  -9   1    3.10    2.20
  -7   9  -1  139.69    7.80
  -7   9  -1  128.09    7.70
  -7   9  -1  127.79    7.50
   7  -9   1  120.19    6.40
   7  -9   1  138.49    6.70
   7  -9   1  140.29    6.30
   7  -9   1  141.69    7.00
   7  -9   1  132.99    7.30
   7  -9   1  138.29    7.30
  -8   9  -1  216.98    9.30
  -8   9  -1  216.88    8.80
  -8   9  -1  206.58    9.70
  -8   9  -1  248.18   10.30
   8  -9   1  220.48    9.30
   8  -9   1  200.28    8.40
   8  -9   1  217.68    9.10
   8  -9   1  223.98    9.50
   8  -9   1  216.38    8.80
  -9   9  -1   -1.10    3.70
  -9   9  -1   -0.10    3.90
  -9   9  -1    2.50    3.70
  -9   9  -1    3.00    4.30
   9  -9   1    0.90    3.30
   9  -9   1   -1.30    3.30
   9  -9   1    0.10    3.50
   9  -9   1   -1.00    3.80
 -10   9  -1    7.00    4.10
 -10   9  -1   11.90    4.20
 -10   9  -1    9.20    4.50
 -10   9  -1    7.50    5.00
  10  -9   1    8.20    4.30
  10  -9   1   15.10    4.30
  10  -9   1   12.00    4.10
  10  -9   1   12.70    4.30
 -11   9  -1    0.10    4.40
 -11   9  -1   -4.50    3.70
 -11   9  -1    6.50    5.30
  11  -9   1    2.60    3.80
  11  -9   1    8.50    4.60
  11  -9   1    1.70    4.30
  11  -9   1    2.30    4.00
 -12   9  -1   30.40    6.50
 -12   9  -1   23.90    5.80
  12  -9   1   30.50    5.80
  12  -9   1   29.40    5.50
  12  -9   1   14.10    5.20
  12  -9   1   27.00    5.30
 -13   9  -1    2.90    5.30
 -13   9  -1    5.50    5.80
  13  -9   1   14.00    5.00
  13  -9   1    1.50    4.50
  13  -9   1    1.40    3.60
 -14   9  -1    9.50    6.20
 -14   9  -1   13.70    6.50
 -14   9  -1   10.50    5.60
  14  -9   1   13.20    5.40
   9   8  -1   16.70    6.30
   9   8  -1   12.90    5.70
  -9  -8   1   15.70    6.80
  -9  -8   1   28.90    6.60
  -9  -8   1   10.00    6.60
  -9  -8   1   16.70    6.70
   8   8  -1   -0.20    5.50
   8   8  -1    9.20    5.70
   8   8  -1    6.90    5.40
   8   8  -1    7.50    4.90
  -8  -8   1    0.70    5.10
  -8  -8   1    4.90    6.10
  -8  -8   1   -9.20    5.50
   7   8  -1   29.70    6.30
   7   8  -1   20.60    5.70
   7   8  -1   18.80    5.40
   7   8  -1   20.60    5.90
  -7  -8   1   12.40    5.40
  -7  -8   1   22.00    6.30
  -7  -8   1   26.10    6.50
   6   8  -1   -1.60    4.10
   6   8  -1    2.60    3.60
   6   8  -1    5.90    4.50
   6   8  -1    1.20    3.30
  -6  -8   1    1.70    5.00
  -6  -8   1   -2.00    4.20
  -6  -8   1   -2.50    5.10
   5   8  -1    1.30    4.30
   5   8  -1    2.40    4.70
   5   8  -1   -0.80    4.20
   5   8  -1    2.70    4.10
  -5  -8   1    3.00    3.50
  -5  -8   1   -1.80    4.10
  -5  -8   1    3.80    4.70
  -5  -8   1    2.10    4.90
   4   8  -1  187.28    9.30
   4   8  -1  192.68    9.70
   4   8  -1  179.48    9.50
   4   8  -1  180.38    8.60
  -4  -8   1  200.28    9.50
  -4  -8   1  185.08    8.70
  -4  -8   1  204.68    9.60
  -4  -8   1  190.68    8.90
   3   8  -1    0.90    3.00
   3   8  -1    0.20    3.80
   3   8  -1    4.70    4.00
   3   8  -1   -1.90    3.40
  -3  -8   1    7.70    3.90
  -3  -8   1    1.20    4.00
  -3  -8   1    4.60    4.10
  -3  -8   1    1.20    3.40
   2   8  -1  111.49    5.70
   2   8  -1  103.19    7.00
   2   8  -1  105.59    6.30
  -2  -8   1  111.59    6.40
  -2  -8   1  119.59    6.70
  -2  -8   1  112.89    7.10
  -2  -8   1  101.09    5.90
   1   8  -1  205.38    7.70
   1   8  -1  210.08    8.50
   1   8  -1  193.18    7.10
   1   8  -1  191.88    7.40
   1   8  -1  189.28    7.50
  -1  -8   1  194.68    7.80
  -1  -8   1  197.28    6.70
  -1  -8   1  211.48    8.10
  -1  -8   1  179.28    7.80
  -1  -8   1  192.88    8.30
  -1  -8   1  207.58    8.50
   0   8  -1   84.49    4.60
   0   8  -1   77.19    3.70
   0   8  -1   82.49    5.50
   0   8  -1   87.09    8.10
   0   8  -1   78.49    4.90
   0   8  -1   80.49    4.70
   0  -8   1   81.09    5.70
   0  -8   1   79.59    5.50
   0  -8   1   80.39    5.20
   0  -8   1   69.99    4.50
   0  -8   1   72.99    4.10
   0  -8   1   76.59    5.00
   0  -8   1   75.79    4.30
  -1   8  -1  314.17    9.70
  -1   8  -1  304.87   10.40
  -1   8  -1  296.97   11.60
  -1   8  -1  315.87    9.80
  -1   8  -1  295.57    8.80
  -1   8  -1  305.67    9.70
   1  -8   1  310.27    8.80
   1  -8   1  292.27    9.50
   1  -8   1  288.27    9.90
   1  -8   1  318.47   10.10
   1  -8   1  315.37    9.40
   1  -8   1  292.97    8.50
  -2   8  -1  118.19    7.40
  -2   8  -1  109.29    4.30
  -2   8  -1  115.69    5.20
  -2   8  -1  121.99    6.00
  -2   8  -1  117.09    6.30
  -2   8  -1  117.79    5.90
   2  -8   1  127.59    5.60
   2  -8   1  114.89    5.00
   2  -8   1  117.49    4.20
   2  -8   1  120.19    5.50
   2  -8   1  122.29    4.90
   2  -8   1  115.69    5.90
   2  -8   1  125.19    6.00
   2  -8   1  112.99    5.50
  -3   8  -1   41.30    3.80
  -3   8  -1   34.60    4.50
  -3   8  -1   38.30    4.00
  -3   8  -1   43.20    3.40
  -3   8  -1   42.80    4.20
  -3   8  -1   39.00    4.10
   3  -8   1   47.50    4.30
   3  -8   1   40.40    3.20
   3  -8   1   45.00    3.50
   3  -8   1   41.50    3.70
   3  -8   1   36.00    3.90
   3  -8   1   41.00    3.60
   3  -8   1   35.90    2.70
  -4   8  -1   23.60    2.30
  -4   8  -1   23.60    3.50
  -4   8  -1   16.90    2.90
  -4   8  -1   21.80    4.00
  -4   8  -1   21.00    3.50
  -4   8  -1   33.50    3.90
   4  -8   1   18.90    3.00
   4  -8   1   20.10    2.80
   4  -8   1   21.00    3.00
   4  -8   1   20.80    3.40
   4  -8   1   20.10    2.50
   4  -8   1   22.10    3.40
   4  -8   1   25.40    3.60
  -5   8  -1    0.50    2.90
  -5   8  -1   -1.30    2.80
  -5   8  -1    2.60    3.00
  -5   8  -1    4.10    3.10
  -5   8  -1    1.30    3.00
   5  -8   1    1.10    2.80
   5  -8   1    0.90    2.40
   5  -8   1    2.30    2.50
   5  -8   1    3.80    2.60
   5  -8   1    4.30    2.90
   5  -8   1    1.70    2.80
   5  -8   1    2.20    1.90
  -6   8  -1   -0.30    2.80
  -6   8  -1    6.70    2.60
  -6   8  -1    3.30    3.30
  -6   8  -1   -1.80    3.20
   6  -8   1    1.30    2.90
   6  -8   1   -1.60    2.80
   6  -8   1    1.50    3.00
   6  -8   1   -0.20    2.50
   6  -8   1    3.50    2.80
   6  -8   1    0.50    2.20
  -7   8  -1  277.47   10.20
  -7   8  -1  261.97    9.80
  -7   8  -1  246.78   10.20
  -7   8  -1  269.97   10.00
   7  -8   1  252.87    8.90
   7  -8   1  258.67    9.10
   7  -8   1  267.97    9.60
   7  -8   1  251.57    9.40
   7  -8   1  248.38    9.60
  -8   8  -1   23.70    3.80
  -8   8  -1   13.30    3.90
  -8   8  -1   16.50    4.20
  -8   8  -1   25.70    4.30
   8  -8   1   17.90    3.90
   8  -8   1   12.30    3.70
   8  -8   1   11.80    3.50
   8  -8   1   17.00    4.10
   8  -8   1   17.80    3.70
   8  -8   1   19.00    3.90
  -9   8  -1  103.19    6.80
  -9   8  -1   97.09    7.50
  -9   8  -1  105.29    7.10
  -9   8  -1  103.79    7.00
   9  -8   1  101.09    6.60
   9  -8   1  107.49    6.50
   9  -8   1   95.19    6.00
   9  -8   1  103.59    6.70
   9  -8   1   98.89    6.80
 -10   8  -1    9.00    4.00
 -10   8  -1   12.30    4.00
 -10   8  -1    3.80    4.60
 -10   8  -1   11.10    4.50
  10  -8   1   15.40    4.40
  10  -8   1    7.40    3.80
  10  -8   1    7.80    3.90
  10  -8   1   21.90    4.40
  10  -8   1   10.90    3.40
 -11   8  -1    0.50    4.50
 -11   8  -1   12.10    4.10
  11  -8   1    9.20    4.20
  11  -8   1   14.40    4.40
  11  -8   1    7.80    4.70
  11  -8   1   12.40    4.60
  11  -8   1   13.30    4.30
 -12   8  -1   42.40    6.40
 -12   8  -1   47.10    6.90
  12  -8   1   28.30    5.90
  12  -8   1   40.60    6.10
  12  -8   1   46.00    5.90
  12  -8   1   45.00    5.90
  12  -8   1   50.39    6.50
 -13   8  -1    9.60    5.60
 -13   8  -1   10.60    5.20
 -13   8  -1    8.50    5.90
  13  -8   1    9.20    5.50
  13  -8   1    7.00    4.90
  13  -8   1   12.30    4.90
  13  -8   1   14.50    5.60
 -14   8  -1   18.40    6.60
 -14   8  -1   22.50    6.60
 -14   8  -1   18.30    6.10
  14  -8   1   28.30    5.90
  14  -8   1   23.60    6.60
   9   7  -1    3.60    5.90
   9   7  -1    2.60    5.00
   9   7  -1    7.80    5.60
  -9  -7   1    7.80    5.60
  -9  -7   1    6.50    6.40
  -9  -7   1    4.40    6.20
   8   7  -1    5.00    5.30
   8   7  -1    8.60    5.30
   8   7  -1   17.30    6.00
   8   7  -1   14.60    5.00
  -8  -7   1   12.60    6.20
  -8  -7   1   15.70    5.50
  -8  -7   1   24.70    6.60
   7   7  -1   70.59    6.80
   7   7  -1   64.09    7.30
   7   7  -1   69.09    7.10
   7   7  -1   74.99    7.60
  -7  -7   1   68.49    7.00
  -7  -7   1   63.89    7.40
  -7  -7   1   58.79    7.40
   6   7  -1   26.60    5.10
   6   7  -1   37.00    6.00
   6   7  -1   29.10    5.20
   6   7  -1   30.20    5.60
  -6  -7   1   28.60    5.80
  -6  -7   1   28.30    5.30
  -6  -7   1   23.20    5.80
   5   7  -1   64.79    6.40
   5   7  -1   57.69    6.30
   5   7  -1   53.69    5.70
   5   7  -1   57.99    6.00
  -5  -7   1   73.79    6.30
  -5  -7   1   68.69    6.60
  -5  -7   1   70.49    6.70
   4   7  -1   16.50    4.40
   4   7  -1   15.10    3.50
   4   7  -1   15.20    4.20
   4   7  -1   19.50    3.90
  -4  -7   1   27.50    4.90
  -4  -7   1   14.70    4.00
  -4  -7   1   22.70    4.90
   3   7  -1   35.80    4.00
   3   7  -1   32.30    4.70
   3   7  -1   43.20    4.90
   3   7  -1   26.40    4.20
   3   7  -1   38.90    4.60
  -3  -7   1   28.40    4.80
  -3  -7   1   36.40    4.70
  -3  -7   1   37.20    3.70
  -3  -7   1   33.90    4.30
  -3  -7   1   36.40    4.90
   2   7  -1   20.50    3.40
   2   7  -1   19.10    4.00
   2   7  -1   25.10    2.80
   2   7  -1   25.80    3.30
   2   7  -1   22.90    3.60
   2   7  -1   24.00    2.60
   2   7  -1   18.40    3.80
  -2  -7   1   26.50    4.30
  -2  -7   1   24.00    3.30
  -2  -7   1   19.40    4.10
  -2  -7   1   24.50    2.80
  -2  -7   1   22.60    3.80
  -2  -7   1   27.10    3.70
  -2  -7   1   30.00    3.90
   1   7  -1  269.17    8.20
   1   7  -1  272.77    9.30
   1   7  -1  279.47    9.40
   1   7  -1  266.67    8.20
   1   7  -1  259.27   10.40
   1   7  -1  265.17    8.60
   1   7  -1  260.17    8.00
  -1  -7   1  251.27    8.70
  -1  -7   1  274.77    9.20
  -1  -7   1  273.57    9.30
  -1  -7   1  251.97    7.40
  -1  -7   1  243.78    7.70
  -1  -7   1  261.97    8.80
  -1  -7   1  268.67    8.70
  -1  -7   1  264.27    8.00
   0   7  -1  239.38    7.50
   0   7  -1  258.07    7.90
   0   7  -1  240.68    7.90
   0   7  -1  237.08    7.00
   0   7  -1  242.88    9.80
   0   7  -1  234.68    7.90
   0  -7   1  233.88    7.70
   0  -7   1  243.98    8.40
   0  -7   1  237.88    6.90
   0  -7   1  245.98    8.10
   0  -7   1  243.68    7.30
   0  -7   1  250.77    8.00
   0  -7   1  248.18    8.40
   0  -7   1  230.48    6.50
  -1   7  -1   10.20    2.50
  -1   7  -1   12.90    2.60
  -1   7  -1   14.70    2.60
  -1   7  -1   18.50    2.40
  -1   7  -1    9.40    3.20
  -1   7  -1   10.40    2.60
   1  -7   1   12.30    1.60
   1  -7   1   12.60    2.20
   1  -7   1   14.80    2.20
   1  -7   1   11.10    1.60
   1  -7   1   11.50    2.80
   1  -7   1   10.70    2.60
   1  -7   1    7.50    2.50
   1  -7   1   14.60    3.00
   1  -7   1   15.60    3.20
  -2   7  -1  249.48    8.10
  -2   7  -1  226.58    6.40
  -2   7  -1  239.48    8.50
  -2   7  -1  236.68    8.00
  -2   7  -1  238.88    9.50
  -2   7  -1  240.68    7.30
   2  -7   1  233.68    7.60
   2  -7   1  232.88    6.40
   2  -7   1  242.18    8.00
   2  -7   1  232.08    7.20
   2  -7   1  247.98    7.70
   2  -7   1  247.18    6.00
   2  -7   1  232.98    7.00
   2  -7   1  242.58    6.00
   2  -7   1  234.58    8.00
  -3   7  -1  189.08    6.80
  -3   7  -1  176.98    8.20
  -3   7  -1  189.58    7.60
  -3   7  -1  194.98    5.90
  -3   7  -1  195.18    7.20
  -3   7  -1  178.48    7.00
   3  -7   1  191.78    6.20
   3  -7   1  191.48    6.50
   3  -7   1  190.48    6.60
   3  -7   1  182.98    6.90
   3  -7   1  177.58    5.50
   3  -7   1  175.78    6.30
   3  -7   1  200.08    6.70
   3  -7   1  194.78    8.30
  -4   7  -1  667.33   16.90
  -4   7  -1  632.64   17.70
  -4   7  -1  663.43   16.70
  -4   7  -1  603.54   14.90
  -4   7  -1  629.14   18.00
  -4   7  -1  645.24   16.90
   4  -7   1  636.14   17.90
   4  -7   1  646.74   15.60
   4  -7   1  656.63   16.30
   4  -7   1  649.64   16.10
   4  -7   1  674.93   16.30
   4  -7   1  663.83   17.70
   4  -7   1  672.43   16.80
   4  -7   1  633.54   16.60
   4  -7   1  654.23   16.60
  -5   7  -1   18.90    3.50
  -5   7  -1   15.80    3.70
  -5   7  -1   14.80    3.30
  -5   7  -1   23.30    3.50
  -5   7  -1   19.20    3.40
   5  -7   1   26.10    3.40
   5  -7   1   18.50    3.10
   5  -7   1   25.60    3.30
   5  -7   1   18.70    2.50
   5  -7   1   16.90    3.10
   5  -7   1   21.80    3.00
   5  -7   1   19.40    3.00
   5  -7   1   17.10    2.10
   5  -7   1   15.10    3.00
  -6   7  -1   14.90    2.70
  -6   7  -1   14.00    3.50
  -6   7  -1   14.40    3.10
  -6   7  -1   15.60    3.50
  -6   7  -1   20.30    3.50
   6  -7   1   14.70    3.10
   6  -7   1   14.20    2.80
   6  -7   1   14.80    2.60
   6  -7   1   11.30    2.80
   6  -7   1    8.60    3.00
   6  -7   1   13.20    2.60
   6  -7   1   14.20    2.80
   6  -7   1   15.30    3.20
  -7   7  -1   11.00    3.80
  -7   7  -1   10.20    3.50
  -7   7  -1    6.40    3.20
  -7   7  -1    6.70    3.30
  -7   7  -1    4.70    2.60
   7  -7   1    2.90    2.20
   7  -7   1    3.30    3.20
   7  -7   1    5.70    2.90
   7  -7   1   -0.70    2.60
   7  -7   1   -0.30    2.60
   7  -7   1    5.30    2.50
   7  -7   1    5.80    3.10
  -8   7  -1  314.87   10.70
  -8   7  -1  317.37   10.90
  -8   7  -1  319.97   10.70
  -8   7  -1  319.97   11.10
   8  -7   1  322.47   10.60
   8  -7   1  326.67   10.80
   8  -7   1  313.87   10.70
   8  -7   1  312.87   10.90
   8  -7   1  305.27   10.30
  -9   7  -1   18.90    4.10
  -9   7  -1   13.80    4.20
  -9   7  -1   25.20    5.00
  -9   7  -1   27.50    4.70
   9  -7   1   10.60    3.00
   9  -7   1   18.30    3.10
   9  -7   1   19.40    4.00
   9  -7   1   22.50    4.40
   9  -7   1   21.20    4.00
 -10   7  -1   80.29    7.30
 -10   7  -1   86.59    6.30
 -10   7  -1   84.19    7.00
  10  -7   1   88.69    6.60
  10  -7   1   92.19    7.10
  10  -7   1   93.69    6.70
  10  -7   1   89.29    7.00
  10  -7   1   93.09    7.00
 -11   7  -1   78.49    7.20
 -11   7  -1   97.79    8.10
  11  -7   1   85.59    7.30
  11  -7   1   77.69    7.80
  11  -7   1   87.29    7.50
  11  -7   1   92.99    6.90
  11  -7   1   80.69    6.60
 -12   7  -1   20.90    4.70
 -12   7  -1   17.90    5.50
 -12   7  -1   19.40    5.20
  12  -7   1   17.70    4.90
  12  -7   1   26.90    5.60
  12  -7   1   18.80    5.40
  12  -7   1   18.10    5.00
 -13   7  -1   49.70    7.20
 -13   7  -1   58.69    7.60
 -13   7  -1   45.50    6.70
  13  -7   1   53.19    6.20
  13  -7   1   48.80    6.20
  13  -7   1   55.29    7.40
 -14   7  -1    7.70    5.00
 -14   7  -1   -4.40    5.10
 -14   7  -1   -4.70    5.60
 -14   7  -1   -0.50    5.80
  14  -7   1    6.10    4.80
  14  -7   1    6.00    6.00
  10   6  -1   64.29    7.80
  10   6  -1   74.89    8.50
  10   6  -1   55.59    8.50
  10   6  -1   51.29    7.90
 -10  -6   1   51.99    7.60
 -10  -6   1   65.39    8.40
 -10  -6   1   58.19    8.00
   9   6  -1    4.90    4.80
   9   6  -1    1.50    5.60
   9   6  -1    4.40    5.20
   9   6  -1    4.10    5.20
  -9  -6   1    6.80    5.30
  -9  -6   1   -7.10    5.40
  -9  -6   1   -1.60    5.70
   8   6  -1  187.88   10.60
   8   6  -1  183.48   10.80
   8   6  -1  182.98    9.90
   8   6  -1  179.48   10.30
   8   6  -1  151.78    9.30
  -8  -6   1  176.38   10.10
  -8  -6   1  159.58   10.80
  -8  -6   1  158.78   10.40
   7   6  -1    3.90    4.10
   7   6  -1   -0.30    4.60
   7   6  -1   -0.60    4.50
   7   6  -1    3.50    3.90
   7   6  -1   -4.10    4.00
  -7  -6   1   -0.60    4.30
  -7  -6   1   -6.30    4.80
  -7  -6   1   -4.60    4.90
   6   6  -1   21.40    5.10
   6   6  -1   18.70    4.50
   6   6  -1   17.30    4.60
   6   6  -1   27.20    4.40
   6   6  -1   20.10    4.80
  -6  -6   1   14.30    5.10
  -6  -6   1   20.10    4.70
  -6  -6   1   17.70    5.10
   5   6  -1    6.30    3.20
   5   6  -1    3.80    3.70
   5   6  -1    6.60    4.00
   5   6  -1    5.80    3.80
  -5  -6   1    3.40    3.60
  -5  -6   1   -3.80    3.10
  -5  -6   1   -7.20    3.90
  -5  -6   1    3.80    4.40
   4   6  -1   74.69    6.00
   4   6  -1   72.19    5.50
   4   6  -1   70.09    5.00
   4   6  -1   75.69    4.90
   4   6  -1   76.49    5.90
   4   6  -1   70.19    6.50
  -4  -6   1   73.09    4.20
  -4  -6   1   81.89    5.80
  -4  -6   1   73.49    6.10
  -4  -6   1   82.49    6.30
  -4  -6   1   67.19    4.40
   3   6  -1  139.39    6.60
   3   6  -1  134.59    7.20
   3   6  -1  133.39    7.00
   3   6  -1  132.69    5.80
   3   6  -1  137.89    6.20
   3   6  -1  117.79    6.60
   3   6  -1  146.19    6.90
  -3  -6   1  128.39    5.30
  -3  -6   1  131.29    6.30
  -3  -6   1  130.59    5.00
  -3  -6   1  137.19    7.10
  -3  -6   1  135.39    6.40
  -3  -6   1  135.89    7.30
   2   6  -1  305.47   10.80
   2   6  -1  301.17    8.50
   2   6  -1  313.67    9.70
   2   6  -1  300.07    8.50
   2   6  -1  305.17    8.70
   2   6  -1  310.27    9.20
   2   6  -1  308.07   10.10
   2   6  -1  294.07    9.90
  -2  -6   1  317.77   10.00
  -2  -6   1  314.47   10.10
  -2  -6   1  299.27    8.30
  -2  -6   1  304.97    8.70
  -2  -6   1  303.97   10.90
  -2  -6   1  308.47    9.50
  -2  -6   1  311.27   10.10
   1   6  -1  192.98    6.60
   1   6  -1  190.58    7.10
   1   6  -1  173.88    6.00
   1   6  -1  206.48    8.30
   1   6  -1  192.48    6.20
   1   6  -1  178.88    5.40
   1   6  -1  187.58    6.20
   1   6  -1  195.08    7.20
  -1  -6   1  198.68    6.70
  -1  -6   1  193.78    6.10
  -1  -6   1  195.88    7.20
  -1  -6   1  200.68    7.00
  -1  -6   1  181.48    6.80
  -1  -6   1  187.08    5.60
  -1  -6   1  190.28    8.00
  -1  -6   1  198.58    7.30
  -1  -6   1  182.38    5.90
   0   6  -1  180.28    6.20
   0   6  -1  176.68    5.40
   0   6  -1  180.58    7.80
   0   6  -1  187.98    6.10
   0   6  -1  187.48    6.50
   0   6  -1  170.68    5.80
   0  -6   1  176.98    6.30
   0  -6   1  199.48    6.40
   0  -6   1  184.48    5.60
   0  -6   1  173.48    5.00
   0  -6   1  186.88    6.20
   0  -6   1  181.48    5.60
   0  -6   1  189.48    7.90
   0  -6   1  168.38    6.50
   0  -6   1  170.68    5.80
  -1   6  -1   12.30    1.70
  -1   6  -1    9.90    2.10
  -1   6  -1    6.20    2.50
  -1   6  -1    9.10    2.90
  -1   6  -1   11.20    2.30
  -1   6  -1   11.50    2.40
   1  -6   1    6.00    1.40
   1  -6   1    6.80    1.90
   1  -6   1   10.70    1.50
   1  -6   1    9.90    2.10
   1  -6   1    5.60    2.40
   1  -6   1    9.70    1.80
   1  -6   1    8.10    1.70
   1  -6   1    3.10    2.50
   1  -6   1    6.60    1.80
  -2   6  -1   14.30    2.00
  -2   6  -1   11.20    2.40
  -2   6  -1   14.60    2.60
  -2   6  -1   13.00    3.00
  -2   6  -1   12.80    2.60
   2  -6   1   15.40    1.30
   2  -6   1   12.30    2.10
   2  -6   1   12.70    2.70
   2  -6   1   12.00    2.50
   2  -6   1   15.70    2.60
   2  -6   1   15.30    1.80
   2  -6   1   13.00    1.00
   2  -6   1   14.60    2.00
   2  -6   1   13.10    1.90
   2  -6   1   12.10    2.10
  -3   6  -1 1328.37   30.30
  -3   6  -1 1399.36   33.00
  -3   6  -1 1397.46   31.60
  -3   6  -1 1407.16   31.80
  -3   6  -1 1398.36   31.70
  -3   6  -1 1377.66   32.40
   3  -6   1 1390.96   32.40
   3  -6   1 1348.97   32.80
   3  -6   1 1400.46   31.60
   3  -6   1 1398.56   31.60
   3  -6   1 1391.16   31.60
   3  -6   1 1378.06   30.60
   3  -6   1 1403.46   31.20
   3  -6   1 1396.16   31.10
   3  -6   1 1373.36   31.20
  -4   6  -1   35.20    3.40
  -4   6  -1   32.50    3.60
  -4   6  -1   31.70    3.40
  -4   6  -1   30.20    3.50
  -4   6  -1   32.90    3.40
  -4   6  -1   31.90    1.20
   4  -6   1   36.60    3.30
   4  -6   1   33.90    2.80
   4  -6   1   39.00    3.10
   4  -6   1   34.40    3.40
   4  -6   1   35.70    3.00
   4  -6   1   37.90    3.30
   4  -6   1   29.80    3.40
   4  -6   1   36.50    2.70
   4  -6   1   37.00    3.00
  -5   6  -1  138.79    7.10
  -5   6  -1  147.99    6.40
  -5   6  -1  149.99    6.30
  -5   6  -1  142.69    7.00
  -5   6  -1  154.48    6.20
  -5   6  -1  151.78    4.50
   5  -6   1  150.98    6.50
   5  -6   1  143.09    5.00
   5  -6   1  157.88    7.20
   5  -6   1  159.28    6.20
   5  -6   1  147.79    6.10
   5  -6   1  153.28    5.90
   5  -6   1  145.59    5.70
   5  -6   1  146.49    5.60
   5  -6   1  151.18    6.00
  -6   6  -1    3.60    1.50
  -6   6  -1    3.00    2.80
  -6   6  -1    3.60    2.30
  -6   6  -1    3.80    2.80
  -6   6  -1    3.20    3.00
  -6   6  -1    4.30    2.70
   6  -6   1    3.80    1.50
   6  -6   1    6.10    2.50
   6  -6   1    2.90    2.60
   6  -6   1    3.10    2.70
   6  -6   1    2.30    1.90
   6  -6   1    4.10    2.40
   6  -6   1    4.60    2.10
   6  -6   1    5.10    2.60
  -7   6  -1   80.59    5.40
  -7   6  -1   79.99    4.20
  -7   6  -1   96.19    5.40
  -7   6  -1   77.69    4.80
  -7   6  -1   87.49    4.90
  -7   6  -1   81.69    5.20
   7  -6   1   88.89    5.30
   7  -6   1   74.79    5.10
   7  -6   1   82.59    5.00
   7  -6   1   82.79    5.10
   7  -6   1   81.89    5.30
   7  -6   1   84.69    3.90
   7  -6   1   82.99    4.50
  -8   6  -1   16.10    3.80
  -8   6  -1   14.70    3.20
  -8   6  -1    9.10    4.10
  -8   6  -1   15.30    3.50
   8  -6   1   18.40    3.60
   8  -6   1   19.80    3.70
   8  -6   1   15.10    3.40
   8  -6   1   16.70    3.80
   8  -6   1   15.60    3.70
  -9   6  -1  413.16   13.60
  -9   6  -1  386.56   12.00
  -9   6  -1  381.26   12.60
   9  -6   1  364.76   12.70
   9  -6   1  385.66   12.40
   9  -6   1  393.36   12.90
   9  -6   1  386.66   12.40
   9  -6   1  387.56   12.40
 -10   6  -1   77.09    6.90
 -10   6  -1   57.69    6.30
  10  -6   1   63.99    5.80
  10  -6   1   60.49    6.30
  10  -6   1   70.19    6.40
  10  -6   1   59.69    5.10
  10  -6   1   61.99    6.10
 -11   6  -1    4.00    3.90
 -11   6  -1    3.90    4.80
 -11   6  -1    5.40    4.60
  11  -6   1    1.80    4.30
  11  -6   1    0.70    4.30
  11  -6   1    3.80    4.50
  11  -6   1    3.60    3.80
  11  -6   1    3.50    4.10
 -12   6  -1    3.90    4.90
 -12   6  -1   11.50    4.80
 -12   6  -1   16.00    5.40
  12  -6   1   10.70    5.30
  12  -6   1    5.00    4.20
  12  -6   1    5.10    4.90
 -13   6  -1    7.70    4.30
 -13   6  -1   12.90    5.00
 -13   6  -1    9.00    5.20
 -13   6  -1   12.80    5.80
  13  -6   1   16.90    6.00
  13  -6   1    6.60    4.60
 -14   6  -1   41.70    6.90
 -14   6  -1   30.80    6.80
 -14   6  -1   25.40    7.00
 -14   6  -1   30.30    5.90
  14  -6   1   41.10    7.60
  11   5  -1    1.10    5.50
  11   5  -1   -1.40    5.60
 -11  -5   1   -7.30    5.90
 -11  -5   1   -0.20    6.30
 -11  -5   1    3.20    5.90
  10   5  -1    3.40    5.40
  10   5  -1   10.30    6.00
  10   5  -1    2.50    5.20
  10   5  -1   13.30    5.30
 -10  -5   1    2.30    6.00
 -10  -5   1   -2.70    5.50
 -10  -5   1   -0.70    5.60
   9   5  -1  117.59    9.40
   9   5  -1  122.49    9.00
   9   5  -1  108.29    8.70
   9   5  -1  111.29    9.10
  -9  -5   1  105.59    9.20
  -9  -5   1  100.69    8.60
  -9  -5   1  111.89    8.90
   8   5  -1   22.40    5.20
   8   5  -1   19.30    5.20
   8   5  -1   15.50    5.40
   8   5  -1   18.60    4.20
   8   5  -1   25.90    4.90
  -8  -5   1   24.40    5.60
  -8  -5   1   20.40    5.70
  -8  -5   1   22.40    5.90
   7   5  -1   21.70    4.80
   7   5  -1   25.60    4.60
   7   5  -1   23.00    5.20
   7   5  -1   27.00    5.20
   7   5  -1   34.30    5.60
  -7  -5   1   25.30    5.40
  -7  -5   1   21.10    5.30
  -7  -5   1   21.20    5.10
   6   5  -1    1.90    2.80
   6   5  -1    1.20    3.30
   6   5  -1    4.80    3.80
   6   5  -1   -3.90    3.30
   6   5  -1    4.10    4.10
  -6  -5   1   -1.40    4.20
  -6  -5   1    0.90    2.80
  -6  -5   1    0.70    4.20
  -6  -5   1   -0.90    3.80
   5   5  -1   57.79    5.50
   5   5  -1   49.00    4.40
   5   5  -1   40.30    5.00
   5   5  -1   46.70    4.90
   5   5  -1   41.10    4.50
  -5  -5   1   47.60    4.00
  -5  -5   1   49.20    5.30
  -5  -5   1   51.59    5.50
  -5  -5   1   49.40    5.00
   4   5  -1  157.38    7.00
   4   5  -1  155.88    7.10
   4   5  -1  152.58    7.40
   4   5  -1  143.39    7.20
   4   5  -1  143.79    6.90
   4   5  -1  151.98    6.40
   4   5  -1  137.19    6.80
  -4  -5   1  154.28    7.30
  -4  -5   1  157.18    7.50
  -4  -5   1  150.98    6.10
  -4  -5   1  149.69    6.90
  -4  -5   1  150.18    5.50
  -4  -5   1  144.99    5.60
  -4  -5   1  143.09    6.20
   3   5  -1   11.80    3.20
   3   5  -1   13.00    3.10
   3   5  -1   11.10    2.20
   3   5  -1    9.80    2.80
   3   5  -1    8.10    2.60
   3   5  -1   14.40    2.50
   3   5  -1   12.70    2.80
   3   5  -1   10.50    3.00
  -3  -5   1   15.80    2.60
  -3  -5   1   18.50    3.00
  -3  -5   1   11.40    2.10
  -3  -5   1   12.10    3.30
  -3  -5   1   13.60    3.50
  -3  -5   1   11.70    2.50
  -3  -5   1   15.30    2.00
  -3  -5   1   10.40    2.80
   2   5  -1  834.72   19.70
   2   5  -1  803.22   20.20
   2   5  -1  814.62   19.20
   2   5  -1  797.62   18.80
   2   5  -1  817.02   21.10
   2   5  -1  795.72   18.90
   2   5  -1  826.12   20.40
   2   5  -1  837.02   20.00
  -2  -5   1  834.42   21.10
  -2  -5   1  840.32   20.20
  -2  -5   1  855.61   20.20
  -2  -5   1  809.12   20.50
  -2  -5   1  849.12   19.80
  -2  -5   1  811.62   18.90
  -2  -5   1  799.42   19.00
   1   5  -1   21.80    2.50
   1   5  -1   25.50    2.30
   1   5  -1   17.00    2.90
   1   5  -1   21.20    2.30
   1   5  -1   20.80    1.80
   1   5  -1   18.80    2.30
   1   5  -1   21.60    2.50
   1   5  -1   21.90    2.60
  -1  -5   1   19.10    2.70
  -1  -5   1   19.90    2.00
  -1  -5   1   21.30    2.60
  -1  -5   1   16.80    2.80
  -1  -5   1   18.10    2.90
  -1  -5   1   19.30    2.30
  -1  -5   1   18.60    1.90
  -1  -5   1   20.40    3.10
   0   5  -1   25.60    2.50
   0   5  -1   23.60    1.90
   0   5  -1   23.80    2.30
   0   5  -1   23.30    3.10
   0   5  -1   18.90    2.20
   0   5  -1   21.00    2.60
   0  -5   1   23.60    2.90
   0  -5   1   21.70    2.40
   0  -5   1   15.40    2.40
   0  -5   1   19.60    1.90
   0  -5   1   20.20    2.10
   0  -5   1   18.10    2.10
   0  -5   1   27.80    2.90
   0  -5   1   13.70    2.80
  -1   5  -1   26.80    2.60
  -1   5  -1   30.70    2.50
  -1   5  -1   30.90    2.50
  -1   5  -1   31.00    3.40
  -1   5  -1   34.80    2.90
   1  -5   1   34.50    2.70
   1  -5   1   25.80    2.40
   1  -5   1   29.10    2.00
   1  -5   1   35.00    2.70
   1  -5   1   30.70    2.20
   1  -5   1   24.20    3.00
   1  -5   1   30.80    2.20
   1  -5   1   30.00    2.90
  -2   5  -1  259.07    7.40
  -2   5  -1  263.17    8.20
  -2   5  -1  255.87    8.70
  -2   5  -1  255.67    6.80
  -2   5  -1  253.97    7.40
  -2   5  -1  258.67    7.70
   2  -5   1  251.67    7.30
   2  -5   1  252.97    7.20
   2  -5   1  244.78    7.00
   2  -5   1  260.37    7.60
   2  -5   1  263.37    8.70
   2  -5   1  260.17    7.60
   2  -5   1  263.67    7.10
   2  -5   1  263.67    5.90
   2  -5   1  257.27    6.70
  -3   5  -1  496.85   10.90
  -3   5  -1  507.95   13.80
  -3   5  -1  487.25   12.70
  -3   5  -1  498.95   13.60
  -3   5  -1  496.25   12.70
  -3   5  -1  513.95   13.00
   3  -5   1  504.95   12.70
   3  -5   1  500.85   12.40
   3  -5   1  527.15   13.80
   3  -5   1  508.45   12.70
   3  -5   1  495.95   12.50
   3  -5   1  499.35   12.00
   3  -5   1  531.75   13.70
   3  -5   1  489.95   12.40
   3  -5   1  475.45   12.30
  -4   5  -1   94.29    3.10
  -4   5  -1   84.79    4.50
  -4   5  -1   92.19    4.30
  -4   5  -1   94.19    4.60
  -4   5  -1   92.69    5.30
  -4   5  -1   94.79    5.10
   4  -5   1   89.89    3.70
   4  -5   1   81.49    3.40
   4  -5   1   90.09    4.30
   4  -5   1   90.99    4.30
   4  -5   1   93.99    5.30
   4  -5   1   85.39    4.70
   4  -5   1   98.89    4.40
   4  -5   1   89.69    4.30
   4  -5   1   92.99    3.90
  -5   5  -1  134.39    5.80
  -5   5  -1  123.89    5.50
  -5   5  -1  132.49    5.40
  -5   5  -1  122.89    5.90
  -5   5  -1  125.09    6.50
  -5   5  -1  130.19    4.50
   5  -5   1  127.89    5.40
   5  -5   1  119.89    5.00
   5  -5   1  128.89    5.10
   5  -5   1  124.39    5.50
   5  -5   1  122.29    5.00
   5  -5   1  119.89    4.00
   5  -5   1  124.49    5.80
   5  -5   1  120.29    5.30
   5  -5   1  127.29    5.20
  -6   5  -1   37.50    3.20
  -6   5  -1   43.60    3.80
  -6   5  -1   33.50    4.10
  -6   5  -1   36.70    2.80
  -6   5  -1   36.40    3.70
  -6   5  -1   38.30    4.00
  -6   5  -1   42.50    3.60
   6  -5   1   35.40    3.60
   6  -5   1   42.00    2.80
   6  -5   1   41.40    3.50
   6  -5   1   34.30    3.60
   6  -5   1   31.40    2.80
   6  -5   1   39.50    3.50
   6  -5   1   41.50    3.50
  -7   5  -1   29.30    3.30
  -7   5  -1   36.70    3.80
  -7   5  -1   34.90    3.70
  -7   5  -1   26.40    3.40
  -7   5  -1   28.20    2.70
  -7   5  -1   31.20    3.40
  -7   5  -1   22.40    4.10
   7  -5   1   32.00    3.10
   7  -5   1   37.50    3.90
   7  -5   1   28.20    2.90
   7  -5   1   27.10    3.80
   7  -5   1   37.60    3.90
   7  -5   1   35.60    3.70
  -8   5  -1   35.40    3.90
  -8   5  -1   44.30    5.10
  -8   5  -1   28.20    4.30
  -8   5  -1   39.40    3.90
  -8   5  -1   36.90    3.70
   8  -5   1   34.10    4.30
   8  -5   1   37.80    4.50
   8  -5   1   43.50    4.30
   8  -5   1   40.20    3.70
   8  -5   1   35.50    4.50
   8  -5   1   37.90    4.10
  -9   5  -1  228.68    9.70
  -9   5  -1  238.78   10.00
   9  -5   1  233.88    8.70
   9  -5   1  237.48    9.80
   9  -5   1  228.08    9.00
   9  -5   1  226.58    9.50
   9  -5   1  214.88    9.00
   9  -5   1  232.58    9.40
 -10   5  -1    0.90    4.20
 -10   5  -1    3.20    4.30
 -10   5  -1    4.00    3.80
  10  -5   1    8.60    3.90
  10  -5   1    2.10    3.30
  10  -5   1    0.70    4.10
  10  -5   1    2.80    3.40
  10  -5   1   -1.90    4.10
  10  -5   1   -1.50    3.80
 -11   5  -1   49.20    6.50
 -11   5  -1   49.30    5.90
 -11   5  -1   54.79    6.50
  11  -5   1   52.39    5.60
  11  -5   1   51.99    6.60
  11  -5   1   56.69    5.70
  11  -5   1   48.60    6.20
 -12   5  -1   -2.20    4.80
 -12   5  -1    5.30    5.10
 -12   5  -1   -1.90    4.30
 -12   5  -1    0.00    4.10
  12  -5   1    6.20    5.20
  12  -5   1    2.40    4.60
  12  -5   1    5.50    5.90
  12  -5   1   -3.50    3.80
 -13   5  -1    1.60    5.70
 -13   5  -1    3.20    5.10
 -13   5  -1   -6.40    4.30
 -13   5  -1    6.30    4.80
  13  -5   1   -2.80    4.30
  13  -5   1    9.30    4.40
 -14   5  -1   22.80    5.80
 -14   5  -1   20.90    6.30
 -14   5  -1   30.30    6.40
 -14   5  -1   25.10    7.20
  14  -5   1   28.90    7.40
  11   4  -1    5.50    5.80
  11   4  -1   -0.80    5.30
  11   4  -1    1.90    5.40
 -11  -4   1    5.10    6.10
 -11  -4   1   17.40    7.60
 -11  -4   1   -0.80    6.10
  10   4  -1   88.19    8.70
  10   4  -1   89.09    8.60
  10   4  -1   82.19    8.50
  10   4  -1   84.79    8.30
 -10  -4   1   82.99    8.50
 -10  -4   1   82.09    8.20
 -10  -4   1   85.99    8.50
   9   4  -1   47.10    6.50
   9   4  -1   62.39    7.20
   9   4  -1   49.80    6.80
   9   4  -1   46.10    6.20
   9   4  -1   56.19    6.60
  -9  -4   1   62.89    7.10
  -9  -4   1   43.30    7.00
  -9  -4   1   46.40    6.60
   8   4  -1   56.19    5.50
   8   4  -1   62.09    6.70
   8   4  -1   71.19    6.80
   8   4  -1   71.89    6.90
   8   4  -1   76.39    7.20
  -8  -4   1   60.39    6.60
  -8  -4   1   62.19    5.80
  -8  -4   1   60.29    6.90
   7   4  -1   82.49    6.70
   7   4  -1   78.49    6.60
   7   4  -1   75.09    6.60
   7   4  -1   84.79    6.20
   7   4  -1   82.59    6.80
  -7  -4   1   96.99    7.10
  -7  -4   1   76.79    6.80
  -7  -4   1   78.09    6.60
   6   4  -1  356.76   11.40
   6   4  -1  330.17   11.90
   6   4  -1  349.96   12.00
   6   4  -1  340.77   11.60
   6   4  -1  343.57   11.90
  -6  -4   1  320.27   11.60
  -6  -4   1  341.37   11.70
  -6  -4   1  336.47   12.00
   5   4  -1  163.18    7.20
   5   4  -1  166.78    7.20
   5   4  -1  165.08    7.60
   5   4  -1  158.68    7.50
   5   4  -1  163.78    7.50
  -5  -4   1  165.98    6.80
  -5  -4   1  162.08    7.60
  -5  -4   1  178.48    7.60
  -5  -4   1  175.88    7.90
  -5  -4   1  152.98    5.90
   4   4  -1   72.49    4.50
   4   4  -1   68.29    5.10
   4   4  -1   64.79    5.00
   4   4  -1   59.39    4.30
   4   4  -1   69.69    4.80
   4   4  -1   74.09    5.00
   4   4  -1   64.89    4.70
  -4  -4   1   62.99    4.10
  -4  -4   1   68.69    4.80
  -4  -4   1   61.79    4.80
  -4  -4   1   58.39    3.90
  -4  -4   1   69.29    4.50
  -4  -4   1   63.69    4.20
  -4  -4   1   71.19    3.60
   3   4  -1  107.69    5.20
   3   4  -1  113.39    5.40
   3   4  -1  105.89    5.30
   3   4  -1  115.29    4.80
   3   4  -1  106.79    5.10
   3   4  -1   96.89    5.30
   3   4  -1  117.89    5.40
  -3  -4   1  116.29    5.50
  -3  -4   1  112.29    4.90
  -3  -4   1  102.99    3.90
  -3  -4   1  104.49    4.20
  -3  -4   1  116.99    5.10
  -3  -4   1  106.59    5.20
  -3  -4   1  102.89    4.60
   2   4  -1    5.10    2.30
   2   4  -1    0.80    1.60
   2   4  -1   -1.30    1.90
   2   4  -1    1.30    1.50
   2   4  -1    2.60    1.30
   2   4  -1   -1.30    1.80
   2   4  -1    2.60    2.00
   2   4  -1   -1.30    2.00
  -2  -4   1   -0.20    2.00
  -2  -4   1    1.60    1.40
  -2  -4   1    1.10    1.50
  -2  -4   1   -0.50    1.30
  -2  -4   1    0.30    2.20
  -2  -4   1   -0.30    1.80
  -2  -4   1    0.40    1.70
  -2  -4   1   -1.10    1.80
   1   4  -1  778.12   18.20
   1   4  -1  775.52   18.10
   1   4  -1  788.32   18.00
   1   4  -1  822.52   18.90
   1   4  -1  808.92   18.50
   1   4  -1  795.22   19.60
  -1  -4   1  798.32   18.40
  -1  -4   1  784.62   18.70
  -1  -4   1  775.42   17.90
  -1  -4   1  798.42   18.80
  -1  -4   1  802.32   19.60
   0   4  -1   68.09    3.50
   0   4  -1   68.19    3.00
   0   4  -1   73.89    4.60
   0   4  -1   63.99    3.20
   0   4  -1   66.79    3.20
   0  -4   1   68.99    3.20
   0  -4   1   69.29    3.20
   0  -4   1   66.89    3.40
   0  -4   1   68.79    3.30
   0  -4   1   69.49    4.50
  -1   4  -1  237.18    6.80
  -1   4  -1  232.28    6.40
  -1   4  -1  233.38    7.90
  -1   4  -1  247.68    7.10
  -1   4  -1  232.08    6.70
   1  -4   1  242.98    5.90
   1  -4   1  243.58    6.40
   1  -4   1  239.88    6.80
   1  -4   1  235.38    6.50
   1  -4   1  234.78    6.80
  -2   4  -1  857.41   19.90
  -2   4  -1  870.81   19.90
  -2   4  -1  867.11   20.50
  -2   4  -1  863.71   20.00
  -2   4  -1  903.81   21.00
   2  -4   1  867.41   19.60
   2  -4   1  892.31   20.50
   2  -4   1  878.71   18.60
   2  -4   1  868.51   19.80
   2  -4   1  854.91   19.60
   2  -4   1  858.41   19.60
   2  -4   1  871.61   19.90
   2  -4   1  847.62   19.80
  -3   4  -1    1.00    2.10
  -3   4  -1    1.20    1.90
  -3   4  -1    0.90    0.90
  -3   4  -1    4.90    2.10
  -3   4  -1   -0.10    2.00
  -3   4  -1   -0.80    2.00
   3  -4   1    1.60    2.00
   3  -4   1    1.40    1.60
   3  -4   1    3.70    1.80
   3  -4   1    1.80    1.30
   3  -4   1    0.60    1.50
   3  -4   1    0.70    1.40
   3  -4   1    0.30    0.90
   3  -4   1   -1.30    1.70
   3  -4   1    4.40    1.90
   3  -4   1    1.40    1.30
  -4   4  -1  257.27    8.70
  -4   4  -1  256.87    7.90
  -4   4  -1  262.27    7.90
  -4   4  -1  263.87    6.80
  -4   4  -1  262.77    7.70
  -4   4  -1  241.18    7.50
   4  -4   1  255.17    7.40
   4  -4   1  245.98    7.10
   4  -4   1  240.88    7.30
   4  -4   1  257.47    6.90
   4  -4   1  250.17    7.50
   4  -4   1  249.78    8.50
   4  -4   1  253.57    7.30
   4  -4   1  265.87    7.50
   4  -4   1  254.57    7.70
  -5   4  -1   22.30    2.40
  -5   4  -1   24.50    2.30
  -5   4  -1   23.00    3.10
  -5   4  -1   24.50    2.80
  -5   4  -1   26.40    3.00
  -5   4  -1   24.80    2.70
  -5   4  -1   21.60    3.20
   5  -4   1   23.20    2.90
   5  -4   1   25.00    2.70
   5  -4   1   23.60    2.30
   5  -4   1   28.20    2.20
   5  -4   1   27.20    2.70
   5  -4   1   24.80    2.80
   5  -4   1   24.20    2.80
   5  -4   1   21.90    3.00
   5  -4   1   29.10    3.40
  -6   4  -1   46.70    4.40
  -6   4  -1   45.00    3.60
  -6   4  -1   49.99    3.70
  -6   4  -1   46.20    3.40
  -6   4  -1   48.50    3.10
  -6   4  -1   53.49    3.90
  -6   4  -1   52.49    4.00
   6  -4   1   49.20    2.90
   6  -4   1   49.30    3.70
   6  -4   1   47.00    3.90
   6  -4   1   50.29    4.00
   6  -4   1   50.59    3.70
   6  -4   1   46.20    3.50
   6  -4   1   42.90    2.60
   6  -4   1   44.60    3.20
  -7   4  -1   55.59    4.40
  -7   4  -1   57.39    4.90
  -7   4  -1   55.09    3.90
  -7   4  -1   52.89    5.10
  -7   4  -1   58.39    4.20
  -7   4  -1   60.09    4.70
   7  -4   1   56.29    4.00
   7  -4   1   55.69    4.00
   7  -4   1   56.29    3.50
   7  -4   1   64.09    4.50
   7  -4   1   59.09    4.00
   7  -4   1   62.19    4.30
   7  -4   1   64.89    4.90
  -8   4  -1  109.59    6.50
  -8   4  -1  106.19    5.10
  -8   4  -1  108.99    6.60
   8  -4   1  107.99    5.70
   8  -4   1  109.19    5.60
   8  -4   1  111.79    5.90
   8  -4   1  100.69    6.50
   8  -4   1  106.39    6.00
   8  -4   1  104.09    4.80
   8  -4   1   98.49    6.20
  -9   4  -1  101.49    6.90
  -9   4  -1   84.29    6.20
  -9   4  -1   83.19    6.50
   9  -4   1   97.79    7.10
   9  -4   1   85.29    6.10
   9  -4   1   87.39    5.90
   9  -4   1   91.79    6.10
   9  -4   1   87.59    6.50
   9  -4   1   90.49    6.60
 -10   4  -1   -1.30    4.10
 -10   4  -1   11.00    4.30
 -10   4  -1   -2.00    3.60
  10  -4   1   -1.20    3.10
  10  -4   1    0.20    3.50
  10  -4   1    3.10    4.40
  10  -4   1   -7.20    3.80
 -11   4  -1  116.29    7.70
 -11   4  -1  123.29    8.10
 -11   4  -1  131.59    9.00
 -11   4  -1  118.29    8.50
  11  -4   1  131.49    7.70
  11  -4   1  128.19    9.00
  11  -4   1  143.69    8.80
  11  -4   1  144.29    8.40
 -12   4  -1   51.19    6.20
 -12   4  -1   26.30    5.70
 -12   4  -1   48.20    6.20
 -12   4  -1   30.30    6.40
  12  -4   1   30.60    5.70
  12  -4   1   26.50    6.50
  12  -4   1   36.80    5.50
 -13   4  -1  166.88   10.20
 -13   4  -1  177.58   10.10
 -13   4  -1  185.28   10.70
  13  -4   1  205.18   12.30
  13  -4   1  196.38   10.90
 -14   4  -1   -2.20    4.60
 -14   4  -1    1.30    6.10
 -14   4  -1   -4.00    5.00
  14  -4   1    4.10    6.40
  12   3  -1   -0.10    5.50
  12   3  -1   13.50    6.10
 -12  -3   1   -0.20    5.90
 -12  -3   1    1.10    5.90
 -12  -3   1   -3.30    6.10
  11   3  -1   53.39    7.50
  11   3  -1   49.80    7.50
  11   3  -1   57.59    7.70
 -11  -3   1   45.50    7.60
 -11  -3   1   63.79    7.90
 -11  -3   1   61.29    7.60
  10   3  -1    9.50    5.30
  10   3  -1    3.10    4.30
  10   3  -1   -2.10    4.90
  10   3  -1   -0.60    4.80
 -10  -3   1    0.10    5.10
 -10  -3   1   -5.40    5.10
 -10  -3   1   12.60    5.70
   9   3  -1    2.40    4.20
   9   3  -1    8.00    3.90
   9   3  -1   14.90    5.10
   9   3  -1   11.90    5.10
   9   3  -1    0.30    4.60
  -9  -3   1   -2.00    4.70
  -9  -3   1   14.80    5.30
  -9  -3   1    8.10    5.10
   8   3  -1   21.60    5.10
   8   3  -1   21.50    5.00
   8   3  -1   17.40    4.80
   8   3  -1   16.60    4.40
   8   3  -1   19.10    3.80
  -8  -3   1   25.60    5.20
  -8  -3   1   18.80    5.10
  -8  -3   1   14.90    4.60
   7   3  -1   35.80    5.00
   7   3  -1   36.90    5.00
   7   3  -1   27.40    3.90
   7   3  -1   20.30    4.40
   7   3  -1   33.40    5.10
  -7  -3   1   33.40    4.90
  -7  -3   1   35.40    4.90
  -7  -3   1   29.00    4.90
   6   3  -1  934.81   23.80
   6   3  -1  923.41   23.60
   6   3  -1  951.00   23.70
   6   3  -1  947.91   23.90
   6   3  -1  953.40   23.00
  -6  -3   1  932.51   23.50
  -6  -3   1  875.01   21.80
  -6  -3   1  865.81   24.00
  -6  -3   1  922.21   23.50
  -6  -3   1  934.51   23.40
   5   3  -1    2.20    2.90
   5   3  -1    0.80    2.50
   5   3  -1    0.70    2.70
   5   3  -1    1.70    3.10
   5   3  -1    1.80    1.70
   5   3  -1    2.70    3.00
   5   3  -1   -2.10    2.60
  -5  -3   1    1.20    2.00
  -5  -3   1    0.80    2.10
  -5  -3   1    1.90    2.60
  -5  -3   1    0.90    1.70
  -5  -3   1    0.00    2.80
  -5  -3   1   -1.80    2.80
   4   3  -1  323.97   10.00
   4   3  -1  336.27    9.80
   4   3  -1  328.77   10.00
   4   3  -1  338.37    9.80
   4   3  -1  329.77   10.60
   4   3  -1  334.77   10.00
   4   3  -1  339.07    9.60
  -4  -3   1  336.37    9.80
  -4  -3   1  324.47   10.20
  -4  -3   1  313.67    8.60
  -4  -3   1  318.47    9.30
  -4  -3   1  324.17    9.80
  -4  -3   1  328.97   10.80
  -4  -3   1  337.87    9.90
   3   3  -1   19.40    2.80
   3   3  -1   18.20    2.60
   3   3  -1   17.90    2.80
   3   3  -1   15.30    2.40
   3   3  -1   20.60    2.60
   3   3  -1   20.40    2.80
   3   3  -1   19.80    2.50
  -3  -3   1   20.30    1.80
  -3  -3   1   20.10    2.70
  -3  -3   1   20.70    2.80
  -3  -3   1   20.50    2.90
  -3  -3   1   16.10    2.50
  -3  -3   1   14.10    2.20
  -3  -3   1   15.10    2.70
   2   3  -1  155.48    5.00
   2   3  -1  144.59    5.20
   2   3  -1  153.98    5.70
   2   3  -1  151.18    5.60
   2   3  -1  158.68    5.50
  -2  -3   1  155.48    5.30
  -2  -3   1  159.28    5.90
  -2  -3   1  156.48    5.60
  -2  -3   1  151.18    5.50
  -2  -3   1  152.58    5.50
  -2  -3   1  149.19    4.60
  -2  -3   1  154.88    5.50
   1   3  -1  450.05   11.30
   1   3  -1  446.76   11.00
   1   3  -1  463.15   11.40
   1   3  -1  473.05   12.00
   1   3  -1  446.76   11.20
  -1  -3   1  461.65   11.40
  -1  -3   1  474.65   12.10
  -1  -3   1  461.55   11.30
  -1  -3   1  452.05   11.00
   0   3  -1  625.04   15.40
   0   3  -1  619.74   14.50
   0  -3   1  664.93   15.50
   0  -3   1  616.14   14.60
   0  -3   1  618.54   14.60
  -1   3  -1 1234.18   27.70
  -1   3  -1 1280.27   28.50
  -1   3  -1 1280.67   27.90
   1  -3   1 1288.07   27.00
   1  -3   1 1213.28   27.60
  -2   3  -1   24.40    2.30
  -2   3  -1   22.30    2.40
  -2   3  -1   22.30    2.40
  -2   3  -1   25.10    2.00
  -2   3  -1   25.20    2.40
  -2   3  -1   24.90    1.50
   2  -3   1   22.20    1.50
   2  -3   1   23.90    2.20
   2  -3   1   26.70    2.50
   2  -3   1   26.10    2.10
   2  -3   1   25.20    2.40
   2  -3   1   23.40    2.40
  -3   3  -1   75.29    3.70
  -3   3  -1   68.19    3.40
  -3   3  -1   70.79    3.70
  -3   3  -1   66.49    3.70
  -3   3  -1   67.19    3.50
  -3   3  -1   73.19    2.80
   3  -3   1   73.99    3.40
   3  -3   1   67.59    3.10
   3  -3   1   65.29    3.30
   3  -3   1   71.59    4.20
   3  -3   1   72.89    3.60
   3  -3   1   66.59    3.00
   3  -3   1   68.19    3.50
   3  -3   1   68.89    3.00
   3  -3   1   66.89    3.20
  -4   3  -1   94.29    4.10
  -4   3  -1   93.49    4.50
  -4   3  -1   93.99    5.10
  -4   3  -1   94.19    3.90
  -4   3  -1   89.59    3.90
  -4   3  -1   85.09    4.10
  -4   3  -1   94.79    4.00
   4  -3   1   92.69    3.90
   4  -3   1   88.29    3.40
   4  -3   1   94.99    3.90
   4  -3   1   96.49    4.20
   4  -3   1   92.99    3.90
   4  -3   1   93.19    4.00
   4  -3   1   95.79    5.00
   4  -3   1   86.99    4.20
   4  -3   1   96.19    4.20
  -5   3  -1  474.95   13.40
  -5   3  -1  456.05   11.70
  -5   3  -1  447.26   11.40
  -5   3  -1  459.25   12.00
  -5   3  -1  475.35   12.40
  -5   3  -1  469.85   12.40
  -5   3  -1  456.75   11.20
   5  -3   1  463.65   11.20
   5  -3   1  461.45   12.20
   5  -3   1  459.25   11.60
   5  -3   1  455.35   12.20
   5  -3   1  448.16   11.10
   5  -3   1  459.25   11.70
   5  -3   1  466.15   11.90
   5  -3   1  479.85   12.20
  -6   3  -1   60.59    3.60
  -6   3  -1   65.89    4.40
  -6   3  -1   63.59    5.40
  -6   3  -1   65.49    4.50
  -6   3  -1   61.59    4.60
  -6   3  -1   58.49    3.90
   6  -3   1   68.49    3.40
   6  -3   1   63.99    2.60
   6  -3   1   65.49    4.10
   6  -3   1   70.99    4.00
   6  -3   1   67.89    4.30
   6  -3   1   68.29    3.90
   6  -3   1   62.29    3.90
   6  -3   1   69.49    4.60
  -7   3  -1   34.00    3.70
  -7   3  -1   43.60    4.30
  -7   3  -1   38.10    2.70
  -7   3  -1   41.90    3.10
  -7   3  -1   38.10    4.50
  -7   3  -1   39.60    4.10
   7  -3   1   38.20    4.10
   7  -3   1   39.40    3.20
   7  -3   1   43.70    3.80
   7  -3   1   51.39    4.10
   7  -3   1   45.20    4.20
   7  -3   1   44.40    3.90
   7  -3   1   38.50    3.60
  -8   3  -1  196.08    8.30
  -8   3  -1  192.58    7.90
  -8   3  -1  193.48    8.30
   8  -3   1  188.78    8.00
   8  -3   1  188.38    7.10
   8  -3   1  186.88    8.10
   8  -3   1  180.68    7.70
   8  -3   1  198.98    7.60
   8  -3   1  190.78    7.90
  -9   3  -1    5.30    3.60
  -9   3  -1    1.40    3.70
  -9   3  -1    5.00    3.90
   9  -3   1   -1.20    3.50
   9  -3   1    3.00    2.90
   9  -3   1    4.40    3.10
   9  -3   1    3.80    3.50
   9  -3   1    0.30    2.80
 -10   3  -1   75.69    6.00
 -10   3  -1   72.39    6.60
 -10   3  -1   67.29    6.70
 -10   3  -1   76.19    6.40
  10  -3   1   77.09    7.20
  10  -3   1   77.89    6.00
  10  -3   1   76.49    6.50
  10  -3   1   80.69    6.90
 -11   3  -1  214.58   10.10
 -11   3  -1  210.18   10.00
 -11   3  -1  208.98    9.70
 -11   3  -1  214.68   10.00
  11  -3   1  187.78    9.20
  11  -3   1  204.88   10.20
  11  -3   1  193.38    9.50
  11  -3   1  217.98   11.20
 -12   3  -1   57.09    6.40
 -12   3  -1   48.40    6.40
 -12   3  -1   55.09    7.30
 -12   3  -1   49.99    6.50
  12  -3   1   46.40    5.60
  12  -3   1   50.49    7.20
  12  -3   1   53.99    6.60
 -13   3  -1  112.29    9.00
 -13   3  -1  114.59    9.80
 -13   3  -1  104.89    8.40
  13  -3   1  104.49    9.80
  13  -3   1  107.49    9.00
 -14   3  -1   14.80    6.80
 -14   3  -1   -2.90    5.00
 -14   3  -1    7.80    5.80
  14  -3   1    0.00    5.20
  14  -3   1    6.20    6.10
  12   2  -1    1.90    5.80
  12   2  -1   -2.90    5.20
  12   2  -1    3.20    5.70
 -12  -2   1   -0.80    5.80
 -12  -2   1   -1.70    5.70
 -12  -2   1   -1.30    5.30
  11   2  -1   22.80    6.40
  11   2  -1   23.10    6.00
  11   2  -1   15.90    5.70
 -11  -2   1   26.20    6.20
 -11  -2   1   28.20    6.20
 -11  -2   1   25.60    6.60
  10   2  -1   25.40    4.90
  10   2  -1   18.20    5.60
  10   2  -1   28.60    6.00
 -10  -2   1   29.60    5.60
 -10  -2   1   31.90    6.20
 -10  -2   1   16.10    5.60
   9   2  -1   13.80    4.90
   9   2  -1    9.60    4.80
   9   2  -1   16.70    4.10
   9   2  -1   12.60    4.90
  -9  -2   1   14.10    4.60
  -9  -2   1    7.60    4.60
  -9  -2   1   12.30    3.90
   8   2  -1   44.40    5.60
   8   2  -1   33.30    5.10
   8   2  -1   30.80    4.30
   8   2  -1   28.90    4.40
   8   2  -1   34.30    5.40
  -8  -2   1   26.90    5.10
  -8  -2   1   36.50    5.40
  -8  -2   1   34.50    5.00
   7   2  -1   78.29    6.10
   7   2  -1   70.59    5.60
   7   2  -1   82.19    6.30
   7   2  -1   72.19    5.00
   7   2  -1   86.89    5.60
  -7  -2   1   74.99    5.90
  -7  -2   1   75.39    4.60
  -7  -2   1   72.09    5.70
  -7  -2   1   75.19    6.00
   6   2  -1  141.09    7.00
   6   2  -1  150.18    6.70
   6   2  -1  147.69    7.20
   6   2  -1  153.38    6.20
   6   2  -1  153.48    7.10
  -6  -2   1  148.49    7.60
  -6  -2   1  148.39    5.70
  -6  -2   1  155.28    7.10
  -6  -2   1  153.48    6.30
  -6  -2   1  160.38    7.30
   5   2  -1   45.20    3.70
   5   2  -1   43.20    4.10
   5   2  -1   43.00    3.40
   5   2  -1   40.90    3.90
   5   2  -1   41.70    3.80
   5   2  -1   37.50    2.70
   5   2  -1   37.90    3.80
  -5  -2   1   42.60    4.00
  -5  -2   1   47.00    4.10
  -5  -2   1   39.80    2.50
  -5  -2   1   43.80    4.00
  -5  -2   1   43.50    3.80
  -5  -2   1   40.30    2.90
   4   2  -1 1102.49   24.80
   4   2  -1 1109.89   25.90
   4   2  -1 1086.69   25.20
   4   2  -1 1078.39   25.30
   4   2  -1 1092.89   25.30
   4   2  -1 1082.79   24.40
   4   2  -1 1052.09   25.20
  -4  -2   1 1099.39   25.20
  -4  -2   1 1041.30   24.10
  -4  -2   1 1076.09   25.70
  -4  -2   1 1082.59   25.00
  -4  -2   1 1074.19   24.90
  -4  -2   1 1047.50   26.00
  -4  -2   1 1066.59   24.20
   3   2  -1  325.97    9.10
   3   2  -1  334.97    9.30
   3   2  -1  336.27    9.30
   3   2  -1  332.57    9.50
   3   2  -1  340.67    9.00
   3   2  -1  331.67    9.30
   3   2  -1  350.66    8.90
  -3  -2   1  341.67    9.20
  -3  -2   1  334.97    9.50
  -3  -2   1  333.77   10.00
  -3  -2   1  336.87    9.20
  -3  -2   1  330.77    8.40
  -3  -2   1  331.97    8.80
  -3  -2   1  330.57    9.10
   2   2  -1 2002.10   43.70
   2   2  -1 1970.80   43.70
   2   2  -1 2023.70   43.90
   2   2  -1 1961.10   43.60
   2   2  -1 2092.69   44.00
   2   2  -1 2071.09   44.00
   2   2  -1 1968.60   43.80
  -2  -2   1 1982.60   43.70
  -2  -2   1 2063.09   43.90
  -2  -2   1 1975.20   43.80
  -2  -2   1 1969.60   43.50
  -2  -2   1 2094.09   44.00
   1   2  -1    2.80    1.80
   1   2  -1    1.90    1.30
   1   2  -1    1.60    1.60
  -1  -2   1    1.60    1.60
  -1  -2   1    5.50    1.40
   0   2  -1   45.50    3.30
   0  -2   1   44.00    3.20
  -1   2  -1  363.56    8.20
  -1   2  -1  368.26    8.90
  -1   2  -1  372.16    9.30
   1  -2   1  362.66    8.20
   1  -2   1  365.26    9.30
   1  -2   1  369.16    8.90
  -2   2  -1  514.55   12.00
  -2   2  -1  501.35   12.30
  -2   2  -1  493.75   11.40
   2  -2   1  491.05   12.10
   2  -2   1  502.95   11.50
   2  -2   1  507.65   12.00
  -3   2  -1   58.19    3.30
  -3   2  -1   61.29    2.90
  -3   2  -1   65.49    3.50
  -3   2  -1   55.19    3.10
  -3   2  -1   66.99    3.50
  -3   2  -1   58.79    3.10
   3  -2   1   54.99    3.20
   3  -2   1   54.79    3.60
   3  -2   1   55.09    3.20
   3  -2   1   61.69    2.80
   3  -2   1   67.59    3.20
   3  -2   1   61.49    3.20
   3  -2   1   58.09    2.70
   3  -2   1   60.19    2.90
  -4   2  -1  343.37    9.20
  -4   2  -1  321.27    9.00
  -4   2  -1  311.07    8.30
  -4   2  -1  328.37    8.90
  -4   2  -1  337.37    9.90
   4  -2   1  337.67    8.00
   4  -2   1  326.27    8.50
   4  -2   1  332.37    8.70
   4  -2   1  320.97    8.60
   4  -2   1  327.87    9.20
   4  -2   1  326.37    8.90
   4  -2   1  321.17    8.80
   4  -2   1  325.77    8.80
   4  -2   1  319.37    8.90
  -5   2  -1  677.03   16.40
  -5   2  -1  699.83   17.30
  -5   2  -1  688.33   18.40
  -5   2  -1  707.63   17.30
  -5   2  -1  672.73   16.60
  -5   2  -1  708.83   17.80
   5  -2   1  729.53   17.10
   5  -2   1  710.23   15.50
   5  -2   1  762.32   17.50
   5  -2   1  712.73   18.40
   5  -2   1  709.63   17.00
   5  -2   1  710.03   17.50
   5  -2   1  719.43   17.30
   5  -2   1  714.83   16.70
   5  -2   1  693.43   16.80
  -6   2  -1    3.60    1.40
  -6   2  -1    3.80    2.30
  -6   2  -1    1.40    2.60
  -6   2  -1    1.60    2.20
  -6   2  -1    3.60    1.40
  -6   2  -1    2.60    2.40
  -6   2  -1    3.10    2.80
   6  -2   1   -0.10    1.40
   6  -2   1    6.00    2.40
   6  -2   1   -0.60    2.40
   6  -2   1    3.30    2.00
   6  -2   1    1.90    2.40
   6  -2   1    5.10    2.80
   6  -2   1    5.90    2.40
   6  -2   1   -0.10    2.20
   6  -2   1    4.90    2.10
  -7   2  -1   33.30    3.10
  -7   2  -1   30.80    3.40
  -7   2  -1   27.00    4.20
  -7   2  -1   31.60    3.80
  -7   2  -1   25.30    3.50
   7  -2   1   22.60    3.70
   7  -2   1   33.00    3.40
   7  -2   1   32.80    4.20
   7  -2   1   25.60    2.90
   7  -2   1   32.70    3.90
   7  -2   1   29.60    3.30
   7  -2   1   25.90    3.70
  -8   2  -1   20.60    4.00
  -8   2  -1   17.10    3.50
  -8   2  -1   18.10    4.20
  -8   2  -1   17.50    3.60
   8  -2   1   18.60    4.00
   8  -2   1   19.80    3.40
   8  -2   1   17.00    3.40
   8  -2   1   24.70    4.10
   8  -2   1   22.50    4.40
  -9   2  -1  222.58    9.80
  -9   2  -1  202.68    8.90
  -9   2  -1  196.98    8.60
  -9   2  -1  212.58    9.10
   9  -2   1  202.98    9.30
   9  -2   1  211.78    9.90
   9  -2   1  220.98    9.40
   9  -2   1  207.68    8.70
   9  -2   1  223.88    8.70
 -10   2  -1   70.49    6.30
 -10   2  -1   58.19    6.00
 -10   2  -1   64.39    5.80
 -10   2  -1   54.49    5.60
  10  -2   1   64.39    6.40
  10  -2   1   57.59    6.10
  10  -2   1   62.49    6.40
  10  -2   1   63.39    5.70
  10  -2   1   63.49    7.10
 -11   2  -1   10.10    4.50
 -11   2  -1   10.20    4.60
 -11   2  -1    9.40    5.40
 -11   2  -1   10.20    4.60
  11  -2   1   16.00    4.60
  11  -2   1    7.80    4.70
  11  -2   1   12.60    5.60
  11  -2   1    7.20    4.00
 -12   2  -1    3.10    5.60
 -12   2  -1    6.70    4.70
 -12   2  -1    6.80    7.40
 -12   2  -1   -0.80    3.30
  12  -2   1    0.70    4.80
  12  -2   1    3.60    5.50
 -13   2  -1   -4.40    5.00
 -13   2  -1   -1.40    4.40
 -13   2  -1    3.20    6.10
  13  -2   1    0.80    5.20
  13  -2   1    6.30    6.00
 -14   2  -1    1.80    5.50
 -14   2  -1   -7.00    6.00
  14  -2   1    6.30    6.30
  14  -2   1    6.30    5.80
  13   1  -1    1.30    6.00
  13   1  -1   -3.10    5.10
 -13  -1   1   -0.30    5.80
 -13  -1   1   -8.40    5.20
 -13  -1   1    5.50    4.70
  12   1  -1   22.80    6.20
  12   1  -1   17.30    5.70
  12   1  -1   11.00    6.10
 -12  -1   1   19.10    6.30
 -12  -1   1   25.60    6.60
 -12  -1   1   27.40    6.30
  11   1  -1    0.40    4.80
  11   1  -1   -3.50    4.80
  11   1  -1    2.00    5.20
 -11  -1   1    6.20    5.00
 -11  -1   1   -8.00    4.80
 -11  -1   1   -2.10    5.20
  10   1  -1   74.39    7.70
  10   1  -1   70.89    7.10
  10   1  -1   62.19    6.90
 -10  -1   1   69.99    6.40
 -10  -1   1   79.09    6.70
 -10  -1   1   72.89    6.80
   9   1  -1    8.40    4.20
   9   1  -1   -8.40    3.70
   9   1  -1   -1.10    3.10
   9   1  -1    3.40    4.40
  -9  -1   1   -5.20    3.50
  -9  -1   1    0.40    4.40
  -9  -1   1    3.20    4.10
   8   1  -1    3.20    3.90
   8   1  -1   11.80    4.10
   8   1  -1    8.40    3.60
   8   1  -1    8.60    3.90
   8   1  -1    9.10    2.90
   8   1  -1    1.30    3.60
  -8  -1   1    3.00    2.90
  -8  -1   1   12.40    4.10
  -8  -1   1   14.90    3.10
  -8  -1   1    8.60    3.80
   7   1  -1  339.17   11.00
   7   1  -1  341.77   10.00
   7   1  -1  350.86   11.10
   7   1  -1  333.97   10.40
   7   1  -1  337.17   11.50
   7   1  -1  326.47   10.80
  -7  -1   1  362.16   11.50
  -7  -1   1  343.87   11.40
  -7  -1   1  326.07   10.00
  -7  -1   1  329.27   11.00
   6   1  -1   19.70    3.10
   6   1  -1   13.40    3.10
   6   1  -1   14.40    3.30
   6   1  -1   13.40    2.90
   6   1  -1   17.60    3.40
   6   1  -1   17.70    3.50
   6   1  -1   18.20    2.90
  -6  -1   1   14.50    2.50
  -6  -1   1   12.40    2.50
  -6  -1   1   16.70    3.50
  -6  -1   1   12.50    3.40
  -6  -1   1   15.90    3.30
   5   1  -1   28.70    3.50
   5   1  -1   30.80    3.30
   5   1  -1   39.50    3.50
   5   1  -1   28.90    3.40
   5   1  -1   31.80    3.20
   5   1  -1   29.20    2.60
   5   1  -1   31.30    3.00
  -5  -1   1   25.40    2.80
  -5  -1   1   29.30    3.30
  -5  -1   1   26.70    3.30
  -5  -1   1   27.00    3.10
  -5  -1   1   34.10    2.70
  -5  -1   1   27.50    1.50
  -5  -1   1   30.80    3.50
   4   1  -1   42.40    2.80
   4   1  -1   39.50    2.00
   4   1  -1   41.00    3.00
   4   1  -1   35.90    3.30
   4   1  -1   38.30    3.20
   4   1  -1   42.10    3.30
   4   1  -1   45.30    3.20
   4   1  -1   41.00    3.10
  -4  -1   1   40.30    3.40
  -4  -1   1   40.00    3.20
  -4  -1   1   44.00    3.30
  -4  -1   1   39.60    2.60
  -4  -1   1   39.00    2.00
  -4  -1   1   37.80    3.30
  -4  -1   1   45.60    3.40
   3   1  -1  423.56   10.70
   3   1  -1  444.36   10.10
   3   1  -1  429.36   10.80
   3   1  -1  415.96   10.70
   3   1  -1  419.76   10.90
   3   1  -1  419.76   10.80
   3   1  -1  421.36   10.50
  -3  -1   1  432.26   10.80
  -3  -1   1  420.26   10.60
  -3  -1   1  447.26   11.30
  -3  -1   1  447.16   10.10
  -3  -1   1  436.36   10.80
   2   1  -1 9360.36  209.08
   2   1  -1 9938.01  212.48
   2   1  -1 9554.84  212.68
   2   1  -1 9999.00  209.38
  -2  -1   1 9560.84  211.48
  -2  -1   1 9983.90  209.38
  -2  -1   1 9444.05  208.78
   1   1  -1  621.94   14.00
   1   1  -1  637.14   14.20
  -1  -1   1  628.64   14.00
  -1  -1   1  631.64   14.20
   0   1  -1 2857.21   62.99
   0   1  -1 2816.92   60.69
   0  -1   1 2765.62   62.49
   0  -1   1 2825.12   61.79
  -1   1  -1  417.46    9.60
  -1   1  -1  415.06    9.50
  -1   1  -1  412.06    9.30
   1  -1   1  412.96    9.60
   1  -1   1  416.86    9.30
   1  -1   1  403.66    9.50
  -2   1  -1  100.89    4.20
  -2   1  -1  103.69    3.70
   2  -1   1   98.39    3.70
   2  -1   1   99.69    3.00
  -3   1  -1    1.70    1.80
  -3   1  -1    1.60    1.70
  -3   1  -1    0.10    1.40
  -3   1  -1    3.90    1.40
   3  -1   1    0.80    1.70
   3  -1   1   -0.60    1.20
   3  -1   1   -0.10    0.40
   3  -1   1    2.60    1.90
   3  -1   1    0.50    1.60
   3  -1   1    1.80    1.70
   3  -1   1    1.20    0.90
   3  -1   1    1.90    1.30
  -4   1  -1 1764.92   38.40
  -4   1  -1 1705.03   39.40
  -4   1  -1 1773.72   39.10
  -4   1  -1 1748.23   38.40
  -4   1  -1 1762.82   38.50
   4  -1   1 1720.73   38.10
   4  -1   1 1737.83   38.50
   4  -1   1 1708.63   38.60
   4  -1   1 1692.43   38.20
   4  -1   1 1804.52   37.10
   4  -1   1 1725.53   38.30
   4  -1   1 1717.73   38.30
   4  -1   1 1731.43   39.40
   4  -1   1 1720.93   38.10
   4  -1   1 1747.23   38.40
   4  -1   1 1796.62   37.10
   4  -1   1 1752.72   39.20
  -5   1  -1  267.27    9.10
  -5   1  -1  257.57    8.60
  -5   1  -1  267.27    7.90
  -5   1  -1  246.08    7.80
  -5   1  -1  257.07    8.00
  -5   1  -1  242.38    6.60
   5  -1   1  259.37    8.30
   5  -1   1  249.88    7.70
   5  -1   1  262.77    8.00
   5  -1   1  254.47    7.60
   5  -1   1  248.98    8.90
   5  -1   1  262.17    7.50
   5  -1   1  253.77    7.80
   5  -1   1  249.78    7.10
  -6   1  -1   81.39    4.70
  -6   1  -1   78.19    4.60
  -6   1  -1   77.59    5.40
  -6   1  -1   75.89    4.90
  -6   1  -1   73.69    3.20
  -6   1  -1   75.39    4.40
  -6   1  -1   83.89    5.90
   6  -1   1   79.69    4.50
   6  -1   1   75.49    4.80
   6  -1   1   80.19    3.80
   6  -1   1   78.79    4.20
   6  -1   1   78.59    3.00
   6  -1   1   74.89    5.50
   6  -1   1   82.49    4.90
   6  -1   1   81.99    4.70
   6  -1   1   84.29    5.20
  -7   1  -1   10.20    3.10
  -7   1  -1    8.00    3.50
  -7   1  -1    8.70    3.10
  -7   1  -1    6.70    2.70
   7  -1   1    0.40    2.40
   7  -1   1    8.60    2.50
   7  -1   1    4.20    2.80
   7  -1   1    7.30    3.20
   7  -1   1    5.90    3.40
   7  -1   1    1.90    3.30
   7  -1   1    8.40    2.10
  -8   1  -1   47.90    5.30
  -8   1  -1   46.70    4.70
  -8   1  -1   48.40    4.80
  -8   1  -1   48.80    4.60
   8  -1   1   42.30    5.20
   8  -1   1   52.89    4.80
   8  -1   1   57.39    5.40
   8  -1   1   48.40    4.40
   8  -1   1   53.99    5.20
  -9   1  -1   88.59    6.60
  -9   1  -1   99.59    6.50
  -9   1  -1   99.79    6.60
  -9   1  -1   91.49    7.10
   9  -1   1  106.89    7.30
   9  -1   1   97.99    6.70
   9  -1   1  103.79    6.20
   9  -1   1   92.79    6.90
   9  -1   1  100.09    7.60
 -10   1  -1   36.70    5.40
 -10   1  -1   55.49    5.70
 -10   1  -1   43.40    6.30
 -10   1  -1   46.70    5.50
  10  -1   1   45.80    6.40
  10  -1   1   45.00    5.10
  10  -1   1   53.59    6.30
  10  -1   1   51.49    5.90
 -11   1  -1   53.99    7.00
 -11   1  -1   59.89    6.30
 -11   1  -1   52.79    6.00
 -11   1  -1   55.69    6.60
  11  -1   1   73.09    7.00
  11  -1   1   67.19    7.20
  11  -1   1   62.39    6.00
  11  -1   1   53.19    7.10
 -12   1  -1   -3.60    4.70
 -12   1  -1    0.60    4.50
 -12   1  -1    4.20    4.10
  12  -1   1   -6.00    4.40
  12  -1   1    2.60    5.10
  12  -1   1    5.40    5.70
 -13   1  -1   -1.30    4.70
 -13   1  -1   -8.10    3.90
 -13   1  -1    7.10    5.60
  13  -1   1    8.00    4.70
  13   0  -1   -5.20    5.20
  13   0  -1   -4.00    5.60
  13   0  -1    5.80    5.30
 -13   0   1   -8.60    5.60
 -13   0   1   -2.90    4.90
 -13   0   1    5.50    5.70
  12   0  -1    3.00    4.80
  12   0  -1  -10.80    5.20
  12   0  -1    5.20    5.40
 -12   0   1    2.70    4.90
 -12   0   1    6.00    5.10
 -12   0   1   -0.40    5.70
  11   0  -1   49.30    6.50
  11   0  -1   39.30    6.80
  11   0  -1   47.90    6.80
 -11   0   1   51.39    6.90
 -11   0   1   55.19    6.40
 -11   0   1   52.29    7.10
  10   0  -1   10.00    4.70
  10   0  -1    4.10    3.90
  10   0  -1    1.60    4.40
  10   0  -1   14.00    5.20
 -10   0   1   12.10    5.10
 -10   0   1   14.20    4.80
 -10   0   1   -1.40    4.00
   9   0  -1  106.79    7.40
   9   0  -1   99.29    7.20
   9   0  -1  110.99    7.90
   9   0  -1  100.59    6.70
  -9   0   1  100.29    6.00
  -9   0   1  101.39    7.40
  -9   0   1   97.19    7.40
  -9   0   1  102.99    7.00
   8   0  -1  159.98    7.70
   8   0  -1  147.99    8.00
   8   0  -1  150.08    7.20
   8   0  -1  149.99    7.80
   8   0  -1  142.79    6.10
   8   0  -1  162.28    6.80
  -8   0   1  150.38    6.70
  -8   0   1  149.49    6.90
  -8   0   1  152.68    7.50
  -8   0   1  162.68    7.40
   7   0  -1  254.17    8.40
   7   0  -1  273.47    9.50
   7   0  -1  250.07    8.80
   7   0  -1  262.97    9.70
   7   0  -1  247.38    7.80
   7   0  -1  244.48    7.90
   7   0  -1  247.78    9.10
  -7   0   1  247.48    8.90
  -7   0   1  271.77    9.50
  -7   0   1  241.88    8.30
  -7   0   1  261.67    9.20
  -7   0   1  246.28   10.20
   6   0  -1   63.89    4.80
   6   0  -1   65.49    3.60
   6   0  -1   69.19    4.30
   6   0  -1   65.89    4.80
   6   0  -1   58.99    4.30
   6   0  -1   58.79    3.50
   6   0  -1   58.89    4.90
   6   0  -1   62.49    4.40
  -6   0   1   62.99    4.60
  -6   0   1   59.09    4.30
  -6   0   1   63.89    5.30
  -6   0   1   65.69    3.90
  -6   0   1   66.79    4.50
   5   0  -1    0.80    1.60
   5   0  -1    0.10    1.40
   5   0  -1    2.90    1.80
   5   0  -1    0.80    2.10
   5   0  -1    1.00    2.30
   5   0  -1    0.10    2.10
   5   0  -1    2.40    2.40
   5   0  -1    2.90    2.10
  -5   0   1   -0.60    1.70
  -5   0   1    4.60    2.30
  -5   0   1   -0.90    2.20
  -5   0   1   -1.20    2.20
  -5   0   1    0.80    1.60
  -5   0   1    4.40    2.40
   4   0  -1 1412.26   31.60
   4   0  -1 1398.66   30.90
   4   0  -1 1360.66   31.00
   4   0  -1 1367.56   30.50
   4   0  -1 1347.57   30.80
   4   0  -1 1336.47   30.70
   4   0  -1 1339.17   30.10
   4   0  -1 1351.96   30.60
  -4   0   1 1334.17   30.30
  -4   0   1 1411.56   30.90
  -4   0   1 1396.06   31.50
  -4   0   1 1387.36   30.80
  -4   0   1 1410.16   31.70
  -4   0   1 1393.16   30.80
   3   0  -1  203.38    6.30
   3   0  -1  196.28    6.00
   3   0  -1  193.18    6.10
   3   0  -1  209.58    5.90
   3   0  -1  190.98    5.80
   3   0  -1  199.08    5.80
   3   0  -1  195.48    6.10
   3   0  -1  204.38    6.00
  -3   0   1  202.28    4.60
  -3   0   1  198.38    5.90
  -3   0   1  207.78    6.40
  -3   0   1  199.48    5.90
  -3   0   1  207.68    6.00
   2   0  -1  416.96   10.10
  -2   0   1  413.76   10.10
  -2   0   1  411.56    9.10
   1   0  -1  580.24   12.80
  -1   0   1  581.14   12.80
  -1   0  -1 1441.96   31.00
   1   0   1 1434.66   31.70
   1   0   1 1429.96   31.00
  -2   0  -1   67.59    3.80
  -2   0  -1   66.99    3.50
   2   0   1   69.99    3.60
   2   0   1   70.09    2.30
   2   0   1   69.49    3.00
  -3   0  -1  318.77    9.20
  -3   0  -1  310.87    8.10
  -3   0  -1  321.67    8.10
  -3   0  -1  328.27    9.00
  -3   0  -1  302.07    7.90
  -3   0  -1  300.07    8.10
   3   0   1  306.97    8.20
   3   0   1  323.07    9.10
   3   0   1  311.27    8.10
   3   0   1  312.07    8.30
   3   0   1  310.17    8.20
   3   0   1  307.07    8.50
   3   0   1  319.07    7.20
   3   0   1  304.67    8.00
  -4   0  -1  624.44   15.10
  -4   0  -1  616.14   15.00
  -4   0  -1  619.84   14.80
  -4   0  -1  619.74   15.00
  -4   0  -1  619.94   16.20
  -4   0  -1  632.94   16.10
   4   0   1  624.54   15.40
   4   0   1  613.94   14.70
   4   0   1  627.54   13.50
   4   0   1  615.84   15.20
   4   0   1  623.14   16.20
   4   0   1  601.24   14.70
   4   0   1  626.64   15.00
   4   0   1  632.64   16.10
   4   0   1  630.04   15.20
   4   0   1  607.84   15.10
  -5   0  -1  396.36   11.90
  -5   0  -1  390.76   12.10
  -5   0  -1  404.36   10.80
  -5   0  -1  383.86   10.60
  -5   0  -1  391.86   10.80
  -5   0  -1  398.86   10.60
   5   0   1  397.86   10.90
   5   0   1  399.66   11.10
   5   0   1  397.56   10.50
   5   0   1  387.26   10.00
   5   0   1  393.16   11.10
   5   0   1  390.76   10.40
   5   0   1  399.26   11.00
   5   0   1  391.46   12.00
  -6   0  -1   29.20    3.90
  -6   0  -1   22.10    3.20
  -6   0  -1   26.20    3.20
  -6   0  -1   23.10    3.80
  -6   0  -1   22.50    3.10
   6   0   1   24.50    2.90
   6   0   1   24.00    3.00
   6   0   1   24.60    3.80
   6   0   1   27.20    3.50
   6   0   1   27.60    3.40
   6   0   1   25.30    2.30
   6   0   1   21.90    2.90
  -7   0  -1   80.09    5.90
  -7   0  -1   70.29    5.10
  -7   0  -1   71.69    5.10
  -7   0  -1   72.79    5.30
   7   0   1   78.59    4.60
   7   0   1   71.69    5.40
   7   0   1   84.59    5.60
   7   0   1   89.49    6.00
   7   0   1   73.69    4.90
   7   0   1   73.39    5.30
  -8   0  -1   41.20    4.50
  -8   0  -1   35.00    5.20
  -8   0  -1   42.90    4.50
  -8   0  -1   34.60    4.70
   8   0   1   40.20    4.10
   8   0   1   34.50    4.60
   8   0   1   45.10    5.40
   8   0   1   49.20    5.10
   8   0   1   35.10    4.10
   8   0   1   41.80    4.50
  -9   0  -1    1.20    3.60
  -9   0  -1    1.60    4.50
  -9   0  -1    4.00    3.50
  -9   0  -1    1.30    3.90
   9   0   1    1.10    3.70
   9   0   1    2.20    2.90
   9   0   1    3.20    4.10
   9   0   1    0.70    4.20
 -10   0  -1   23.50    5.70
 -10   0  -1   22.60    5.00
 -10   0  -1   22.20    4.60
 -10   0  -1   20.60    4.40
  10   0   1   18.20    5.00
  10   0   1   24.90    5.10
  10   0   1   20.90    5.60
  10   0   1   33.90    4.80
 -11   0  -1   -2.00    4.50
 -11   0  -1   -1.90    5.30
 -11   0  -1  -10.60    3.90
  11   0   1   -5.70    4.50
  11   0   1    9.20    4.90
  11   0   1    4.00    5.20
 -12   0  -1    3.80    5.90
 -12   0  -1   -5.80    4.90
 -12   0  -1   -3.40    4.30
  12   0   1    6.80    4.10
  12   0   1   -2.10    4.80
  12   0   1    6.90    5.40
 -13   0  -1    0.70    5.50
 -13   0  -1    5.90    6.20
  13   0   1    1.20    5.50
  13   0   1  -10.80    3.50
  13   0   1    1.50    5.30
  13  -1  -1   -2.60    5.00
  13  -1  -1   -0.70    5.70
 -13   1   1    9.00    6.40
 -13   1   1    4.00    5.60
 -13   1   1    1.10    5.00
  12  -1  -1    6.30    5.50
  12  -1  -1   10.30    5.50
  12  -1  -1    7.20    4.80
  12  -1  -1   16.90    5.00
 -12   1   1   17.90    6.10
 -12   1   1   18.40    5.60
 -12   1   1    9.00    4.90
  11  -1  -1  156.28    9.40
  11  -1  -1  127.79    9.20
  11  -1  -1  134.99    8.60
  11  -1  -1  168.88   10.30
 -11   1   1  141.39   10.00
 -11   1   1  133.39    8.70
 -11   1   1  131.69    8.10
  10  -1  -1    0.10    3.60
  10  -1  -1   -0.30    4.00
  10  -1  -1    3.90    3.90
  10  -1  -1    8.40    4.90
 -10   1   1    5.70    3.00
 -10   1   1   -1.50    3.90
 -10   1   1   -2.10    4.50
 -10   1   1   -1.00    3.90
   9  -1  -1   14.00    4.00
   9  -1  -1    8.30    4.60
   9  -1  -1   10.50    3.70
   9  -1  -1    3.80    2.90
  -9   1   1    6.90    3.90
  -9   1   1    4.70    3.30
  -9   1   1    4.60    4.20
  -9   1   1    5.40    3.60
   8  -1  -1   13.20    3.50
   8  -1  -1   11.30    2.90
   8  -1  -1   14.00    3.40
   8  -1  -1   18.50    4.40
   8  -1  -1   15.30    3.90
  -8   1   1    8.70    3.40
  -8   1   1    8.80    3.70
  -8   1   1    9.40    3.60
  -8   1   1    9.80    3.20
   7  -1  -1   12.20    2.10
   7  -1  -1   18.70    3.20
   7  -1  -1   14.00    2.80
   7  -1  -1   14.00    3.30
   7  -1  -1   12.00    2.40
   7  -1  -1   17.50    3.80
   7  -1  -1   18.00    2.50
   7  -1  -1   10.50    3.00
  -7   1   1   12.10    3.10
  -7   1   1   14.40    3.40
  -7   1   1   17.60    3.60
  -7   1   1   13.20    2.90
  -7   1   1   10.50    3.40
   6  -1  -1  165.78    5.20
   6  -1  -1  175.58    7.50
   6  -1  -1  173.58    6.70
   6  -1  -1  166.18    5.60
   6  -1  -1  167.58    6.70
   6  -1  -1  178.18    7.00
   6  -1  -1  168.38    5.60
   6  -1  -1  174.28    6.40
   6  -1  -1  177.88    6.40
  -6   1   1  178.68    7.70
  -6   1   1  170.48    6.50
  -6   1   1  172.68    6.20
  -6   1   1  174.58    6.30
  -6   1   1  178.08    7.40
  -6   1   1  177.68    6.40
   5  -1  -1  389.16   10.00
   5  -1  -1  384.96   10.40
   5  -1  -1  398.66   10.70
   5  -1  -1  408.26   10.60
   5  -1  -1  383.86   11.00
   5  -1  -1  385.56    9.70
   5  -1  -1  396.86   10.70
   5  -1  -1  382.96    9.50
   5  -1  -1  392.46   11.60
   5  -1  -1  395.96   10.80
  -5   1   1  394.66   10.40
  -5   1   1  402.66   11.50
  -5   1   1  412.76   11.80
  -5   1   1  401.56   10.80
  -5   1   1  407.86   10.80
   4  -1  -1  557.44   13.70
   4  -1  -1  584.44   14.00
   4  -1  -1  562.24   13.80
   4  -1  -1  566.64   14.20
   4  -1  -1  585.74   14.10
   4  -1  -1  565.74   14.00
   4  -1  -1  584.04   14.80
   4  -1  -1  575.24   14.00
  -4   1   1  579.44   13.80
  -4   1   1  603.34   14.10
  -4   1   1  573.34   14.80
  -4   1   1  608.74   14.70
   3  -1  -1   48.50    3.00
   3  -1  -1   54.49    2.90
   3  -1  -1   56.59    3.50
   3  -1  -1   50.29    3.00
   3  -1  -1   51.49    3.10
   3  -1  -1   49.90    2.50
   3  -1  -1   56.39    3.20
   3  -1  -1   51.39    3.10
  -3   1   1   56.49    1.80
  -3   1   1   51.89    3.00
  -3   1   1   51.29    3.10
  -3   1   1   53.69    3.60
   2  -1  -1 1912.31   41.90
   2  -1  -1 1864.91   40.90
  -2   1   1 1885.41   41.00
  -2   1   1 1889.41   41.30
   1  -1  -1    8.70    1.10
   1  -1  -1    8.90    1.20
  -1   1   1   10.00    1.10
  -1   1   1   12.20    1.30
  -1   1   1   10.40    0.90
   0  -1  -1   82.89    2.90
   0  -1  -1   82.69    2.50
   0   1   1   88.89    2.70
   0   1   1   78.89    2.50
  -1  -1  -1  371.46    9.10
  -1  -1  -1  367.46    9.00
  -1  -1  -1  370.36    8.80
   1   1   1  368.66    8.90
   1   1   1  374.96    9.20
   1   1   1  376.66    9.30
  -2  -1  -1  665.83   14.60
  -2  -1  -1  624.34   14.70
  -2  -1  -1  628.94   14.80
  -2  -1  -1  645.34   15.50
   2   1   1  667.23   15.50
   2   1   1  648.84   14.60
   2   1   1  615.74   14.80
   2   1   1  647.84   15.50
   2   1   1  633.94   14.80
   2   1   1  626.14   14.80
  -3  -1  -1  364.56    9.70
  -3  -1  -1  366.56    9.30
  -3  -1  -1  358.96    9.20
  -3  -1  -1  368.36    8.80
  -3  -1  -1  365.06    9.40
  -3  -1  -1  366.46   10.40
   3   1   1  376.16   10.40
   3   1   1  353.76    9.60
   3   1   1  358.76    9.10
   3   1   1  374.16    9.40
   3   1   1  359.46    8.90
   3   1   1  363.86    9.40
   3   1   1  350.86    9.60
   3   1   1  358.66    9.60
   3   1   1  374.36   10.40
  -4  -1  -1    2.70    2.40
  -4  -1  -1    0.70    2.40
  -4  -1  -1    0.60    1.80
  -4  -1  -1    0.20    0.90
  -4  -1  -1    0.40    1.40
  -4  -1  -1    0.70    1.80
  -4  -1  -1    1.10    1.10
   4   1   1    4.10    1.80
   4   1   1    0.80    2.20
   4   1   1    1.50    1.70
   4   1   1   -0.60    1.90
   4   1   1    2.30    2.30
   4   1   1    0.10    2.20
   4   1   1    1.60    2.00
   4   1   1    0.50    1.00
  -5  -1  -1  105.09    4.80
  -5  -1  -1  106.79    5.50
  -5  -1  -1  108.99    6.20
  -5  -1  -1  113.99    5.30
  -5  -1  -1  103.89    4.80
   5   1   1  103.49    5.50
   5   1   1  103.89    4.40
   5   1   1  105.29    6.10
   5   1   1  106.09    4.90
   5   1   1  111.39    5.10
   5   1   1  103.49    5.40
   5   1   1  108.49    4.70
   5   1   1  114.19    5.30
   5   1   1  113.39    3.50
  -6  -1  -1   73.69    4.80
  -6  -1  -1   80.09    4.80
  -6  -1  -1   68.49    6.10
  -6  -1  -1   79.59    4.70
  -6  -1  -1   72.99    5.10
   6   1   1   73.89    4.70
   6   1   1   71.29    5.30
   6   1   1   71.19    5.30
   6   1   1   68.99    4.50
   6   1   1   74.09    5.20
   6   1   1   81.19    5.10
   6   1   1   73.29    4.40
  -7  -1  -1   53.79    4.70
  -7  -1  -1   51.49    4.90
  -7  -1  -1   50.69    4.80
  -7  -1  -1   55.09    4.80
   7   1   1   54.59    5.20
   7   1   1   50.49    4.90
   7   1   1   53.79    5.20
   7   1   1   57.89    5.10
   7   1   1   51.19    4.40
   7   1   1   50.59    3.80
   7   1   1   51.89    5.30
  -8  -1  -1   34.30    4.50
  -8  -1  -1   44.30    4.60
  -8  -1  -1   33.40    4.40
  -8  -1  -1   42.80    5.10
   8   1   1   37.00    5.00
   8   1   1   42.40    5.50
   8   1   1   37.80    4.40
   8   1   1   41.30    5.40
  -9  -1  -1    2.00    4.70
  -9  -1  -1    7.50    3.90
  -9  -1  -1    5.20    4.20
  -9  -1  -1    1.00    4.10
   9   1   1    1.60    4.30
   9   1   1    2.30    4.40
   9   1   1   -2.80    3.70
   9   1   1    8.50    4.50
 -10  -1  -1    4.20    4.40
 -10  -1  -1   12.10    5.80
 -10  -1  -1   11.10    5.00
  10   1   1   23.90    5.80
  10   1   1   10.70    4.90
  10   1   1   10.40    5.20
 -11  -1  -1   53.09    7.60
 -11  -1  -1   73.79    7.20
 -11  -1  -1   58.19    7.10
  11   1   1   67.99    7.50
  11   1   1   59.09    7.30
  11   1   1   67.09    7.90
 -12  -1  -1  -11.30    5.50
 -12  -1  -1    4.10    5.50
 -12  -1  -1   -2.50    5.00
  12   1   1    3.10    5.60
  12   1   1   -1.60    5.10
  12   1   1   -1.90    5.70
 -13  -1  -1    5.40    6.60
 -13  -1  -1   -1.00    5.70
  13   1   1   -3.50    5.50
  13   1   1    2.70    5.40
  14  -2  -1    5.40    6.10
  14  -2  -1   -4.50    5.10
 -14   2   1    4.80    6.40
 -14   2   1   -0.50    5.50
 -14   2   1    5.00    5.30
  13  -2  -1   32.70    5.80
  13  -2  -1   36.00    6.80
  13  -2  -1   53.09    7.70
 -13   2   1   36.50    7.20
 -13   2   1   36.20    6.40
 -13   2   1   21.50    6.10
  12  -2  -1   26.40    5.80
  12  -2  -1   47.70    7.30
  12  -2  -1   32.20    5.50
 -12   2   1   32.40    6.70
 -12   2   1   38.90    6.10
 -12   2   1   40.00    6.00
  11  -2  -1   89.39    7.60
  11  -2  -1   95.29    7.20
  11  -2  -1  109.09    7.60
  11  -2  -1  127.69    9.30
 -11   2   1  108.69    7.90
 -11   2   1  134.59    9.20
 -11   2   1  113.89    7.40
 -11   2   1  104.89    8.10
  10  -2  -1   32.90    4.80
  10  -2  -1   30.90    5.50
  10  -2  -1   41.50    5.40
  10  -2  -1   37.60    4.80
 -10   2   1   32.30    5.00
 -10   2   1   44.10    5.50
 -10   2   1   45.10    5.80
 -10   2   1   34.40    4.80
   9  -2  -1   21.70    4.30
   9  -2  -1   28.20    5.10
   9  -2  -1   30.90    4.20
   9  -2  -1   31.00    4.60
  -9   2   1   19.20    4.20
  -9   2   1   27.20    4.20
  -9   2   1   27.30    4.40
  -9   2   1   22.80    4.80
   8  -2  -1  143.99    6.50
   8  -2  -1  158.18    7.40
   8  -2  -1  151.38    7.20
   8  -2  -1  146.89    7.60
   8  -2  -1  148.49    6.90
  -8   2   1  150.68    6.90
  -8   2   1  143.09    7.30
  -8   2   1  138.39    6.30
  -8   2   1  153.98    7.20
   7  -2  -1   80.79    4.80
   7  -2  -1   64.39    4.20
   7  -2  -1   69.19    5.30
   7  -2  -1   67.19    4.30
   7  -2  -1   73.99    4.30
   7  -2  -1   69.09    3.60
   7  -2  -1   74.19    4.90
   7  -2  -1   65.69    3.40
  -7   2   1   69.19    5.00
  -7   2   1   60.39    4.60
  -7   2   1   68.89    5.90
  -7   2   1   74.59    4.90
   6  -2  -1    3.20    1.90
   6  -2  -1   -3.60    2.30
   6  -2  -1    0.10    1.60
   6  -2  -1    1.30    2.30
   6  -2  -1    1.30    1.50
   6  -2  -1    1.80    1.40
   6  -2  -1   -0.50    2.30
   6  -2  -1    2.00    2.40
   6  -2  -1   -3.10    2.10
  -6   2   1   -3.70    2.40
  -6   2   1   -0.20    2.10
  -6   2   1   -0.10    1.50
  -6   2   1   -1.60    2.30
  -6   2   1    2.70    2.20
   5  -2  -1  629.04   15.40
   5  -2  -1  632.44   15.80
   5  -2  -1  634.84   15.60
   5  -2  -1  631.44   16.60
   5  -2  -1  634.94   15.60
   5  -2  -1  596.24   15.00
   5  -2  -1  645.24   15.60
   5  -2  -1  631.94   15.50
  -5   2   1  629.74   15.60
  -5   2   1  639.64   16.70
  -5   2   1  620.34   14.70
  -5   2   1  632.34   16.00
  -5   2   1  654.43   13.90
  -5   2   1  634.14   15.50
   4  -2  -1    1.00    0.90
   4  -2  -1    0.80    1.90
   4  -2  -1    2.90    1.90
   4  -2  -1    0.60    1.80
   4  -2  -1    1.60    1.60
   4  -2  -1   -1.50    1.90
   4  -2  -1    3.70    1.90
   4  -2  -1   -1.90    1.90
   4  -2  -1    3.00    1.80
  -4   2   1    1.10    2.00
  -4   2   1    0.50    0.90
  -4   2   1   -1.30    2.00
  -4   2   1    1.60    1.90
  -4   2   1    1.10    1.50
   3  -2  -1    6.20    2.00
   3  -2  -1    8.00    1.90
   3  -2  -1   11.90    1.90
   3  -2  -1    7.80    1.90
   3  -2  -1    8.00    1.40
   3  -2  -1    8.30    1.80
  -3   2   1    9.10    1.40
  -3   2   1    8.50    1.50
  -3   2   1    7.40    2.20
   2  -2  -1    2.70    1.40
   2  -2  -1    0.10    0.50
  -2   2   1    3.60    1.40
  -2   2   1    1.90    1.80
   1  -2  -1  384.16    9.60
   1  -2  -1  391.56    8.50
  -1   2   1  382.96    9.40
  -1   2   1  389.16    8.50
  -1   2   1  379.96    9.60
   0  -2  -1 2715.63   59.59
   0  -2  -1 2667.73   59.39
   0   2   1 2742.33   59.99
   0   2   1 2701.53   59.69
  -1  -2  -1  156.98    5.10
  -1  -2  -1  154.88    5.10
  -1  -2  -1  149.69    5.10
  -1  -2  -1  148.19    5.30
  -1  -2  -1  141.59    4.50
   1   2   1  162.58    5.10
   1   2   1  158.08    5.10
   1   2   1  153.78    5.30
   1   2   1  149.49    4.60
  -2  -2  -1  266.97    8.00
  -2  -2  -1  263.57    7.90
  -2  -2  -1  262.87    7.20
  -2  -2  -1  262.57    7.20
  -2  -2  -1  264.07    7.00
  -2  -2  -1  256.87    7.00
  -2  -2  -1  275.27    7.40
   2   2   1  264.87    7.40
   2   2   1  256.77    7.10
   2   2   1  261.57    7.40
   2   2   1  270.27    7.30
   2   2   1  261.57    7.40
   2   2   1  261.87    7.70
   2   2   1  257.37    6.80
  -3  -2  -1  185.08    5.70
  -3  -2  -1  174.08    5.80
  -3  -2  -1  180.08    5.60
  -3  -2  -1  178.48    5.80
  -3  -2  -1  176.78    6.80
  -3  -2  -1  178.08    6.80
  -3  -2  -1  177.28    5.90
   3   2   1  183.58    6.90
   3   2   1  183.48    6.20
   3   2   1  180.18    5.70
   3   2   1  173.58    6.00
   3   2   1  187.28    6.20
   3   2   1  177.48    5.60
   3   2   1  177.28    6.10
  -4  -2  -1  209.18    6.80
  -4  -2  -1  212.28    7.90
  -4  -2  -1  209.18    6.20
  -4  -2  -1  200.18    7.90
  -4  -2  -1  204.08    7.20
  -4  -2  -1  216.68    7.10
  -4  -2  -1  199.08    6.50
   4   2   1  214.98    7.10
   4   2   1  196.78    7.90
   4   2   1  209.68    6.70
   4   2   1  208.58    7.20
   4   2   1  213.88    6.50
   4   2   1  219.38    7.30
   4   2   1  213.08    7.00
  -5  -2  -1   34.80    4.00
  -5  -2  -1   27.60    2.40
  -5  -2  -1   30.40    3.00
  -5  -2  -1   27.70    3.30
  -5  -2  -1   29.70    3.60
  -5  -2  -1   28.90    3.90
   5   2   1   32.10    3.30
   5   2   1   31.50    3.50
   5   2   1   35.00    4.00
   5   2   1   27.60    2.30
   5   2   1   31.60    3.80
   5   2   1   31.70    3.30
   5   2   1   34.30    3.90
  -6  -2  -1  354.96   10.90
  -6  -2  -1  389.06   15.60
  -6  -2  -1  363.66   11.70
  -6  -2  -1  352.56   10.60
  -6  -2  -1  351.76   11.30
   6   2   1  352.16   10.50
   6   2   1  356.06   11.20
   6   2   1  354.06   11.20
   6   2   1  346.87   11.10
   6   2   1  365.16   11.60
  -7  -2  -1  190.48    7.50
  -7  -2  -1  187.18    9.00
  -7  -2  -1  182.38    8.00
  -7  -2  -1  205.38    8.70
   7   2   1  204.68    7.90
   7   2   1  191.18    8.30
   7   2   1  195.38    8.80
   7   2   1  182.58    8.70
   7   2   1  193.28    8.80
  -8  -2  -1   -5.60    4.20
  -8  -2  -1    6.10    3.10
  -8  -2  -1   -1.30    3.80
  -8  -2  -1    5.20    3.70
   8   2   1    2.00    3.90
   8   2   1    2.20    2.90
   8   2   1   -0.90    4.00
   8   2   1    1.80    3.50
  -9  -2  -1   -2.30    4.80
  -9  -2  -1    3.00    4.50
  -9  -2  -1   12.20    5.30
   9   2   1   12.20    5.00
   9   2   1   12.20    5.00
   9   2   1    7.40    4.70
   9   2   1    4.40    4.60
 -10  -2  -1    6.70    4.80
 -10  -2  -1   -0.30    4.70
 -10  -2  -1   -1.80    5.30
  10   2   1    0.30    4.80
  10   2   1   -2.50    4.70
  10   2   1    7.10    5.20
 -11  -2  -1   65.19    8.10
 -11  -2  -1   58.79    7.40
 -11  -2  -1   61.19    7.20
  11   2   1   68.39    8.00
  11   2   1   71.59    8.10
  11   2   1   61.69    7.60
 -12  -2  -1    6.40    5.90
 -12  -2  -1   -8.30    5.60
  12   2   1    1.40    5.70
  14  -3  -1   24.20    6.30
  14  -3  -1   23.40    6.80
 -14   3   1   23.20    6.20
 -14   3   1   19.20    6.20
 -14   3   1   33.00    7.30
  13  -3  -1    5.00    5.10
  13  -3  -1   -4.50    5.30
  13  -3  -1    4.10    5.70
 -13   3   1    4.20    5.30
 -13   3   1    0.40    4.70
 -13   3   1   -7.30    5.40
  12  -3  -1    3.00    4.30
  12  -3  -1    6.60    4.70
  12  -3  -1    3.20    3.80
 -12   3   1   -5.70    4.80
 -12   3   1   -1.20    4.20
 -12   3   1   -0.90    4.40
 -12   3   1    1.30    4.30
  11  -3  -1   35.70    5.20
  11  -3  -1   33.60    6.20
  11  -3  -1   38.90    5.60
 -11   3   1   33.80    5.30
 -11   3   1   32.20    5.80
 -11   3   1   30.70    5.20
 -11   3   1   41.50    5.70
  10  -3  -1   31.40    4.20
  10  -3  -1   32.90    4.90
  10  -3  -1   27.20    4.60
  10  -3  -1   23.90    4.30
 -10   3   1   27.90    5.20
 -10   3   1   24.40    4.60
 -10   3   1   27.60    4.70
 -10   3   1   30.70    4.90
   9  -3  -1   51.19    5.70
   9  -3  -1   42.00    4.20
   9  -3  -1   53.79    5.60
   9  -3  -1   47.20    5.00
   9  -3  -1   45.50    4.90
  -9   3   1   45.80    5.00
  -9   3   1   41.60    5.30
  -9   3   1   39.20    4.90
   8  -3  -1  112.79    6.20
   8  -3  -1  110.19    6.30
   8  -3  -1  110.19    6.60
   8  -3  -1  102.49    5.90
   8  -3  -1   99.19    5.90
   8  -3  -1  110.19    5.30
  -8   3   1  110.19    6.20
  -8   3   1  111.69    6.60
  -8   3   1  107.29    6.20
   7  -3  -1   -2.80    2.20
   7  -3  -1    2.00    2.30
   7  -3  -1    3.00    2.70
   7  -3  -1    3.10    2.80
   7  -3  -1    1.80    2.50
   7  -3  -1    3.60    2.80
   7  -3  -1   -0.50    2.70
  -7   3   1    1.20    1.80
  -7   3   1    0.00    2.80
  -7   3   1    3.00    2.00
  -7   3   1    2.20    2.20
  -7   3   1    4.00    2.90
  -7   3   1    4.40    2.70
   6  -3  -1  712.93   17.60
   6  -3  -1  736.73   17.50
   6  -3  -1  711.43   17.60
   6  -3  -1  678.43   16.60
   6  -3  -1  704.23   17.10
   6  -3  -1  701.13   15.80
   6  -3  -1  697.63   18.80
   6  -3  -1  718.83   17.40
   6  -3  -1  701.23   17.70
  -6   3   1  700.23   17.80
  -6   3   1  680.13   16.70
  -6   3   1  678.93   16.40
  -6   3   1  719.63   17.70
  -6   3   1  707.43   17.60
  -6   3   1  702.13   18.90
  -6   3   1  699.33   16.00
   5  -3  -1  107.09    4.80
   5  -3  -1  111.49    4.70
   5  -3  -1  101.19    4.10
   5  -3  -1  108.39    3.80
   5  -3  -1  125.09    5.10
   5  -3  -1  105.19    3.70
   5  -3  -1  112.09    5.70
   5  -3  -1  108.49    4.40
   5  -3  -1  114.19    4.80
   5  -3  -1  106.09    4.70
  -5   3   1  107.99    4.00
  -5   3   1  107.69    3.90
  -5   3   1  114.69    5.00
  -5   3   1  110.69    4.20
  -5   3   1  112.19    5.80
  -5   3   1  114.59    5.00
  -5   3   1  104.19    4.60
   4  -3  -1  197.98    5.70
   4  -3  -1  208.88    6.20
   4  -3  -1  196.58    6.10
   4  -3  -1  207.28    6.30
   4  -3  -1  201.58    6.30
   4  -3  -1  205.88    6.30
   4  -3  -1  208.58    7.20
   4  -3  -1  213.68    6.20
   4  -3  -1  202.98    6.50
  -4   3   1  201.78    6.10
  -4   3   1  203.18    6.10
  -4   3   1  215.28    6.60
  -4   3   1  211.18    6.20
  -4   3   1  209.88    6.30
  -4   3   1  213.48    7.50
   3  -3  -1   10.90    2.10
   3  -3  -1    9.80    1.60
   3  -3  -1    8.60    1.70
   3  -3  -1   10.80    2.00
   3  -3  -1    8.90    2.00
   3  -3  -1   10.30    2.00
   3  -3  -1   13.60    1.90
  -3   3   1   12.80    2.00
  -3   3   1    8.10    1.70
  -3   3   1    8.70    2.30
  -3   3   1   11.30    1.90
  -3   3   1   12.50    1.80
   2  -3  -1    1.70    1.70
   2  -3  -1    2.50    1.70
   2  -3  -1    1.90    1.30
   2  -3  -1    2.20    1.20
   2  -3  -1    3.40    1.20
   2  -3  -1    2.80    2.00
   2  -3  -1    1.50    1.70
   2  -3  -1    3.50    1.90
  -2   3   1    2.60    0.60
  -2   3   1    6.80    2.10
  -2   3   1    3.90    1.80
  -2   3   1   -1.80    1.70
  -2   3   1    3.90    1.30
   1  -3  -1  709.93   16.60
   1  -3  -1  717.53   16.60
   1  -3  -1  740.93   16.00
   1  -3  -1  732.63   16.70
  -1   3   1  723.53   16.60
  -1   3   1  755.02   16.00
  -1   3   1  758.22   17.60
   0  -3  -1  171.68    5.30
   0  -3  -1  178.68    5.10
   0  -3  -1  174.88    6.00
   0  -3  -1  167.18    5.10
   0  -3  -1  175.28    5.00
   0  -3  -1  163.48    4.90
   0   3   1  161.88    5.20
   0   3   1  175.88    6.10
   0   3   1  179.98    5.00
  -1  -3  -1  435.96   10.70
  -1  -3  -1  452.45   10.80
  -1  -3  -1  432.06   10.90
  -1  -3  -1  443.56   11.60
  -1  -3  -1  444.66   10.70
  -1  -3  -1  417.86   10.90
   1   3   1  433.16   10.90
   1   3   1  435.16   10.70
   1   3   1  445.86   11.60
   1   3   1  432.66   11.10
   1   3   1  465.15   11.40
  -2  -3  -1   24.00    2.80
  -2  -3  -1   26.80    2.90
  -2  -3  -1   32.50    2.50
  -2  -3  -1   30.30    2.60
  -2  -3  -1   33.60    2.60
  -2  -3  -1   26.30    2.80
  -2  -3  -1   29.60    2.90
  -2  -3  -1   27.70    2.80
   2   3   1   36.10    2.60
   2   3   1   22.30    2.40
   2   3   1   27.80    2.80
   2   3   1   29.80    2.90
   2   3   1   24.70    3.00
   2   3   1   25.60    2.60
  -3  -3  -1  144.19    5.30
  -3  -3  -1  150.78    5.10
  -3  -3  -1  140.79    6.30
  -3  -3  -1  146.69    5.70
  -3  -3  -1  139.99    5.40
  -3  -3  -1  142.79    5.60
  -3  -3  -1  149.59    6.30
  -3  -3  -1  150.08    5.40
   3   3   1  151.18    5.70
   3   3   1  133.69    5.60
   3   3   1  145.89    5.80
   3   3   1  143.99    5.80
   3   3   1  151.08    6.50
   3   3   1  138.69    5.30
  -4  -3  -1  157.98    5.50
  -4  -3  -1  146.99    6.00
  -4  -3  -1  159.98    6.50
  -4  -3  -1  151.38    7.00
  -4  -3  -1  151.38    6.60
  -4  -3  -1  146.99    5.60
  -4  -3  -1  154.18    6.30
   4   3   1  159.78    6.40
   4   3   1  147.19    5.80
   4   3   1  141.99    6.00
   4   3   1  149.99    7.00
   4   3   1  145.19    6.40
   4   3   1  163.58    6.50
  -5  -3  -1  193.58    7.30
  -5  -3  -1  172.98    7.70
  -5  -3  -1  181.48    8.30
  -5  -3  -1  183.28    6.60
  -5  -3  -1  179.58    7.50
   5   3   1  187.08    7.60
   5   3   1  191.98    7.80
   5   3   1  195.58    7.60
   5   3   1  188.48    7.70
  -6  -3  -1  235.58    8.70
  -6  -3  -1  242.48    9.20
  -6  -3  -1  260.17    9.60
  -6  -3  -1  276.97   10.20
   6   3   1  252.67   10.00
   6   3   1  274.47   10.00
   6   3   1  261.77    9.10
   6   3   1  266.97    9.80
   6   3   1  272.47    9.80
  -7  -3  -1    8.80    3.00
  -7  -3  -1   -1.20    4.20
  -7  -3  -1    5.80    4.10
  -7  -3  -1   11.80    3.90
   7   3   1    6.70    3.30
   7   3   1   11.70    4.10
   7   3   1   14.20    4.10
   7   3   1   12.20    4.20
   7   3   1    9.40    4.20
  -8  -3  -1    8.30    4.50
  -8  -3  -1   -1.30    3.20
  -8  -3  -1    0.90    4.00
   8   3   1   -3.80    3.60
   8   3   1   -1.20    4.10
   8   3   1    7.50    4.60
   8   3   1    1.10    4.10
  -9  -3  -1   -5.40    4.80
  -9  -3  -1   -5.70    4.50
  -9  -3  -1    0.40    4.40
   9   3   1    1.50    4.80
   9   3   1    5.70    4.90
   9   3   1    4.80    5.00
   9   3   1    1.70    4.60
 -10  -3  -1   40.80    6.70
 -10  -3  -1   29.10    5.90
 -10  -3  -1   30.50    6.50
  10   3   1   27.30    6.30
  10   3   1   38.90    6.50
  10   3   1   29.90    6.40
 -11  -3  -1   45.80    6.60
 -11  -3  -1   66.99    8.20
 -11  -3  -1   53.09    6.80
 -11  -3  -1   38.80    8.20
  11   3   1   55.79    7.60
  11   3   1   62.19    8.00
  11   3   1   71.89    8.30
 -12  -3  -1   44.50    7.90
 -12  -3  -1   41.20    7.50
  12   3   1   53.39    8.10
  12   3   1   57.59    8.00
  12   3   1   48.00    7.80
  14  -4  -1   28.50    7.40
  14  -4  -1   28.00    5.90
 -14   4   1   24.20    6.20
 -14   4   1   33.90    7.30
 -14   4   1   29.50    6.30
  13  -4  -1    5.20    5.80
  13  -4  -1    4.10    4.70
  13  -4  -1    6.00    4.60
 -13   4   1    6.30    5.00
 -13   4   1    7.60    4.90
 -13   4   1   12.30    6.00
  12  -4  -1    3.60    5.20
  12  -4  -1    4.50    4.50
  12  -4  -1   -2.90    4.10
 -12   4   1    3.10    4.30
 -12   4   1   -0.80    4.30
 -12   4   1   -1.90    4.30
 -12   4   1    2.30    5.10
  11  -4  -1   15.40    5.30
  11  -4  -1   15.50    4.30
  11  -4  -1   16.70    4.50
 -11   4   1    9.60    4.40
 -11   4   1   15.20    5.10
 -11   4   1   14.40    4.60
 -11   4   1   16.30    4.80
  10  -4  -1    4.40    4.40
  10  -4  -1   -0.70    2.70
  10  -4  -1   -0.90    3.40
  10  -4  -1    3.00    3.50
  10  -4  -1    3.80    4.00
 -10   4   1   -1.50    3.70
 -10   4   1    4.80    3.90
 -10   4   1    3.90    3.20
   9  -4  -1  124.49    6.60
   9  -4  -1  143.39    7.10
   9  -4  -1  130.19    7.10
   9  -4  -1  133.69    7.60
   9  -4  -1  134.69    7.40
  -9   4   1  135.29    7.60
  -9   4   1  127.09    7.20
  -9   4   1  122.39    7.10
   8  -4  -1    1.60    2.90
   8  -4  -1    1.50    3.10
   8  -4  -1   -1.30    2.00
   8  -4  -1    0.10    2.50
   8  -4  -1    1.20    2.10
   8  -4  -1    4.50    3.20
   8  -4  -1   -1.40    2.20
  -8   4   1   -3.20    3.00
  -8   4   1    3.50    2.30
  -8   4   1   -1.90    2.40
   7  -4  -1    4.10    2.90
   7  -4  -1   10.40    2.90
   7  -4  -1   10.00    1.80
   7  -4  -1    5.50    2.20
   7  -4  -1    9.00    3.00
   7  -4  -1    8.50    2.90
   7  -4  -1    9.60    2.80
  -7   4   1   13.80    2.30
  -7   4   1    2.50    2.80
  -7   4   1    6.40    2.40
  -7   4   1    6.80    2.30
  -7   4   1    3.90    2.90
  -7   4   1    8.70    1.80
  -7   4   1    7.70    2.20
   6  -4  -1  123.59    5.40
   6  -4  -1  122.19    5.40
   6  -4  -1  114.49    4.10
   6  -4  -1  120.79    5.20
   6  -4  -1  126.49    4.50
   6  -4  -1  113.09    6.30
   6  -4  -1  134.59    5.50
   6  -4  -1  113.19    4.50
   6  -4  -1  117.79    5.30
   6  -4  -1  116.89    5.30
  -6   4   1  113.89    5.10
  -6   4   1  119.79    4.70
  -6   4   1  128.29    5.80
  -6   4   1  123.09    5.00
  -6   4   1  130.99    4.80
  -6   4   1  108.99    6.40
  -6   4   1  120.69    5.10
   5  -4  -1   15.20    2.50
   5  -4  -1   12.20    2.50
   5  -4  -1   17.30    2.30
   5  -4  -1   17.50    2.40
   5  -4  -1   16.40    2.50
   5  -4  -1   20.00    2.80
   5  -4  -1    8.70    1.70
   5  -4  -1   14.70    2.60
   5  -4  -1   15.20    1.90
  -5   4   1   18.40    2.40
  -5   4   1   15.80    2.00
  -5   4   1   15.80    1.80
  -5   4   1   15.50    2.80
  -5   4   1   15.30    3.00
  -5   4   1   15.60    2.30
   4  -4  -1  586.54   14.40
   4  -4  -1  571.14   13.80
   4  -4  -1  588.94   14.40
   4  -4  -1  574.44   14.20
   4  -4  -1  580.44   14.40
   4  -4  -1  568.54   14.00
  -4   4   1  607.14   13.60
  -4   4   1  602.34   14.80
  -4   4   1  599.64   14.60
  -4   4   1  590.14   14.30
  -4   4   1  605.54   14.40
  -4   4   1  589.24   15.70
   3  -4  -1  578.24   14.90
   3  -4  -1  542.65   13.60
   3  -4  -1  559.34   13.90
   3  -4  -1  583.14   13.90
   3  -4  -1  566.14   13.80
   3  -4  -1  567.74   13.80
   3  -4  -1  561.74   13.40
   3  -4  -1  579.34   13.90
  -3   4   1  583.04   12.60
  -3   4   1  581.04   14.90
  -3   4   1  577.34   13.90
  -3   4   1  585.14   14.60
  -3   4   1  559.64   13.80
  -3   4   1  586.04   12.50
   2  -4  -1  122.29    4.10
   2  -4  -1  122.79    4.40
   2  -4  -1  117.19    4.10
   2  -4  -1  117.19    4.40
   2  -4  -1  125.39    5.10
   2  -4  -1  123.29    4.40
  -2   4   1  123.49    4.60
  -2   4   1  119.39    4.50
  -2   4   1  120.39    5.40
  -2   4   1  124.49    5.30
   1  -4  -1  816.52   17.40
   1  -4  -1  777.62   18.00
   1  -4  -1  787.62   18.00
   1  -4  -1  787.52   18.10
   1  -4  -1  785.52   18.10
   1  -4  -1  758.32   17.80
   1  -4  -1  758.82   18.00
  -1   4   1  772.92   18.10
  -1   4   1  775.52   18.10
  -1   4   1  763.62   17.80
  -1   4   1  795.22   17.30
  -1   4   1  808.42   19.30
   0  -4  -1   16.20    2.00
   0  -4  -1   19.60    2.10
   0  -4  -1   15.00    2.30
   0  -4  -1   15.50    1.70
   0  -4  -1   16.00    2.60
   0  -4  -1   21.50    2.40
   0  -4  -1   13.20    2.30
   0   4   1   15.30    2.00
   0   4   1   17.90    2.10
   0   4   1   19.10    2.40
   0   4   1   16.60    2.60
   0   4   1   19.30    2.10
   0   4   1   16.90    2.00
  -1  -4  -1  224.78    7.00
  -1  -4  -1  219.38    7.00
  -1  -4  -1  228.58    6.90
  -1  -4  -1  214.08    6.80
  -1  -4  -1  221.48    6.50
  -1  -4  -1  216.88    6.90
  -1  -4  -1  226.78    7.60
  -1  -4  -1  226.08    6.50
   1   4   1  223.48    6.80
   1   4   1  220.18    6.20
   1   4   1  230.88    7.60
   1   4   1  223.48    6.30
   1   4   1  227.68    7.70
   1   4   1  216.78    6.40
   1   4   1  218.68    6.80
  -2  -4  -1  865.61   20.30
  -2  -4  -1  879.11   21.10
  -2  -4  -1  859.91   20.40
  -2  -4  -1  848.42   21.00
  -2  -4  -1  867.31   19.90
  -2  -4  -1  874.51   20.50
  -2  -4  -1  847.92   20.00
   2   4   1  829.62   19.40
   2   4   1  835.12   19.50
   2   4   1  875.91   21.20
   2   4   1  846.22   19.90
   2   4   1  860.31   21.30
   2   4   1  868.41   20.30
   2   4   1  874.21   20.80
   2   4   1  853.01   20.50
  -3  -4  -1  105.29    5.40
  -3  -4  -1  115.79    5.40
  -3  -4  -1  105.19    5.40
  -3  -4  -1  101.39    5.10
  -3  -4  -1  105.69    4.70
  -3  -4  -1  100.69    5.70
  -3  -4  -1  103.99    4.40
   3   4   1  112.19    5.40
   3   4   1  102.99    3.70
   3   4   1  109.69    5.50
   3   4   1  100.79    5.90
   3   4   1  100.49    3.70
   3   4   1   94.19    4.50
   3   4   1  108.39    5.10
   3   4   1  106.49    5.50
  -4  -4  -1    1.90    2.10
  -4  -4  -1   -1.50    1.90
  -4  -4  -1    5.90    2.80
  -4  -4  -1    6.70    3.00
  -4  -4  -1    2.70    3.10
  -4  -4  -1   -1.40    3.00
  -4  -4  -1    3.10    2.40
   4   4   1    2.60    2.30
   4   4   1    2.20    2.40
   4   4   1    1.00    2.70
   4   4   1    4.10    2.90
   4   4   1   -0.30    2.80
  -5  -4  -1  366.56   11.90
  -5  -4  -1  352.66   11.20
  -5  -4  -1  373.76   11.60
  -5  -4  -1  364.46   10.70
  -5  -4  -1  386.86   12.20
   5   4   1  385.06   12.20
   5   4   1  381.66   11.70
   5   4   1  379.16   12.10
   5   4   1  373.06   12.00
  -6  -4  -1    8.40    2.80
  -6  -4  -1    3.50    4.00
  -6  -4  -1    8.00    3.50
  -6  -4  -1    6.30    4.10
  -6  -4  -1   15.70    4.00
   6   4   1   11.50    4.20
   6   4   1   12.30    3.10
   6   4   1    5.20    3.50
   6   4   1    8.70    3.80
   6   4   1    6.40    4.10
  -7  -4  -1   15.20    4.10
  -7  -4  -1   20.50    4.50
  -7  -4  -1   23.80    5.10
  -7  -4  -1   20.60    4.10
   7   4   1   28.70    5.20
   7   4   1   21.30    4.70
   7   4   1   23.80    4.60
   7   4   1   23.30    4.80
   7   4   1   22.20    5.00
  -8  -4  -1   31.90    5.40
  -8  -4  -1   23.70    4.90
  -8  -4  -1   30.20    5.70
  -8  -4  -1   30.90    5.90
   8   4   1   24.00    5.10
   8   4   1   25.40    5.40
   8   4   1   24.50    5.30
   8   4   1   19.90    5.00
   8   4   1   17.10    4.20
  -9  -4  -1   10.20    4.70
  -9  -4  -1   11.30    4.20
  -9  -4  -1   14.00    5.50
  -9  -4  -1   10.90    5.20
   9   4   1   14.00    5.30
   9   4   1    6.10    5.00
   9   4   1   10.50    4.80
   9   4   1   16.60    5.30
 -10  -4  -1   75.59    8.40
 -10  -4  -1   82.49    8.40
 -10  -4  -1   76.79    7.80
  10   4   1   66.99    7.80
  10   4   1   70.19    7.90
  10   4   1   77.39    8.10
  10   4   1   64.29    7.20
 -11  -4  -1   17.40    6.70
 -11  -4  -1   23.20    6.80
  11   4   1   21.40    6.50
  14  -5  -1    7.30    6.30
  14  -5  -1   11.10    5.10
 -14   5   1   14.40    6.60
 -14   5   1    5.30    5.30
 -14   5   1    9.40    5.20
  13  -5  -1   15.20    6.00
  13  -5  -1    2.90    4.50
 -13   5   1    1.00    4.70
 -13   5   1    0.00    4.90
 -13   5   1    3.90    5.00
 -13   5   1   -0.20    5.20
  12  -5  -1   10.60    5.30
  12  -5  -1   25.90    5.20
 -12   5   1   23.30    5.70
 -12   5   1   21.50    5.40
 -12   5   1   19.00    5.30
 -12   5   1   19.60    5.10
  11  -5  -1    5.00    4.70
  11  -5  -1    3.40    4.00
  11  -5  -1    1.40    4.30
  11  -5  -1    2.80    3.90
 -11   5   1    9.40    4.30
 -11   5   1    1.60    4.50
 -11   5   1   -1.70    4.30
  10  -5  -1  251.57   10.70
  10  -5  -1  260.67    9.60
  10  -5  -1  261.07   10.30
  10  -5  -1  240.38    9.70
  10  -5  -1  257.47   10.30
 -10   5   1  271.27   10.90
 -10   5   1  251.37   10.60
   9  -5  -1  129.89    7.00
   9  -5  -1  130.29    6.60
   9  -5  -1  131.69    7.20
   9  -5  -1  121.29    6.80
   9  -5  -1  125.09    7.20
   9  -5  -1  117.29    7.20
  -9   5   1  115.19    7.20
  -9   5   1  124.99    7.40
   8  -5  -1   57.39    4.00
   8  -5  -1   47.70    4.50
   8  -5  -1   54.19    4.70
   8  -5  -1   52.09    4.80
   8  -5  -1   48.50    4.60
   8  -5  -1   51.59    4.30
  -8   5   1   44.80    4.00
  -8   5   1   47.80    4.70
  -8   5   1   45.90    3.90
  -8   5   1   40.00    4.80
  -8   5   1   48.40    4.00
   7  -5  -1   42.80    3.30
   7  -5  -1   64.59    4.70
   7  -5  -1   56.89    4.40
   7  -5  -1   51.19    4.60
   7  -5  -1   52.39    4.20
   7  -5  -1   53.09    4.30
   7  -5  -1   58.29    4.40
   7  -5  -1   49.50    3.30
  -7   5   1   50.79    3.80
  -7   5   1   55.19    4.60
  -7   5   1   50.69    4.10
  -7   5   1   55.89    4.70
  -7   5   1   59.69    4.00
  -7   5   1   49.60    4.90
  -7   5   1   52.39    4.00
   6  -5  -1  106.59    5.10
   6  -5  -1  103.69    4.90
   6  -5  -1  104.39    4.90
   6  -5  -1   97.19    4.00
   6  -5  -1  113.39    5.60
   6  -5  -1  102.69    4.70
   6  -5  -1  100.69    5.10
   6  -5  -1  104.59    5.20
  -6   5   1  109.49    4.90
  -6   5   1   90.29    5.40
  -6   5   1   93.39    6.30
  -6   5   1  106.19    4.30
  -6   5   1   99.69    5.10
  -6   5   1  109.19    5.10
   5  -5  -1  140.99    5.70
   5  -5  -1  137.29    5.40
   5  -5  -1  142.99    5.60
   5  -5  -1  139.49    6.40
   5  -5  -1  135.29    4.90
   5  -5  -1  141.59    5.80
   5  -5  -1  141.49    5.60
   5  -5  -1  143.99    5.20
  -5   5   1  146.39    5.50
  -5   5   1  144.29    6.20
  -5   5   1  134.79    6.70
  -5   5   1  142.39    4.50
  -5   5   1  136.69    5.90
  -5   5   1  151.08    5.70
   4  -5  -1  100.29    4.60
   4  -5  -1  108.29    4.70
   4  -5  -1  109.69    4.80
   4  -5  -1   97.89    5.30
   4  -5  -1  101.59    4.20
   4  -5  -1   99.69    3.80
   4  -5  -1  100.89    4.50
   4  -5  -1  102.79    5.60
  -4   5   1  102.89    3.00
  -4   5   1   98.79    4.60
  -4   5   1  104.49    5.20
  -4   5   1  100.79    4.30
  -4   5   1   94.79    5.60
  -4   5   1  108.99    3.00
  -4   5   1  101.39    4.50
   3  -5  -1 1201.08   27.00
   3  -5  -1 1182.18   27.10
   3  -5  -1 1175.88   27.00
   3  -5  -1 1174.38   28.10
   3  -5  -1 1177.38   27.00
   3  -5  -1 1158.18   26.40
   3  -5  -1 1177.18   27.00
  -3   5   1 1233.18   28.30
  -3   5   1 1196.78   27.20
  -3   5   1 1219.78   27.20
  -3   5   1 1195.18   28.20
   2  -5  -1 1586.84   35.10
   2  -5  -1 1571.64   35.20
   2  -5  -1 1587.64   35.20
   2  -5  -1 1616.34   33.60
   2  -5  -1 1571.44   35.10
   2  -5  -1 1595.54   35.20
   2  -5  -1 1554.84   36.40
  -2   5   1 1581.34   35.30
  -2   5   1 1592.24   35.30
  -2   5   1 1593.24   36.20
  -2   5   1 1590.24   36.60
  -2   5   1 1555.64   34.70
   1  -5  -1   23.40    2.60
   1  -5  -1   24.10    2.60
   1  -5  -1   14.20    2.70
   1  -5  -1   17.90    1.60
   1  -5  -1   19.00    2.60
   1  -5  -1   24.40    2.60
   1  -5  -1   18.30    2.20
   1  -5  -1   22.00    2.50
  -1   5   1   21.00    2.40
  -1   5   1   25.10    2.60
  -1   5   1   25.40    2.00
  -1   5   1   15.60    2.90
  -1   5   1   16.70    2.40
   0  -5  -1  285.27    7.90
   0  -5  -1  268.77    7.80
   0  -5  -1  273.17    7.60
   0  -5  -1  280.47    9.20
   0  -5  -1  271.17    7.90
   0  -5  -1  269.17    8.10
   0   5   1  266.27    7.10
   0   5   1  274.87    7.70
   0   5   1  272.87    9.20
   0   5   1  263.27    7.50
   0   5   1  266.87    7.80
   0   5   1  267.57    7.70
  -1  -5  -1   56.59    4.10
  -1  -5  -1   56.69    3.90
  -1  -5  -1   51.39    4.40
  -1  -5  -1   56.09    3.30
  -1  -5  -1   54.09    3.80
  -1  -5  -1   53.19    3.70
  -1  -5  -1   53.89    3.30
   1   5   1   50.89    2.70
   1   5   1   54.79    3.40
   1   5   1   49.40    4.40
   1   5   1   48.10    3.30
   1   5   1   53.89    3.60
   1   5   1   46.40    3.80
   1   5   1   44.00    3.00
   1   5   1   51.19    3.10
  -2  -5  -1  689.13   16.20
  -2  -5  -1  648.34   17.30
  -2  -5  -1  680.13   16.80
  -2  -5  -1  658.33   16.60
  -2  -5  -1  683.53   16.30
  -2  -5  -1  671.13   17.70
  -2  -5  -1  610.94   15.20
  -2  -5  -1  656.13   16.80
   2   5   1  645.04   15.70
   2   5   1  661.33   17.60
   2   5   1  665.23   17.70
   2   5   1  658.93   15.90
   2   5   1  688.93   16.90
   2   5   1  643.14   15.70
   2   5   1  675.53   16.50
   2   5   1  678.23   17.20
  -3  -5  -1    3.60    3.10
  -3  -5  -1    7.00    3.00
  -3  -5  -1   10.80    2.60
  -3  -5  -1    6.40    3.20
  -3  -5  -1   10.40    3.40
  -3  -5  -1    9.30    2.50
  -3  -5  -1    9.40    1.90
  -3  -5  -1   13.80    2.40
   3   5   1   13.80    2.60
   3   5   1   10.50    2.90
   3   5   1    7.20    3.00
   3   5   1    8.60    1.60
   3   5   1   13.70    3.30
   3   5   1    9.70    3.10
   3   5   1   10.50    1.90
   3   5   1   10.90    3.00
  -4  -5  -1   68.69    4.70
  -4  -5  -1   75.09    5.40
  -4  -5  -1   78.79    4.90
  -4  -5  -1   71.19    4.20
  -4  -5  -1   78.69    5.70
  -4  -5  -1   61.99    5.10
   4   5   1   80.59    5.70
   4   5   1   86.69    5.60
   4   5   1   76.29    5.70
   4   5   1   70.69    4.70
   4   5   1   64.19    5.00
  -5  -5  -1   26.50    4.50
  -5  -5  -1   21.30    3.50
  -5  -5  -1   19.80    4.40
  -5  -5  -1   23.50    4.60
  -5  -5  -1   25.50    3.80
   5   5   1   23.60    4.50
   5   5   1   19.20    4.20
   5   5   1   22.70    4.50
   5   5   1   20.80    3.80
  -6  -5  -1   96.09    7.00
  -6  -5  -1   90.49    7.00
  -6  -5  -1   93.19    7.10
  -6  -5  -1   91.99    6.30
   6   5   1  109.99    6.80
   6   5   1  104.49    7.60
   6   5   1  120.19    7.00
   6   5   1   98.39    7.20
   6   5   1   96.49    7.30
  -7  -5  -1   44.60    6.10
  -7  -5  -1   38.80    5.10
  -7  -5  -1   39.10    5.60
  -7  -5  -1   43.30    5.90
   7   5   1   32.70    5.50
   7   5   1   42.70    5.50
   7   5   1   37.60    5.10
   7   5   1   44.80    5.10
   7   5   1   41.10    5.90
  -8  -5  -1   47.80    6.70
  -8  -5  -1   43.50    5.50
  -8  -5  -1   38.10    6.10
  -8  -5  -1   45.00    6.40
   8   5   1   39.90    6.10
   8   5   1   57.79    6.60
   8   5   1   42.60    6.50
   8   5   1   37.70    5.20
   8   5   1   52.79    6.60
  -9  -5  -1   71.89    6.90
  -9  -5  -1   53.79    7.10
  -9  -5  -1   66.09    7.90
   9   5   1   61.99    7.10
   9   5   1   83.99    8.30
   9   5   1   69.29    7.60
   9   5   1   66.79    7.80
 -10  -5  -1    8.70    6.20
 -10  -5  -1   16.10    6.20
  10   5   1    1.10    5.00
  10   5   1    9.30    4.40
  14  -6  -1    1.70    4.70
  14  -6  -1   10.10    6.30
 -14   6   1    3.20    5.40
 -14   6   1   -3.20    4.90
 -14   6   1   -4.60    5.60
 -14   6   1   -3.70    5.10
  13  -6  -1   14.30    5.10
  13  -6  -1   12.00    5.70
 -13   6   1   12.60    5.70
 -13   6   1    6.20    5.30
 -13   6   1    9.40    4.90
 -13   6   1   18.70    5.70
  12  -6  -1    1.20    3.10
  12  -6  -1   -7.40    3.80
  12  -6  -1   -8.20    4.30
 -12   6   1   -1.70    4.60
 -12   6   1    1.90    3.50
 -12   6   1    3.00    4.50
  11  -6  -1   12.50    4.70
  11  -6  -1   16.10    5.00
  11  -6  -1   18.60    4.60
  11  -6  -1   16.10    4.50
 -11   6   1   12.00    3.90
 -11   6   1   11.90    4.80
  10  -6  -1   99.49    7.10
  10  -6  -1   97.69    6.90
  10  -6  -1   79.09    6.40
  10  -6  -1   91.79    6.90
 -10   6   1  107.39    7.50
 -10   6   1   96.39    7.30
   9  -6  -1   16.80    4.00
   9  -6  -1   19.00    4.00
   9  -6  -1   16.20    3.10
   9  -6  -1   21.40    4.00
   9  -6  -1   21.90    4.30
  -9   6   1   21.80    4.60
  -9   6   1   12.20    3.30
  -9   6   1   15.90    3.40
   8  -6  -1   87.99    5.40
   8  -6  -1   88.99    5.50
   8  -6  -1   95.59    5.70
   8  -6  -1   83.79    5.70
   8  -6  -1   83.59    5.70
   8  -6  -1   83.79    5.70
  -8   6   1   87.69    6.10
  -8   6   1   78.59    6.10
  -8   6   1   88.89    5.20
  -8   6   1   94.69    5.40
   7  -6  -1   17.80    3.30
   7  -6  -1   21.50    3.50
   7  -6  -1   18.80    2.50
   7  -6  -1   18.40    3.20
   7  -6  -1   16.60    2.90
   7  -6  -1   15.80    3.30
   7  -6  -1   19.40    3.00
  -7   6   1   18.20    3.20
  -7   6   1   18.10    3.10
  -7   6   1   16.00    3.70
  -7   6   1   17.10    2.70
  -7   6   1   15.00    3.40
  -7   6   1   19.90    2.40
   6  -6  -1  208.88    7.30
   6  -6  -1  219.38    7.50
   6  -6  -1  200.18    6.90
   6  -6  -1  196.08    6.80
   6  -6  -1  196.48    7.70
   6  -6  -1  201.98    7.80
   6  -6  -1  199.98    7.10
  -6   6   1  213.18    8.00
  -6   6   1  209.78    7.50
  -6   6   1  201.58    7.70
  -6   6   1  204.88    7.40
  -6   6   1  203.48    6.00
  -6   6   1  211.08    9.00
   5  -6  -1  118.59    5.10
   5  -6  -1  120.89    4.70
   5  -6  -1  123.69    5.60
   5  -6  -1  129.09    6.00
   5  -6  -1  119.99    4.30
   5  -6  -1  129.29    5.70
   5  -6  -1  134.69    5.20
   5  -6  -1  123.89    6.60
   5  -6  -1  123.79    5.60
  -5   6   1  120.39    5.50
  -5   6   1  126.09    5.60
  -5   6   1  130.09    3.70
  -5   6   1  126.39    6.10
  -5   6   1  126.39    6.80
  -5   6   1  139.79    5.60
  -5   6   1  127.69    3.60
   4  -6  -1  575.34   14.50
   4  -6  -1  573.24   14.60
   4  -6  -1  563.14   14.50
   4  -6  -1  573.84   14.60
   4  -6  -1  563.74   15.80
   4  -6  -1  561.14   15.60
   4  -6  -1  563.44   14.60
   4  -6  -1  579.24   14.10
   4  -6  -1  557.34   13.40
  -4   6   1  549.05   15.70
  -4   6   1  584.94   15.80
  -4   6   1  561.84   14.70
  -4   6   1  565.54   14.70
  -4   6   1  579.24   14.70
   3  -6  -1  146.59    4.80
   3  -6  -1  154.58    5.80
   3  -6  -1  153.98    5.70
   3  -6  -1  150.38    5.60
   3  -6  -1  154.28    5.80
   3  -6  -1  151.28    5.70
   3  -6  -1  153.88    6.80
  -3   6   1  153.48    7.00
  -3   6   1  146.39    5.50
  -3   6   1  155.38    6.40
  -3   6   1  147.19    5.50
  -3   6   1  151.58    4.70
   2  -6  -1    1.00    1.40
   2  -6  -1    2.20    1.50
   2  -6  -1    1.20    0.70
   2  -6  -1    0.00    1.30
   2  -6  -1    0.80    2.00
   2  -6  -1   -2.10    2.10
   2  -6  -1   -2.00    2.00
   2  -6  -1    1.60    1.50
   2  -6  -1   -0.50    2.00
  -2   6   1   -1.30    2.10
  -2   6   1   -0.50    2.10
  -2   6   1    1.80    2.20
  -2   6   1    1.40    1.70
  -2   6   1    4.90    2.50
   1  -6  -1  326.87   11.10
   1  -6  -1  360.96    9.80
   1  -6  -1  359.16    9.80
   1  -6  -1  342.47    9.70
   1  -6  -1  336.87    9.70
   1  -6  -1  336.27    9.30
   1  -6  -1  345.67    8.90
   1  -6  -1  361.16    9.90
  -1   6   1  349.07    9.70
  -1   6   1  324.27    8.80
  -1   6   1  345.87    9.70
  -1   6   1  337.57    9.60
  -1   6   1  346.47   11.30
   0  -6  -1  239.68    9.00
   0  -6  -1  247.78    7.80
   0  -6  -1  234.28    7.70
   0  -6  -1  240.78    7.30
   0  -6  -1  245.58    7.80
   0  -6  -1  244.18    7.30
   0  -6  -1  243.08    7.90
   0   6   1  236.68    9.10
   0   6   1  239.28    7.40
   0   6   1  242.18    7.50
   0   6   1  242.28    7.30
   0   6   1  227.58    6.80
   0   6   1  232.08    7.80
  -1  -6  -1 1305.17   29.80
  -1  -6  -1 1263.47   29.80
  -1  -6  -1 1318.47   29.80
  -1  -6  -1 1296.37   29.60
  -1  -6  -1 1247.28   31.00
  -1  -6  -1 1305.27   29.80
  -1  -6  -1 1219.28   28.30
  -1  -6  -1 1290.27   29.10
   1   6   1 1272.67   29.00
   1   6   1 1269.67   29.40
   1   6   1 1311.57   30.10
   1   6   1 1266.17   29.00
   1   6   1 1226.78   30.50
   1   6   1 1291.27   29.10
   1   6   1 1225.28   28.20
   1   6   1 1286.67   31.20
  -2  -6  -1   38.30    3.90
  -2  -6  -1   26.60    3.60
  -2  -6  -1   41.50    4.20
  -2  -6  -1   29.00    3.40
  -2  -6  -1   34.90    4.00
  -2  -6  -1   37.70    3.50
  -2  -6  -1   35.80    3.30
   2   6   1   33.80    2.80
   2   6   1   34.00    2.80
   2   6   1   29.20    3.60
   2   6   1   37.80    2.90
   2   6   1   34.90    4.20
   2   6   1   30.40    3.80
   2   6   1   42.10    3.60
   2   6   1   33.60    3.90
  -3  -6  -1   21.90    3.10
  -3  -6  -1   15.40    3.70
  -3  -6  -1   15.10    3.90
  -3  -6  -1   15.40    2.70
  -3  -6  -1    9.30    2.80
   3   6   1   13.30    3.70
   3   6   1   11.80    3.60
   3   6   1   12.20    2.60
   3   6   1   11.40    3.10
   3   6   1    8.70    3.40
  -4  -6  -1   12.30    3.80
  -4  -6  -1    6.30    2.40
  -4  -6  -1    2.30    3.80
  -4  -6  -1    5.50    3.90
  -4  -6  -1    1.70    2.80
   4   6   1    1.00    3.60
   4   6   1   12.40    3.50
   4   6   1    0.80    3.10
   4   6   1    6.60    3.80
  -5  -6  -1    3.00    4.10
  -5  -6  -1   -2.70    2.90
  -5  -6  -1    6.50    4.00
  -5  -6  -1    5.30    4.10
   5   6   1    6.20    2.90
   5   6   1    4.10    3.90
   5   6   1    2.10    3.60
   5   6   1    0.40    3.80
   5   6   1    1.50    4.00
  -6  -6  -1  106.99    7.70
  -6  -6  -1  100.89    7.40
  -6  -6  -1   87.29    6.30
  -6  -6  -1  103.79    7.70
   6   6   1  106.19    7.90
   6   6   1  101.69    7.30
   6   6   1   90.69    7.20
   6   6   1  101.39    6.90
   6   6   1   98.99    6.70
  -7  -6  -1   19.10    5.60
  -7  -6  -1   32.60    5.80
  -7  -6  -1   25.30    4.70
  -7  -6  -1   28.60    5.70
   7   6   1   34.50    5.90
   7   6   1   29.00    5.90
   7   6   1   25.10    5.50
   7   6   1   26.20    5.10
   7   6   1   30.20    5.10
  -8  -6  -1  104.49    8.50
  -8  -6  -1  118.89    9.10
  -8  -6  -1  111.99    8.80
   8   6   1   92.89    8.30
   8   6   1  121.19    9.30
   8   6   1  102.49    7.80
   8   6   1  103.69    8.60
   8   6   1   93.99    8.00
  -9  -6  -1    1.90    5.40
  -9  -6  -1   -3.20    5.50
  -9  -6  -1    9.30    6.80
   9   6   1   -1.10    5.00
   9   6   1   -0.40    5.30
   9   6   1    0.10    5.30
 -10  -6  -1   31.70    7.00
 -10  -6  -1   11.30    6.40
  10   6   1   18.90    5.90
  15  -7  -1   16.10    5.80
  15  -7  -1    1.30    5.80
 -15   7   1   11.90    6.50
 -15   7   1    6.60    5.70
 -15   7   1    9.80    5.50
 -15   7   1   -2.80    6.00
  14  -7  -1   -2.00    4.60
  14  -7  -1    5.60    5.70
 -14   7   1    9.20    6.00
 -14   7   1   -0.40    5.30
 -14   7   1   -4.00    4.90
 -14   7   1    2.90    5.40
  13  -7  -1    6.90    4.80
  13  -7  -1    3.00    5.20
 -13   7   1   -4.10    4.70
 -13   7   1   -1.30    5.10
 -13   7   1    4.10    5.30
  12  -7  -1   10.90    4.70
  12  -7  -1   10.00    5.00
  12  -7  -1    7.50    4.60
 -12   7   1   16.70    5.60
 -12   7   1   11.30    5.10
 -12   7   1   10.00    5.10
  11  -7  -1   56.59    6.10
  11  -7  -1   54.79    6.30
  11  -7  -1   49.80    5.10
  11  -7  -1   54.39    5.90
 -11   7   1   59.09    6.50
 -11   7   1   47.00    6.30
  10  -7  -1   19.80    4.40
  10  -7  -1   22.70    4.60
  10  -7  -1   20.20    4.60
  10  -7  -1   15.90    4.50
  10  -7  -1   20.60    4.30
 -10   7   1   14.80    4.80
 -10   7   1   22.50    5.20
   9  -7  -1   54.69    5.10
   9  -7  -1   62.49    5.60
   9  -7  -1   64.99    5.70
   9  -7  -1   66.69    5.60
   9  -7  -1   72.49    5.70
  -9   7   1   71.89    5.30
  -9   7   1   65.39    5.50
  -9   7   1   64.89    5.30
  -9   7   1   63.59    5.30
   8  -7  -1   -5.40    2.70
   8  -7  -1   -1.50    2.00
   8  -7  -1    2.70    2.70
   8  -7  -1   -4.00    2.90
   8  -7  -1   10.60    3.70
   8  -7  -1    4.60    3.30
  -8   7   1    3.20    3.70
  -8   7   1    1.40    3.60
  -8   7   1   -2.90    3.20
  -8   7   1   -0.20    3.00
   7  -7  -1  309.37   10.60
   7  -7  -1  326.67    9.70
   7  -7  -1  328.57   10.00
   7  -7  -1  341.27   10.60
   7  -7  -1  337.97   10.50
   7  -7  -1  332.87   10.70
   7  -7  -1  323.67   11.00
  -7   7   1  332.37   10.60
  -7   7   1  326.57   11.00
  -7   7   1  327.87   10.80
  -7   7   1  343.57   11.30
   6  -7  -1  165.48    7.00
   6  -7  -1  152.28    5.60
   6  -7  -1  161.18    7.20
   6  -7  -1  162.18    6.20
   6  -7  -1  159.98    6.80
   6  -7  -1  156.58    6.40
   6  -7  -1  166.28    6.80
  -6   7   1  187.58    7.30
  -6   7   1  151.88    6.30
  -6   7   1  160.38    8.10
  -6   7   1  154.78    7.40
  -6   7   1  164.28    7.20
   5  -7  -1   17.40    2.10
   5  -7  -1   16.60    3.10
   5  -7  -1   19.70    3.10
   5  -7  -1   20.20    3.00
   5  -7  -1   20.00    2.80
   5  -7  -1   20.30    3.20
   5  -7  -1   15.40    3.00
  -5   7   1   19.40    3.30
  -5   7   1   16.20    3.30
  -5   7   1   18.30    3.20
  -5   7   1   20.10    3.50
  -5   7   1   22.60    3.50
   4  -7  -1   94.49    5.20
   4  -7  -1  101.89    4.60
   4  -7  -1  104.29    5.20
   4  -7  -1  109.59    5.10
   4  -7  -1   99.19    6.00
   4  -7  -1   92.59    3.50
   4  -7  -1   91.49    4.20
   4  -7  -1   96.79    5.10
  -4   7   1  102.19    6.10
  -4   7   1   95.89    3.80
  -4   7   1  112.59    5.50
  -4   7   1  101.89    4.80
  -4   7   1   87.69    6.00
  -4   7   1  108.99    5.40
   3  -7  -1   51.59    3.80
   3  -7  -1   51.29    3.70
   3  -7  -1   46.40    4.40
   3  -7  -1   46.00    3.40
   3  -7  -1   46.40    3.10
   3  -7  -1   55.89    4.00
   3  -7  -1   50.39    4.00
  -3   7   1   43.90    4.50
  -3   7   1   47.40    3.00
  -3   7   1   45.80    4.20
  -3   7   1   49.70    4.10
  -3   7   1   48.60    3.50
   2  -7  -1  158.58    5.90
   2  -7  -1  153.98    4.40
   2  -7  -1  158.18    6.20
   2  -7  -1  152.58    4.90
   2  -7  -1  157.28    6.30
   2  -7  -1  150.58    6.30
   2  -7  -1  153.98    6.20
   2  -7  -1  161.68    6.20
  -2   7   1  166.98    6.00
  -2   7   1  155.28    6.30
  -2   7   1  152.18    7.60
  -2   7   1  160.88    7.20
  -2   7   1  157.18    4.90
  -2   7   1  156.28    5.70
   1  -7  -1   -0.50    2.30
   1  -7  -1    0.60    1.90
   1  -7  -1    2.10    1.30
   1  -7  -1    2.60    3.20
   1  -7  -1   -0.70    2.40
   1  -7  -1    4.90    2.50
   1  -7  -1    4.90    2.60
   1  -7  -1    1.00    2.40
   1  -7  -1    3.40    1.30
  -1   7   1   -1.40    2.60
  -1   7   1    3.60    2.40
  -1   7   1    0.90    1.30
  -1   7   1    2.80    2.30
  -1   7   1    4.00    2.10
  -1   7   1    1.10    2.30
   0  -7  -1  136.89    5.70
   0  -7  -1  132.09    6.20
   0  -7  -1  140.39    6.20
   0  -7  -1  135.89    6.10
   0  -7  -1  137.89    5.70
   0  -7  -1  140.89    5.50
   0   7   1  138.09    5.50
   0   7   1  151.28    6.40
   0   7   1  133.79    5.00
   0   7   1  133.09    5.70
   0   7   1  141.49    7.60
   0   7   1  131.49    5.70
  -1  -7  -1  140.49    6.70
  -1  -7  -1  146.49    6.80
  -1  -7  -1  139.89    6.20
  -1  -7  -1  147.69    6.60
  -1  -7  -1  145.39    5.90
  -1  -7  -1  141.89    6.60
   1   7   1  152.48    7.90
   1   7   1  138.99    6.20
   1   7   1  142.49    5.80
   1   7   1  141.59    5.60
   1   7   1  161.48    6.00
   1   7   1  141.29    6.90
  -2  -7  -1    2.20    3.40
  -2  -7  -1    4.70    3.40
  -2  -7  -1    4.90    3.30
  -2  -7  -1    1.50    3.20
  -2  -7  -1    0.80    2.30
   2   7   1    2.60    3.00
   2   7   1    3.70    2.50
   2   7   1    2.00    2.50
   2   7   1   -0.20    2.80
   2   7   1    3.10    2.50
   2   7   1    3.20    3.30
  -3  -7  -1   17.20    3.30
  -3  -7  -1   22.00    4.40
  -3  -7  -1   27.70    4.50
  -3  -7  -1   18.50    4.30
  -3  -7  -1   22.80    3.40
   3   7   1   17.50    3.70
   3   7   1   24.70    3.70
   3   7   1   20.40    4.10
   3   7   1   21.30    3.80
  -4  -7  -1    4.50    2.90
  -4  -7  -1    0.50    4.20
  -4  -7  -1   -1.20    3.60
  -4  -7  -1    1.60    4.00
  -4  -7  -1    1.30    3.90
   4   7   1    4.20    3.40
   4   7   1   -5.60    3.80
   4   7   1    3.50    3.90
  -5  -7  -1   60.19    6.50
  -5  -7  -1   59.59    6.10
  -5  -7  -1   56.59    5.10
  -5  -7  -1   58.59    6.10
   5   7   1   67.59    6.60
   5   7   1   62.09    6.10
   5   7   1   53.49    6.10
   5   7   1   71.59    6.40
  -6  -7  -1   12.80    5.30
  -6  -7  -1    5.10    4.80
  -6  -7  -1   22.60    5.20
   6   7   1   20.70    5.10
   6   7   1   11.40    4.80
   6   7   1   17.40    4.80
   6   7   1   13.20    5.00
  -7  -7  -1  133.99    9.20
  -7  -7  -1  131.39    9.10
  -7  -7  -1  105.89    8.80
   7   7   1  130.49    8.70
   7   7   1  130.19    8.50
   7   7   1  126.09    9.40
   7   7   1  114.79    8.80
  -8  -7  -1   46.70    7.30
  -8  -7  -1   53.19    7.10
  -8  -7  -1   68.69    7.70
   8   7   1   36.60    5.90
   8   7   1   54.89    7.30
   8   7   1   57.09    7.50
   8   7   1   59.39    7.40
  -9  -7  -1    9.60    5.80
  -9  -7  -1    1.10    5.80
   9   7   1   10.60    5.60
   9   7   1    8.10    6.00
   9   7   1    2.90    5.30
  15  -8  -1    1.70    5.00
  15  -8  -1    5.00    5.70
 -15   8   1    1.60    5.70
 -15   8   1   -2.80    5.90
 -15   8   1    6.50    5.40
 -15   8   1    0.30    5.70
  14  -8  -1   47.20    6.80
  14  -8  -1   35.30    6.70
 -14   8   1   45.80    7.40
 -14   8   1   48.30    7.30
 -14   8   1   39.60    7.40
  13  -8  -1    4.90    4.90
  13  -8  -1   -9.20    4.10
  13  -8  -1    4.40    4.70
 -13   8   1   -1.50    4.80
 -13   8   1    5.40    5.30
 -13   8   1    0.70    5.20
  12  -8  -1   27.40    5.30
  12  -8  -1   33.80    5.50
  12  -8  -1   34.10    5.70
 -12   8   1   22.90    6.00
 -12   8   1   20.60    4.50
  11  -8  -1   25.00    4.90
  11  -8  -1   27.10    4.90
  11  -8  -1   19.40    4.70
  11  -8  -1   25.90    4.90
 -11   8   1   12.70    5.30
 -11   8   1   15.00    5.00
  10  -8  -1    0.90    3.70
  10  -8  -1    0.70    3.60
  10  -8  -1    2.60    3.40
  10  -8  -1   -4.50    3.60
  10  -8  -1    0.70    3.90
 -10   8   1    6.40    4.50
 -10   8   1    5.90    3.60
 -10   8   1   -5.60    3.90
 -10   8   1    3.60    3.60
   9  -8  -1   43.30    5.60
   9  -8  -1   56.29    5.10
   9  -8  -1   63.79    5.10
   9  -8  -1   58.39    5.00
   9  -8  -1   64.09    5.70
   9  -8  -1   51.09    5.40
  -9   8   1   57.99    5.90
  -9   8   1   52.99    5.20
  -9   8   1   67.59    5.80
  -9   8   1   63.99    5.70
   8  -8  -1   93.09    5.50
   8  -8  -1  100.79    6.20
   8  -8  -1  104.49    5.80
   8  -8  -1  102.79    7.00
   8  -8  -1  101.29    5.80
  -8   8   1   98.09    6.40
  -8   8   1  100.69    6.70
  -8   8   1  119.49    7.40
   7  -8  -1   64.49    4.40
   7  -8  -1   76.59    5.70
   7  -8  -1   77.39    5.30
   7  -8  -1   68.59    5.60
   7  -8  -1   75.29    4.70
  -7   8   1   64.89    5.80
  -7   8   1   78.69    5.60
  -7   8   1   63.39    5.10
  -7   8   1   70.29    5.60
   6  -8  -1   12.00    3.40
   6  -8  -1    5.40    2.90
   6  -8  -1    2.30    2.90
   6  -8  -1    5.90    2.40
   6  -8  -1   13.20    3.20
   6  -8  -1    6.90    2.60
  -6   8   1    2.70    2.20
  -6   8   1    5.80    3.10
  -6   8   1    5.10    3.00
  -6   8   1    8.90    3.30
   5  -8  -1   53.49    4.30
   5  -8  -1   53.29    4.50
   5  -8  -1   52.29    4.50
   5  -8  -1   52.49    4.60
   5  -8  -1   54.59    3.80
   5  -8  -1   56.99    4.60
   5  -8  -1   49.20    3.20
  -5   8   1   43.40    4.40
  -5   8   1   53.39    5.00
  -5   8   1   45.90    4.80
  -5   8   1   55.09    4.10
  -5   8   1   54.99    4.70
   4  -8  -1  200.18    7.50
   4  -8  -1  204.48    7.70
   4  -8  -1  200.98    7.40
   4  -8  -1  200.98    7.60
   4  -8  -1  192.98    6.40
   4  -8  -1  197.78    7.70
  -4   8   1  208.18    7.90
  -4   8   1  199.48    9.20
  -4   8   1  181.08    8.50
  -4   8   1  196.68    6.30
  -4   8   1  195.08    7.80
   3  -8  -1  223.78    8.00
   3  -8  -1  200.68    6.30
   3  -8  -1  228.18    8.00
   3  -8  -1  210.78    7.50
   3  -8  -1  209.98    8.00
   3  -8  -1  228.68    7.90
  -3   8   1  207.78    8.90
  -3   8   1  210.88    8.10
  -3   8   1  220.58    8.10
  -3   8   1  206.88    9.50
  -3   8   1  203.68    6.80
   2  -8  -1   33.60    3.80
   2  -8  -1   29.00    3.70
   2  -8  -1   28.90    3.20
   2  -8  -1   30.90    3.60
   2  -8  -1   31.30    3.70
   2  -8  -1   27.70    3.80
  -2   8   1   24.10    3.50
  -2   8   1   31.30    3.30
  -2   8   1   27.70    3.70
  -2   8   1   28.50    3.80
  -2   8   1   30.80    2.70
  -2   8   1   25.10    4.20
   1  -8  -1  176.38    6.80
   1  -8  -1  183.48    6.60
   1  -8  -1  171.88    7.20
   1  -8  -1  178.78    7.30
   1  -8  -1  172.48    7.30
   1  -8  -1  180.48    7.40
  -1   8   1  166.58    9.00
  -1   8   1  180.08    7.10
  -1   8   1  164.08    6.10
  -1   8   1  177.78    7.10
  -1   8   1  182.08    7.20
   0  -8  -1   18.50    3.60
   0  -8  -1   20.60    3.60
   0  -8  -1   18.80    3.70
   0  -8  -1   19.70    3.60
   0  -8  -1   19.00    3.00
   0   8   1   20.50    3.20
   0   8   1   15.50    3.70
   0   8   1   16.50    2.90
   0   8   1   13.00    3.00
   0   8   1   18.10    2.40
  -1  -8  -1  184.18    8.00
  -1  -8  -1  178.48    7.80
  -1  -8  -1  185.08    7.90
  -1  -8  -1  175.58    6.90
  -1  -8  -1  169.78    7.70
   1   8   1  171.98    7.30
   1   8   1  182.78    8.20
   1   8   1  167.78    6.80
   1   8   1  165.08    7.10
   1   8   1  179.38    6.60
  -2  -8  -1   84.59    6.30
  -2  -8  -1   94.09    6.40
  -2  -8  -1   87.19    6.50
  -2  -8  -1   92.79    5.30
  -2  -8  -1   91.19    6.40
   2   8   1   99.79    6.30
   2   8   1   88.99    5.40
   2   8   1   93.79    6.80
  -3  -8  -1    3.10    4.00
  -3  -8  -1    8.10    4.20
  -3  -8  -1    2.90    2.90
  -3  -8  -1   -2.00    3.60
  -3  -8  -1   -2.70    3.70
   3   8   1   -0.30    3.90
   3   8   1    5.80    3.90
   3   8   1   -1.60    3.00
  -4  -8  -1   43.50    5.60
  -4  -8  -1   38.00    5.30
  -4  -8  -1   41.50    5.70
  -4  -8  -1   38.70    5.40
  -4  -8  -1   37.30    5.10
   4   8   1   46.40    6.10
   4   8   1   38.20    5.00
   4   8   1   39.00    5.50
  -5  -8  -1   67.09    7.00
  -5  -8  -1   59.19    6.50
  -5  -8  -1   60.49    5.70
  -5  -8  -1   75.39    7.10
   5   8   1   68.59    6.50
   5   8   1   76.89    7.20
   5   8   1   62.39    6.70
   5   8   1   68.29    7.20
  -6  -8  -1    3.00    5.00
  -6  -8  -1    3.10    5.00
  -6  -8  -1   -0.70    5.00
  -6  -8  -1   -8.30    4.20
   6   8   1    2.30    4.80
   6   8   1    0.20    4.30
   6   8   1    4.10    4.60
   6   8   1    0.50    5.00
  -7  -8  -1   53.49    6.90
  -7  -8  -1   55.09    7.00
  -7  -8  -1   58.79    7.50
  -7  -8  -1   51.59    7.40
   7   8   1   53.99    6.90
   7   8   1   45.30    7.10
   7   8   1   58.69    7.60
   7   8   1   46.90    6.40
  -8  -8  -1    6.90    5.80
  -8  -8  -1    9.30    5.80
  -8  -8  -1   11.10    6.10
  -8  -8  -1   14.60    9.60
   8   8   1    3.20    4.70
   8   8   1   11.90    6.10
   8   8   1    7.50    5.90
   8   8   1    6.90    5.50
  14  -9  -1    9.20    5.00
  14  -9  -1   13.90    5.40
 -14   9   1   31.50    6.40
 -14   9   1   16.50    6.40
 -14   9   1    1.00    5.80
  13  -9  -1   26.30    5.80
  13  -9  -1   25.10    5.60
 -13   9   1   20.20    5.90
 -13   9   1   19.90    4.90
  12  -9  -1    2.70    4.40
  12  -9  -1    2.30    4.40
 -12   9   1    6.20    4.00
 -12   9   1   -3.90    4.60
  11  -9  -1   15.40    4.80
  11  -9  -1   12.70    4.60
  11  -9  -1    5.90    4.20
  11  -9  -1   10.70    4.70
 -11   9   1   19.30    5.20
 -11   9   1   14.90    4.50
 -11   9   1    9.10    5.10
  10  -9  -1   35.60    5.30
  10  -9  -1   36.50    5.40
  10  -9  -1   46.40    4.80
  10  -9  -1   41.90    5.70
 -10   9   1   33.80    5.50
 -10   9   1   40.00    5.40
 -10   9   1   44.80    5.40
 -10   9   1   40.40    5.80
   9  -9  -1    5.10    3.30
   9  -9  -1    6.80    4.20
   9  -9  -1   10.10    3.90
   9  -9  -1   11.50    4.10
   9  -9  -1    7.90    3.80
  -9   9   1   10.40    4.10
  -9   9   1    8.70    4.40
  -9   9   1    6.90    4.80
  -9   9   1    7.00    4.10
   8  -9  -1  168.08    7.70
   8  -9  -1  161.78    7.70
   8  -9  -1  168.48    8.20
   8  -9  -1  156.08    6.90
   8  -9  -1  171.88    8.00
  -8   9   1  155.98    8.40
  -8   9   1  179.28    8.90
  -8   9   1  173.98    8.40
   7  -9  -1   23.50    4.00
   7  -9  -1   19.20    3.40
   7  -9  -1   17.40    4.00
   7  -9  -1   12.30    3.30
   7  -9  -1   23.60    4.10
  -7   9   1   15.50    4.30
  -7   9   1   18.20    4.30
  -7   9   1   17.90    4.20
   6  -9  -1    5.20    3.30
   6  -9  -1    7.50    3.40
   6  -9  -1   14.00    3.60
   6  -9  -1   10.10    2.80
   6  -9  -1    6.00    3.20
  -6   9   1   13.80    3.90
  -6   9   1   10.30    3.80
  -6   9   1    3.70    3.60
   5  -9  -1   73.49    4.60
   5  -9  -1   84.49    5.80
   5  -9  -1   79.39    4.80
   5  -9  -1   77.89    5.50
   5  -9  -1   72.19    4.80
   5  -9  -1   75.79    5.60
  -5   9   1   78.69    5.80
  -5   9   1   85.29    6.10
  -5   9   1   82.89    5.90
   4  -9  -1    6.80    3.10
   4  -9  -1    8.20    2.10
   4  -9  -1   15.00    3.20
   4  -9  -1    5.80    3.20
   4  -9  -1    7.20    2.50
   4  -9  -1    7.80    3.30
  -4   9   1    4.70    3.30
  -4   9   1    5.00    3.30
  -4   9   1    6.50    2.40
   3  -9  -1  106.09    6.20
   3  -9  -1  102.39    6.20
   3  -9  -1  115.09    6.10
   3  -9  -1  116.09    6.50
   3  -9  -1  114.19    5.70
  -3   9   1  122.99    6.50
  -3   9   1  100.69    6.30
  -3   9   1  107.39    5.30
  -3   9   1  108.99    8.10
   2  -9  -1  292.17    9.80
   2  -9  -1  283.97    9.50
   2  -9  -1  274.67    9.60
   2  -9  -1  273.17    9.70
   2  -9  -1  268.97    9.00
   2  -9  -1  280.47    9.90
  -2   9   1  259.07   12.10
  -2   9   1  274.67    9.70
  -2   9   1  271.37    9.20
  -2   9   1  264.27    9.60
   1  -9  -1  154.28    6.50
   1  -9  -1  145.59    6.60
   1  -9  -1  151.38    6.70
   1  -9  -1  169.28    7.60
   1  -9  -1  141.69    6.60
   1  -9  -1  161.98    7.40
  -1   9   1  170.38    7.30
  -1   9   1  149.88    6.10
  -1   9   1  154.08    7.20
  -1   9   1  161.88    7.20
   0  -9  -1  240.08    8.70
   0  -9  -1  226.98    9.10
   0  -9  -1  229.18    9.20
   0  -9  -1  249.38    9.50
   0  -9  -1  241.78    8.30
   0   9   1  231.88    9.00
   0   9   1  224.58    8.30
   0   9   1  226.18    9.30
   0   9   1  219.28    8.50
  -1  -9  -1   66.09    5.80
  -1  -9  -1   55.89    5.50
  -1  -9  -1   59.39    4.70
  -1  -9  -1   62.39    5.60
  -1  -9  -1   58.79    5.50
   1   9   1   55.49    4.60
   1   9   1   60.89    5.10
   1   9   1   67.59    4.90
   1   9   1   58.49    5.70
  -2  -9  -1   41.60    5.20
  -2  -9  -1   36.90    5.20
  -2  -9  -1   39.10    4.90
  -2  -9  -1   41.70    5.10
   2   9   1   43.80    5.00
   2   9   1   29.30    4.50
   2   9   1   38.00    5.50
  -3  -9  -1  155.68    8.50
  -3  -9  -1  164.98    8.90
  -3  -9  -1  168.28    8.20
  -3  -9  -1  175.38    8.90
   3   9   1  157.48    7.80
   3   9   1  161.48    9.40
   3   9   1  184.38    9.00
  -4  -9  -1   78.09    7.20
  -4  -9  -1   80.29    7.00
  -4  -9  -1   76.69    6.90
  -4  -9  -1   65.09    6.60
   4   9   1   60.79    6.00
   4   9   1   73.79    7.40
   4   9   1   57.99    6.60
   4   9   1   75.19    7.20
  -5  -9  -1    8.40    4.90
  -5  -9  -1   10.80    5.20
  -5  -9  -1   22.10    6.10
  -5  -9  -1    9.60    5.20
   5   9   1   11.30    5.40
   5   9   1   18.20    4.90
   5   9   1   12.50    5.20
   5   9   1    8.30    5.00
  -6  -9  -1    2.00    4.90
  -6  -9  -1    7.30    5.40
  -6  -9  -1    7.10    5.20
  -6  -9  -1   -2.50    5.00
   6   9   1    6.40    4.90
   6   9   1    7.20    4.80
   6   9   1   -0.80    3.70
   6   9   1    8.90    5.40
  -7  -9  -1    4.80    5.70
  -7  -9  -1   14.90    5.40
  -7  -9  -1   -1.00    5.30
  -7  -9  -1   -5.40    5.00
   7   9   1   11.60    6.00
   7   9   1    5.20    5.10
   7   9   1   -2.80    4.80
  -8  -9  -1   62.79    8.10
  -8  -9  -1   65.99    7.00
  -8  -9  -1   46.50    7.50
   8   9   1   47.40    7.30
   8   9   1   49.50    6.80
   8   9   1   52.39    7.90
   8   9   1   45.10    7.80
  14 -10  -1    3.80    4.80
  14 -10  -1    3.30    4.90
 -14  10   1    4.60    5.60
 -14  10   1   -4.90    5.60
  13 -10  -1   -3.40    4.50
  13 -10  -1    2.10    4.80
 -13  10   1    0.20    5.50
 -13  10   1    1.60    5.10
  12 -10  -1   18.10    5.20
  12 -10  -1   11.50    4.80
 -12  10   1   10.50    5.40
 -12  10   1   14.70    5.80
  11 -10  -1    3.00    4.40
  11 -10  -1    5.40    4.40
  11 -10  -1    1.20    4.10
  11 -10  -1    4.70    4.30
 -11  10   1    8.20    4.70
 -11  10   1   -0.70    4.90
 -11  10   1   -5.90    4.20
 -11  10   1   -0.30    4.20
  10 -10  -1   46.90    5.70
  10 -10  -1   47.10    6.20
  10 -10  -1   28.50    4.50
  10 -10  -1   32.60    5.20
  10 -10  -1   42.10    5.60
 -10  10   1   41.80    6.30
 -10  10   1   31.90    5.40
 -10  10   1   43.90    5.90
 -10  10   1   44.00    6.00
   9 -10  -1   15.70    4.50
   9 -10  -1   14.80    4.70
   9 -10  -1   11.30    4.00
   9 -10  -1   17.20    4.40
  -9  10   1    1.20    4.30
  -9  10   1   13.70    4.70
  -9  10   1   12.80    4.50
   8 -10  -1  135.49    7.20
   8 -10  -1  156.28    8.40
   8 -10  -1  138.49    7.90
   8 -10  -1  146.09    7.60
  -8  10   1  143.39    8.20
  -8  10   1  133.99    8.20
  -8  10   1  119.79    8.30
   7 -10  -1   34.30    4.80
   7 -10  -1   30.00    4.80
   7 -10  -1   42.30    4.80
   7 -10  -1   32.70    4.80
   7 -10  -1   36.00    4.20
  -7  10   1   42.50    5.20
  -7  10   1   41.90    5.40
  -7  10   1   28.90    5.00
   6 -10  -1   -0.10    3.40
   6 -10  -1   -1.20    3.30
   6 -10  -1   -1.00    2.50
   6 -10  -1   -1.90    2.30
   6 -10  -1    1.80    3.30
   6 -10  -1   -2.40    3.00
  -6  10   1    3.00    3.90
  -6  10   1    0.60    2.70
  -6  10   1    3.50    3.70
   5 -10  -1    3.10    3.50
   5 -10  -1    4.50    2.60
   5 -10  -1    1.30    3.10
   5 -10  -1   -1.10    3.10
   5 -10  -1    1.00    3.10
   5 -10  -1   -1.90    3.10
  -5  10   1    0.50    3.50
  -5  10   1   -3.80    3.50
  -5  10   1    2.90    3.40
   4 -10  -1  168.48    8.00
   4 -10  -1  157.88    7.30
   4 -10  -1  153.58    7.90
   4 -10  -1  171.68    7.60
   4 -10  -1  178.68    8.20
  -4  10   1  156.08    8.00
  -4  10   1  174.38    8.30
   3 -10  -1  152.28    7.70
   3 -10  -1  148.19    6.90
   3 -10  -1  157.98    7.80
   3 -10  -1  153.78    7.40
   3 -10  -1  151.18    7.80
  -3  10   1  158.78    6.70
  -3  10   1  160.08    7.80
  -3  10   1  153.58    7.80
   2 -10  -1   41.10    5.00
   2 -10  -1   42.00    5.00
   2 -10  -1   40.10    4.20
   2 -10  -1   41.50    4.80
   2 -10  -1   45.50    4.30
   2 -10  -1   53.19    5.20
  -2  10   1   50.79    4.50
  -2  10   1   49.60    4.70
  -2  10   1   37.90    4.70
   1 -10  -1    5.50    2.90
   1 -10  -1    0.70    2.40
   1 -10  -1    0.10    2.50
   1 -10  -1   -0.90    2.50
   1 -10  -1    3.10    2.80
   1 -10  -1    2.70    3.50
  -1  10   1   -2.00    3.10
  -1  10   1    1.10    3.30
  -1  10   1    2.30    3.30
   0 -10  -1    6.30    3.50
   0 -10  -1   11.10    4.10
   0 -10  -1    8.90    3.90
   0 -10  -1   17.00    4.30
   0 -10  -1    7.30    3.70
   0 -10  -1   16.60    4.30
   0  10   1   12.90    4.20
   0  10   1   11.50    3.60
   0  10   1   19.80    3.50
   0  10   1   10.60    3.40
  -1 -10  -1   23.30    4.70
  -1 -10  -1   14.50    4.30
  -1 -10  -1   25.10    4.80
  -1 -10  -1   22.10    3.80
  -1 -10  -1   20.10    4.50
   1  10   1   27.40    5.10
   1  10   1   26.30    4.20
   1  10   1   17.50    3.70
  -2 -10  -1   54.59    6.10
  -2 -10  -1   52.79    6.00
  -2 -10  -1   51.39    5.80
  -2 -10  -1   48.50    5.80
   2  10   1   58.59    5.90
   2  10   1   51.89    5.50
  -3 -10  -1  202.88   10.00
  -3 -10  -1  181.08    9.60
  -3 -10  -1  195.58   10.10
  -3 -10  -1  210.98   10.30
   3  10   1  205.18   10.60
   3  10   1  190.38    9.80
   3  10   1  202.18   10.90
  -4 -10  -1    1.00    4.80
  -4 -10  -1    2.50    3.50
  -4 -10  -1   -2.20    4.40
  -4 -10  -1    2.10    4.50
   4  10   1   -2.80    4.60
   4  10   1    4.40    4.70
   4  10   1   -1.10    4.50
  -5 -10  -1    3.10    4.70
  -5 -10  -1   -0.70    5.10
  -5 -10  -1   -1.20    4.80
  -5 -10  -1   -7.90    4.20
   5  10   1    2.50    3.60
   5  10   1    4.70    5.30
   5  10   1   -4.50    4.90
  -6 -10  -1    5.90    5.10
  -6 -10  -1   -6.10    5.10
  -6 -10  -1    5.80    5.60
  -6 -10  -1    6.20    5.20
   6  10   1    5.00    5.70
   6  10   1  -11.10    4.70
   6  10   1   -5.90    5.20
  -7 -10  -1   57.69    7.90
  -7 -10  -1   46.70    7.30
  -7 -10  -1   58.59    7.70
   7  10   1   49.60    7.90
   7  10   1   43.90    7.00
   7  10   1   58.89    8.00
  14 -11  -1   21.10    5.70
  14 -11  -1   15.90    5.70
 -14  11   1   13.00    6.50
 -14  11   1   28.50    6.80
  13 -11  -1    7.00    5.00
  13 -11  -1    7.40    5.20
 -13  11   1    3.60    5.90
 -13  11   1   12.30    5.80
  12 -11  -1    7.70    5.10
  12 -11  -1    2.90    4.60
 -12  11   1   16.90    5.60
 -12  11   1    8.60    6.00
 -12  11   1   12.70    5.80
  11 -11  -1   43.70    6.00
  11 -11  -1   56.59    6.50
  11 -11  -1   53.49    5.80
 -11  11   1   49.70    6.40
 -11  11   1   61.89    7.30
 -11  11   1   43.20    6.50
 -11  11   1   54.19    6.50
  10 -11  -1   15.40    4.60
  10 -11  -1   11.10    4.90
  10 -11  -1   22.80    5.20
  10 -11  -1   12.60    4.50
 -10  11   1    9.30    3.60
 -10  11   1   15.20    5.10
 -10  11   1   20.80    5.40
 -10  11   1   17.20    5.20
   9 -11  -1   57.99    6.00
   9 -11  -1   59.59    5.60
   9 -11  -1   53.59    5.50
   9 -11  -1   51.89    6.20
  -9  11   1   46.80    6.10
  -9  11   1   57.19    6.50
  -9  11   1   60.19    6.80
   8 -11  -1    4.90    4.10
   8 -11  -1    8.40    4.00
   8 -11  -1    1.10    3.20
   8 -11  -1   -4.40    3.80
  -8  11   1    4.40    4.50
  -8  11   1    4.70    4.50
  -8  11   1   -6.50    4.20
   7 -11  -1   54.89    5.50
   7 -11  -1   52.09    5.80
   7 -11  -1   50.69    4.80
   7 -11  -1   63.19    6.00
   7 -11  -1   52.49    5.80
  -7  11   1   51.69    6.10
  -7  11   1   50.09    6.00
  -7  11   1   47.80    5.90
   6 -11  -1   16.10    3.60
   6 -11  -1   24.80    4.30
   6 -11  -1   24.20    4.40
   6 -11  -1   29.00    4.90
   6 -11  -1   24.90    4.80
  -6  11   1   21.30    4.90
  -6  11   1   30.60    5.00
  -6  11   1   21.70    4.80
   5 -11  -1   94.49    6.40
   5 -11  -1   79.29    6.40
   5 -11  -1   83.69    6.20
   5 -11  -1   76.39    6.50
   5 -11  -1   90.79    6.70
  -5  11   1   92.09    6.60
  -5  11   1   82.99    6.60
  -5  11   1   77.59    6.80
   4 -11  -1   97.29    6.90
   4 -11  -1   89.49    6.40
   4 -11  -1   93.69    6.80
   4 -11  -1   90.49    6.10
   4 -11  -1   98.19    7.00
  -4  11   1   90.09    6.90
  -4  11   1   88.99    6.10
   3 -11  -1   -1.40    3.60
   3 -11  -1   -0.60    3.60
   3 -11  -1   -4.20    3.50
   3 -11  -1    2.10    3.00
   3 -11  -1    6.70    3.60
  -3  11   1   -0.70    2.90
  -3  11   1    0.50    3.70
  -3  11   1   -1.30    3.70
   2 -11  -1   21.60    3.80
   2 -11  -1   15.30    4.10
   2 -11  -1   21.70    4.60
   2 -11  -1   19.40    4.50
   2 -11  -1   21.50    4.50
   2 -11  -1   13.60    4.10
  -2  11   1   21.70    4.40
  -2  11   1   22.40    4.50
  -2  11   1   20.20    4.10
   1 -11  -1   18.30    4.50
   1 -11  -1    8.20    4.00
   1 -11  -1   12.50    4.10
   1 -11  -1    8.60    4.00
   1 -11  -1   10.80    3.40
   1 -11  -1   10.50    4.30
  -1  11   1   -0.70    3.40
  -1  11   1   13.30    4.30
  -1  11   1   12.10    4.10
   0 -11  -1   18.50    4.70
   0 -11  -1   15.40    4.60
   0 -11  -1   15.10    4.60
   0 -11  -1   20.80    4.70
   0 -11  -1   15.90    4.40
   0  11   1   20.20    4.30
   0  11   1   19.20    4.10
   0  11   1   16.60    4.70
  -1 -11  -1   20.00    4.80
  -1 -11  -1   11.70    4.50
  -1 -11  -1   17.60    4.80
  -1 -11  -1   15.60    4.80
   1  11   1   15.30    4.20
   1  11   1    0.70    4.60
  -2 -11  -1  129.39    8.50
  -2 -11  -1  136.79    8.90
  -2 -11  -1  144.09    8.80
  -2 -11  -1  139.49    9.00
   2  11   1  114.09    8.20
   2  11   1  135.49    9.50
  -3 -11  -1    5.30    4.80
  -3 -11  -1    7.10    4.90
  -3 -11  -1   13.60    5.00
  -3 -11  -1    0.40    4.60
   3  11   1    3.50    4.90
   3  11   1   11.60    5.00
   3  11   1   -2.60    4.70
  -4 -11  -1    8.70    5.10
  -4 -11  -1   12.80    5.10
  -4 -11  -1   19.10    5.50
  -4 -11  -1   13.10    5.30
   4  11   1   17.80    5.80
   4  11   1   15.80    5.40
   4  11   1   16.00    5.80
  -5 -11  -1    1.30    5.20
  -5 -11  -1    7.30    5.10
  -5 -11  -1    4.30    5.60
  -5 -11  -1    4.00    5.00
   5  11   1    2.30    5.30
   5  11   1    0.70    3.90
   5  11   1   -5.50    4.70
  -6 -11  -1   20.40    6.30
  -6 -11  -1   28.90    6.50
  -6 -11  -1   15.80    6.00
   6  11   1   14.10    6.00
   6  11   1   14.00    6.30
  14 -12  -1    7.40    5.20
  14 -12  -1    2.80    5.20
 -14  12   1   -1.90    6.20
 -14  12   1   -2.10    3.90
  13 -12  -1   13.10    4.40
  13 -12  -1   39.70    6.30
 -13  12   1   28.00    5.70
 -13  12   1   36.80    6.80
  12 -12  -1   13.90    5.40
  12 -12  -1   25.90    5.70
 -12  12   1   11.80    6.30
 -12  12   1   21.50    5.90
 -12  12   1   23.40    5.90
  11 -12  -1   10.00    4.80
  11 -12  -1   14.10    5.30
  11 -12  -1    8.40    4.80
 -11  12   1    2.10    5.10
 -11  12   1    4.20    5.20
 -11  12   1    2.70    5.10
 -11  12   1   10.90    5.60
  10 -12  -1   52.29    6.30
  10 -12  -1   41.00    5.60
  10 -12  -1   42.70    5.80
  10 -12  -1   49.80    6.60
 -10  12   1   44.50    6.70
 -10  12   1   38.90    6.40
 -10  12   1   49.80    6.60
   9 -12  -1    5.70    4.20
   9 -12  -1   -1.40    4.30
   9 -12  -1    0.20    4.50
   9 -12  -1    1.90    3.70
  -9  12   1   -8.00    4.50
  -9  12   1    4.10    4.90
  -9  12   1  -11.70    4.30
   8 -12  -1   98.19    6.40
   8 -12  -1   95.89    7.60
   8 -12  -1   78.79    7.30
   8 -12  -1  112.99    8.00
  -8  12   1   93.19    7.30
  -8  12   1   87.09    7.00
  -8  12   1  100.59    8.00
   7 -12  -1   12.00    4.60
   7 -12  -1    8.70    4.20
   7 -12  -1    9.20    4.30
   7 -12  -1   14.50    4.70
  -7  12   1    6.10    4.80
  -7  12   1    8.40    4.80
  -7  12   1    7.60    4.40
   6 -12  -1   67.69    6.10
   6 -12  -1   59.49    6.20
   6 -12  -1   58.99    6.30
   6 -12  -1   51.09    5.20
   6 -12  -1   53.89    5.60
  -6  12   1   72.79    6.60
  -6  12   1   44.70    6.10
  -6  12   1   56.99    6.50
   5 -12  -1   40.00    5.40
   5 -12  -1   40.50    5.60
   5 -12  -1   42.70    5.60
   5 -12  -1   35.30    5.10
   5 -12  -1   47.40    5.30
  -5  12   1   42.70    5.70
  -5  12   1   47.00    5.50
  -5  12   1   34.30    5.70
   4 -12  -1    9.10    3.40
   4 -12  -1    5.90    3.80
   4 -12  -1    0.70    4.00
   4 -12  -1    6.90    4.30
   4 -12  -1   10.20    3.90
  -4  12   1   16.40    4.20
  -4  12   1   10.10    4.60
  -4  12   1    2.50    4.00
   3 -12  -1   85.69    6.00
   3 -12  -1   81.69    6.90
   3 -12  -1   84.69    6.90
   3 -12  -1   77.59    6.80
   3 -12  -1   84.59    6.70
  -3  12   1   77.49    6.90
  -3  12   1   79.69    6.10
  -3  12   1   68.79    6.60
   2 -12  -1   25.00    5.00
   2 -12  -1   28.80    5.10
   2 -12  -1   25.00    5.00
   2 -12  -1   20.40    4.10
  -2  12   1   17.50    4.50
  -2  12   1   31.40    5.00
  -2  12   1   22.30    4.90
   1 -12  -1   19.90    4.90
   1 -12  -1   12.70    4.50
   1 -12  -1   24.10    5.00
   1 -12  -1   24.40    4.90
   1 -12  -1   15.10    5.10
  -1  12   1    9.10    4.40
  -1  12   1   12.20    4.20
  -1  12   1   14.50    4.50
   0 -12  -1    8.40    4.70
   0 -12  -1   12.70    4.80
   0 -12  -1   15.90    5.00
   0 -12  -1   13.60    4.80
   0 -12  -1   11.60    4.50
   0  12   1    9.30    4.00
   0  12   1   12.90    4.80
  -1 -12  -1   18.80    4.90
  -1 -12  -1   21.30    5.30
  -1 -12  -1   20.50    5.40
  -1 -12  -1   16.70    5.20
  -1 -12  -1   29.80    5.60
   1  12   1   12.10    5.30
  -2 -12  -1   40.60    6.50
  -2 -12  -1   51.59    6.60
  -2 -12  -1   45.70    6.60
  -2 -12  -1   57.39    6.80
   2  12   1   43.00    6.90
   2  12   1   47.80    6.80
   2  12   1   53.69    7.20
  -3 -12  -1    4.40    4.80
  -3 -12  -1   -2.00    4.80
  -3 -12  -1    4.60    5.00
  -3 -12  -1    1.30    4.50
   3  12   1    6.20    5.00
   3  12   1   -0.70    5.20
   3  12   1    0.60    5.20
  -4 -12  -1   23.40    5.90
  -4 -12  -1   15.90    5.90
  -4 -12  -1   11.70    5.60
  -4 -12  -1   15.90    5.40
   4  12   1   14.60    6.50
   4  12   1   16.90    5.80
   4  12   1   14.10    5.80
  -5 -12  -1   33.20    6.60
  -5 -12  -1   22.90    6.20
  -5 -12  -1   20.50    6.30
  -5 -12  -1   21.90    5.90
   5  12   1   25.20    6.60
   5  12   1   31.40    7.20
   5  12   1   33.10    6.70
  13 -13  -1   22.30    6.00
  13 -13  -1   20.60    6.20
 -13  13   1   26.10    7.00
 -13  13   1   15.20    6.10
  12 -13  -1    2.70    4.90
  12 -13  -1   -4.30    4.90
 -12  13   1    0.50    5.30
 -12  13   1    1.00    4.90
 -12  13   1   -4.40    5.70
 -12  13   1   -6.20    5.20
  11 -13  -1   33.50    6.50
  11 -13  -1   30.70    5.90
  11 -13  -1   33.20    6.20
  11 -13  -1   33.90    5.90
 -11  13   1   33.80    6.80
 -11  13   1   31.20    6.60
 -11  13   1   34.20    6.40
 -11  13   1   29.10    6.60
  10 -13  -1   31.10    5.00
  10 -13  -1   24.20    5.40
  10 -13  -1   31.30    5.10
 -10  13   1   25.40    6.20
 -10  13   1   19.60    6.10
 -10  13   1   28.40    6.30
   9 -13  -1   -1.60    4.40
   9 -13  -1    2.20    4.40
   9 -13  -1    7.50    4.80
  -9  13   1    0.80    5.30
  -9  13   1   11.80    5.40
  -9  13   1   10.30    5.50
   8 -13  -1   47.90    6.40
   8 -13  -1   34.90    5.60
   8 -13  -1   44.10    6.30
   8 -13  -1   47.10    6.10
  -8  13   1   46.10    6.70
  -8  13   1   44.50    6.40
  -8  13   1   34.90    6.40
   7 -13  -1   85.09    7.40
   7 -13  -1   78.59    6.30
   7 -13  -1   78.19    6.70
   7 -13  -1   75.39    6.90
  -7  13   1   88.39    7.20
  -7  13   1   70.09    7.40
  -7  13   1   81.79    7.50
   6 -13  -1   13.00    4.30
   6 -13  -1   27.10    5.50
   6 -13  -1   26.40    4.90
   6 -13  -1   16.60    5.10
   6 -13  -1   21.30    5.30
  -6  13   1   17.10    5.00
  -6  13   1   19.40    5.40
  -6  13   1   19.90    5.50
   5 -13  -1   34.30    5.50
   5 -13  -1   28.80    4.80
   5 -13  -1   22.90    4.40
   5 -13  -1   22.40    5.30
   5 -13  -1   19.70    4.60
  -5  13   1   24.30    4.90
  -5  13   1   12.90    5.20
  -5  13   1   35.50    6.00
   4 -13  -1    7.10    3.70
   4 -13  -1   -4.20    4.00
   4 -13  -1   -6.40    3.90
   4 -13  -1    3.10    4.40
   4 -13  -1   -0.80    3.90
  -4  13   1    7.40    4.80
  -4  13   1    6.70    4.00
  -4  13   1    4.70    4.50
   3 -13  -1   -2.00    3.90
   3 -13  -1    4.40    4.50
   3 -13  -1   -1.80    4.20
   3 -13  -1   -3.30    4.20
  -3  13   1    6.30    4.60
  -3  13   1   -5.60    4.10
   2 -13  -1   71.99    7.00
   2 -13  -1   80.99    7.30
   2 -13  -1   62.39    6.90
   2 -13  -1   61.69    6.60
  -2  13   1   70.59    6.70
  -2  13   1   62.39    6.70
  -2  13   1   65.49    6.60
   1 -13  -1   13.50    4.80
   1 -13  -1   17.80    5.30
   1 -13  -1   11.90    5.20
   1 -13  -1   12.50    4.90
   1 -13  -1   12.70    4.90
  -1  13   1   19.90    5.00
  -1  13   1   16.10    5.00
  -1  13   1   17.30    4.80
   0 -13  -1   26.00    5.70
   0 -13  -1   36.10    5.80
   0 -13  -1   17.70    5.60
   0 -13  -1   24.40    5.50
   0 -13  -1   18.20    5.00
   0  13   1   15.90    5.30
  -1 -13  -1    5.90    4.60
  -1 -13  -1   -1.70    4.50
  -1 -13  -1    5.10    4.90
  -1 -13  -1   -0.70    4.70
  -1 -13  -1    3.50    5.00
   1  13   1    7.60    5.20
   1  13   1   -3.70    4.90
  -2 -13  -1    3.10    4.90
  -2 -13  -1    0.90    5.10
  -2 -13  -1   -2.30    4.50
  -2 -13  -1    7.00    5.20
  -2 -13  -1   -6.10    4.00
   2  13   1    1.10    5.30
   2  13   1    0.40    5.30
  -3 -13  -1   10.70    5.60
  -3 -13  -1   -0.20    5.30
  -3 -13  -1   16.60    5.30
  -3 -13  -1   12.60    5.60
   3  13   1   12.80    6.00
   3  13   1   -2.10    5.40
  -4 -13  -1   -3.90    5.10
  -4 -13  -1   -2.50    5.30
   4  13   1   -1.00    5.30
   4  13   1    4.20    4.20
  13 -14  -1   22.80    6.00
  13 -14  -1   15.80    6.10
 -13  14   1    8.70    6.20
 -13  14   1   15.10    6.70
 -13  14   1   10.30    5.90
  12 -14  -1   38.00    7.00
  12 -14  -1   26.40    5.80
 -12  14   1   25.90    6.60
 -12  14   1   13.30    6.20
 -12  14   1   27.70    7.10
 -12  14   1   26.90    6.30
  11 -14  -1    4.10    5.10
  11 -14  -1    8.50    5.40
  11 -14  -1   17.30    5.40
 -11  14   1   -5.30    5.40
 -11  14   1    3.40    5.70
 -11  14   1   -4.70    4.90
 -11  14   1    8.30    5.90
  10 -14  -1   -1.80    4.40
  10 -14  -1   -2.80    4.60
  10 -14  -1   -2.20    4.70
 -10  14   1   -0.10    5.30
 -10  14   1   -4.50    5.30
 -10  14   1    6.30    5.60
   9 -14  -1    4.30    4.80
   9 -14  -1    6.60    5.00
   9 -14  -1    0.90    4.40
  -9  14   1    2.80    5.30
  -9  14   1  -10.90    5.00
  -9  14   1    4.60    5.20
   8 -14  -1   -2.20    3.20
   8 -14  -1    3.60    4.60
   8 -14  -1   -1.80    4.20
   8 -14  -1    3.20    4.90
  -8  14   1    5.80    5.00
  -8  14   1   -0.40    5.20
  -8  14   1   -0.70    5.30
   7 -14  -1   68.89    7.30
   7 -14  -1   66.49    6.80
   7 -14  -1   62.49    7.10
   7 -14  -1   77.09    7.20
  -7  14   1   63.09    7.60
  -7  14   1   64.49    7.00
  -7  14   1   66.29    7.50
   6 -14  -1    2.30    4.20
   6 -14  -1   -0.10    4.60
   6 -14  -1    2.90    4.80
   6 -14  -1    1.00    4.60
   6 -14  -1    4.00    4.10
  -6  14   1   -1.30    3.30
  -6  14   1    0.90    4.90
  -6  14   1    5.30    4.50
   5 -14  -1   14.10    5.20
   5 -14  -1   12.20    5.20
   5 -14  -1    6.70    5.00
   5 -14  -1    3.40    4.50
  -5  14   1    8.40    5.20
  -5  14   1   18.20    5.60
  -5  14   1   13.80    4.80
   4 -14  -1    4.80    4.80
   4 -14  -1   12.20    4.60
   4 -14  -1    2.50    4.80
   4 -14  -1   12.20    5.10
  -4  14   1   17.30    5.80
  -4  14   1    5.40    4.90
  -4  14   1    6.80    4.20
   3 -14  -1    4.80    4.60
   3 -14  -1   -3.10    4.20
   3 -14  -1    3.10    4.80
   3 -14  -1    1.90    4.70
  -3  14   1    5.30    5.00
  -3  14   1    3.80    4.80
   2 -14  -1  117.29    7.90
   2 -14  -1  131.79    9.20
   2 -14  -1  137.39    9.10
   2 -14  -1  119.99    9.10
  -2  14   1   97.89    8.20
  -2  14   1  128.79    9.30
  -2  14   1  133.89    8.50
   1 -14  -1    6.00    4.70
   1 -14  -1    5.60    4.80
   1 -14  -1    8.20    5.00
   1 -14  -1    2.40    4.60
   1 -14  -1    1.30    5.00
  -1  14   1    4.30    4.70
  -1  14   1   -0.10    3.50
   0 -14  -1    7.50    5.00
   0 -14  -1   -1.30    5.00
   0 -14  -1    8.50    5.30
   0 -14  -1    9.50    4.80
   0 -14  -1    5.40    5.00
   0  14   1    5.30    5.10
   0  14   1    7.70    5.60
  -1 -14  -1   -6.60    4.80
  -1 -14  -1    5.00    5.00
  -1 -14  -1   -1.70    4.80
  -1 -14  -1    6.00    4.90
  -1 -14  -1    7.00    4.60
   1  14   1    3.60    5.50
   1  14   1   -2.50    5.30
  -2 -14  -1   -2.80    4.80
  -2 -14  -1    3.40    3.80
  -2 -14  -1    8.80    5.70
  -2 -14  -1    1.90    4.90
   2  14   1    1.50    4.10
   2  14   1   -5.70    5.40
  12 -15  -1   22.90    5.80
  12 -15  -1    7.90    5.90
 -12  15   1   10.20    5.80
 -12  15   1   15.40    6.70
  11 -15  -1   11.60    5.50
  11 -15  -1    3.70    5.30
  11 -15  -1   20.10    6.10
 -11  15   1   10.40    5.30
 -11  15   1   15.00    6.40
  10 -15  -1   19.90    5.80
  10 -15  -1   11.00    5.20
  10 -15  -1   12.70    5.50
 -10  15   1   12.60    6.70
 -10  15   1   17.60    6.50
 -10  15   1   20.30    6.30
   9 -15  -1   -4.30    4.70
   9 -15  -1    1.90    4.50
   9 -15  -1   -1.40    5.50
  -9  15   1   12.40    5.70
  -9  15   1   -1.70    5.50
  -9  15   1    5.40    5.90
   8 -15  -1   -5.80    4.20
   8 -15  -1   -1.30    4.40
   8 -15  -1    2.00    5.10
   8 -15  -1   -6.10    4.70
  -8  15   1    2.40    5.90
  -8  15   1    3.60    5.20
  -8  15   1    3.50    4.00
   7 -15  -1   69.59    7.70
   7 -15  -1   73.29    7.90
   7 -15  -1   62.29    7.20
  -7  15   1   75.59    8.10
  -7  15   1   67.39    8.10
  -7  15   1   67.69    7.40
   6 -15  -1   29.30    6.00
   6 -15  -1   25.60    6.10
   6 -15  -1   26.20    5.90
   6 -15  -1   21.00    5.40
  -6  15   1   15.30    5.90
  -6  15   1   20.90    6.40
  -6  15   1   20.50    5.40
   5 -15  -1   12.30    5.40
   5 -15  -1   14.50    5.60
   5 -15  -1   12.20    4.10
   5 -15  -1   17.30    5.30
  -5  15   1   13.40    6.00
  -5  15   1    7.80    5.40
  -5  15   1   19.30    5.00
   4 -15  -1   -5.20    4.50
   4 -15  -1   -1.30    5.00
   4 -15  -1    4.20    5.00
   4 -15  -1    0.60    4.60
  -4  15   1   -1.40    5.00
  -4  15   1   -2.40    5.20
  -4  15   1   -4.40    4.20
   3 -15  -1   65.99    7.60
   3 -15  -1   61.69    7.50
   3 -15  -1   67.59    7.70
   3 -15  -1   50.79    6.60
  -3  15   1   87.99    7.90
  -3  15   1   76.19    8.20
  -3  15   1   75.99    7.70
   2 -15  -1   14.70    5.70
   2 -15  -1   22.80    5.90
   2 -15  -1   14.30    5.80
   2 -15  -1   13.50    5.30
  -2  15   1    7.80    5.30
  -2  15   1   17.20    5.80
  -2  15   1    8.50    5.10
   1 -15  -1   40.30    6.60
   1 -15  -1   35.10    6.60
   1 -15  -1   30.80    6.40
   1 -15  -1   24.50    5.90
  -1  15   1   32.90    6.80
  -1  15   1   41.00    6.60
   0 -15  -1   -1.00    5.20
   0 -15  -1   -3.30    4.60
   0 -15  -1    5.10    5.20
   0 -15  -1    4.80    5.30
   0 -15  -1    2.20    5.30
   0  15   1   -0.20    5.50
   0  15   1   -1.80    5.10
  -1 -15  -1    2.80    5.70
  -1 -15  -1    5.40    5.50
  -1 -15  -1    0.20    5.40
  -1 -15  -1    5.10    5.30
  -1 -15  -1   -3.20    4.90
   1  15   1   -0.30    5.70
   1  15   1   -3.20    5.50
  11 -16  -1   39.90    6.10
  11 -16  -1   36.80    6.50
  11 -16  -1   46.20    7.30
 -11  16   1   45.50    7.60
  10 -16  -1   -5.90    4.60
  10 -16  -1   -4.30    4.80
  10 -16  -1   10.00    5.70
 -10  16   1   -1.70    5.40
   9 -16  -1    3.40    5.50
   9 -16  -1   -1.30    4.60
  -9  16   1    0.80    6.10
  -9  16   1   -5.70    5.80
  -9  16   1    1.20    3.80
   8 -16  -1   27.30    5.80
   8 -16  -1   26.90    6.60
   8 -16  -1   10.40    5.70
  -8  16   1   22.50    6.80
  -8  16   1   22.60    7.00
  -8  16   1   31.00    6.60
   7 -16  -1   -3.10    4.70
   7 -16  -1    0.00    5.20
   7 -16  -1    3.80    5.40
  -7  16   1    1.50    4.90
  -7  16   1   -3.10    4.00
   6 -16  -1    7.10    5.50
   6 -16  -1   -0.80    5.40
   6 -16  -1   16.00    5.50
   6 -16  -1   19.40    5.90
  -6  16   1   14.00    6.20
  -6  16   1    1.80    5.90
  -6  16   1   15.80    5.30
   5 -16  -1   -7.60    4.80
   5 -16  -1   -2.80    4.80
   5 -16  -1    0.40    5.20
   5 -16  -1   -5.80    4.50
  -5  16   1    6.90    5.70
  -5  16   1    5.50    5.90
   4 -16  -1   23.00    6.30
   4 -16  -1   19.20    5.90
   4 -16  -1   13.00    5.70
   4 -16  -1   31.50    6.10
  -4  16   1   22.60    6.30
  -4  16   1   17.50    6.20
  -4  16   1   19.60    5.70
   3 -16  -1   26.00    4.90
   3 -16  -1   28.30    6.20
   3 -16  -1   32.70    6.80
   3 -16  -1   24.20    6.20
  -3  16   1   32.40    7.30
  -3  16   1   30.30    6.40
  -3  16   1   28.20    6.80
   2 -16  -1    4.50    5.20
   2 -16  -1   12.80    5.40
   2 -16  -1   15.90    5.50
   2 -16  -1    5.50    5.50
  -2  16   1    6.70    5.80
   1 -16  -1   -0.30    5.20
   1 -16  -1    6.80    5.40
   1 -16  -1    0.90    5.30
   1 -16  -1   -1.80    4.90
  -1  16   1   -3.30    5.40
   8 -17  -1    2.70    5.00
   8 -17  -1   -0.80    5.40
   8 -17  -1    6.90    5.40
  -8  17   1    0.10    6.10
  -8  17   1   -3.80    6.30
  -8  17   1   -2.40    5.30
   7 -17  -1   34.30    6.80
   7 -17  -1   16.20    6.20
   7 -17  -1   29.70    6.20
  -7  17   1   29.00    6.20
  -7  17   1   32.80    7.50
   6 -17  -1    0.30    5.00
   6 -17  -1   16.10    6.30
   6 -17  -1   13.80    5.90
   6 -17  -1    3.40    5.70
  -6  17   1    6.00    6.20
   5 -17  -1   33.70    7.00
   5 -17  -1   18.00    5.70
   5 -17  -1   35.80    7.00
   5 -17  -1   31.10    6.80
  -5  17   1   43.50    7.40
   4 -17  -1   -5.20    5.00
   4 -17  -1    3.50    5.30
   4 -17  -1    3.60    5.50
   4 -17  -1    0.30    5.00
  -4  17   1   -5.10    5.30
  -4  17  -2    4.00    5.70
   4 -17   2    2.50    5.80
   4 -17   2   -0.20    5.30
   4 -17   2    3.10    5.50
   4 -17   2    8.30    4.90
  -5  17  -2   48.20    7.80
   5 -17   2   44.40    7.30
   5 -17   2   48.90    7.40
   5 -17   2   48.00    6.60
   5 -17   2   55.49    7.80
  -6  17  -2   -0.80    5.80
   6 -17   2   -5.70    5.20
   6 -17   2    0.50    5.40
   6 -17   2    4.80    5.80
   6 -17   2    6.50    5.70
  -7  17  -2    8.40    6.30
   7 -17   2    2.10    5.60
   7 -17   2   17.90    6.10
   7 -17   2   14.30    6.00
  -8  17  -2   13.40    6.80
  -8  17  -2   21.70    7.30
  -8  17  -2   15.40    6.90
   8 -17   2   16.20    6.10
   8 -17   2   16.10    6.20
  -9  17  -2    3.60    5.30
  -9  17  -2   -8.80    6.00
  -9  17  -2   -2.00    6.00
  -1  16  -2   -2.50    5.30
   1 -16   2    3.50    5.60
   1 -16   2    0.40    5.30
   1 -16   2    5.00    5.30
   1 -16   2   -0.80    5.10
  -2  16  -2   13.60    5.40
   2 -16   2   13.60    5.90
   2 -16   2    7.20    5.70
   2 -16   2   14.30    5.30
   2 -16   2   12.80    5.80
  -3  16  -2   -5.80    5.40
  -3  16  -2   -1.20    5.10
  -3  16  -2    5.00    5.90
   3 -16   2   -0.20    5.20
   3 -16   2    4.20    5.50
   3 -16   2   10.70    4.90
   3 -16   2   -3.60    5.10
  -4  16  -2   19.40    6.20
  -4  16  -2   14.10    6.60
   4 -16   2   24.30    6.10
   4 -16   2   23.90    6.10
   4 -16   2   16.20    5.20
   4 -16   2   24.60    6.20
  -5  16  -2   18.50    6.30
  -5  16  -2    7.40    6.20
   5 -16   2   13.60    5.00
   5 -16   2    8.90    5.50
   5 -16   2   15.10    4.50
   5 -16   2   19.30    6.00
  -6  16  -2    7.20    6.00
  -6  16  -2   -2.50    5.80
   6 -16   2   13.20    4.90
   6 -16   2    7.00    4.10
   6 -16   2    7.80    5.30
   6 -16   2   13.20    5.80
  -7  16  -2    2.90    6.20
  -7  16  -2   13.50    6.20
  -7  16  -2   10.20    5.10
   7 -16   2    8.40    5.60
   7 -16   2   20.20    6.00
   7 -16   2   10.20    5.80
   7 -16   2   20.10    6.00
  -8  16  -2   -4.70    5.60
  -8  16  -2   -1.20    4.70
  -8  16  -2    2.30    6.20
   8 -16   2   -4.50    4.00
   8 -16   2    0.60    5.30
   8 -16   2    5.90    4.00
  -9  16  -2   -6.70    6.00
  -9  16  -2    4.90    5.40
  -9  16  -2    6.00    6.10
   9 -16   2    2.10    5.40
   9 -16   2   -5.80    5.10
 -10  16  -2   12.10    6.70
 -10  16  -2    4.60    6.50
 -10  16  -2   19.60    6.40
  10 -16   2   22.60    6.40
 -11  16  -2   13.10    6.80
 -11  16  -2   20.10    7.20
 -11  16  -2   25.70    6.90
 -11  16  -2   25.50    6.00
  11 -16   2   22.10    6.30
   1  15  -2   26.60    6.50
   1  15  -2   25.30    6.60
  -1 -15   2   41.50    6.50
  -1 -15   2   31.70    6.80
  -1 -15   2   28.70    6.30
  -1 -15   2   25.20    6.40
   0  15  -2   31.30    6.30
   0  15  -2   33.10    6.60
   0 -15   2   27.00    6.30
   0 -15   2   44.40    7.40
   0 -15   2   30.90    6.00
   0 -15   2   18.00    5.60
  -1  15  -2   46.70   10.60
  -1  15  -2   60.69    7.40
   1 -15   2   31.50    6.40
   1 -15   2   33.10    6.30
   1 -15   2   25.80    5.70
   1 -15   2   38.70    6.70
  -2  15  -2   -6.80    4.90
  -2  15  -2    9.40    5.20
   2 -15   2   -2.30    4.40
   2 -15   2   -0.60    5.10
   2 -15   2   10.20    4.30
   2 -15   2   -3.30    4.70
  -3  15  -2   18.30    5.60
  -3  15  -2   14.90    5.00
  -3  15  -2   10.30    5.90
   3 -15   2   20.40    5.20
   3 -15   2   25.40    6.00
   3 -15   2   22.30    5.90
   3 -15   2   15.20    5.80
  -4  15  -2   25.40    6.40
  -4  15  -2   22.30    6.20
   4 -15   2   28.30    6.00
   4 -15   2   33.60    5.60
   4 -15   2   35.40    6.30
   4 -15   2   32.10    6.20
  -5  15  -2    8.10    5.70
  -5  15  -2    3.90    5.40
   5 -15   2   10.70    5.30
   5 -15   2    8.00    5.20
   5 -15   2    0.50    4.10
   5 -15   2   11.80    5.40
  -6  15  -2   93.09    7.80
  -6  15  -2   86.39    8.90
  -6  15  -2   72.39    8.20
   6 -15   2   92.39    7.60
   6 -15   2   78.79    7.80
   6 -15   2   79.19    7.90
   6 -15   2   73.39    7.80
  -7  15  -2    5.00    4.80
  -7  15  -2   24.00    6.70
  -7  15  -2   12.30    4.60
   7 -15   2    6.50    5.30
   7 -15   2    2.00    4.40
   7 -15   2   18.90    5.70
   7 -15   2    9.80    5.40
  -8  15  -2   11.60    6.20
  -8  15  -2    3.70    4.10
  -8  15  -2    4.10    5.00
   8 -15   2    5.30    4.40
   8 -15   2    8.60    5.40
   8 -15   2    3.80    3.90
  -9  15  -2   15.40    5.90
  -9  15  -2   18.10    6.50
  -9  15  -2    5.00    6.00
   9 -15   2   11.50    4.70
   9 -15   2   12.40    4.30
 -10  15  -2    8.60    6.30
 -10  15  -2    8.60    5.80
 -10  15  -2   14.00    6.50
 -10  15  -2   18.80    5.40
  10 -15   2   14.50    5.80
  10 -15   2   18.60    5.20
 -11  15  -2   41.10    7.30
 -11  15  -2   44.30    6.90
 -11  15  -2   44.00    7.70
 -11  15  -2   49.20    7.90
  11 -15   2   39.30    6.90
 -12  15  -2    5.70    5.30
 -12  15  -2    7.40    6.50
 -12  15  -2    5.50    6.30
 -12  15  -2    2.90    5.90
  12 -15   2   12.60    5.80
   3  14  -2    2.20    6.00
   3  14  -2    1.30    5.50
  -3 -14   2    3.90    5.70
  -3 -14   2    0.70    5.30
  -3 -14   2   -1.90    5.10
  -3 -14   2    1.30    5.00
   2  14  -2   27.30    5.40
   2  14  -2   19.10    6.20
  -2 -14   2   28.50    6.20
  -2 -14   2   22.20    6.20
  -2 -14   2   19.10    6.00
  -2 -14   2   25.20    6.10
   1  14  -2   35.80    6.70
   1  14  -2   31.80    6.50
  -1 -14   2   36.60    6.50
  -1 -14   2   39.90    6.40
  -1 -14   2   28.20    6.30
  -1 -14   2   47.90    6.60
  -1 -14   2   43.30    6.30
   0  14  -2    2.90    5.00
   0  14  -2    4.50    5.00
   0 -14   2   -4.10    4.20
   0 -14   2    7.00    4.70
   0 -14   2    6.10    5.20
   0 -14   2   -1.40    4.70
   0 -14   2    6.20    3.90
  -1  14  -2   45.70    5.60
  -1  14  -2   51.39    6.70
  -1  14  -2   46.90    6.40
   1 -14   2   51.49    7.00
   1 -14   2   54.99    7.00
   1 -14   2   49.90    6.60
   1 -14   2   58.49    6.70
  -2  14  -2   13.60    5.10
  -2  14  -2   11.60    5.00
  -2  14  -2   11.10    5.20
   2 -14   2   11.50    5.30
   2 -14   2    7.50    5.00
   2 -14   2   20.50    5.00
   2 -14   2   15.40    5.40
  -3  14  -2   27.40    5.80
  -3  14  -2   48.90    6.80
  -3  14  -2   40.90    5.70
   3 -14   2   47.90    6.70
   3 -14   2   40.20    6.30
   3 -14   2   34.80    6.00
   3 -14   2   48.70    5.80
  -4  14  -2   23.70    5.90
  -4  14  -2   11.00    4.30
  -4  14  -2   16.10    5.50
   4 -14   2   13.70    5.20
   4 -14   2   20.20    4.70
   4 -14   2   12.30    5.10
   4 -14   2   17.90    5.30
  -5  14  -2   80.19    7.00
  -5  14  -2   64.79    7.50
  -5  14  -2   85.79    7.30
   5 -14   2   93.69    8.10
   5 -14   2   82.49    6.90
   5 -14   2   83.59    7.80
   5 -14   2   82.39    6.90
  -6  14  -2   99.19    8.70
  -6  14  -2   88.69    8.50
  -6  14  -2  105.09    8.00
   6 -14   2  101.89    7.60
   6 -14   2   91.79    8.10
   6 -14   2  104.69    8.40
   6 -14   2   95.59    7.50
  -7  14  -2   37.10    6.80
  -7  14  -2   30.40    5.80
  -7  14  -2   37.70    6.80
   7 -14   2   34.30    5.10
   7 -14   2   44.90    6.30
   7 -14   2   39.20    5.60
   7 -14   2   36.90    6.20
  -8  14  -2   -1.60    5.40
  -8  14  -2    8.20    5.00
  -8  14  -2    6.20    5.50
   8 -14   2   -0.20    4.70
   8 -14   2    6.80    4.20
   8 -14   2    6.70    5.00
  -9  14  -2   -2.40    5.00
  -9  14  -2    1.60    5.50
  -9  14  -2    2.50    3.90
   9 -14   2    4.10    4.10
   9 -14   2    2.50    4.80
   9 -14   2    7.70    4.80
 -10  14  -2   61.89    7.60
 -10  14  -2   62.59    8.00
 -10  14  -2   56.99    7.80
 -10  14  -2   48.70    6.70
  10 -14   2   52.29    6.40
  10 -14   2   55.09    6.70
  10 -14   2   54.39    7.20
 -11  14  -2    5.00    5.00
 -11  14  -2    8.70    6.10
 -11  14  -2   10.30    6.10
 -11  14  -2   10.80    4.50
  11 -14   2    5.90    5.30
  11 -14   2   15.70    5.40
  11 -14   2    1.10    4.40
 -12  14  -2   53.09    8.80
 -12  14  -2   53.59    8.20
 -12  14  -2   61.39    7.60
 -12  14  -2   60.99    7.90
  12 -14   2   71.39    8.00
  12 -14   2   46.90    6.90
   4  13  -2   17.80    6.10
   4  13  -2   -0.80    5.60
  -4 -13   2   17.30    5.90
  -4 -13   2   25.20    6.40
  -4 -13   2    4.90    5.30
   3  13  -2   20.50    6.00
   3  13  -2    4.40    5.90
  -3 -13   2   14.80    5.70
  -3 -13   2   23.60    6.20
  -3 -13   2   18.00    6.10
  -3 -13   2   22.70    5.70
   2  13  -2   24.10    6.20
   2  13  -2   12.80    5.70
  -2 -13   2   19.80    5.90
  -2 -13   2   23.80    6.00
  -2 -13   2   19.70    5.40
  -2 -13   2   25.70    4.80
   1  13  -2  124.39    9.10
   1  13  -2  109.99    8.80
  -1 -13   2   84.89    8.20
  -1 -13   2   91.59    7.90
  -1 -13   2  101.79    8.00
  -1 -13   2  113.79    8.80
   0  13  -2   21.80    5.40
   0  13  -2   19.80    5.60
   0 -13   2   19.60    5.10
   0 -13   2   27.80    4.80
   0 -13   2   16.50    5.00
   0 -13   2   11.00    5.20
   0 -13   2   25.30    5.10
  -1  13  -2    2.40    4.20
  -1  13  -2    5.10    4.10
  -1  13  -2    3.70    4.60
  -1  13  -2    1.00    4.50
   1 -13   2   -2.90    4.40
   1 -13   2   -0.50    4.50
   1 -13   2    8.60    4.50
   1 -13   2    3.70    4.50
  -2  13  -2  115.39    8.50
  -2  13  -2  116.39    7.70
  -2  13  -2  114.99    8.10
  -2  13  -2  118.29    8.20
   2 -13   2  130.29    8.70
   2 -13   2  130.59    8.90
   2 -13   2  121.59    7.90
   2 -13   2  115.19    8.50
  -3  13  -2    9.60    5.00
  -3  13  -2   12.90    4.40
  -3  13  -2    9.30    4.70
   3 -13   2   15.20    5.00
   3 -13   2   11.60    4.20
   3 -13   2    9.00    4.90
   3 -13   2   11.50    4.80
  -4  13  -2    4.70    3.70
  -4  13  -2    1.90    3.40
  -4  13  -2   -7.60    4.10
  -4  13  -2   -3.70    4.50
   4 -13   2   -1.60    3.50
   4 -13   2   -3.30    4.10
   4 -13   2    1.30    4.00
   4 -13   2    6.60    4.70
  -5  13  -2   94.29    7.90
  -5  13  -2   85.29    7.80
  -5  13  -2   88.89    7.00
   5 -13   2   89.99    7.50
   5 -13   2   96.09    7.50
   5 -13   2  100.89    7.00
   5 -13   2   95.69    7.70
  -6  13  -2    4.80    4.20
  -6  13  -2   -7.10    4.70
  -6  13  -2    7.10    5.10
   6 -13   2   -2.80    4.40
   6 -13   2   12.20    4.60
   6 -13   2   10.00    4.60
   6 -13   2    3.40    4.00
  -7  13  -2  193.78   10.90
  -7  13  -2  191.28   10.10
  -7  13  -2  196.68   11.10
   7 -13   2  205.28    9.50
   7 -13   2  202.48   10.40
   7 -13   2  193.58   10.50
   7 -13   2  199.98    9.40
  -8  13  -2    4.60    4.60
  -8  13  -2   -2.40    5.00
  -8  13  -2   -5.00    4.90
   8 -13   2   -0.40    4.30
   8 -13   2    3.10    3.90
   8 -13   2    4.10    4.00
   8 -13   2   -0.20    3.90
   8 -13   2    2.40    4.60
  -9  13  -2   49.20    6.60
  -9  13  -2   39.80    6.80
  -9  13  -2   35.60    6.60
   9 -13   2   44.00    5.70
   9 -13   2   42.30    6.50
   9 -13   2   40.30    6.10
   9 -13   2   33.30    5.60
 -10  13  -2   27.60    5.60
 -10  13  -2   16.20    5.80
 -10  13  -2   27.30    6.30
 -10  13  -2   15.80    6.00
  10 -13   2   23.50    5.60
  10 -13   2   23.40    5.20
  10 -13   2   27.80    5.60
 -11  13  -2   30.60    6.70
 -11  13  -2   19.90    6.10
 -11  13  -2   30.60    6.50
 -11  13  -2   15.60    5.20
  11 -13   2   28.70    5.40
  11 -13   2   26.70    5.70
  11 -13   2   17.50    5.40
 -12  13  -2    6.20    6.30
 -12  13  -2    0.60    5.30
 -12  13  -2   -4.10    5.10
 -12  13  -2    2.70    5.20
  12 -13   2   -0.40    4.90
  12 -13   2    5.00    5.10
  12 -13   2    5.20    4.50
 -13  13  -2    3.80    5.90
 -13  13  -2    4.40    5.40
  13 -13   2    0.00    5.20
  13 -13   2    1.20    4.90
   5  12  -2   44.80    7.30
   5  12  -2   55.59    8.10
   5  12  -2   48.40    7.30
  -5 -12   2   48.70    7.30
  -5 -12   2   60.19    7.80
  -5 -12   2   58.89    7.50
  -5 -12   2   54.49    6.90
   4  12  -2   -2.20    5.30
   4  12  -2    2.00    4.90
   4  12  -2   -5.70    4.80
  -4 -12   2   -3.20    5.00
  -4 -12   2    6.50    4.80
  -4 -12   2    2.80    5.20
  -4 -12   2    7.70    5.30
   3  12  -2   24.40    5.90
   3  12  -2   17.30    5.90
   3  12  -2   30.40    5.50
  -3 -12   2   22.00    6.00
  -3 -12   2   28.90    5.80
  -3 -12   2   26.40    5.80
  -3 -12   2   21.40    5.30
   2  12  -2   21.40    5.80
   2  12  -2   16.80    5.70
  -2 -12   2   15.30    5.40
  -2 -12   2   20.40    4.40
  -2 -12   2   16.00    5.10
  -2 -12   2   23.50    5.20
   1  12  -2   11.50    5.10
   1  12  -2   13.40    5.00
  -1 -12   2    9.70    4.90
  -1 -12   2   14.80    5.10
  -1 -12   2    4.30    4.40
  -1 -12   2   12.20    4.50
   0  12  -2   65.29    6.70
   0  12  -2   50.09    6.30
   0  12  -2   46.40    6.20
   0 -12   2   67.79    6.70
   0 -12   2   63.09    6.70
   0 -12   2   65.19    6.30
   0 -12   2   58.79    6.00
   0 -12   2   57.49    6.30
  -1  12  -2   32.10    5.20
  -1  12  -2   37.00    5.30
  -1  12  -2   56.79    6.00
  -1  12  -2   40.00    5.30
   1 -12   2   36.80    5.60
   1 -12   2   41.20    5.00
   1 -12   2   40.50    5.40
   1 -12   2   54.49    5.60
   1 -12   2   39.50    5.60
  -2  12  -2   94.29    7.60
  -2  12  -2   88.89    7.00
  -2  12  -2  100.59    7.20
  -2  12  -2   88.89    6.60
   2 -12   2   90.19    7.30
   2 -12   2   86.19    7.00
   2 -12   2   95.29    6.80
   2 -12   2   84.49    7.10
  -3  12  -2   27.40    4.50
  -3  12  -2   29.80    4.80
  -3  12  -2   18.50    4.70
  -3  12  -2   24.10    5.10
   3 -12   2   22.40    4.80
   3 -12   2   15.20    4.10
   3 -12   2   28.00    5.10
   3 -12   2   22.00    4.80
  -4  12  -2   10.80    4.60
  -4  12  -2   12.40    3.80
  -4  12  -2   10.20    4.30
  -4  12  -2    9.60    4.60
   4 -12   2   13.70    4.50
   4 -12   2   19.90    4.80
   4 -12   2   17.40    4.70
   4 -12   2    7.10    3.70
  -5  12  -2   -3.90    4.00
  -5  12  -2    2.70    3.70
  -5  12  -2   -4.10    4.10
   5 -12   2    5.30    4.20
   5 -12   2    1.10    4.00
   5 -12   2    7.20    3.60
   5 -12   2    4.60    4.20
   5 -12   2    4.50    3.20
  -6  12  -2  233.48   11.20
  -6  12  -2  252.07   10.80
  -6  12  -2  251.47   11.50
   6 -12   2  247.08   10.00
   6 -12   2  256.67    9.80
   6 -12   2  262.07   11.00
   6 -12   2  264.37   11.10
   6 -12   2  257.27   11.00
  -7  12  -2    6.00    4.90
  -7  12  -2    3.70    4.70
  -7  12  -2   10.40    4.40
   7 -12   2   14.40    3.90
   7 -12   2   15.70    4.10
   7 -12   2   19.60    4.30
   7 -12   2   21.70    4.90
   7 -12   2   13.70    4.70
  -8  12  -2   43.50    6.40
  -8  12  -2   38.70    6.30
  -8  12  -2   44.70    6.10
   8 -12   2   40.40    5.20
   8 -12   2   42.10    5.80
   8 -12   2   40.10    5.80
   8 -12   2   39.20    5.40
   8 -12   2   49.80    5.60
  -9  12  -2   85.09    8.00
  -9  12  -2   84.29    7.80
  -9  12  -2   80.49    7.10
  -9  12  -2   84.59    7.90
   9 -12   2   93.19    7.50
   9 -12   2  102.09    7.70
   9 -12   2   97.79    7.10
   9 -12   2  106.39    7.60
 -10  12  -2    2.60    4.50
 -10  12  -2   -0.90    5.00
 -10  12  -2    6.40    5.20
 -10  12  -2   -2.30    5.10
  10 -12   2    4.00    4.50
  10 -12   2    0.30    3.90
  10 -12   2    2.80    4.60
 -11  12  -2   25.90    6.00
 -11  12  -2   16.30    5.30
 -11  12  -2   16.60    5.80
 -11  12  -2   22.50    6.30
  11 -12   2   13.60    5.20
  11 -12   2   22.30    4.90
  11 -12   2   21.30    5.30
 -12  12  -2    3.00    5.20
 -12  12  -2   -1.30    5.70
 -12  12  -2    4.30    3.50
  12 -12   2    9.20    4.90
  12 -12   2    3.40    5.10
  12 -12   2    2.50    4.30
 -13  12  -2    5.10    5.50
 -13  12  -2   13.60    6.60
  13 -12   2   12.90    5.30
  13 -12   2    6.30    4.80
  13 -12   2   22.10    6.20
 -14  12  -2    0.00    5.20
 -14  12  -2   -7.50    6.00
   6  11  -2   34.80    7.00
   6  11  -2   41.70    7.40
   6  11  -2   38.20    7.00
  -6 -11   2   34.30    6.80
  -6 -11   2   43.60    7.10
  -6 -11   2   38.90    6.50
  -6 -11   2   43.90    7.40
   5  11  -2   15.90    5.80
   5  11  -2   17.20    5.90
   5  11  -2   21.10    6.40
  -5 -11   2   22.60    5.90
  -5 -11   2   21.50    6.30
  -5 -11   2   19.60    5.40
  -5 -11   2   22.90    6.20
   4  11  -2   21.10    5.50
   4  11  -2   26.40    5.80
   4  11  -2   15.30    4.60
  -4 -11   2   11.10    3.90
  -4 -11   2   20.30    5.60
  -4 -11   2   14.00    4.30
  -4 -11   2   21.40    5.20
   3  11  -2   -1.40    4.10
   3  11  -2    4.70    4.80
   3  11  -2   11.50    5.30
  -3 -11   2    2.40    4.20
  -3 -11   2   -2.60    4.60
  -3 -11   2   16.10    5.30
  -3 -11   2   10.30    4.60
   2  11  -2   63.69    6.60
   2  11  -2   57.59    6.20
   2  11  -2   41.60    6.20
  -2 -11   2   49.60    6.40
  -2 -11   2   52.79    5.90
  -2 -11   2   59.89    6.60
  -2 -11   2   49.00    6.00
   1  11  -2   10.30    3.70
   1  11  -2    6.00    4.50
   1  11  -2   -1.40    4.10
  -1 -11   2   11.40    4.20
  -1 -11   2   20.40    4.90
  -1 -11   2   13.20    4.30
  -1 -11   2   -0.10    4.20
   0  11  -2    0.30    3.20
   0  11  -2    2.50    3.90
   0  11  -2   -2.20    3.50
   0  11  -2    2.50    3.90
   0 -11   2   -3.20    3.90
   0 -11   2    3.60    3.70
   0 -11   2    3.80    3.60
   0 -11   2   -2.60    3.90
  -1  11  -2  270.27   10.60
  -1  11  -2  270.57   10.40
  -1  11  -2  258.17   10.60
  -1  11  -2  294.87   10.90
   1 -11   2  294.37   11.20
   1 -11   2  274.87   11.10
   1 -11   2  275.97   11.10
   1 -11   2  274.57   10.30
   1 -11   2  257.07    9.70
  -2  11  -2   11.70    4.00
  -2  11  -2   15.60    3.70
  -2  11  -2   12.80    4.00
  -2  11  -2   16.20    4.40
  -2  11  -2   12.20    3.30
   2 -11   2   19.10    4.50
   2 -11   2    9.10    3.80
   2 -11   2   16.90    4.30
   2 -11   2   16.50    3.50
  -3  11  -2  143.49    8.20
  -3  11  -2  147.39    8.00
  -3  11  -2  144.69    7.20
  -3  11  -2  135.89    6.80
  -3  11  -2  135.99    7.10
   3 -11   2  135.19    7.90
   3 -11   2  144.39    8.00
   3 -11   2  154.58    8.10
   3 -11   2  143.09    7.20
  -4  11  -2   49.90    4.90
  -4  11  -2   55.79    5.30
  -4  11  -2   49.99    5.80
  -4  11  -2   58.49    5.90
   4 -11   2   52.59    5.50
   4 -11   2   62.69    5.20
   4 -11   2   62.79    5.90
   4 -11   2   56.19    5.20
   4 -11   2   53.69    5.00
   4 -11   2   52.09    4.50
  -5  11  -2    9.00    3.80
  -5  11  -2    0.80    4.10
  -5  11  -2    1.00    3.90
   5 -11   2    4.70    2.70
   5 -11   2   14.50    4.10
   5 -11   2   -2.80    2.70
   5 -11   2    2.10    3.80
   5 -11   2    4.40    3.20
   5 -11   2    4.20    3.60
  -6  11  -2  175.98    8.80
  -6  11  -2  181.38    9.40
  -6  11  -2  167.68    8.30
   6 -11   2  175.88    8.00
   6 -11   2  166.48    8.80
   6 -11   2  191.38    8.80
   6 -11   2  180.98    8.90
   6 -11   2  189.38    8.10
   6 -11   2  178.38    8.90
  -7  11  -2  142.49    7.80
  -7  11  -2  144.59    8.50
  -7  11  -2  158.38    9.10
   7 -11   2  150.88    7.70
   7 -11   2  146.09    8.30
   7 -11   2  140.39    8.20
   7 -11   2  137.79    7.40
   7 -11   2  142.39    7.80
  -8  11  -2   27.00    5.50
  -8  11  -2   31.40    5.50
  -8  11  -2   19.60    5.30
   8 -11   2   33.00    5.20
   8 -11   2   30.70    5.10
   8 -11   2   32.50    5.00
   8 -11   2   35.20    5.10
   8 -11   2   24.10    4.30
  -9  11  -2   -2.10    4.40
  -9  11  -2   -5.20    4.30
  -9  11  -2    6.10    4.00
  -9  11  -2   -3.30    3.10
   9 -11   2    2.90    3.60
   9 -11   2    4.20    4.20
   9 -11   2    0.80    4.00
 -10  11  -2   -1.80    4.70
 -10  11  -2    7.30    5.00
 -10  11  -2    3.10    4.90
 -10  11  -2   -5.30    4.00
  10 -11   2    2.50    4.20
  10 -11   2    4.40    3.80
  10 -11   2    4.30    4.40
  10 -11   2    4.40    3.90
 -11  11  -2   39.80    6.80
 -11  11  -2   41.90    6.20
 -11  11  -2   37.60    6.30
 -11  11  -2   36.20    6.10
  11 -11   2   39.00    6.50
  11 -11   2   34.40    5.30
  11 -11   2   28.40    4.80
  11 -11   2   34.00    5.70
 -12  11  -2   84.19    7.80
 -12  11  -2   75.59    7.90
 -12  11  -2   80.19    8.70
  12 -11   2   75.59    7.30
  12 -11   2   73.59    7.50
  12 -11   2   81.09    8.00
  12 -11   2   79.99    7.20
 -13  11  -2   17.60    6.00
 -13  11  -2   18.50    6.70
  13 -11   2   17.20    5.20
  13 -11   2    7.20    4.90
  13 -11   2   14.30    5.60
  13 -11   2   21.20    6.10
 -14  11  -2    0.20    5.60
 -14  11  -2    1.80    4.50
  14 -11   2    2.20    4.80
  14 -11   2    6.80    5.50
  14 -11   2    7.20    4.90
   7  10  -2    9.10    5.60
   7  10  -2   14.30    6.20
   7  10  -2    9.30    6.20
  -7 -10   2   16.10    6.30
  -7 -10   2    9.60    6.20
  -7 -10   2    9.80    5.40
  -7 -10   2   13.20    4.60
   6  10  -2   48.80    7.00
   6  10  -2   41.60    7.00
   6  10  -2   53.79    7.70
  -6 -10   2   47.70    7.20
  -6 -10   2   36.00    6.60
  -6 -10   2   44.90    6.40
  -6 -10   2   52.29    7.60
   5  10  -2   -7.80    4.70
   5  10  -2   -0.90    4.80
   5  10  -2   -1.60    4.70
  -5 -10   2    3.20    5.20
  -5 -10   2    4.40    5.00
  -5 -10   2   -0.70    4.30
  -5 -10   2   -2.50    5.10
   4  10  -2   16.90    5.70
   4  10  -2   28.00    5.70
   4  10  -2   32.90    5.80
  -4 -10   2   26.90    5.60
  -4 -10   2   27.00    5.70
  -4 -10   2   30.70    5.30
  -4 -10   2   29.80    6.00
   3  10  -2   72.49    7.30
   3  10  -2   85.89    7.10
   3  10  -2   58.89    6.70
  -3 -10   2   81.29    7.40
  -3 -10   2   88.29    7.40
  -3 -10   2   83.39    6.60
  -3 -10   2   75.99    6.80
   2  10  -2   60.49    6.30
   2  10  -2   55.69    5.70
   2  10  -2   57.09    6.40
  -2 -10   2   62.39    5.90
  -2 -10   2   65.99    6.40
  -2 -10   2   62.89    6.40
  -2 -10   2   65.69    5.80
   1  10  -2   10.20    4.10
   1  10  -2    8.60    4.00
   1  10  -2   10.70    4.30
   1  10  -2    9.10    4.10
  -1 -10   2    8.60    4.30
  -1 -10   2   17.40    4.10
  -1 -10   2    8.00    3.60
  -1 -10   2    0.50    3.90
   0  10  -2   92.29    5.80
   0  10  -2   82.49    5.80
   0  10  -2   91.39    6.60
   0  10  -2   87.49    5.70
   0  10  -2   88.49    6.10
   0 -10   2   86.49    6.70
   0 -10   2   84.29    5.90
   0 -10   2   90.39    6.70
   0 -10   2   83.59    6.00
  -1  10  -2    9.60    3.10
  -1  10  -2   13.40    3.70
  -1  10  -2   -1.70    3.10
  -1  10  -2   10.70    3.70
  -1  10  -2   13.70    3.60
   1 -10   2    6.40    3.70
   1 -10   2    7.20    3.80
   1 -10   2    6.70    3.50
   1 -10   2    8.70    3.40
  -2  10  -2    6.10    3.50
  -2  10  -2    1.40    2.90
  -2  10  -2   -2.40    3.30
  -2  10  -2   -0.30    2.50
  -2  10  -2    2.60    3.40
  -2  10  -2    2.70    3.10
   2 -10   2    2.00    3.50
   2 -10   2   -0.90    3.40
   2 -10   2    6.30    3.60
   2 -10   2    0.00    2.90
  -3  10  -2    5.50    2.90
  -3  10  -2   -1.40    3.30
  -3  10  -2    6.10    2.80
  -3  10  -2    5.40    2.60
  -3  10  -2    1.30    2.80
  -3  10  -2    4.40    3.40
   3 -10   2   -1.10    2.40
   3 -10   2    2.80    3.50
   3 -10   2    4.20    3.40
   3 -10   2    1.20    2.80
   3 -10   2    6.00    2.60
   3 -10   2    7.30    3.10
  -4  10  -2  217.28    9.10
  -4  10  -2  201.98    8.20
  -4  10  -2  209.18    9.20
  -4  10  -2  183.48    7.30
   4 -10   2  202.58    8.80
   4 -10   2  204.18    8.20
   4 -10   2  202.08    8.00
   4 -10   2  208.58    7.70
   4 -10   2  211.28    7.70
   4 -10   2  207.18    8.80
  -5  10  -2  198.48    9.10
  -5  10  -2  207.78    9.20
  -5  10  -2  196.08    8.60
   5 -10   2  199.08    8.70
   5 -10   2  198.68    8.00
   5 -10   2  201.48    8.80
   5 -10   2  205.88    7.90
   5 -10   2  202.48    8.80
   5 -10   2  208.38    8.00
  -6  10  -2    5.10    4.10
  -6  10  -2    2.40    3.60
  -6  10  -2   -2.80    2.60
   6 -10   2    0.20    3.50
   6 -10   2   -0.40    3.10
   6 -10   2    5.70    3.60
   6 -10   2    2.30    3.10
   6 -10   2    2.60    3.50
   6 -10   2   -1.10    2.90
  -7  10  -2   77.49    6.70
  -7  10  -2   81.89    6.70
  -7  10  -2   89.39    6.90
   7 -10   2   97.39    6.70
   7 -10   2   86.39    6.40
   7 -10   2   88.89    6.10
   7 -10   2   77.69    5.20
   7 -10   2   80.99    6.40
   7 -10   2   88.09    6.00
  -8  10  -2    7.40    4.60
  -8  10  -2    4.40    4.50
  -8  10  -2   -1.80    4.10
   8 -10   2    4.70    3.80
   8 -10   2    2.60    3.30
   8 -10   2    1.20    3.10
   8 -10   2    4.10    3.90
   8 -10   2    5.80    2.80
  -9  10  -2   27.60    5.50
  -9  10  -2   29.50    5.30
  -9  10  -2   26.30    5.20
  -9  10  -2   25.90    4.00
   9 -10   2   23.50    4.70
   9 -10   2   23.30    4.40
   9 -10   2   27.00    5.00
   9 -10   2   30.00    4.50
 -10  10  -2    1.40    4.20
 -10  10  -2    0.00    4.40
 -10  10  -2    3.00    4.40
 -10  10  -2   -5.40    4.50
  10 -10   2    3.40    4.00
  10 -10   2    3.30    3.70
  10 -10   2   -3.30    4.20
  10 -10   2    1.70    3.90
 -11  10  -2    5.20    5.20
 -11  10  -2    7.60    4.70
 -11  10  -2   -2.20    5.10
 -11  10  -2    8.50    4.80
  11 -10   2   13.40    4.90
  11 -10   2    4.60    3.90
  11 -10   2   16.60    4.90
  11 -10   2    5.90    4.30
 -12  10  -2   53.59    7.60
 -12  10  -2   54.29    7.10
  12 -10   2   54.29    6.30
  12 -10   2   51.29    6.90
  12 -10   2   69.99    6.90
  12 -10   2   53.89    6.70
 -13  10  -2   -4.80    5.70
 -13  10  -2    3.30    5.20
  13 -10   2   -1.60    4.00
  13 -10   2   -0.40    4.50
  13 -10   2    4.60    5.30
  13 -10   2    4.20    5.10
 -14  10  -2    9.70    5.40
 -14  10  -2    8.30    5.90
 -14  10  -2    7.50    6.20
  14 -10   2   -4.30    5.10
  14 -10   2   -1.90    4.40
   8   9  -2   10.90    6.20
   8   9  -2   18.00    6.40
   8   9  -2   11.70    5.60
  -8  -9   2   -0.70    6.00
  -8  -9   2    4.80    6.10
  -8  -9   2    5.90    5.40
  -8  -9   2   14.70    6.50
   7   9  -2   16.10    6.20
   7   9  -2   -0.80    5.00
   7   9  -2   17.90    6.10
   7   9  -2    7.00    5.10
  -7  -9   2    2.50    6.00
  -7  -9   2   17.80    6.40
  -7  -9   2    4.10    5.10
  -7  -9   2   10.70    5.70
   6   9  -2    2.60    3.70
   6   9  -2    1.60    5.20
   6   9  -2    2.00    4.60
   6   9  -2    0.00    4.40
  -6  -9   2   -1.40    4.50
  -6  -9   2   -3.80    5.40
  -6  -9   2    1.80    5.10
  -6  -9   2    0.90    5.30
   5   9  -2    5.70    4.90
   5   9  -2    2.00    4.00
   5   9  -2    3.10    4.50
   5   9  -2    6.00    3.60
  -5  -9   2   12.60    5.00
  -5  -9   2    2.80    5.00
  -5  -9   2    4.90    5.10
  -5  -9   2    3.30    4.10
   4   9  -2    7.70    4.50
   4   9  -2   11.40    4.60
   4   9  -2   11.40    4.20
   4   9  -2    3.60    4.70
  -4  -9   2    5.50    4.90
  -4  -9   2    6.00    3.20
  -4  -9   2   14.40    5.10
  -4  -9   2    4.50    4.00
   3   9  -2  209.28    9.40
   3   9  -2  192.68    8.50
   3   9  -2  190.88    9.90
   3   9  -2  189.78    8.90
  -3  -9   2  199.98    9.80
  -3  -9   2  184.48    9.10
  -3  -9   2  207.98    9.00
  -3  -9   2  204.28    9.70
   2   9  -2   11.00    4.20
   2   9  -2    6.30    3.00
   2   9  -2    9.70    4.10
   2   9  -2   10.20    3.80
  -2  -9   2    7.70    4.20
  -2  -9   2    5.10    3.50
  -2  -9   2    5.30    3.70
  -2  -9   2    8.30    4.20
   1   9  -2   24.60    3.60
   1   9  -2   20.30    3.30
   1   9  -2   18.50    4.20
   1   9  -2   28.50    4.50
   1   9  -2   21.40    3.70
  -1  -9   2   28.10    4.70
  -1  -9   2   21.60    3.70
  -1  -9   2   23.40    4.00
  -1  -9   2   24.10    3.30
   0   9  -2   69.39    4.60
   0   9  -2   67.69    4.90
   0   9  -2   64.19    5.40
   0   9  -2   71.49    5.20
   0   9  -2   76.39    5.70
   0   9  -2   55.79    5.00
   0  -9   2   74.19    5.30
   0  -9   2   70.49    5.70
   0  -9   2   72.29    5.10
   0  -9   2   68.09    4.90
  -1   9  -2   47.50    3.60
  -1   9  -2   53.49    4.60
  -1   9  -2   41.80    4.20
  -1   9  -2   54.29    5.10
  -1   9  -2   56.69    4.80
   1  -9   2   53.49    3.90
   1  -9   2   58.59    5.10
   1  -9   2   58.79    4.60
   1  -9   2   53.49    4.90
   1  -9   2   51.09    3.60
   1  -9   2   55.29    4.50
  -2   9  -2  153.28    6.50
  -2   9  -2  159.38    7.30
  -2   9  -2  160.18    6.50
  -2   9  -2  158.28    7.50
  -2   9  -2  169.18    7.50
   2  -9   2  162.18    7.40
   2  -9   2  164.88    7.40
   2  -9   2  169.88    6.90
   2  -9   2  166.48    6.10
   2  -9   2  156.38    6.90
   2  -9   2  159.88    6.00
  -3   9  -2  273.57    8.90
  -3   9  -2  282.27   10.40
  -3   9  -2  282.37    9.50
  -3   9  -2  304.57   10.40
  -3   9  -2  300.77    9.90
   3  -9   2  293.77   10.10
   3  -9   2  281.67    8.90
   3  -9   2  276.17    9.50
   3  -9   2  319.47    9.60
   3  -9   2  288.87    8.90
   3  -9   2  294.27    9.70
  -4   9  -2  120.29    6.80
  -4   9  -2  111.49    6.80
  -4   9  -2  125.29    6.20
  -4   9  -2  117.19    6.90
   4  -9   2  138.69    6.70
   4  -9   2  125.69    6.50
   4  -9   2  122.59    6.10
   4  -9   2  106.39    4.80
   4  -9   2  114.49    5.70
   4  -9   2  135.19    6.80
   4  -9   2  123.59    5.70
  -5   9  -2   18.70    3.80
  -5   9  -2   16.80    4.20
  -5   9  -2   23.50    4.20
  -5   9  -2   19.90    4.10
   5  -9   2   22.70    3.40
   5  -9   2   19.20    3.10
   5  -9   2   22.60    3.40
   5  -9   2   15.40    3.20
   5  -9   2   16.80    3.10
   5  -9   2   21.90    3.90
   5  -9   2   24.20    4.00
  -6   9  -2   -0.30    3.60
  -6   9  -2    0.00    3.50
  -6   9  -2   -3.10    3.30
   6  -9   2    1.20    2.80
   6  -9   2    2.90    3.20
   6  -9   2    0.50    2.90
   6  -9   2    2.40    2.80
   6  -9   2    7.90    3.40
   6  -9   2    4.50    3.00
  -7   9  -2   82.99    6.60
  -7   9  -2   67.59    6.00
  -7   9  -2   68.39    6.00
   7  -9   2   75.59    5.90
   7  -9   2   77.29    5.80
   7  -9   2   64.99    5.00
   7  -9   2   73.79    5.70
   7  -9   2   68.09    5.00
   7  -9   2   60.49    5.40
  -8   9  -2  107.29    6.90
  -8   9  -2  114.89    7.90
  -8   9  -2  119.29    7.70
  -8   9  -2  124.59    7.60
   8  -9   2  116.49    6.60
   8  -9   2  114.59    7.10
   8  -9   2  110.59    6.20
   8  -9   2  107.19    6.50
  -9   9  -2   44.50    5.30
  -9   9  -2   39.50    5.20
  -9   9  -2   36.30    5.70
  -9   9  -2   37.20    5.40
   9  -9   2   32.60    5.10
   9  -9   2   34.30    4.80
   9  -9   2   43.40    4.90
   9  -9   2   34.30    4.70
 -10   9  -2   -6.00    3.80
 -10   9  -2   -0.10    4.00
 -10   9  -2   -5.60    4.30
 -10   9  -2    3.50    4.10
  10  -9   2   -2.20    4.00
  10  -9   2    4.90    4.00
  10  -9   2    4.80    3.90
  10  -9   2   -2.30    3.30
 -11   9  -2   91.69    7.80
 -11   9  -2   99.69    7.50
 -11   9  -2   92.29    7.60
  11  -9   2   92.29    7.70
  11  -9   2   96.19    7.80
  11  -9   2  111.79    7.80
  11  -9   2   99.49    7.20
 -12   9  -2    1.40    5.40
 -12   9  -2    2.60    5.00
  12  -9   2    6.50    4.50
  12  -9   2   13.50    4.70
  12  -9   2    2.40    5.00
  12  -9   2   11.40    5.00
 -13   9  -2   40.90    7.20
 -13   9  -2   34.10    6.80
  13  -9   2   28.20    5.60
  13  -9   2   24.30    5.50
  13  -9   2   27.10    6.10
 -14   9  -2   -3.60    5.30
 -14   9  -2    1.20    5.20
 -14   9  -2   -0.70    5.70
  14  -9   2    0.10    4.40
  14  -9   2    0.70    5.40
   9   8  -2   12.30    6.10
   9   8  -2    8.70    5.60
   9   8  -2    8.70    5.30
   9   8  -2    6.40    4.20
  -9  -8   2   15.90    6.90
  -9  -8   2   17.00    5.80
  -9  -8   2   12.90    6.60
   8   8  -2  146.69   10.40
   8   8  -2  117.49   10.00
   8   8  -2  165.58   10.20
  -8  -8   2  156.28   10.10
  -8  -8   2  154.38   11.30
  -8  -8   2  143.19   10.70
   7   8  -2    4.10    4.80
   7   8  -2    3.20    5.10
   7   8  -2    4.70    3.60
   7   8  -2    8.30    4.10
  -7  -8   2    4.40    5.70
  -7  -8   2    8.20    4.80
  -7  -8   2    4.30    5.70
   6   8  -2    6.70    4.50
   6   8  -2   -1.60    4.40
   6   8  -2    1.70    4.90
   6   8  -2   -2.50    4.60
  -6  -8   2    6.70    5.40
  -6  -8   2    1.40    4.30
  -6  -8   2   -0.20    3.80
   5   8  -2   10.40    4.70
   5   8  -2    3.40    4.30
   5   8  -2    8.40    4.80
   5   8  -2    9.10    4.20
  -5  -8   2    5.50    4.00
  -5  -8   2    1.60    4.90
  -5  -8   2    4.00    4.90
   4   8  -2   12.80    3.30
   4   8  -2    9.20    3.80
   4   8  -2    5.90    4.30
   4   8  -2   12.90    3.50
  -4  -8   2    8.90    3.90
  -4  -8   2    1.50    4.20
  -4  -8   2   11.70    4.90
  -4  -8   2    7.70    4.70
   3   8  -2   76.49    5.50
   3   8  -2   79.49    6.20
   3   8  -2   68.99    6.30
   3   8  -2   63.99    6.10
  -3  -8   2   50.89    5.50
  -3  -8   2   68.29    5.50
  -3  -8   2   69.59    6.30
  -3  -8   2   69.39    6.20
   2   8  -2    0.20    3.40
   2   8  -2   10.40    3.40
   2   8  -2    7.40    2.90
   2   8  -2   11.00    3.00
  -2  -8   2    6.50    3.50
  -2  -8   2   10.50    3.20
  -2  -8   2   12.80    4.10
  -2  -8   2    9.00    4.00
   1   8  -2   24.10    4.10
   1   8  -2   23.00    3.30
   1   8  -2   26.30    4.10
   1   8  -2   28.60    3.10
   1   8  -2   28.80    3.70
   1   8  -2   25.50    3.50
   1   8  -2   28.50    3.40
  -1  -8   2   29.20    3.80
  -1  -8   2   29.00    3.60
  -1  -8   2   24.90    3.40
  -1  -8   2   25.30    3.50
  -1  -8   2   29.90    3.70
  -1  -8   2   25.50    3.10
   0   8  -2   16.60    3.00
   0   8  -2   20.70    3.50
   0   8  -2   29.90    3.60
   0   8  -2   20.70    3.00
   0   8  -2   19.60    4.80
   0  -8   2   25.20    3.40
   0  -8   2   21.70    3.70
   0  -8   2   19.00    3.70
   0  -8   2   28.50    3.40
   0  -8   2   18.90    2.60
   0  -8   2   16.30    2.60
   0  -8   2   19.30    2.50
  -1   8  -2  231.58    8.00
  -1   8  -2  235.48    8.30
  -1   8  -2  221.88   10.10
  -1   8  -2  236.78    8.50
  -1   8  -2  234.58    8.10
  -1   8  -2  224.18    7.20
   1  -8   2  229.78    8.50
   1  -8   2  220.28    6.90
   1  -8   2  223.98    7.00
   1  -8   2  224.88    7.90
   1  -8   2  230.98    8.50
   1  -8   2  245.08    8.00
   1  -8   2  225.58    7.10
  -2   8  -2   -0.30    2.00
  -2   8  -2    2.70    3.10
  -2   8  -2    0.00    2.70
  -2   8  -2    4.60    2.40
  -2   8  -2    1.30    2.10
  -2   8  -2    2.30    1.30
  -2   8  -2    3.40    2.90
   2  -8   2   -1.50    1.90
   2  -8   2    2.60    2.80
   2  -8   2   -4.60    2.50
   2  -8   2    2.30    1.10
   2  -8   2    1.40    2.30
   2  -8   2    0.50    1.70
   2  -8   2   -0.90    2.60
   2  -8   2    0.70    1.70
  -3   8  -2  716.53   18.20
  -3   8  -2  676.03   18.50
  -3   8  -2  695.13   19.90
  -3   8  -2  656.03   16.60
  -3   8  -2  691.53   18.10
  -3   8  -2  696.23   17.60
   3  -8   2  676.03   17.00
   3  -8   2  709.13   18.00
   3  -8   2  690.83   17.90
   3  -8   2  693.73   17.30
   3  -8   2  677.93   16.40
   3  -8   2  690.13   17.90
   3  -8   2  710.53   17.20
  -4   8  -2   19.10    3.00
  -4   8  -2   26.50    3.50
  -4   8  -2   11.30    3.60
  -4   8  -2   17.90    3.60
  -4   8  -2   15.30    3.20
   4  -8   2   26.20    3.60
   4  -8   2   14.80    2.60
   4  -8   2   15.90    2.80
   4  -8   2   15.90    2.80
   4  -8   2   20.10    2.90
   4  -8   2   21.50    2.90
   4  -8   2   16.40    3.30
  -5   8  -2   98.49    5.40
  -5   8  -2   92.59    6.00
  -5   8  -2   93.19    5.70
  -5   8  -2   86.79    6.20
  -5   8  -2   80.29    6.60
   5  -8   2   82.39    4.80
   5  -8   2   97.19    5.60
   5  -8   2   84.99    4.90
   5  -8   2   91.19    5.10
   5  -8   2   82.39    5.00
   5  -8   2   82.69    5.30
   5  -8   2   91.69    5.50
  -6   8  -2  308.87   10.60
  -6   8  -2  293.67   11.40
  -6   8  -2  305.57   10.70
  -6   8  -2  321.17   10.90
   6  -8   2  302.87   10.10
   6  -8   2  298.77   10.20
   6  -8   2  326.67    9.90
   6  -8   2  297.37   10.10
   6  -8   2  308.07   10.30
   6  -8   2  312.17    9.90
  -7   8  -2   81.59    6.00
  -7   8  -2   65.49    5.90
  -7   8  -2   77.69    5.90
  -7   8  -2   81.39    6.20
   7  -8   2   75.99    5.60
   7  -8   2   75.09    5.20
   7  -8   2   78.09    5.70
   7  -8   2   69.89    5.00
   7  -8   2   59.59    4.60
   7  -8   2   79.59    5.80
  -8   8  -2  299.27   11.20
  -8   8  -2  297.37   11.00
  -8   8  -2  315.27   11.20
  -8   8  -2  325.27   12.00
   8  -8   2  334.97   11.30
   8  -8   2  295.67   10.40
   8  -8   2  325.77   11.00
   8  -8   2  320.07   10.90
   8  -8   2  317.77   10.20
  -9   8  -2   -5.20    3.40
  -9   8  -2   -0.80    3.50
  -9   8  -2    5.50    4.20
  -9   8  -2    1.80    4.40
   9  -8   2   -6.50    3.20
   9  -8   2    0.60    3.80
   9  -8   2   -2.50    2.90
   9  -8   2   -1.10    3.00
   9  -8   2   -1.10    3.30
 -10   8  -2   16.50    4.40
 -10   8  -2   17.90    4.20
 -10   8  -2    8.30    4.80
 -10   8  -2   16.80    4.70
  10  -8   2   15.50    4.00
  10  -8   2   19.40    4.80
  10  -8   2   20.50    5.10
  10  -8   2   14.90    4.10
  10  -8   2   19.90    4.70
 -11   8  -2   35.20    5.90
 -11   8  -2   31.00    6.20
  11  -8   2   36.90    5.80
  11  -8   2   33.90    5.70
  11  -8   2   49.80    6.10
  11  -8   2   41.40    5.30
  11  -8   2   40.30    5.30
 -12   8  -2    8.00    5.60
 -12   8  -2   11.60    5.50
  12  -8   2    7.00    5.00
  12  -8   2    6.30    5.00
  12  -8   2   15.00    4.80
  12  -8   2   16.20    4.80
  12  -8   2   10.40    5.10
 -13   8  -2   33.80    6.80
 -13   8  -2   32.10    6.90
 -13   8  -2   31.30    6.00
  13  -8   2   30.80    6.20
  13  -8   2   33.00    5.70
  13  -8   2   30.80    5.30
 -14   8  -2   39.70    7.40
 -14   8  -2   40.30    6.70
 -14   8  -2   64.39    8.10
  14  -8   2   50.49    8.40
  14  -8   2   51.59    7.70
   9   7  -2    8.10    5.40
   9   7  -2    0.20    4.60
   9   7  -2    7.30    5.60
   9   7  -2    8.50    5.60
   9   7  -2    0.90    5.70
  -9  -7   2    3.30    6.20
  -9  -7   2   10.20    6.60
  -9  -7   2    4.60    5.20
   8   7  -2    1.60    4.40
   8   7  -2    6.30    5.10
   8   7  -2   10.50    5.60
   8   7  -2   -6.20    4.90
  -8  -7   2    0.00    5.70
  -8  -7   2   -1.80    4.80
  -8  -7   2   -7.00    5.60
   7   7  -2   19.30    5.70
   7   7  -2   24.20    5.20
   7   7  -2   25.60    4.80
   7   7  -2   28.20    5.50
  -7  -7   2   20.20    6.10
  -7  -7   2   23.60    5.30
  -7  -7   2   15.70    5.90
   6   7  -2   -0.40    4.50
   6   7  -2    9.00    4.40
   6   7  -2    9.20    4.40
   6   7  -2   -2.40    4.30
  -6  -7   2   10.20    4.30
  -6  -7   2    7.20    5.10
  -6  -7   2    4.30    5.20
   5   7  -2   54.89    5.80
   5   7  -2   37.80    4.60
   5   7  -2   42.80    5.70
   5   7  -2   48.70    5.60
   5   7  -2   59.99    6.30
  -5  -7   2   57.19    6.40
  -5  -7   2   59.99    5.70
  -5  -7   2   38.20    5.90
   4   7  -2  209.68    9.40
   4   7  -2  232.78    9.10
   4   7  -2  206.08    8.40
   4   7  -2  228.48    9.90
   4   7  -2  226.38    9.60
  -4  -7   2  219.68    8.90
  -4  -7   2  213.98    9.70
  -4  -7   2  220.68    9.90
   3   7  -2   29.70    4.40
   3   7  -2   39.50    4.80
   3   7  -2   37.30    4.10
   3   7  -2   37.60    4.60
   3   7  -2   39.20    3.60
   3   7  -2   32.40    4.60
  -3  -7   2   32.80    4.90
  -3  -7   2   43.90    4.40
  -3  -7   2   46.60    5.30
  -3  -7   2   41.10    3.40
   2   7  -2    3.30    2.50
   2   7  -2    6.70    2.70
   2   7  -2    1.90    2.20
   2   7  -2    3.90    3.00
   2   7  -2    4.80    3.20
   2   7  -2    1.60    3.20
   2   7  -2    0.10    2.80
   2   7  -2    5.20    3.20
   2   7  -2    3.00    1.80
  -2  -7   2    6.90    3.60
  -2  -7   2    4.10    2.80
  -2  -7   2    4.00    2.50
  -2  -7   2    5.00    1.80
  -2  -7   2    0.80    1.80
  -2  -7   2    5.20    3.70
  -2  -7   2    6.30    3.10
  -2  -7   2    6.40    2.20
   1   7  -2   42.40    4.30
   1   7  -2   51.89    3.60
   1   7  -2   47.80    4.40
   1   7  -2   38.70    3.50
   1   7  -2   39.70    4.60
   1   7  -2   54.49    3.80
   1   7  -2   51.09    3.50
   1   7  -2   49.60    4.00
  -1  -7   2   46.50    4.00
  -1  -7   2   47.10    2.90
  -1  -7   2   50.59    3.80
  -1  -7   2   53.89    3.60
  -1  -7   2   45.70    2.90
  -1  -7   2   57.99    4.80
  -1  -7   2   49.60    4.00
  -1  -7   2   50.89    4.00
   0   7  -2  128.89    5.40
   0   7  -2  129.89    5.10
   0   7  -2  124.59    7.30
   0   7  -2  130.09    5.80
   0   7  -2  121.29    5.50
   0  -7   2  124.29    4.30
   0  -7   2  127.39    4.50
   0  -7   2  124.59    5.30
   0  -7   2  125.39    5.50
   0  -7   2  132.69    5.40
   0  -7   2  125.29    5.10
   0  -7   2  125.39    5.50
   0  -7   2  144.99    6.20
  -1   7  -2  270.67    8.80
  -1   7  -2  270.27    8.30
  -1   7  -2  267.77    8.50
  -1   7  -2  273.27    8.60
  -1   7  -2  261.77    7.50
  -1   7  -2  270.27   10.30
   1  -7   2  278.57    8.20
   1  -7   2  270.97    7.60
   1  -7   2  266.27   10.10
   1  -7   2  270.37    8.70
   1  -7   2  262.07    7.20
   1  -7   2  279.57    8.30
   1  -7   2  230.58    7.30
   1  -7   2  268.37    7.90
   1  -7   2  264.37    7.40
   1  -7   2  289.07    8.90
  -2   7  -2  211.48    6.80
  -2   7  -2  203.08    5.80
  -2   7  -2  209.08    8.00
  -2   7  -2  210.78    7.50
  -2   7  -2  207.78    6.80
  -2   7  -2  204.78    7.40
  -2   7  -2  197.18    8.80
   2  -7   2  215.28    7.40
   2  -7   2  201.58    6.30
   2  -7   2  201.08    6.10
   2  -7   2  218.28    7.10
   2  -7   2  207.48    5.60
   2  -7   2  205.98    5.60
   2  -7   2  220.38    6.90
   2  -7   2  202.08    6.50
   2  -7   2  209.18    7.10
  -3   7  -2  299.27    9.40
  -3   7  -2  288.37    8.00
  -3   7  -2  310.37    9.00
  -3   7  -2  300.37   10.80
  -3   7  -2  296.67    9.10
  -3   7  -2  297.17    9.80
   3  -7   2  295.47    6.60
   3  -7   2  295.77    8.60
   3  -7   2  288.67    8.10
   3  -7   2  300.57    9.20
   3  -7   2  290.07    9.20
   3  -7   2  288.07   10.20
   3  -7   2  303.27    9.30
   3  -7   2  292.37    8.60
   3  -7   2  295.87    8.70
  -4   7  -2   73.39    4.70
  -4   7  -2   78.39    5.40
  -4   7  -2   71.09    3.50
  -4   7  -2   90.79    5.30
  -4   7  -2   67.29    3.40
  -4   7  -2   87.29    6.10
  -4   7  -2   76.69    5.10
   4  -7   2   89.09    4.90
   4  -7   2   80.79    5.70
   4  -7   2   75.99    3.50
   4  -7   2   77.89    5.20
   4  -7   2   75.59    3.80
   4  -7   2   90.69    4.30
   4  -7   2   78.99    4.30
   4  -7   2   80.39    4.40
   4  -7   2   83.69    4.80
   4  -7   2   84.99    4.70
  -5   7  -2   81.69    5.80
  -5   7  -2   80.19    5.90
  -5   7  -2   71.19    5.10
  -5   7  -2   78.09    5.30
  -5   7  -2   75.89    2.70
  -5   7  -2   81.19    5.30
   5  -7   2   76.49    5.50
   5  -7   2   79.89    4.80
   5  -7   2   76.69    4.80
   5  -7   2   75.09    3.70
   5  -7   2   71.89    4.10
   5  -7   2   70.79    4.60
   5  -7   2   75.79    4.30
   5  -7   2   76.89    6.50
   5  -7   2   84.59    4.30
  -6   7  -2   32.20    4.30
  -6   7  -2   37.40    4.50
  -6   7  -2   44.70    4.30
  -6   7  -2   37.00    3.80
  -6   7  -2   34.00    4.30
   6  -7   2   39.80    3.60
   6  -7   2   38.20    4.00
   6  -7   2   32.20    3.70
   6  -7   2   27.40    3.50
   6  -7   2   40.70    4.10
   6  -7   2   39.50    3.70
   6  -7   2   39.50    3.30
   6  -7   2   29.80    3.80
  -7   7  -2 1244.88   29.60
  -7   7  -2 1219.58   29.40
  -7   7  -2 1266.37   30.20
  -7   7  -2 1164.88   29.80
  -7   7  -2 1222.38   29.60
   7  -7   2 1148.19   29.70
   7  -7   2 1271.37   29.40
   7  -7   2 1202.48   28.80
   7  -7   2 1226.98   29.00
   7  -7   2 1233.88   29.60
   7  -7   2 1229.78   29.10
  -8   7  -2    4.70    4.00
  -8   7  -2   11.30    3.50
  -8   7  -2    2.80    4.20
  -8   7  -2    8.80    3.60
   8  -7   2    3.70    3.50
   8  -7   2   -0.20    2.90
   8  -7   2    3.20    3.00
   8  -7   2    5.70    3.20
   8  -7   2    5.30    3.50
  -9   7  -2   55.19    5.40
  -9   7  -2   59.69    5.70
  -9   7  -2   57.59    6.10
  -9   7  -2   52.59    5.20
   9  -7   2   54.99    5.10
   9  -7   2   53.59    5.40
   9  -7   2   54.29    5.60
   9  -7   2   50.19    5.30
   9  -7   2   61.29    5.40
 -10   7  -2    2.30    4.10
 -10   7  -2   -2.30    3.20
 -10   7  -2    2.00    4.50
  10  -7   2    2.80    3.60
  10  -7   2    2.10    3.40
  10  -7   2    4.00    4.00
  10  -7   2    4.20    3.90
  10  -7   2   -0.80    3.90
 -11   7  -2    2.10    3.20
 -11   7  -2   -5.20    4.40
  11  -7   2    0.90    4.20
  11  -7   2    0.90    3.60
  11  -7   2    0.70    3.80
  11  -7   2    3.60    4.60
  11  -7   2   -7.40    2.70
 -12   7  -2  114.49    9.30
 -12   7  -2  123.49    8.10
 -12   7  -2  122.59    8.60
  12  -7   2  133.49    9.30
  12  -7   2  128.59    9.00
  12  -7   2  119.49    8.00
  12  -7   2  109.09    8.70
 -13   7  -2   55.89    7.60
 -13   7  -2   49.90    6.60
 -13   7  -2   58.59    7.50
  13  -7   2   48.60    7.10
  13  -7   2   54.39    7.40
  13  -7   2   53.89    6.30
 -14   7  -2   11.60    6.50
 -14   7  -2    7.30    4.60
 -14   7  -2   17.30    5.40
 -14   7  -2   21.90    5.80
  14  -7   2   24.00    6.80
  10   6  -2   -3.00    5.10
  10   6  -2    4.20    5.90
  10   6  -2    5.00    5.50
  10   6  -2    9.70    5.60
  10   6  -2    1.20    5.60
 -10  -6   2    8.30    6.60
 -10  -6   2    4.70    5.50
 -10  -6   2   -2.80    6.30
   9   6  -2   41.10    7.30
   9   6  -2   41.80    6.10
   9   6  -2   42.10    6.90
   9   6  -2   30.30    6.60
   9   6  -2   32.70    6.00
   9   6  -2   47.70    6.90
  -9  -6   2   49.10    6.70
  -9  -6   2   53.39    7.70
  -9  -6   2   43.50    7.30
   8   6  -2    8.60    4.60
   8   6  -2    3.10    4.90
   8   6  -2    6.50    5.30
   8   6  -2    8.20    5.40
   8   6  -2    0.90    3.30
  -8  -6   2    7.20    5.50
  -8  -6   2   -2.70    4.60
  -8  -6   2    3.60    5.60
   7   6  -2    1.80    4.70
   7   6  -2    7.70    4.70
   7   6  -2    1.70    3.00
   7   6  -2   -0.60    4.00
   7   6  -2    4.30    4.00
  -7  -6   2   11.80    5.40
  -7  -6   2    1.80    3.60
  -7  -6   2    0.60    4.20
   6   6  -2   24.30    4.70
   6   6  -2   26.50    4.50
   6   6  -2   32.70    5.50
   6   6  -2   39.30    5.60
   6   6  -2   27.80    5.10
  -6  -6   2   41.50    5.80
  -6  -6   2   30.10    4.90
  -6  -6   2   26.70    5.60
   5   6  -2   18.60    4.50
   5   6  -2   12.70    3.30
   5   6  -2   16.20    4.00
   5   6  -2   10.30    3.90
   5   6  -2   17.40    3.70
  -5  -6   2   14.80    4.70
  -5  -6   2   15.10    3.00
  -5  -6   2   18.30    4.10
  -5  -6   2   12.00    4.60
   4   6  -2  174.18    7.70
   4   6  -2  173.38    8.50
   4   6  -2  180.08    7.10
   4   6  -2  178.78    8.10
   4   6  -2  177.38    8.30
   4   6  -2  198.08    8.30
  -4  -6   2  166.08    7.50
  -4  -6   2  186.68    8.60
  -4  -6   2  152.28    8.20
  -4  -6   2  171.78    6.50
   3   6  -2  136.69    6.90
   3   6  -2  126.09    6.40
   3   6  -2  134.49    5.50
   3   6  -2  130.49    6.10
   3   6  -2  150.68    6.80
   3   6  -2  127.09    6.70
   3   6  -2  128.29    7.20
  -3  -6   2  125.59    7.20
  -3  -6   2  134.49    5.00
  -3  -6   2  131.49    5.30
  -3  -6   2  129.09    6.20
  -3  -6   2  118.69    6.90
  -3  -6   2  132.99    7.10
   2   6  -2   12.50    2.90
   2   6  -2   12.40    2.20
   2   6  -2   12.90    3.20
   2   6  -2   12.60    3.00
   2   6  -2   14.30    2.20
   2   6  -2   12.40    2.20
   2   6  -2   11.20    3.20
   2   6  -2   11.80    2.50
   2   6  -2   14.60    2.70
  -2  -6   2   11.10    2.90
  -2  -6   2   14.00    1.90
  -2  -6   2   14.30    2.30
  -2  -6   2   12.00    2.70
  -2  -6   2   17.30    3.60
  -2  -6   2   19.30    2.90
  -2  -6   2   11.40    3.40
   1   6  -2  254.77    7.60
   1   6  -2  269.67    9.90
   1   6  -2  255.77    7.70
   1   6  -2  264.07    8.20
   1   6  -2  256.87    7.20
   1   6  -2  276.97    8.70
   1   6  -2  252.57    7.70
   1   6  -2  261.57    8.60
   1   6  -2  257.97    8.70
  -1  -6   2  250.17    7.30
  -1  -6   2  267.67    8.30
  -1  -6   2  271.97    8.00
  -1  -6   2  276.57    8.80
  -1  -6   2  253.47    7.40
  -1  -6   2  265.87    9.70
  -1  -6   2  256.27    7.10
  -1  -6   2  260.77    8.50
  -1  -6   2  269.67    8.80
   0   6  -2  111.99    6.00
   0   6  -2  128.59    5.00
   0   6  -2  128.59    4.80
   0   6  -2  121.89    5.40
   0   6  -2  123.69    5.00
   0  -6   2  123.59    4.10
   0  -6   2  127.89    5.50
   0  -6   2  126.09    4.60
   0  -6   2  124.49    5.00
   0  -6   2  121.39    4.80
   0  -6   2  123.99    5.00
   0  -6   2  121.69    5.50
   0  -6   2  128.29    6.60
   0  -6   2  122.19    4.30
  -1   6  -2    3.40    1.40
  -1   6  -2    2.70    1.80
  -1   6  -2    3.70    1.90
  -1   6  -2    6.00    2.20
  -1   6  -2    3.10    2.20
  -1   6  -2    1.10    2.70
   1  -6   2    5.30    1.90
   1  -6   2    6.40    1.70
   1  -6   2    5.10    1.90
   1  -6   2    5.70    1.40
   1  -6   2    5.50    2.30
   1  -6   2    3.10    1.60
   1  -6   2    7.40    1.90
   1  -6   2    6.30    1.80
   1  -6   2    6.20    2.60
  -2   6  -2  568.24   14.20
  -2   6  -2  616.34   15.10
  -2   6  -2  587.94   14.60
  -2   6  -2  586.14   16.50
  -2   6  -2  584.84   15.30
  -2   6  -2  585.74   15.00
   2  -6   2  587.74   14.10
   2  -6   2  591.74   13.40
   2  -6   2  603.44   15.00
   2  -6   2  579.24   14.00
   2  -6   2  605.34   14.40
   2  -6   2  593.04   16.40
   2  -6   2  599.14   14.90
   2  -6   2  573.14   14.40
   2  -6   2  596.64   14.90
  -3   6  -2    6.00    2.50
  -3   6  -2    4.70    2.50
  -3   6  -2    4.70    2.20
  -3   6  -2    8.70    1.60
  -3   6  -2    9.80    2.40
  -3   6  -2    6.70    2.80
   3  -6   2    8.20    2.20
   3  -6   2    7.80    2.00
   3  -6   2    7.40    0.90
   3  -6   2    8.90    2.40
   3  -6   2    6.70    2.60
   3  -6   2    8.20    2.10
   3  -6   2    7.00    1.80
   3  -6   2    8.70    2.00
   3  -6   2    8.10    2.40
   3  -6   2    9.20    2.30
  -4   6  -2  137.59    5.60
  -4   6  -2  137.09    6.00
  -4   6  -2  141.29    6.80
  -4   6  -2  144.09    6.00
  -4   6  -2  144.79    4.00
  -4   6  -2  139.89    6.50
   4  -6   2  148.19    5.30
   4  -6   2  142.69    5.60
   4  -6   2  146.89    5.20
   4  -6   2  147.89    5.80
   4  -6   2  143.09    5.30
   4  -6   2  137.89    5.50
   4  -6   2  144.49    6.60
   4  -6   2  147.69    4.10
   4  -6   2  148.69    5.40
   4  -6   2  138.59    4.70
   4  -6   2  143.59    6.50
  -5   6  -2  105.49    5.40
  -5   6  -2   92.69    5.60
  -5   6  -2  101.19    3.70
  -5   6  -2  105.69    6.10
  -5   6  -2   94.99    4.80
  -5   6  -2  102.99    5.50
   5  -6   2  100.99    4.60
   5  -6   2  101.99    5.10
   5  -6   2  102.99    4.70
   5  -6   2   96.19    4.50
   5  -6   2  101.69    3.70
   5  -6   2   93.89    5.00
   5  -6   2  103.19    5.00
   5  -6   2   93.19    5.80
   5  -6   2   94.99    5.40
   5  -6   2   99.99    5.00
  -6   6  -2   48.00    4.10
  -6   6  -2   37.60    2.80
  -6   6  -2   49.40    4.30
  -6   6  -2   52.39    4.60
  -6   6  -2   39.50    3.90
  -6   6  -2   37.70    3.80
  -6   6  -2   40.10    3.60
   6  -6   2   36.30    2.70
   6  -6   2   34.20    3.60
   6  -6   2   45.30    3.80
   6  -6   2   38.50    3.70
   6  -6   2   40.70    3.90
   6  -6   2   47.20    3.70
   6  -6   2   42.60    3.60
  -7   6  -2  257.07    9.50
  -7   6  -2  226.28    7.70
  -7   6  -2  229.18    8.30
  -7   6  -2  240.98    8.40
  -7   6  -2  244.48    8.80
  -7   6  -2  242.68    8.50
   7  -6   2  245.38    8.30
   7  -6   2  261.97    9.40
   7  -6   2  228.98    7.20
   7  -6   2  225.78    8.60
   7  -6   2  240.38    8.40
   7  -6   2  240.08    8.80
   7  -6   2  242.78    8.50
  -8   6  -2   72.69    5.10
  -8   6  -2   70.49    6.10
  -8   6  -2   69.79    5.30
  -8   6  -2   69.19    5.10
   8  -6   2   66.29    4.50
   8  -6   2   65.19    4.70
   8  -6   2   73.09    5.60
   8  -6   2   68.59    4.40
   8  -6   2   63.59    4.20
   8  -6   2   80.99    5.80
  -9   6  -2  527.85   15.40
  -9   6  -2  559.74   16.50
  -9   6  -2  556.64   16.90
   9  -6   2  553.54   15.80
   9  -6   2  531.75   15.60
   9  -6   2  564.44   16.40
   9  -6   2  534.05   16.20
   9  -6   2  538.75   16.30
 -10   6  -2   30.60    5.20
 -10   6  -2   36.30    5.80
  10  -6   2   37.60    5.30
  10  -6   2   41.80    5.50
  10  -6   2   39.90    4.90
  10  -6   2   31.30    5.20
  10  -6   2   35.00    4.70
 -11   6  -2   16.90    4.50
 -11   6  -2   26.60    5.70
 -11   6  -2   14.60    5.10
  11  -6   2   19.20    4.40
  11  -6   2    9.00    4.80
  11  -6   2   11.60    3.60
  11  -6   2   17.70    5.30
 -12   6  -2   -9.80    3.90
 -12   6  -2    2.20    5.20
 -12   6  -2    3.30    5.30
  12  -6   2    6.00    5.20
  12  -6   2    3.30    4.80
  12  -6   2    7.60    4.90
 -13   6  -2    1.70    4.30
 -13   6  -2    3.90    4.90
 -13   6  -2    3.70    5.50
 -13   6  -2    3.50    5.60
  13  -6   2   -3.20    5.30
  13  -6   2    9.30    5.50
 -14   6  -2    8.40    6.10
 -14   6  -2   17.70    5.40
 -14   6  -2    8.00    6.30
 -14   6  -2   12.60    5.40
  11   5  -2    4.50    5.50
 -11  -5   2    9.10    5.90
 -11  -5   2   -1.20    6.50
 -11  -5   2    6.20    6.70
  10   5  -2   62.69    7.90
  10   5  -2   69.69    8.30
  10   5  -2   82.59    8.30
  10   5  -2   66.79    7.70
 -10  -5   2   76.29    8.80
 -10  -5   2   70.49    8.40
 -10  -5   2   72.99    8.00
   9   5  -2   15.40    5.40
   9   5  -2   18.10    4.90
   9   5  -2   14.10    5.70
   9   5  -2   18.10    5.60
   9   5  -2    7.00    5.00
   9   5  -2   12.00    4.20
  -9  -5   2   10.00    5.40
  -9  -5   2   19.40    6.10
  -9  -5   2   15.20    6.10
   8   5  -2  169.38   10.10
   8   5  -2  148.49    9.40
   8   5  -2  141.99    8.50
   8   5  -2  146.89    9.10
   8   5  -2  164.98    9.70
  -8  -5   2  148.19    9.50
  -8  -5   2  156.78    8.80
  -8  -5   2  150.68    8.20
   7   5  -2    5.50    4.00
   7   5  -2    8.60    4.70
   7   5  -2   -2.60    4.10
   7   5  -2    1.40    3.70
   7   5  -2   -0.70    4.00
  -7  -5   2    6.90    4.70
  -7  -5   2    5.10    4.80
  -7  -5   2   -0.70    4.20
   6   5  -2   74.29    5.70
   6   5  -2   62.49    6.10
   6   5  -2   63.29    5.60
   6   5  -2   66.29    5.80
   6   5  -2   67.89    6.20
  -6  -5   2   64.39    6.20
  -6  -5   2   55.19    5.90
  -6  -5   2   58.69    5.70
   5   5  -2   86.49    6.00
   5   5  -2   69.79    5.40
   5   5  -2   82.49    6.30
   5   5  -2   93.59    6.60
   5   5  -2   83.39    6.00
  -5  -5   2   77.09    6.20
  -5  -5   2   81.69    5.80
  -5  -5   2   71.99    4.90
  -5  -5   2   83.59    4.80
  -5  -5   2   82.29    6.30
   4   5  -2    1.10    2.40
   4   5  -2    0.90    2.50
   4   5  -2   -0.20    2.30
   4   5  -2    3.30    3.10
   4   5  -2   -0.40    3.10
   4   5  -2    1.00    2.80
   4   5  -2   -0.70    2.80
  -4  -5   2   -0.20    2.90
  -4  -5   2    1.20    2.30
  -4  -5   2    3.40    3.50
  -4  -5   2    2.30    2.00
  -4  -5   2    5.10    2.10
  -4  -5   2    0.70    3.50
   3   5  -2  244.68    9.00
   3   5  -2  245.78    8.50
   3   5  -2  239.38    8.50
   3   5  -2  233.68    8.10
   3   5  -2  249.38    8.50
   3   5  -2  226.58    8.50
   3   5  -2  238.38    7.60
  -3  -5   2  227.28    7.10
  -3  -5   2  235.88    7.50
  -3  -5   2  252.87    8.80
  -3  -5   2  226.38    8.80
  -3  -5   2  240.18    7.90
  -3  -5   2  251.57    8.70
  -3  -5   2  232.28    8.60
   2   5  -2  267.87    8.20
   2   5  -2  255.87    7.10
   2   5  -2  264.87    8.50
   2   5  -2  254.97    8.20
   2   5  -2  265.47    8.00
   2   5  -2  253.67    8.50
   2   5  -2  245.58    6.90
   2   5  -2  256.57    9.20
   2   5  -2  261.57    7.40
  -2  -5   2  253.67    9.00
  -2  -5   2  267.97    8.60
  -2  -5   2  257.27    8.70
  -2  -5   2  256.67    7.40
  -2  -5   2  261.17    8.10
  -2  -5   2  256.27    7.80
  -2  -5   2  251.67    7.00
   1   5  -2  778.92   18.40
   1   5  -2  802.62   20.40
   1   5  -2  790.32   19.00
   1   5  -2  797.12   19.20
   1   5  -2  792.12   19.20
   1   5  -2  791.02   18.50
   1   5  -2  773.22   18.10
   1   5  -2  780.42   18.30
   1   5  -2  796.92   18.80
  -1  -5   2  794.92   19.00
  -1  -5   2  797.12   18.60
  -1  -5   2  781.92   18.40
  -1  -5   2  793.42   18.70
  -1  -5   2  795.62   18.00
  -1  -5   2  790.42   18.20
  -1  -5   2  803.42   19.20
  -1  -5   2  789.42   20.30
   0   5  -2    2.90    2.00
   0   5  -2    5.20    2.00
   0   5  -2    4.10    1.80
   0   5  -2    3.50    1.70
   0   5  -2    7.10    2.70
   0  -5   2    5.10    2.50
   0  -5   2    3.50    1.70
   0  -5   2    1.80    1.60
   0  -5   2    5.30    1.60
   0  -5   2    4.10    1.90
   0  -5   2    2.90    2.40
   0  -5   2    7.00    2.40
  -1   5  -2   29.70    3.50
  -1   5  -2   26.60    2.50
  -1   5  -2   36.60    3.00
  -1   5  -2   32.30    2.60
  -1   5  -2   32.40    2.90
   1  -5   2   31.70    2.30
   1  -5   2   32.00    2.50
   1  -5   2   36.00    3.10
   1  -5   2   32.90    2.60
   1  -5   2   31.60    2.90
   1  -5   2   35.90    2.50
   1  -5   2   21.70    2.90
   1  -5   2   32.60    2.10
  -2   5  -2   94.89    4.00
  -2   5  -2   81.79    4.30
  -2   5  -2   89.29    4.50
  -2   5  -2   85.89    3.30
  -2   5  -2   86.49    4.40
  -2   5  -2   94.29    4.90
   2  -5   2   90.59    2.90
   2  -5   2   90.49    4.40
   2  -5   2   97.19    3.90
   2  -5   2   91.79    3.50
   2  -5   2   92.99    4.20
   2  -5   2   94.19    3.90
   2  -5   2   83.19    5.20
   2  -5   2   90.09    4.20
   2  -5   2   93.89    3.70
   2  -5   2   88.39    3.50
  -3   5  -2  267.27    6.50
  -3   5  -2  266.77    7.80
  -3   5  -2  263.07    8.50
  -3   5  -2  272.47    9.00
  -3   5  -2  263.67    7.90
  -3   5  -2  264.57    8.10
   3  -5   2  253.97    7.70
   3  -5   2  265.67    7.30
   3  -5   2  267.27    8.50
   3  -5   2  264.27    7.70
   3  -5   2  269.87    6.50
   3  -5   2  258.17    7.40
   3  -5   2  256.97    7.70
   3  -5   2  266.67    7.60
   3  -5   2  250.97    7.20
   3  -5   2  271.87    8.90
  -4   5  -2   29.40    3.20
  -4   5  -2   28.70    2.70
  -4   5  -2   34.00    3.30
  -4   5  -2   29.00    3.30
  -4   5  -2   26.20    2.10
  -4   5  -2   24.30    3.10
   4  -5   2   27.00    2.10
   4  -5   2   27.70    2.80
   4  -5   2   28.50    2.70
   4  -5   2   27.90    2.80
   4  -5   2   28.50    2.50
   4  -5   2   34.20    3.00
   4  -5   2   32.70    2.70
   4  -5   2   25.30    3.10
   4  -5   2   28.70    2.90
   4  -5   2   26.90    2.90
  -5   5  -2  151.78    5.80
  -5   5  -2  141.09    6.80
  -5   5  -2  146.99    5.70
  -5   5  -2  144.09    5.90
  -5   5  -2  136.49    5.90
  -5   5  -2  151.98    6.40
  -5   5  -2  148.89    5.00
   5  -5   2  143.69    5.50
   5  -5   2  143.79    5.40
   5  -5   2  148.59    5.40
   5  -5   2  147.19    4.70
   5  -5   2  139.49    6.70
   5  -5   2  145.59    5.80
   5  -5   2  144.59    5.20
   5  -5   2  151.38    5.70
   5  -5   2  148.79    5.60
   5  -5   2  143.49    6.20
  -6   5  -2  204.78    8.90
  -6   5  -2  217.78    7.70
  -6   5  -2  219.88    7.60
  -6   5  -2  205.88    7.50
  -6   5  -2  218.38    8.20
  -6   5  -2  221.08    7.40
  -6   5  -2  218.18    7.30
   6  -5   2  203.88    6.60
   6  -5   2  202.08    7.60
   6  -5   2  214.88    7.40
   6  -5   2  219.08    7.30
   6  -5   2  212.78    7.40
   6  -5   2  213.58    7.20
   6  -5   2  217.38    7.60
  -7   5  -2    3.70    2.70
  -7   5  -2    3.40    2.20
  -7   5  -2    9.00    3.20
  -7   5  -2    4.10    2.10
  -7   5  -2    6.00    3.30
   7  -5   2    1.20    2.90
   7  -5   2    2.60    2.60
   7  -5   2    3.20    2.90
   7  -5   2    1.70    2.50
   7  -5   2   -2.00    2.80
   7  -5   2    3.20    2.60
  -8   5  -2  111.09    6.50
  -8   5  -2   99.89    5.70
  -8   5  -2  114.19    7.00
  -8   5  -2  100.29    6.10
   8  -5   2  100.09    5.20
   8  -5   2  100.59    6.30
   8  -5   2  101.49    6.20
   8  -5   2  100.79    5.70
   8  -5   2  109.99    5.50
   8  -5   2   95.89    6.40
  -9   5  -2    2.70    3.70
  -9   5  -2    2.90    4.10
  -9   5  -2    6.50    3.80
   9  -5   2    2.10    3.20
   9  -5   2   -1.70    2.90
   9  -5   2    5.30    4.00
   9  -5   2    1.30    3.70
   9  -5   2    6.40    3.20
   9  -5   2    9.40    3.90
 -10   5  -2  202.98    9.90
 -10   5  -2  216.28   10.30
 -10   5  -2  210.88    9.40
  10  -5   2  232.48   10.40
  10  -5   2  218.38    9.10
  10  -5   2  200.78    8.80
  10  -5   2  221.98    9.20
  10  -5   2  204.58    9.80
 -11   5  -2  164.28    9.60
 -11   5  -2  149.99    9.50
 -11   5  -2  169.08    8.90
  11  -5   2  157.98    8.60
  11  -5   2  177.48   10.00
  11  -5   2  159.58    9.30
  11  -5   2  162.08    8.90
 -12   5  -2    0.80    5.00
 -12   5  -2   15.20    4.30
 -12   5  -2    6.00    4.30
 -12   5  -2   15.20    5.00
  12  -5   2    8.40    5.20
  12  -5   2   18.90    5.90
  12  -5   2    4.30    4.10
  12  -5   2    4.40    5.40
 -13   5  -2  119.69    9.50
 -13   5  -2  139.89    9.00
 -13   5  -2  128.49   10.20
 -13   5  -2  122.39    9.10
  13  -5   2  136.29   10.60
 -14   5  -2   -2.40    4.70
 -14   5  -2   -0.80    4.50
 -14   5  -2   -4.50    4.20
 -14   5  -2    1.60    5.60
  14  -5   2    5.40    6.30
  11   4  -2    3.40    5.70
  11   4  -2    8.40    5.90
  11   4  -2   -5.00    4.90
 -11  -4   2    1.10    5.70
 -11  -4   2   13.70    6.10
 -11  -4   2   12.90    6.60
  10   4  -2   42.60    7.00
  10   4  -2   37.10    6.50
  10   4  -2   37.00    6.70
  10   4  -2   38.10    6.20
 -10  -4   2   24.50    6.60
 -10  -4   2   31.20    6.50
 -10  -4   2   32.90    6.70
   9   4  -2   22.10    5.60
   9   4  -2   21.50    5.10
   9   4  -2   12.80    5.20
   9   4  -2   17.30    5.50
   9   4  -2   23.90    5.00
  -9  -4   2   13.90    5.40
  -9  -4   2   19.30    6.10
  -9  -4   2   17.70    5.70
   8   4  -2  282.37   11.70
   8   4  -2  260.57   11.80
   8   4  -2  259.97   11.60
   8   4  -2  272.17   10.60
   8   4  -2  253.27   11.30
  -8  -4   2  274.47   11.50
  -8  -4   2  276.77   11.60
  -8  -4   2  265.07   11.80
   7   4  -2   56.29    5.30
   7   4  -2   52.89    5.70
   7   4  -2   45.40    5.60
   7   4  -2   43.70    5.60
   7   4  -2   53.09    5.90
  -7  -4   2   39.40    5.60
  -7  -4   2   62.39    5.90
  -7  -4   2   53.49    5.80
   6   4  -2  280.27   10.50
   6   4  -2  294.97   11.00
   6   4  -2  277.87   10.70
   6   4  -2  313.37   10.40
   6   4  -2  287.67   10.80
  -6  -4   2  288.87   11.00
  -6  -4   2  279.77   11.00
  -6  -4   2  291.87   10.00
  -6  -4   2  277.97   10.60
   5   4  -2   82.29    5.80
   5   4  -2   80.29    5.40
   5   4  -2   85.29    5.80
   5   4  -2   82.19    5.70
   5   4  -2   86.09    5.50
   5   4  -2   84.89    6.00
  -5  -4   2   86.79    5.60
  -5  -4   2   88.39    6.10
  -5  -4   2   84.19    6.10
  -5  -4   2   84.69    5.70
   4   4  -2   11.50    2.50
   4   4  -2    7.60    2.80
   4   4  -2    9.40    3.10
   4   4  -2    6.50    2.10
   4   4  -2    3.80    2.00
   4   4  -2    9.20    1.80
   4   4  -2    9.90    2.60
   4   4  -2    5.40    2.30
  -4  -4   2   10.30    2.80
  -4  -4   2    6.70    2.80
  -4  -4   2    6.00    2.00
  -4  -4   2   10.00    3.20
  -4  -4   2   11.40    2.50
  -4  -4   2    8.00    1.50
  -4  -4   2    8.00    3.30
   3   4  -2    4.30    2.50
   3   4  -2    2.90    2.10
   3   4  -2    9.00    2.70
   3   4  -2    5.50    2.50
   3   4  -2    6.60    2.50
   3   4  -2    5.30    2.10
   3   4  -2    3.00    2.30
  -3  -4   2    5.80    1.40
  -3  -4   2    4.50    1.90
  -3  -4   2    1.60    2.60
  -3  -4   2    4.00    2.30
  -3  -4   2   -1.50    2.60
  -3  -4   2    1.70    2.30
  -3  -4   2    1.40    1.70
  -3  -4   2    3.80    2.30
   2   4  -2  246.88    7.20
   2   4  -2  267.47    8.30
   2   4  -2  274.07    8.20
   2   4  -2  258.27    7.80
   2   4  -2  263.07    7.50
   2   4  -2  277.67    8.20
   2   4  -2  265.57    7.50
   2   4  -2  278.47    8.90
  -2  -4   2  260.87    7.60
  -2  -4   2  280.87    8.40
  -2  -4   2  283.57    8.40
  -2  -4   2  271.87    8.70
  -2  -4   2  265.57    7.40
  -2  -4   2  267.57    6.90
   1   4  -2    0.10    2.00
   1   4  -2    1.80    2.00
   1   4  -2   -1.00    1.40
   1   4  -2    1.00    1.90
   1   4  -2    1.80    1.80
   1   4  -2   -0.70    1.60
   1   4  -2    0.00    2.10
   1   4  -2   -0.10    1.30
  -1  -4   2   -3.50    1.60
  -1  -4   2    0.70    1.50
  -1  -4   2   -0.80    2.00
  -1  -4   2    0.10    1.60
  -1  -4   2   -1.70    2.30
   0   4  -2  339.37    9.10
   0   4  -2  341.37    9.20
   0   4  -2  355.16    9.30
   0   4  -2  354.36    8.90
   0   4  -2  371.96   10.60
   0   4  -2  346.37    9.10
   0  -4   2  354.26    8.90
   0  -4   2  362.16    9.40
   0  -4   2  353.76    8.90
   0  -4   2  344.97    9.10
   0  -4   2  357.06    8.80
   0  -4   2  351.36    8.60
   0  -4   2  366.16   10.60
  -1   4  -2   13.80    2.70
  -1   4  -2   15.90    1.90
  -1   4  -2   10.90    2.10
  -1   4  -2   13.80    2.30
  -1   4  -2   13.50    1.70
  -1   4  -2   11.50    1.80
  -1   4  -2   15.90    1.90
   1  -4   2   13.50    1.80
   1  -4   2   15.10    1.80
   1  -4   2   16.60    1.80
   1  -4   2   10.30    2.10
   1  -4   2   12.60    2.10
   1  -4   2   17.00    2.00
   1  -4   2   11.50    1.40
  -2   4  -2  140.29    5.50
  -2   4  -2  137.69    4.80
  -2   4  -2  142.89    5.30
  -2   4  -2  139.79    3.90
  -2   4  -2  140.69    5.10
  -2   4  -2  136.49    5.10
   2  -4   2  138.29    4.30
   2  -4   2  141.39    5.70
   2  -4   2  148.29    5.30
   2  -4   2  140.39    4.80
   2  -4   2  139.29    3.90
   2  -4   2  134.39    4.70
   2  -4   2  136.39    4.80
   2  -4   2  132.69    4.40
   2  -4   2  142.79    4.80
  -3   4  -2  291.97    7.20
  -3   4  -2  300.17    9.00
  -3   4  -2  285.47    8.20
  -3   4  -2  293.47    8.80
  -3   4  -2  296.77    8.10
  -3   4  -2  283.67    8.20
   3  -4   2  236.68    8.30
   3  -4   2  299.57    7.90
   3  -4   2  285.77    7.80
   3  -4   2  293.47    7.60
   3  -4   2  289.47    7.80
   3  -4   2  291.17    7.90
   3  -4   2  282.67    7.90
   3  -4   2  284.37    7.80
   3  -4   2  290.67    7.30
   3  -4   2  282.37    8.70
  -4   4  -2  101.09    4.30
  -4   4  -2  100.29    4.20
  -4   4  -2  102.69    4.60
  -4   4  -2  103.89    3.90
  -4   4  -2  103.29    5.40
  -4   4  -2  105.29    4.80
  -4   4  -2   96.19    4.30
   4  -4   2   99.19    3.90
   4  -4   2   99.19    4.00
   4  -4   2   95.09    4.60
   4  -4   2  100.49    4.10
   4  -4   2   93.69    4.40
   4  -4   2  102.49    4.20
   4  -4   2   99.69    3.60
   4  -4   2  103.99    4.30
   4  -4   2   99.49    4.40
   4  -4   2  103.59    5.30
  -5   4  -2  168.68    6.30
  -5   4  -2  177.28    7.50
  -5   4  -2  183.08    6.30
  -5   4  -2  174.38    6.70
  -5   4  -2  164.08    6.00
  -5   4  -2  180.18    6.00
  -5   4  -2  182.48    6.10
   5  -4   2  171.08    6.30
   5  -4   2  175.08    5.50
   5  -4   2  172.58    7.30
   5  -4   2  181.48    6.00
   5  -4   2  176.48    6.30
   5  -4   2  184.08    6.30
   5  -4   2  165.98    5.80
   5  -4   2  179.78    6.40
  -6   4  -2  234.48    7.60
  -6   4  -2  240.28    8.10
  -6   4  -2  234.08    7.40
  -6   4  -2  239.58    8.10
  -6   4  -2  240.18    8.00
  -6   4  -2  244.28    9.40
   6  -4   2  218.58    6.50
   6  -4   2  235.88    7.60
   6  -4   2  252.67    8.20
   6  -4   2  235.48    7.30
   6  -4   2  240.18    8.10
   6  -4   2  234.88    8.00
   6  -4   2  226.98    7.50
   6  -4   2  235.68    8.00
   6  -4   2  235.88    7.20
  -7   4  -2   27.80    3.40
  -7   4  -2   22.70    3.00
  -7   4  -2   22.40    3.20
  -7   4  -2   25.00    3.60
  -7   4  -2   23.90    4.70
  -7   4  -2   28.10    2.90
   7  -4   2   26.70    3.20
   7  -4   2   26.40    3.80
   7  -4   2   26.50    3.30
   7  -4   2   21.60    2.40
   7  -4   2   28.30    3.30
   7  -4   2   24.30    3.20
   7  -4   2   19.50    3.70
  -8   4  -2    9.90    2.60
  -8   4  -2    8.30    3.60
  -8   4  -2   24.00    4.30
   8  -4   2    6.30    3.10
   8  -4   2   15.20    3.70
   8  -4   2   16.90    3.10
   8  -4   2   11.30    3.70
   8  -4   2   17.00    3.40
   8  -4   2   12.70    3.90
   8  -4   2   15.00    3.20
  -9   4  -2  462.25   14.60
  -9   4  -2  476.05   14.80
  -9   4  -2  423.86   13.80
   9  -4   2  452.65   13.50
   9  -4   2  459.35   13.90
   9  -4   2  450.15   14.20
   9  -4   2  453.45   14.50
   9  -4   2  471.05   15.00
 -10   4  -2   32.80    5.40
 -10   4  -2   21.20    5.00
 -10   4  -2   19.20    4.40
  10  -4   2   23.10    4.00
  10  -4   2   29.30    5.50
  10  -4   2   23.40    4.10
  10  -4   2   19.30    4.40
  10  -4   2   15.60    4.60
 -11   4  -2   31.10    5.20
 -11   4  -2   29.30    5.70
 -11   4  -2   30.90    5.90
 -11   4  -2   24.80    4.70
  11  -4   2   30.80    5.70
  11  -4   2   34.20    4.80
  11  -4   2   17.40    5.70
  11  -4   2   33.50    5.40
 -12   4  -2   39.20    5.50
 -12   4  -2   49.99    6.60
 -12   4  -2   36.20    5.80
 -12   4  -2   27.30    6.30
  12  -4   2   28.40    6.50
  12  -4   2   32.80    6.20
  12  -4   2   31.20    5.70
 -13   4  -2   18.60    5.20
 -13   4  -2   13.80    4.90
 -13   4  -2    9.50    5.60
 -13   4  -2   17.30    5.50
  13  -4   2   18.50    5.60
  13  -4   2   15.90    6.20
 -14   4  -2   94.89    9.90
 -14   4  -2   87.79    8.50
  12   3  -2   14.00    6.40
  12   3  -2   18.60    6.30
 -12  -3   2    7.40    6.70
 -12  -3   2    9.40    6.20
 -12  -3   2    7.90    6.20
  11   3  -2   10.50    5.70
  11   3  -2   10.50    5.70
  11   3  -2    9.90    5.60
 -11  -3   2   10.50    6.30
 -11  -3   2    5.00    5.70
 -11  -3   2    2.60    5.60
  10   3  -2   67.29    7.70
  10   3  -2   81.99    7.30
  10   3  -2   86.79    8.20
  10   3  -2   73.99    7.70
 -10  -3   2   66.79    7.50
 -10  -3   2   59.29    6.30
 -10  -3   2   86.09    8.20
   9   3  -2   16.10    5.20
   9   3  -2   22.60    4.90
   9   3  -2   27.30    4.80
   9   3  -2   23.70    5.70
   9   3  -2   26.50    4.60
  -9  -3   2   20.90    5.40
  -9  -3   2   15.10    5.30
  -9  -3   2   20.00    5.50
   8   3  -2   -0.80    3.90
   8   3  -2    0.70    3.40
   8   3  -2    2.60    4.10
   8   3  -2   -3.80    4.10
   8   3  -2    2.50    3.70
   8   3  -2    1.00    3.20
  -8  -3   2   -7.40    4.00
  -8  -3   2   -1.70    4.10
  -8  -3   2    8.70    4.30
   7   3  -2   89.09    5.90
   7   3  -2  102.29    7.00
   7   3  -2   85.69    6.70
   7   3  -2   89.49    6.70
   7   3  -2   87.59    6.40
  -7  -3   2   86.99    6.60
  -7  -3   2   83.19    6.40
  -7  -3   2   95.59    6.70
   6   3  -2  137.19    6.60
   6   3  -2  141.89    7.20
   6   3  -2  147.99    7.50
   6   3  -2  138.69    7.10
   6   3  -2  144.79    6.70
  -6  -3   2  140.99    6.50
  -6  -3   2  155.98    7.40
  -6  -3   2  125.39    7.20
  -6  -3   2  151.48    7.50
   5   3  -2    3.20    2.60
   5   3  -2    5.90    3.00
   5   3  -2    7.60    3.20
   5   3  -2    4.60    2.10
   5   3  -2    2.90    2.00
   5   3  -2    4.10    2.40
   5   3  -2    4.50    2.90
  -5  -3   2    1.90    3.00
  -5  -3   2    4.40    3.20
  -5  -3   2    5.40    3.00
  -5  -3   2    2.90    2.90
  -5  -3   2    2.70    1.80
  -5  -3   2    4.10    1.70
   4   3  -2   43.60    3.40
   4   3  -2   49.90    3.70
   4   3  -2   38.20    3.60
   4   3  -2   41.10    3.40
   4   3  -2   39.90    3.90
   4   3  -2   41.10    2.20
   4   3  -2   46.10    3.80
  -4  -3   2   34.00    2.40
  -4  -3   2   47.00    4.10
  -4  -3   2   35.50    3.50
  -4  -3   2   43.90    3.70
  -4  -3   2   40.90    3.40
  -4  -3   2   38.30    3.80
  -4  -3   2   44.80    3.40
   3   3  -2  201.58    6.60
   3   3  -2  202.18    6.70
   3   3  -2  193.78    6.80
   3   3  -2  204.08    6.80
   3   3  -2  207.08    6.80
   3   3  -2  208.28    7.00
   3   3  -2  202.38    6.80
  -3  -3   2  196.48    6.60
  -3  -3   2  202.58    6.60
  -3  -3   2  210.98    6.90
  -3  -3   2  202.78    6.70
  -3  -3   2  201.58    6.50
   2   3  -2  476.95   12.00
   2   3  -2  467.95   12.00
   2   3  -2  470.05   11.90
   2   3  -2  463.75   12.50
   2   3  -2  474.75   11.90
   2   3  -2  491.25   12.20
   2   3  -2  467.55   11.70
  -2  -3   2  473.55   12.00
  -2  -3   2  475.55   12.60
  -2  -3   2  476.55   11.60
  -2  -3   2  477.35   11.90
  -2  -3   2  474.65   11.80
  -2  -3   2  470.05   11.50
   1   3  -2   14.10    1.80
   1   3  -2   18.20    2.00
   1   3  -2   18.60    2.20
   1   3  -2   18.10    2.40
   1   3  -2   16.30    2.50
   1   3  -2   18.30    2.30
  -1  -3   2   16.50    2.40
  -1  -3   2   16.10    2.40
  -1  -3   2   18.80    2.50
  -1  -3   2   19.50    1.90
  -1  -3   2   15.70    1.80
   0   3  -2    8.70    1.90
   0   3  -2    7.00    1.80
   0   3  -2    4.60    2.30
   0  -3   2    7.70    1.60
   0  -3   2    5.80    1.40
   0  -3   2    5.50    2.20
  -1   3  -2  222.48    5.80
  -1   3  -2  219.98    6.20
  -1   3  -2  224.48    6.40
  -1   3  -2  227.88    6.90
  -1   3  -2  238.28    7.50
   1  -3   2  229.78    5.70
   1  -3   2  228.78    6.40
   1  -3   2  222.18    6.10
  -2   3  -2  190.18    5.00
  -2   3  -2  191.68    6.10
  -2   3  -2  193.58    5.70
  -2   3  -2  194.98    6.50
  -2   3  -2  187.68    5.80
  -2   3  -2  192.88    5.90
   2  -3   2  182.48    5.80
   2  -3   2  195.28    5.10
   2  -3   2  180.58    5.80
   2  -3   2  193.08    5.40
   2  -3   2  189.38    6.10
   2  -3   2  197.18    6.40
   2  -3   2  189.78    5.40
   2  -3   2  187.08    5.50
  -3   3  -2  291.07    7.50
  -3   3  -2  282.67    7.50
  -3   3  -2  272.77    7.70
  -3   3  -2  288.87    7.90
  -3   3  -2  282.47    8.50
  -3   3  -2  290.27    8.30
  -3   3  -2  272.87    7.80
   3  -3   2  268.77    7.60
   3  -3   2  264.47    7.20
   3  -3   2  295.67    7.50
   3  -3   2  281.97    7.40
   3  -3   2  287.27    8.50
   3  -3   2  285.97    7.70
   3  -3   2  280.07    8.00
   3  -3   2  276.07    7.30
  -4   3  -2 1219.98   28.10
  -4   3  -2 1214.48   28.10
  -4   3  -2 1216.38   28.00
  -4   3  -2 1297.77   28.20
  -4   3  -2 1244.98   29.30
  -4   3  -2 1276.77   28.40
  -4   3  -2 1228.28   28.40
   4  -3   2 1242.28   28.30
   4  -3   2 1260.67   27.90
   4  -3   2 1235.68   28.30
   4  -3   2 1280.57   28.40
   4  -3   2 1265.67   28.00
   4  -3   2 1243.28   27.80
   4  -3   2 1266.87   28.20
   4  -3   2 1280.37   28.40
   4  -3   2 1269.67   29.40
  -5   3  -2  107.59    5.00
  -5   3  -2  107.89    4.50
  -5   3  -2  112.79    5.40
  -5   3  -2  104.19    4.00
  -5   3  -2  117.99    5.30
  -5   3  -2  128.19    6.30
  -5   3  -2  103.99    4.60
   5  -3   2  113.99    4.00
   5  -3   2  111.79    5.80
   5  -3   2  117.49    4.50
   5  -3   2  118.19    4.20
   5  -3   2  109.39    5.00
   5  -3   2  118.89    4.70
   5  -3   2  113.99    5.20
   5  -3   2  116.59    5.10
   5  -3   2  111.09    4.50
   5  -3   2  115.29    5.20
  -6   3  -2   19.60    3.00
  -6   3  -2   19.90    2.50
  -6   3  -2   24.20    3.40
  -6   3  -2   17.50    2.40
  -6   3  -2   16.40    2.70
  -6   3  -2   16.60    1.70
  -6   3  -2   16.50    2.80
   6  -3   2   17.30    2.50
   6  -3   2   17.80    3.20
   6  -3   2   17.80    2.30
   6  -3   2   17.20    2.70
   6  -3   2   13.80    2.70
   6  -3   2   21.80    2.60
   6  -3   2   20.10    3.20
   6  -3   2   16.00    1.60
   6  -3   2   18.50    2.80
  -7   3  -2   29.20    4.20
  -7   3  -2   38.00    4.20
  -7   3  -2   34.90    2.90
  -7   3  -2   39.40    3.10
   7  -3   2   39.40    3.90
   7  -3   2   42.00    4.20
   7  -3   2   37.70    4.50
   7  -3   2   43.20    4.20
   7  -3   2   43.50    3.40
   7  -3   2   41.10    3.90
   7  -3   2   44.20    3.70
  -8   3  -2   10.20    3.30
  -8   3  -2   16.80    3.90
  -8   3  -2   13.60    3.90
   8  -3   2    7.50    3.40
   8  -3   2   14.80    3.70
   8  -3   2   16.80    3.00
   8  -3   2    8.60    2.90
   8  -3   2   14.00    4.10
   8  -3   2   10.60    3.50
  -9   3  -2  282.27   10.50
  -9   3  -2  307.87   11.50
  -9   3  -2  292.37   10.70
   9  -3   2  297.17   10.20
   9  -3   2  304.57   11.00
   9  -3   2  309.47   11.40
   9  -3   2  301.37   10.20
   9  -3   2  294.37   11.00
   9  -3   2  309.77   11.80
 -10   3  -2   11.90    3.90
 -10   3  -2   13.30    3.70
 -10   3  -2   14.10    4.50
 -10   3  -2   13.70    4.10
  10  -3   2   12.50    4.30
  10  -3   2   16.10    4.00
  10  -3   2   13.40    4.60
  10  -3   2   12.20    3.70
 -11   3  -2    3.60    4.20
 -11   3  -2    3.30    4.50
 -11   3  -2   10.60    5.30
 -11   3  -2   -2.10    3.70
  11  -3   2    5.30    5.10
  11  -3   2    0.80    3.60
  11  -3   2    5.50    4.50
  11  -3   2    2.10    4.60
 -12   3  -2   -3.20    4.30
 -12   3  -2    5.10    4.40
 -12   3  -2    4.40    5.60
 -12   3  -2   -6.40    4.40
  12  -3   2   -2.70    4.60
  12  -3   2   -1.90    5.20
 -13   3  -2    0.40    4.40
 -13   3  -2   -1.10    5.80
 -13   3  -2   -0.70    5.90
 -13   3  -2   -4.80    5.00
  13  -3   2   -2.30    5.00
  13  -3   2   -1.80    5.60
 -14   3  -2   24.30    6.40
 -14   3  -2   16.00    6.80
  12   2  -2   20.90    6.40
  12   2  -2   30.50    6.80
  12   2  -2   20.90    6.70
 -12  -2   2   14.70    6.50
 -12  -2   2   32.40    6.70
 -12  -2   2   29.00    6.90
  11   2  -2   48.30    6.00
  11   2  -2   49.10    7.10
  11   2  -2   44.70    7.10
 -11  -2   2   50.79    7.30
 -11  -2   2   32.90    6.50
 -11  -2   2   38.50    6.60
  10   2  -2   11.20    5.20
  10   2  -2   16.50    5.50
  10   2  -2   17.10    5.50
 -10  -2   2   18.40    5.40
 -10  -2   2   12.60    5.50
 -10  -2   2   28.90    5.80
   9   2  -2    9.10    4.70
   9   2  -2   12.60    5.00
   9   2  -2   15.20    4.80
   9   2  -2   14.70    4.30
   9   2  -2   14.90    3.90
  -9  -2   2   20.80    4.90
  -9  -2   2   17.70    5.10
  -9  -2   2   15.20    5.00
   8   2  -2   24.10    4.70
   8   2  -2   33.20    5.30
   8   2  -2   40.60    5.50
   8   2  -2   29.90    4.20
   8   2  -2   26.50    3.70
   8   2  -2   28.60    4.50
  -8  -2   2   27.60    5.00
  -8  -2   2   27.40    5.00
  -8  -2   2   28.70    4.80
   7   2  -2    7.00    3.70
   7   2  -2    6.50    2.80
   7   2  -2    5.30    3.60
   7   2  -2   10.80    3.40
   7   2  -2    5.30    3.70
  -7  -2   2   15.30    4.00
  -7  -2   2   11.30    4.00
  -7  -2   2   10.30    3.80
   6   2  -2  155.38    6.80
   6   2  -2  146.69    7.00
   6   2  -2  151.58    7.10
   6   2  -2  142.89    6.10
   6   2  -2  149.39    7.10
   6   2  -2  143.09    7.10
  -6  -2   2  144.59    5.50
  -6  -2   2  156.18    7.00
  -6  -2   2  135.69    7.20
  -6  -2   2  148.59    7.00
  -6  -2   2  139.79    6.70
   5   2  -2    4.00    2.70
   5   2  -2   -1.80    2.00
   5   2  -2   -3.70    2.10
   5   2  -2   -0.80    2.60
   5   2  -2    6.50    2.80
   5   2  -2    0.20    2.40
  -5  -2   2   -4.00    2.50
  -5  -2   2    0.80    1.20
  -5  -2   2    3.00    2.60
  -5  -2   2    1.50    2.60
  -5  -2   2   -0.50    2.20
  -5  -2   2    0.40    1.40
   4   2  -2  528.45   13.40
   4   2  -2  522.15   13.80
   4   2  -2  515.25   13.80
   4   2  -2  535.45   14.00
   4   2  -2  531.85   13.80
   4   2  -2  538.45   13.00
   4   2  -2  518.05   13.80
  -4  -2   2  536.55   14.10
  -4  -2   2  534.55   14.70
  -4  -2   2  537.65   13.80
  -4  -2   2  532.45   13.50
  -4  -2   2  502.45   12.40
  -4  -2   2  528.85   13.60
  -4  -2   2  534.45   12.90
   3   2  -2  974.10   22.80
   3   2  -2  972.20   22.70
   3   2  -2  974.90   22.80
   3   2  -2 1010.60   22.60
   3   2  -2  969.90   22.50
   3   2  -2  957.10   22.80
  -3  -2   2  979.50   22.60
  -3  -2   2  998.80   22.80
  -3  -2   2  974.20   22.40
  -3  -2   2  989.40   22.70
  -3  -2   2 1017.60   22.60
   2   2  -2  326.27    8.50
   2   2  -2  314.27    8.40
   2   2  -2  328.67    8.40
   2   2  -2  333.57    8.70
   2   2  -2  312.07    8.40
   2   2  -2  318.17    8.50
   2   2  -2  316.67    8.60
  -2  -2   2  318.17    8.10
  -2  -2   2  318.87    8.50
  -2  -2   2  331.17    8.40
  -2  -2   2  314.07    8.50
  -2  -2   2  328.57    8.90
   1   2  -2  291.37    7.80
   1   2  -2  304.37    7.20
   1   2  -2  294.57    8.20
  -1  -2   2  290.57    7.70
  -1  -2   2  310.07    8.30
   0   2  -2 1411.36   31.30
   0   2  -2 1400.46   31.20
   0  -2   2 1411.96   30.70
   0  -2   2 1422.96   31.30
  -1   2  -2  335.17    8.90
  -1   2  -2  345.97    8.00
  -1   2  -2  337.97    8.30
   1  -2   2  337.77    8.00
   1  -2   2  335.17    8.20
   1  -2   2  332.17    8.90
  -2   2  -2 8897.51  194.28
  -2   2  -2 8947.91  190.28
  -2   2  -2 8807.42  193.48
  -2   2  -2 8466.05  188.48
   2  -2   2 9007.70  193.68
   2  -2   2 8471.55  189.88
   2  -2   2 8982.60  194.18
   2  -2   2 8848.81  191.78
  -3   2  -2   10.80    1.90
  -3   2  -2    9.80    1.50
  -3   2  -2   10.20    1.90
  -3   2  -2   13.30    2.00
  -3   2  -2   12.10    1.70
   3  -2   2   10.80    1.90
   3  -2   2   12.00    2.10
   3  -2   2   10.80    1.80
   3  -2   2    8.20    2.00
   3  -2   2   12.80    2.30
   3  -2   2   16.00    2.30
   3  -2   2   12.10    1.60
  -4   2  -2   72.49    4.80
  -4   2  -2   71.49    3.20
  -4   2  -2   75.79    4.10
  -4   2  -2   74.79    3.40
  -4   2  -2   71.99    4.10
  -4   2  -2   75.99    3.80
   4  -2   2   74.49    3.70
   4  -2   2   77.09    4.60
   4  -2   2   74.79    4.00
   4  -2   2   78.49    3.90
   4  -2   2   70.99    3.30
   4  -2   2   68.29    3.50
   4  -2   2   78.79    3.20
   4  -2   2   77.09    3.40
   4  -2   2   75.39    4.20
   4  -2   2   71.59    4.00
  -5   2  -2  513.65   14.30
  -5   2  -2  478.55   11.80
  -5   2  -2  465.15   12.00
  -5   2  -2  504.35   13.00
  -5   2  -2  497.15   13.10
  -5   2  -2  489.25   13.40
   5  -2   2  494.05   13.50
   5  -2   2  514.45   11.60
   5  -2   2  504.95   13.10
   5  -2   2  499.65   12.90
   5  -2   2  500.25   12.90
   5  -2   2  470.45   11.60
   5  -2   2  478.45   12.30
   5  -2   2  497.95   12.30
   5  -2   2  511.85   12.80
   5  -2   2  508.45   12.70
  -6   2  -2   23.30    3.30
  -6   2  -2   23.60    2.00
  -6   2  -2   15.20    3.40
  -6   2  -2   28.00    3.10
  -6   2  -2   27.40    3.30
  -6   2  -2   28.80    3.50
  -6   2  -2   28.20    2.40
   6  -2   2   27.10    2.90
   6  -2   2   24.40    3.30
   6  -2   2   22.70    1.20
   6  -2   2   25.10    3.60
   6  -2   2   26.60    2.30
   6  -2   2   24.00    3.20
   6  -2   2   23.40    1.20
   6  -2   2   24.70    2.70
   6  -2   2   25.10    3.30
   6  -2   2   23.30    3.20
  -7   2  -2   18.30    3.60
  -7   2  -2   18.40    3.30
  -7   2  -2   18.30    2.20
  -7   2  -2   24.80    3.80
   7  -2   2   14.40    2.90
   7  -2   2   16.00    2.70
   7  -2   2   14.60    3.40
   7  -2   2   13.20    3.40
   7  -2   2    9.90    3.20
   7  -2   2   14.70    3.70
  -8   2  -2  187.88    8.10
  -8   2  -2  198.98    8.10
  -8   2  -2  193.08    8.00
  -8   2  -2  196.68    8.40
   8  -2   2  199.78    7.90
   8  -2   2  193.18    7.50
   8  -2   2  199.88    9.00
   8  -2   2  200.38    8.30
   8  -2   2  197.98    8.40
   8  -2   2  188.88    8.40
  -9   2  -2   51.49    5.50
  -9   2  -2   51.49    5.30
  -9   2  -2   51.69    5.00
  -9   2  -2   61.89    6.20
   9  -2   2   43.30    5.20
   9  -2   2   50.99    5.00
   9  -2   2   65.79    6.60
   9  -2   2   50.79    5.70
   9  -2   2   46.20    4.70
 -10   2  -2   72.09    6.50
 -10   2  -2   92.69    6.60
 -10   2  -2   83.29    6.60
 -10   2  -2   74.89    7.30
  10  -2   2   67.89    6.00
  10  -2   2   82.89    6.90
  10  -2   2   87.49    6.60
  10  -2   2   69.09    5.70
  10  -2   2   71.49    7.30
 -11   2  -2   -1.30    4.20
 -11   2  -2   -0.30    5.30
 -11   2  -2    3.20    3.90
 -11   2  -2    3.50    4.40
  11  -2   2    9.00    4.70
  11  -2   2   -2.80    4.40
  11  -2   2   -0.30    3.90
  11  -2   2    2.10    5.00
 -12   2  -2    6.20    5.80
 -12   2  -2    9.90    4.90
 -12   2  -2    1.80    4.70
 -12   2  -2   14.20    5.00
  12  -2   2   12.40    5.80
  12  -2   2    2.70    5.10
 -13   2  -2   26.10    7.20
 -13   2  -2   36.70    6.50
  13  -2   2   42.80    7.10
  13  -2   2   49.50    7.90
  13   1  -2    4.50    4.30
 -13  -1   2   -9.50    5.70
 -13  -1   2    6.20    5.80
 -13  -1   2    2.40    6.10
  12   1  -2   35.10    5.80
  12   1  -2   36.40    7.20
  12   1  -2   28.20    6.40
 -12  -1   2   36.00    6.60
 -12  -1   2   29.20    6.80
 -12  -1   2   37.30    7.00
  11   1  -2   79.39    7.80
  11   1  -2   68.49    7.90
  11   1  -2   81.29    8.00
 -11  -1   2   68.89    7.30
 -11  -1   2   82.39    8.30
 -11  -1   2   81.19    8.00
  10   1  -2   16.70    5.30
  10   1  -2    3.60    4.80
  10   1  -2    4.50    4.50
 -10  -1   2    1.80    4.20
 -10  -1   2    9.10    5.00
 -10  -1   2    5.20    5.00
   9   1  -2   -1.70    4.20
   9   1  -2   -0.70    4.00
   9   1  -2   -3.40    3.10
   9   1  -2    1.00    4.00
  -9  -1   2    4.00    4.30
  -9  -1   2    4.10    3.90
  -9  -1   2   -3.80    4.00
   8   1  -2    6.80    4.20
   8   1  -2    4.10    2.50
   8   1  -2    5.20    2.70
   8   1  -2   -2.30    3.30
   8   1  -2    5.70    3.20
   8   1  -2    3.80    3.70
   8   1  -2    3.10    2.70
  -8  -1   2    5.70    4.00
  -8  -1   2    5.80    3.80
  -8  -1   2   -3.70    3.70
   7   1  -2   42.10    4.20
   7   1  -2   50.09    5.10
   7   1  -2   62.39    4.20
   7   1  -2   53.39    4.20
   7   1  -2   51.59    5.00
   7   1  -2   59.99    5.50
   7   1  -2   52.89    4.70
  -7  -1   2   53.69    5.10
  -7  -1   2   58.19    4.20
  -7  -1   2   49.40    5.10
  -7  -1   2   48.80    4.80
  -7  -1   2   62.59    5.40
   6   1  -2  596.94   15.60
   6   1  -2  607.04   15.80
   6   1  -2  568.44   16.70
   6   1  -2  577.04   15.70
   6   1  -2  571.54   15.00
   6   1  -2  591.34   15.50
   6   1  -2  625.84   16.20
   6   1  -2  605.64   16.30
  -6  -1   2  624.14   16.00
  -6  -1   2  574.84   14.80
  -6  -1   2  593.84   16.60
  -6  -1   2  617.24   16.10
  -6  -1   2  594.54   15.90
   5   1  -2  140.59    5.60
   5   1  -2  139.99    6.00
   5   1  -2  140.99    6.10
   5   1  -2  147.39    6.30
   5   1  -2  132.09    5.20
   5   1  -2  149.88    6.20
   5   1  -2  147.09    5.90
  -5  -1   2  146.79    6.70
  -5  -1   2  152.78    6.50
  -5  -1   2  144.79    5.10
  -5  -1   2  145.59    4.10
  -5  -1   2  156.98    6.00
  -5  -1   2  147.49    6.00
  -5  -1   2  150.78    5.60
   4   1  -2  104.89    4.80
   4   1  -2  113.39    4.60
   4   1  -2   98.99    4.10
   4   1  -2  102.09    4.80
   4   1  -2  102.09    4.70
   4   1  -2   99.79    4.70
   4   1  -2  109.79    4.70
  -4  -1   2  101.49    3.60
  -4  -1   2  102.79    4.90
  -4  -1   2  100.29    3.50
  -4  -1   2  106.49    4.60
  -4  -1   2  104.29    4.20
  -4  -1   2  101.29    4.60
   3   1  -2  229.08    6.60
   3   1  -2  219.58    6.50
   3   1  -2  218.58    6.60
   3   1  -2  225.88    6.80
   3   1  -2  214.58    6.40
   3   1  -2  224.88    6.30
   3   1  -2  224.08    6.80
  -3  -1   2  232.18    6.10
  -3  -1   2  218.68    6.40
  -3  -1   2  231.98    6.70
  -3  -1   2  226.68    6.70
  -3  -1   2  222.98    6.60
   2   1  -2  830.02   18.80
   2   1  -2  815.92   18.70
   2   1  -2  819.12   18.50
   2   1  -2  820.92   18.80
   2   1  -2  856.21   18.60
   2   1  -2  828.22   18.70
  -2  -1   2  814.22   18.60
  -2  -1   2  846.32   18.60
  -2  -1   2  789.72   18.70
  -2  -1   2  851.61   18.70
   1   1  -2  254.27    6.70
   1   1  -2  248.78    5.80
  -1  -1   2  258.17    5.90
  -1  -1   2  255.87    6.70
   0   1  -2  112.29    3.50
   0   1  -2  109.79    2.70
   0  -1   2  110.19    2.70
   0  -1   2  113.69    3.50
  -1   1  -2  385.36    9.10
  -1   1  -2  381.56    9.00
   1  -1   2  373.66    9.10
   1  -1   2  381.36    9.00
   1  -1   2  367.66    9.00
  -2   1  -2  393.26   10.40
  -2   1  -2  425.26   10.30
  -2   1  -2  419.06   10.60
   2  -1   2  419.26   10.60
   2  -1   2  402.46   10.30
   2  -1   2  430.06   10.40
  -3   1  -2  603.24   15.20
  -3   1  -2  597.24   14.20
  -3   1  -2  596.64   14.40
  -3   1  -2  616.44   14.90
   3  -1   2  592.84   14.50
   3  -1   2  617.44   14.90
   3  -1   2  602.44   14.20
   3  -1   2  602.54   14.30
   3  -1   2  614.04   13.70
   3  -1   2  593.14   14.40
   3  -1   2  612.64   14.30
  -4   1  -2   21.10    3.10
  -4   1  -2   29.90    2.90
  -4   1  -2   30.90    2.90
  -4   1  -2   27.40    2.50
  -4   1  -2   31.10    2.90
  -4   1  -2   28.00    2.10
   4  -1   2   30.50    2.30
   4  -1   2   26.40    1.80
   4  -1   2   26.90    1.70
   4  -1   2   36.70    2.80
   4  -1   2   33.30    3.10
   4  -1   2   31.00    2.90
   4  -1   2   15.90    2.20
   4  -1   2   26.20    2.50
   4  -1   2   28.20    2.10
   4  -1   2   29.40    2.60
   4  -1   2   36.10    2.60
  -5   1  -2  732.93   19.60
  -5   1  -2  751.82   18.40
  -5   1  -2  773.92   18.50
  -5   1  -2  761.82   18.20
  -5   1  -2  729.23   17.30
  -5   1  -2  742.93   19.20
   5  -1   2  752.32   18.10
   5  -1   2  752.52   19.60
   5  -1   2  736.53   17.50
   5  -1   2  748.63   18.20
   5  -1   2  761.12   19.40
   5  -1   2  764.52   18.40
   5  -1   2  747.63   16.50
   5  -1   2  764.82   18.40
   5  -1   2  787.62   16.60
   5  -1   2  760.52   17.80
   5  -1   2  770.22   18.90
  -6   1  -2   28.70    2.40
  -6   1  -2   28.60    4.00
  -6   1  -2   22.40    3.30
  -6   1  -2   28.50    3.20
  -6   1  -2   32.10    3.70
  -6   1  -2   32.10    3.10
   6  -1   2   39.70    3.80
   6  -1   2   27.80    3.90
   6  -1   2   32.40    3.70
   6  -1   2   31.20    2.20
   6  -1   2   26.90    2.80
   6  -1   2   31.40    3.10
   6  -1   2   29.30    2.70
   6  -1   2   36.10    3.30
  -7   1  -2  183.88    7.40
  -7   1  -2  194.38    7.50
  -7   1  -2  193.18    7.70
  -7   1  -2  194.78    7.30
   7  -1   2  197.98    8.40
   7  -1   2  191.18    7.40
   7  -1   2  190.78    7.50
   7  -1   2  194.98    7.90
   7  -1   2  190.98    6.60
   7  -1   2  184.88    7.00
   7  -1   2  186.38    7.90
  -8   1  -2   82.69    5.90
  -8   1  -2   83.59    5.50
  -8   1  -2   85.69    6.40
  -8   1  -2   86.49    6.10
   8  -1   2   88.89    6.80
   8  -1   2   86.69    5.30
   8  -1   2   89.89    6.40
   8  -1   2   81.89    6.00
   8  -1   2   78.19    6.20
  -9   1  -2   40.10    5.00
  -9   1  -2   43.00    5.10
  -9   1  -2   39.60    4.70
  -9   1  -2   37.70    5.70
   9  -1   2   51.59    5.80
   9  -1   2   57.19    5.50
   9  -1   2   48.20    6.00
   9  -1   2   49.10    4.60
   9  -1   2   40.70    5.30
 -10   1  -2   -3.80    3.50
 -10   1  -2    0.20    3.80
 -10   1  -2    0.00    4.80
 -10   1  -2    7.70    4.10
  10  -1   2    1.40    4.80
  10  -1   2    4.70    3.90
  10  -1   2    4.90    4.50
  10  -1   2    2.80    4.30
  10  -1   2    4.40    3.40
 -11   1  -2   33.40    5.70
 -11   1  -2   40.20    5.50
 -11   1  -2   32.30    6.30
 -11   1  -2   37.30    5.70
  11  -1   2   25.70    5.70
  11  -1   2   27.00    5.40
  11  -1   2   23.40    6.20
 -12   1  -2   28.70    5.50
 -12   1  -2   34.70    6.20
 -12   1  -2   19.50    5.30
  12  -1   2   35.10    5.50
  12  -1   2   29.10    6.50
  12  -1   2   34.00    6.00
 -13   1  -2   -2.00    5.20
 -13   1  -2   10.40    6.60
  13  -1   2    1.20    5.40
  13   0  -2    6.30    5.70
  13   0  -2    6.20    4.50
  13   0  -2    6.30    5.40
 -13   0   2    9.80    6.00
 -13   0   2    3.80    6.20
 -13   0   2    3.20    5.20
  12   0  -2   46.00    6.60
  12   0  -2   54.09    7.90
  12   0  -2   33.50    6.70
 -12   0   2   47.90    7.30
 -12   0   2   46.90    7.00
 -12   0   2   61.69    7.20
  11   0  -2   25.50    5.70
  11   0  -2   19.00    4.50
  11   0  -2   26.90    5.50
  11   0  -2   15.60    5.20
 -11   0   2   17.80    5.80
 -11   0   2    5.20    5.30
 -11   0   2   15.40    5.30
  10   0  -2    0.80    4.10
  10   0  -2    5.90    4.90
  10   0  -2   -3.40    4.20
  10   0  -2   -3.20    3.80
 -10   0   2    4.40    4.50
 -10   0   2    1.60    4.30
 -10   0   2    0.20    4.80
   9   0  -2  101.59    7.70
   9   0  -2   96.19    7.10
   9   0  -2   92.89    6.90
   9   0  -2   82.39    6.30
  -9   0   2   95.99    6.90
  -9   0   2   86.89    7.00
  -9   0   2   95.79    7.10
   8   0  -2   30.40    4.60
   8   0  -2   25.70    3.60
   8   0  -2   24.50    4.10
   8   0  -2   22.30    4.60
   8   0  -2   15.60    4.00
   8   0  -2   28.50    3.30
  -8   0   2   21.40    4.00
  -8   0   2   27.40    3.80
  -8   0   2   29.60    4.50
  -8   0   2   21.40    3.30
   7   0  -2  620.54   16.80
   7   0  -2  588.44   15.50
   7   0  -2  611.04   16.50
   7   0  -2  603.74   16.20
   7   0  -2  582.84   15.30
   7   0  -2  612.54   16.10
   7   0  -2  557.24   14.80
  -7   0   2  570.24   17.10
  -7   0   2  578.04   15.10
  -7   0   2  586.14   16.10
  -7   0   2  609.84   16.00
  -7   0   2  588.54   16.00
   6   0  -2   46.60    3.50
   6   0  -2   38.10    4.00
   6   0  -2   43.20    4.10
   6   0  -2   44.60    3.40
   6   0  -2   41.80    2.90
   6   0  -2   35.10    3.00
   6   0  -2   35.80    3.70
   6   0  -2   44.90    3.50
  -6   0   2   43.00    3.40
  -6   0   2   33.30    3.80
  -6   0   2   43.70    3.90
  -6   0   2   45.00    3.90
  -6   0   2   37.70    3.10
   5   0  -2  212.58    6.70
   5   0  -2  200.68    6.20
   5   0  -2  213.88    7.40
   5   0  -2  225.28    7.10
   5   0  -2  216.98    7.20
   5   0  -2  220.48    7.10
   5   0  -2  205.48    7.60
   5   0  -2  206.88    6.60
  -5   0   2  212.28    7.20
  -5   0   2  223.38    8.10
  -5   0   2  211.18    7.00
  -5   0   2  212.88    6.50
  -5   0   2  217.58    7.80
  -5   0   2  214.28    6.80
   4   0  -2   62.59    3.30
   4   0  -2   64.39    3.60
   4   0  -2   61.09    3.80
   4   0  -2   62.89    3.10
   4   0  -2   67.19    3.80
   4   0  -2   60.29    2.90
   4   0  -2   63.59    3.70
   4   0  -2   65.49    3.30
  -4   0   2   66.89    2.30
  -4   0   2   62.59    3.20
  -4   0   2   68.69    3.70
  -4   0   2   62.39    4.00
  -4   0   2   72.99    3.30
  -4   0   2   69.69    3.70
   3   0  -2   36.40    2.70
   3   0  -2   33.80    2.60
   3   0  -2   40.00    2.80
   3   0  -2   39.40    2.80
   3   0  -2   39.50    2.80
   3   0  -2   34.50    2.50
   3   0  -2   35.90    2.40
   3   0  -2   36.70    2.60
  -3   0   2   38.00    2.70
  -3   0   2   31.70    1.90
  -3   0   2   39.00    2.70
  -3   0   2   39.60    3.40
  -3   0   2   35.00    2.60
   2   0  -2  103.99    3.60
  -2   0   2   97.99    3.50
   1   0  -2    3.60    1.00
  -1   0   2    2.60    0.90
  -1   0   2    2.80    1.30
   0   0  -2   34.10    1.70
   0   0   2   37.20    1.70
   0   0   2   37.90    1.80
  -1   0  -2  126.99    4.10
   1   0   2  131.29    4.40
   1   0   2  123.59    4.20
  -2   0  -2  132.79    4.40
  -2   0  -2  139.79    5.00
  -2   0  -2  130.99    4.40
  -2   0  -2  134.49    4.80
   2   0   2  128.19    4.50
   2   0   2  134.59    5.00
   2   0   2  131.49    4.10
   2   0   2  130.49    4.70
  -3   0  -2   37.80    2.30
  -3   0  -2   38.30    2.50
  -3   0  -2   37.80    3.10
  -3   0  -2   41.90    2.90
  -3   0  -2   35.70    2.50
  -3   0  -2   36.20    3.10
   3   0   2   40.30    3.10
   3   0   2   39.90    2.40
   3   0   2   42.60    2.70
   3   0   2   40.30    2.90
   3   0   2   39.20    2.50
   3   0   2   41.20    3.00
   3   0   2   41.20    3.00
   3   0   2   39.30    2.10
  -4   0  -2  469.05   12.90
  -4   0  -2  478.65   11.70
  -4   0  -2  467.05   12.20
  -4   0  -2  487.15   11.90
  -4   0  -2  464.05   12.30
  -4   0  -2  462.05   11.20
  -4   0  -2  474.15   13.40
   4   0   2  481.75   12.20
   4   0   2  471.05   12.50
   4   0   2  472.65   11.60
   4   0   2  475.25   11.90
   4   0   2  483.85   11.10
   4   0   2  481.15   13.20
   4   0   2  474.65   12.00
   4   0   2  482.55   13.30
   4   0   2  477.25   12.20
   4   0   2  471.15   11.70
  -5   0  -2   15.40    2.30
  -5   0  -2   17.60    2.50
  -5   0  -2   11.60    2.80
  -5   0  -2   11.80    3.10
  -5   0  -2   13.30    1.70
  -5   0  -2   14.50    2.50
  -5   0  -2   17.90    2.90
   5   0   2   16.40    2.70
   5   0   2   12.40    1.10
   5   0   2   10.20    2.30
   5   0   2   14.90    2.40
   5   0   2   16.70    2.30
   5   0   2   10.50    2.40
   5   0   2   12.90    2.40
   5   0   2   10.30    2.60
   5   0   2   12.50    3.00
   5   0   2   18.40    3.00
  -6   0  -2  155.58    6.40
  -6   0  -2  159.48    6.30
  -6   0  -2  141.79    6.40
  -6   0  -2  155.58    8.00
  -6   0  -2  159.28    6.10
   6   0   2  168.38    6.80
   6   0   2  160.08    7.10
   6   0   2  164.98    6.30
   6   0   2  156.98    6.60
   6   0   2  156.08    6.40
   6   0   2  148.99    5.40
   6   0   2  162.38    5.90
  -7   0  -2  118.39    6.20
  -7   0  -2  129.89    6.30
  -7   0  -2  121.19    7.10
  -7   0  -2  122.29    6.00
   7   0   2  120.79    6.80
   7   0   2  119.19    5.70
   7   0   2  117.99    6.50
   7   0   2  118.09    6.30
   7   0   2  127.69    6.60
   7   0   2  113.19    5.60
  -8   0  -2   -2.40    3.10
  -8   0  -2   -2.20    2.20
  -8   0  -2    2.60    3.20
  -8   0  -2    8.50    4.40
   8   0   2   -0.20    3.80
   8   0   2    0.60    3.60
   8   0   2    3.40    3.80
   8   0   2  -10.60    3.10
   8   0   2   -0.90    2.70
   8   0   2   -1.30    2.60
  -9   0  -2   53.99    5.30
  -9   0  -2   53.89    5.70
  -9   0  -2   57.09    5.40
  -9   0  -2   47.30    5.20
   9   0   2   44.30    5.60
   9   0   2   53.19    4.90
   9   0   2   56.49    5.90
   9   0   2   56.69    6.40
   9   0   2   50.09    6.00
 -10   0  -2   18.00    4.60
 -10   0  -2   18.70    4.80
 -10   0  -2   15.60    5.50
 -10   0  -2   25.10    4.90
  10   0   2   26.30    5.20
  10   0   2   19.40    5.60
  10   0   2   14.40    5.10
 -11   0  -2   80.09    7.00
 -11   0  -2   58.99    6.90
 -11   0  -2   78.99    8.10
  11   0   2   73.99    7.80
  11   0   2   81.89    7.70
  11   0   2   63.99    7.80
 -12   0  -2   20.30    6.10
 -12   0  -2   16.30    6.50
  12   0   2   22.70    6.10
  12   0   2   29.90    7.10
  12   0   2   17.50    6.40
 -13   0  -2    2.40    5.50
 -13   0  -2    2.50    6.30
  13   0   2    6.90    5.70
  14  -1  -2   -4.50    5.30
  14  -1  -2   -3.50    5.90
 -14   1   2   -0.80    6.30
 -14   1   2   -0.90    5.20
 -14   1   2    1.10    5.90
  13  -1  -2    2.80    3.90
  13  -1  -2    6.20    6.10
 -13   1   2    0.90    5.90
 -13   1   2    3.10    5.00
 -13   1   2    0.60    5.40
  12  -1  -2   29.80    6.30
  12  -1  -2   13.50    5.00
  12  -1  -2   23.40    5.60
  12  -1  -2   23.40    6.30
 -12   1   2   17.30    5.50
 -12   1   2   16.00    5.70
 -12   1   2   38.30    6.80
  11  -1  -2   12.50    5.10
  11  -1  -2   10.70    4.60
  11  -1  -2   15.70    4.70
  11  -1  -2   10.40    5.50
 -11   1   2    0.40    4.40
 -11   1   2    3.10    5.30
 -11   1   2    5.00    4.80
  10  -1  -2  153.48    8.40
  10  -1  -2  147.29    9.20
  10  -1  -2  145.79    8.60
  10  -1  -2  147.79    8.10
 -10   1   2  131.99    8.20
 -10   1   2  136.49    9.00
 -10   1   2  147.09    8.70
   9  -1  -2   15.90    4.40
   9  -1  -2   11.10    4.50
   9  -1  -2   13.90    4.00
   9  -1  -2   17.90    4.00
  -9   1   2   16.30    4.20
  -9   1   2   15.70    4.40
  -9   1   2   11.30    3.40
  -9   1   2   11.10    4.10
   8  -1  -2  145.99    6.00
   8  -1  -2  142.79    6.00
   8  -1  -2  160.18    7.20
   8  -1  -2  154.18    7.50
   8  -1  -2  142.39    6.50
   8  -1  -2  163.88    8.00
  -8   1   2  150.48    6.50
  -8   1   2  150.08    7.60
  -8   1   2  140.99    7.10
  -8   1   2  149.19    7.40
   7  -1  -2   81.39    4.00
   7  -1  -2   81.99    5.10
   7  -1  -2   95.29    5.90
   7  -1  -2   86.79    5.50
   7  -1  -2   93.59    5.30
   7  -1  -2   82.19    3.70
   7  -1  -2   90.69    4.40
  -7   1   2   97.39    5.60
  -7   1   2   85.79    5.30
  -7   1   2   90.69    4.80
  -7   1   2   80.99    6.20
  -7   1   2   95.89    5.60
   6  -1  -2   38.00    3.90
   6  -1  -2   32.20    3.30
   6  -1  -2   38.90    3.60
   6  -1  -2   30.90    2.70
   6  -1  -2   31.10    3.50
   6  -1  -2   35.50    3.40
   6  -1  -2   38.20    3.60
   6  -1  -2   33.40    2.50
   6  -1  -2   38.80    2.70
  -6   1   2   31.00    3.50
  -6   1   2   37.60    3.10
  -6   1   2   34.60    3.50
  -6   1   2   33.00    3.00
  -6   1   2   33.60    3.70
  -6   1   2   30.70    3.50
   5  -1  -2    2.20    2.10
   5  -1  -2    5.90    2.20
   5  -1  -2    3.90    1.80
   5  -1  -2    2.80    2.10
   5  -1  -2    3.60    1.30
   5  -1  -2    4.00    2.20
   5  -1  -2    5.20    2.10
   5  -1  -2    7.00    1.60
   5  -1  -2    2.60    2.30
  -5   1   2    5.70    2.20
  -5   1   2    6.30    2.30
  -5   1   2    2.60    1.80
  -5   1   2    4.20    2.20
  -5   1   2    2.70    1.60
   4  -1  -2  293.57    8.20
   4  -1  -2  284.17    8.10
   4  -1  -2  292.87    8.00
   4  -1  -2  295.27    8.20
   4  -1  -2  290.37    7.60
   4  -1  -2  289.97    8.10
   4  -1  -2  287.27    7.50
   4  -1  -2  292.67    8.10
   4  -1  -2  308.67    8.90
  -4   1   2  309.97    7.00
  -4   1   2  300.97    8.00
  -4   1   2  293.67    7.80
  -4   1   2  301.27    8.90
   3  -1  -2  130.99    4.60
   3  -1  -2  121.89    4.30
   3  -1  -2  124.49    4.40
   3  -1  -2  125.49    4.40
   3  -1  -2  134.89    4.90
   3  -1  -2  124.59    4.30
  -3   1   2  123.69    4.00
  -3   1   2  129.19    3.70
  -3   1   2  127.59    4.90
   2  -1  -2   33.10    2.70
   2  -1  -2   28.30    2.30
  -2   1   2   33.10    2.40
  -2   1   2   29.00    2.20
   1  -1  -2 1421.76   30.80
   1  -1  -2 1432.06   31.10
  -1   1   2 1441.76   30.80
  -1   1   2 1434.16   31.10
  -1   1   2 1419.76   31.00
   0  -1  -2  176.38    5.00
   0  -1  -2  184.78    5.30
   0   1   2  177.98    4.90
   0   1   2  185.88    5.30
  -1  -1  -2  166.58    5.30
  -1  -1  -2  162.58    5.20
  -1  -1  -2  172.58    5.00
   1   1   2  166.18    5.00
   1   1   2  165.18    5.30
  -2  -1  -2  230.38    6.60
  -2  -1  -2  227.28    6.40
  -2  -1  -2  227.38    6.10
  -2  -1  -2  235.18    6.30
  -2  -1  -2  224.48    7.20
   2   1   2  232.88    7.20
   2   1   2  216.98    6.50
   2   1   2  222.48    6.40
   2   1   2  239.58    6.30
   2   1   2  223.18    6.40
   2   1   2  227.08    6.10
   2   1   2  223.68    6.30
  -3  -1  -2  260.77    7.20
  -3  -1  -2  260.57    7.40
  -3  -1  -2  267.77    8.60
  -3  -1  -2  271.77    7.80
  -3  -1  -2  258.17    7.00
  -3  -1  -2  265.77    7.00
   3   1   2  244.98    7.60
   3   1   2  259.47    7.40
   3   1   2  251.87    7.40
   3   1   2  275.37    7.40
   3   1   2  249.97    7.60
   3   1   2  269.27    8.50
   3   1   2  266.77    7.00
   3   1   2  265.97    7.10
[truncated: 8,113,645 more chars]
