# Supplementary material for: The role of π–π stacking and hydrogen-bonding inter­actions in the assembly of a series of isostructural group IIB coordination compounds
Source: Acta Crystallogr C Struct Chem. 2019 Jan 25;75(Pt 2):178–88. doi: 10.1107/S2053229618018314 (PMC6363043; doi:10.1107/S2053229618018314)
Supplement: Supplementary file 2 [file c-75-00178-Compound_1sup2.hkl]

data_Compound_1                                                                 
_shelx_title ' kjf192_a.res in P-1'                                             
_shelx_refln_list_code          4                                               
_shelx_F_calc_maximum      246.52                                               
_exptl_crystal_F_000       608.00                                               
_reflns_d_resolution_high  0.6086                                               
                                                                                
loop_                                                                           
 _space_group_symop_operation_xyz                                               
 'x, y, z'                                                                      
 '-x, -y, -z'                                                                   
                                                                                
_cell_length_a     9.1926                                                       
_cell_length_b    10.6101                                                       
_cell_length_c    14.8057                                                       
_cell_angle_alpha  94.188                                                       
_cell_angle_beta   97.716                                                       
_cell_angle_gamma 114.409                                                       
                                                                                
_shelx_F_squared_multiplier     1.000                                           
                                                                                
loop_                                                                           
 _refln_index_h                                                                 
 _refln_index_k                                                                 
 _refln_index_l                                                                 
 _refln_F_squared_calc                                                          
 _refln_F_squared_meas                                                          
 _refln_F_squared_sigma                                                         
 _refln_observed_status                                                         
   1   0   0        447.07        461.01         7.60 o                         
   2   0   0        261.98        245.12         9.49 o                         
   3   0   0         92.26        123.26         3.99 o                         
   4   0   0         11.07         33.76         3.31 o                         
   5   0   0       3723.04       3716.13        25.27 o                         
   6   0   0       1197.73       1193.24        12.40 o                         
   7   0   0        769.48        780.17        11.66 o                         
   8   0   0         41.36         51.24         7.46 o                         
   9   0   0         61.96         63.06         9.14 o                         
  10   0   0          6.39         -4.13         9.90 o                         
  11   0   0        590.78        587.72        20.87 o                         
  12   0   0         28.59         22.00        13.38 o                         
  13   0   0          2.87        -13.59        13.59 o                         
 -13   1   0          0.59         -2.89        15.22 o                         
 -12   1   0        191.30        187.90        15.87 o                         
 -11   1   0         31.06         45.54        11.15 o                         
 -10   1   0        249.58        257.27        11.92 o                         
  -9   1   0        128.77        142.93        10.80 o                         
  -8   1   0        845.80        878.19        13.95 o                         
  -7   1   0        714.05        698.44        10.68 o                         
  -6   1   0        107.81        129.53         5.03 o                         
  -5   1   0       3191.82       3064.72        20.57 o                         
  -4   1   0        524.19        510.32         7.06 o                         
  -3   1   0       4406.55       4214.87        30.68 o                         
  -2   1   0         67.38         74.69         3.83 o                         
  -1   1   0       4931.46       5079.26        49.24 o                         
   0   1   0        544.34        583.55         9.74 o                         
   1   1   0       3382.65       3420.35        34.97 o                         
   2   1   0      12409.78      12732.23       101.09 o                         
   3   1   0       3119.68       3241.81        21.01 o                         
   4   1   0       4528.25       4631.55        28.44 o                         
   5   1   0         11.23          9.04         2.42 o                         
   6   1   0        903.46        837.49        11.57 o                         
   7   1   0         53.09         59.74         6.39 o                         
   8   1   0          3.17          7.01         8.72 o                         
   9   1   0        132.93        142.79        11.50 o                         
  10   1   0        120.53        106.61        12.80 o                         
  11   1   0        221.12        266.63        17.08 o                         
  12   1   0          0.04        -11.71        11.71 o                         
  13   1   0          3.77        -13.14        17.65 o                         
 -14   2   0          0.18        -11.92        26.00 o                         
 -13   2   0         42.88         45.43        17.29 o                         
 -12   2   0        203.98        235.40        15.97 o                         
 -11   2   0         96.81         88.58        10.05 o                         
 -10   2   0         83.22         96.55         9.65 o                         
  -9   2   0       2529.07       2563.70        27.74 o                         
  -8   2   0        401.21        406.58        10.58 o                         
  -7   2   0        418.96        418.68         9.90 o                         
  -6   2   0        803.12        766.95         8.39 o                         
  -5   2   0         32.78         37.24         2.58 o                         
  -4   2   0       6537.73       6462.42        39.21 o                         
  -3   2   0        921.74        871.05         8.93 o                         
  -2   2   0       1837.51       2003.44        22.65 o                         
  -1   2   0       2196.58       2151.11        26.76 o                         
   0   2   0        657.60        698.70        14.04 o                         
   1   2   0        529.95        488.28         8.35 o                         
   2   2   0          7.21         14.90         3.10 o                         
   3   2   0        284.58        223.01         5.09 o                         
   4   2   0       4804.48       5007.07        32.39 o                         
   5   2   0       1444.94       1515.48        13.79 o                         
   6   2   0        845.43        868.84        13.09 o                         
   7   2   0        131.62        161.31         8.56 o                         
   8   2   0         72.29         67.57        10.44 o                         
   9   2   0          5.93          1.25         9.90 o                         
  10   2   0        707.84        723.50        22.20 o                         
  11   2   0         82.49         71.40        13.91 o                         
  12   2   0         21.65         -1.47        21.57 o                         
 -14   3   0          1.95          6.35        14.40 o                         
 -13   3   0         39.14         37.32        13.67 o                         
 -12   3   0        130.59        109.75        12.49 o                         
 -11   3   0        786.93        801.73        33.31 o                         
 -10   3   0        237.90        251.63        10.95 o                         
  -9   3   0       1365.22       1395.49        20.34 o                         
  -8   3   0         49.47         48.21         6.34 o                         
  -7   3   0         31.60         22.27         4.00 o                         
  -6   3   0         41.49         36.13         2.87 o                         
  -5   3   0       1655.62       1563.96        11.65 o                         
  -4   3   0       3610.25       3460.50        21.75 o                         
  -3   3   0       1632.46       1590.35        11.82 o                         
  -2   3   0        742.06        750.49        10.69 o                         
  -1   3   0       1273.34       1291.48        16.30 o                         
   0   3   0       2713.70       2608.87        22.94 o                         
   1   3   0       1018.35       1038.12        10.75 o                         
   2   3   0       7967.98       8011.93        48.28 o                         
   3   3   0       2862.69       2859.89        21.02 o                         
   4   3   0        425.75        473.51         7.80 o                         
   5   3   0       1238.09       1300.85        14.68 o                         
   6   3   0        376.97        429.45        10.89 o                         
   7   3   0       2295.61       2302.71        27.59 o                         
   8   3   0         18.76         19.90         8.91 o                         
   9   3   0        240.01        232.23        14.38 o                         
  10   3   0        186.81        204.88        17.47 o                         
  11   3   0          9.85         -4.45        14.06 o                         
  12   3   0         35.89         40.35        19.49 o                         
 -14   4   0         77.86         92.07        19.46 o                         
 -13   4   0         83.53         73.75        12.19 o                         
 -12   4   0          3.73         -1.01         9.42 o                         
 -11   4   0         52.22         70.91        10.12 o                         
 -10   4   0         32.47         29.40        10.63 o                         
  -9   4   0         69.09         74.06         8.60 o                         
  -8   4   0        507.18        507.95        10.08 o                         
  -7   4   0        516.34        542.19         8.55 o                         
  -6   4   0        215.38        236.72         5.08 o                         
  -5   4   0       2010.39       1866.43        13.92 o                         
  -4   4   0       1335.55       1468.32        12.27 o                         
  -3   4   0       1895.99       1769.99        13.08 o                         
  -2   4   0         75.85         60.63         3.85 o                         
  -1   4   0         58.64         52.00         3.47 o                         
   0   4   0       3262.41       3097.62        22.03 o                         
   1   4   0       3782.26       3566.91        24.30 o                         
   2   4   0       5164.60       5235.82        30.88 o                         
   3   4   0        223.18        242.27         5.49 o                         
   4   4   0        267.57        316.98         7.13 o                         
   5   4   0         50.89         43.07         5.90 o                         
   6   4   0       1469.63       1415.39        19.31 o                         
   7   4   0         16.34         18.88         7.64 o                         
   8   4   0        101.29         99.37        12.57 o                         
   9   4   0        130.88        149.66        12.71 o                         
  10   4   0          0.73          2.59        12.20 o                         
  11   4   0        187.80        188.29        19.36 o                         
 -14   5   0         18.93         31.09        16.32 o                         
 -13   5   0        275.35        275.98        17.07 o                         
 -12   5   0         38.99         12.50        11.70 o                         
 -11   5   0        964.50        966.10        20.30 o                         
 -10   5   0        612.84        660.24        15.56 o                         
  -9   5   0         64.12         59.26         8.25 o                         
  -8   5   0         30.52         39.92         5.50 o                         
  -7   5   0        770.17        783.50        10.05 o                         
  -6   5   0        784.98        741.92         8.66 o                         
  -5   5   0       3729.31       3694.07        24.22 o                         
  -4   5   0       1024.80       1029.16         9.28 o                         
  -3   5   0        333.51        306.02         5.64 o                         
  -2   5   0       6492.62       6561.08        43.60 o                         
  -1   5   0        192.96        206.12         5.01 o                         
   0   5   0          1.31          4.55         3.04 o                         
   1   5   0       6400.64       6296.19        36.71 o                         
   2   5   0        565.46        543.63         6.86 o                         
   3   5   0        338.55        335.44         9.12 o                         
   4   5   0        364.78        375.00         8.91 o                         
   5   5   0       1191.47       1159.51        17.37 o                         
   6   5   0       1358.77       1371.80        19.95 o                         
   7   5   0        132.93        140.70        10.40 o                         
   8   5   0          7.29          2.26         9.96 o                         
   9   5   0         55.73         42.43        12.20 o                         
  10   5   0         25.58         44.16        16.87 o                         
  11   5   0          8.63          5.85        16.00 o                         
 -14   6   0        170.07        172.38        16.10 o                         
 -13   6   0         83.59        110.67        14.21 o                         
 -12   6   0         16.58         19.36        11.89 o                         
 -11   6   0         70.49         59.31        10.17 o                         
 -10   6   0         99.74        118.74        10.44 o                         
  -9   6   0        233.18        233.29        10.34 o                         
  -8   6   0        143.32        139.53         7.71 o                         
  -7   6   0        818.36        806.42        10.55 o                         
  -6   6   0        760.51        733.42        11.09 o                         
  -5   6   0        115.36        132.48         4.41 o                         
  -4   6   0       4792.98       4820.34        31.77 o                         
  -3   6   0       1336.16       1262.96        11.55 o                         
  -2   6   0       3498.91       3507.67        22.62 o                         
  -1   6   0          3.20         11.78         2.94 o                         
   0   6   0       2592.57       2697.11        19.23 o                         
   1   6   0        656.35        599.82         6.83 o                         
   2   6   0       1580.49       1525.32        12.85 o                         
   3   6   0        103.80        118.74         7.11 o                         
   4   6   0        918.68        891.50        15.00 o                         
   5   6   0        808.28        819.71        22.97 o                         
   6   6   0          7.79          7.42         7.79 o                         
   7   6   0        299.32        300.28        13.54 o                         
   8   6   0        131.44        129.30        11.86 o                         
   9   6   0        125.42        130.82        14.51 o                         
  10   6   0        254.06        251.96        18.72 o                         
 -14   7   0        198.74        197.72        16.80 o                         
 -13   7   0         31.54         21.29        14.17 o                         
 -12   7   0        105.66        125.39        14.34 o                         
 -11   7   0          0.81         -7.03         9.44 o                         
 -10   7   0         21.70         26.22         8.17 o                         
  -9   7   0        624.15        628.51        13.73 o                         
  -8   7   0       1605.18       1604.16        18.90 o                         
  -7   7   0        347.24        360.05         8.96 o                         
  -6   7   0         12.09          6.91         4.25 o                         
  -5   7   0         35.92         40.18         4.15 o                         
  -4   7   0       1206.38       1330.06        12.28 o                         
  -3   7   0       2909.89       2684.96        20.51 o                         
  -2   7   0          1.68          4.92         2.34 o                         
  -1   7   0        126.89        122.55         4.17 o                         
   0   7   0       2147.04       2083.50        16.94 o                         
   1   7   0       1911.99       1932.16        16.90 o                         
   2   7   0       2467.24       2388.15        21.13 o                         
   3   7   0       1134.17       1161.18        20.12 o                         
   4   7   0        418.11        458.28        13.55 o                         
   5   7   0        311.92        343.97        18.70 o                         
   6   7   0         52.78         55.97        11.12 o                         
   7   7   0         35.66         36.82        11.25 o                         
   8   7   0        132.94        137.80        13.56 o                         
   9   7   0         89.90         88.97        17.10 o                         
 -14   8   0         87.59         52.88        15.96 o                         
 -13   8   0         24.37         20.50        14.69 o                         
 -12   8   0          3.18         10.53        11.57 o                         
 -11   8   0        212.48        200.76        12.76 o                         
 -10   8   0        603.49        635.88        14.81 o                         
  -9   8   0         68.41         76.24         8.79 o                         
  -8   8   0        350.80        397.67        11.51 o                         
  -7   8   0        153.77        171.22        11.07 o                         
  -6   8   0        453.88        457.80         9.96 o                         
  -5   8   0         53.39         60.05         5.35 o                         
  -4   8   0        641.09        573.59         9.56 o                         
  -3   8   0       1873.82       1870.11        18.05 o                         
  -2   8   0        162.66        185.19         5.99 o                         
  -1   8   0        211.22        230.45         7.49 o                         
   0   8   0        558.96        557.20         9.40 o                         
   1   8   0        685.38        649.41        12.73 o                         
   2   8   0        356.21        367.84        11.43 o                         
   3   8   0       2049.23       2086.62        38.46 o                         
   4   8   0        521.57        511.58        14.92 o                         
   5   8   0          3.18          8.84         9.66 o                         
   6   8   0         75.29         80.73        14.24 o                         
   7   8   0         17.62         32.31        11.51 o                         
   8   8   0        392.55        373.64        16.71 o                         
   9   8   0          3.41         34.59        15.18 o                         
 -14   9   0         12.17         30.75        14.83 o                         
 -13   9   0        164.80        190.61        25.21 o                         
 -12   9   0        157.26        157.60        15.05 o                         
 -11   9   0         34.62         27.62        10.36 o                         
 -10   9   0        149.47        154.63        10.52 o                         
  -9   9   0        443.05        423.01        16.17 o                         
  -8   9   0         60.91         80.03         8.32 o                         
  -7   9   0       1015.64       1028.16        20.64 o                         
  -6   9   0         23.37         22.90         6.49 o                         
  -5   9   0         58.93         55.64         6.82 o                         
  -4   9   0       1801.40       1753.91        18.07 o                         
  -3   9   0         26.33         24.17         5.24 o                         
  -2   9   0       1923.58       1938.66        20.29 o                         
  -1   9   0        252.63        250.04         7.97 o                         
   0   9   0        123.13        145.06         7.74 o                         
   1   9   0        259.74        299.57         9.78 o                         
   2   9   0        313.12        331.56        18.60 o                         
   3   9   0        540.13        544.67        15.27 o                         
   4   9   0          2.31         -0.04         9.06 o                         
   5   9   0         59.70         47.29        12.16 o                         
   6   9   0          2.33         29.15        11.19 o                         
   7   9   0        836.11        841.86        22.25 o                         
   8   9   0        240.23        225.98        17.91 o                         
 -14  10   0          5.04          2.39        15.91 o                         
 -13  10   0          7.37         27.00        16.26 o                         
 -12  10   0        628.88        638.95        23.62 o                         
 -11  10   0         61.79         75.58        10.52 o                         
 -10  10   0          8.09         13.99         8.81 o                         
  -9  10   0         71.82         61.35         8.53 o                         
  -8  10   0        140.70        169.95        10.79 o                         
  -7  10   0        646.11        618.54        14.77 o                         
  -6  10   0        348.28        362.15        11.08 o                         
  -5  10   0        662.06        628.53        13.36 o                         
  -4  10   0       1416.37       1372.32        19.53 o                         
  -3  10   0        247.87        265.30        10.12 o                         
  -2  10   0        170.52        177.74         8.80 o                         
  -1  10   0       2417.02       2428.53        26.03 o                         
   0  10   0        269.69        271.05        11.61 o                         
   1  10   0          8.39          8.90         9.18 o                         
   2  10   0        581.84        603.72        17.38 o                         
   3  10   0          0.03         -5.76        10.14 o                         
   4  10   0        490.80        485.89        17.69 o                         
   5  10   0         15.07         23.99        10.94 o                         
   6  10   0        179.45        180.53        16.63 o                         
   7  10   0        412.55        357.60        18.13 o                         
 -14  11   0        124.85         87.83        37.15 o                         
 -13  11   0         47.03         50.47        16.83 o                         
 -12  11   0          9.35         -9.70        12.17 o                         
 -11  11   0         70.48         54.32        11.96 o                         
 -10  11   0         32.39         32.20         9.24 o                         
  -9  11   0        120.32        133.44        11.94 o                         
  -8  11   0        393.05        412.34        15.16 o                         
  -7  11   0         40.91         43.29         8.20 o                         
  -6  11   0        713.21        727.55        14.90 o                         
  -5  11   0        257.83        254.41        11.17 o                         
  -4  11   0         32.46         40.73         8.35 o                         
  -3  11   0       1199.99       1183.89        19.11 o                         
  -2  11   0        887.64        917.12        16.25 o                         
  -1  11   0        767.23        825.87        17.02 o                         
   0  11   0         40.55         35.86         8.37 o                         
   1  11   0         32.48         20.67        10.49 o                         
   2  11   0         21.27         25.08         9.76 o                         
   3  11   0       1038.21       1132.27        23.91 o                         
   4  11   0         27.22         18.41        12.69 o                         
   5  11   0        125.61        116.37        15.80 o                         
   6  11   0         55.25         42.07        13.93 o                         
 -14  12   0         83.13         51.43        16.53 o                         
 -13  12   0        742.17        741.18        34.55 o                         
 -12  12   0         11.03         18.10        12.81 o                         
 -11  12   0          4.82          2.85        10.26 o                         
 -10  12   0         31.99         38.19        11.97 o                         
  -9  12   0          4.37         -0.55         9.53 o                         
  -8  12   0        382.08        404.89        14.24 o                         
  -7  12   0         48.47         40.34         9.85 o                         
  -6  12   0        109.70        121.13        10.43 o                         
  -5  12   0        147.22        170.63        11.47 o                         
  -4  12   0        367.40        382.80        14.88 o                         
  -3  12   0          6.22          6.09         7.35 o                         
  -2  12   0       1006.12       1013.21        20.77 o                         
  -1  12   0        350.65        341.56        14.57 o                         
   0  12   0         24.92         22.40        10.96 o                         
   1  12   0        114.19        139.05        12.55 o                         
   2  12   0         57.42         58.12        11.56 o                         
   3  12   0        227.56        201.15        13.51 o                         
   4  12   0         38.08         43.30        11.87 o                         
   5  12   0         34.78          7.11        14.89 o                         
 -13  13   0         11.14          3.73        16.66 o                         
 -12  13   0        317.08        308.15        15.87 o                         
 -11  13   0          4.72         -5.34        13.97 o                         
 -10  13   0        316.61        319.76        15.81 o                         
  -9  13   0        320.06        336.43        17.28 o                         
  -8  13   0         83.69         88.15        12.04 o                         
  -7  13   0        182.39        155.72        12.81 o                         
  -6  13   0        374.75        379.32        14.47 o                         
  -5  13   0        105.52         99.64        10.44 o                         
  -4  13   0         24.33         29.95        10.46 o                         
  -3  13   0        422.47        441.59        15.99 o                         
  -2  13   0        315.06        308.83        15.51 o                         
  -1  13   0        157.87        173.17        11.30 o                         
   0  13   0         24.41         21.96        10.45 o                         
   1  13   0         14.47         11.62        10.55 o                         
   2  13   0        117.76        129.31        13.23 o                         
   3  13   0        124.02        127.94        15.60 o                         
   4  13   0        113.95        118.88        20.11 o                         
 -13  14   0        106.92         91.38        17.58 o                         
 -12  14   0          3.95         -5.08        12.90 o                         
 -11  14   0         97.84         96.50        15.19 o                         
 -10  14   0          9.42         -2.76        13.71 o                         
  -9  14   0          3.93          9.90        12.73 o                         
  -8  14   0        172.77        152.73        15.39 o                         
  -7  14   0          6.24          1.38         9.43 o                         
  -6  14   0        450.07        448.14        16.74 o                         
  -5  14   0         54.68         45.59        10.96 o                         
  -4  14   0         58.28         39.33        10.03 o                         
  -3  14   0         17.90         15.26        10.49 o                         
  -2  14   0         59.53         72.96        11.93 o                         
  -1  14   0        216.61        227.56        15.88 o                         
   0  14   0         35.67          6.16        11.48 o                         
   1  14   0        134.24        119.79        13.77 o                         
   2  14   0         56.54         67.86        13.24 o                         
 -12  15   0         12.01         -9.11        11.99 o                         
 -11  15   0        348.24        333.95        18.82 o                         
 -10  15   0          0.69        -10.74        12.21 o                         
  -9  15   0         56.22         44.46        19.67 o                         
  -8  15   0          1.20          2.95        10.93 o                         
  -7  15   0         26.47         31.93        12.24 o                         
  -6  15   0        421.09        388.38        17.40 o                         
  -5  15   0         19.91         43.50        11.16 o                         
  -4  15   0         14.68        -11.28        11.28 o                         
  -3  15   0         49.06         39.20        12.76 o                         
  -2  15   0         41.80         25.87        13.31 o                         
  -1  15   0          2.21         -1.03        11.47 o                         
   0  15   0        250.57        240.94        18.59 o                         
   1  15   0        137.26        137.75        14.67 o                         
 -11  16   0         33.34         23.39        17.85 o                         
 -10  16   0        122.08         98.94        16.44 o                         
  -9  16   0          4.23         17.28        15.63 o                         
  -8  16   0          5.46        -12.37        12.37 o                         
  -7  16   0        239.88        228.97        16.73 o                         
  -6  16   0          2.33         -7.52        11.91 o                         
  -5  16   0        410.02        391.06        20.40 o                         
  -4  16   0          0.77          2.56        14.82 o                         
  -3  16   0        189.86        199.23        15.23 o                         
  -2  16   0        165.00        155.47        19.50 o                         
  -1  16   0         17.37         11.77        15.83 o                         
  -9  17   0         49.87         27.90        19.63 o                         
  -8  17   0         84.65        111.50        18.81 o                         
  -7  17   0        178.89        191.77        26.52 o                         
  -6  17   0        144.52        171.79        20.06 o                         
  -5  17   0          1.18         -1.29        15.10 o                         
  -4  17   0         89.62         67.01        16.15 o                         
   4 -17   1        107.38         76.68        16.48 o                         
   5 -17   1        396.80        379.75        22.03 o                         
   6 -17   1        215.67        222.01        20.21 o                         
   7 -17   1         52.35         44.50        15.82 o                         
   8 -17   1          0.09         -2.00        16.08 o                         
   9 -17   1         64.41         66.04        33.47 o                         
   1 -16   1         36.71         27.10        15.15 o                         
   2 -16   1          0.95          3.04        14.45 o                         
   3 -16   1         83.00         81.80        13.37 o                         
   4 -16   1        396.52        356.38        20.62 o                         
   5 -16   1        127.52        134.32        15.05 o                         
   6 -16   1        113.58        114.88        15.36 o                         
   7 -16   1         18.51          1.88        14.79 o                         
   8 -16   1         14.53          6.49        13.54 o                         
   9 -16   1         51.78         41.22        17.07 o                         
  10 -16   1         53.86         93.71        17.03 o                         
  11 -16   1         38.96         21.61        17.28 o                         
  -1 -15   1        100.12         96.17        14.39 o                         
   0 -15   1         77.41         66.92        21.94 o                         
   1 -15   1         82.63         72.30        13.80 o                         
   2 -15   1        144.49        154.37        17.82 o                         
   3 -15   1         14.78         11.00        11.61 o                         
   4 -15   1         56.84         51.67        14.09 o                         
   5 -15   1         30.89          3.69        12.41 o                         
   6 -15   1          5.20         -6.24        11.37 o                         
   7 -15   1        246.49        239.94        15.02 o                         
   8 -15   1         21.45          8.57        12.31 o                         
   9 -15   1          1.07         -4.60        15.53 o                         
  10 -15   1        132.39        119.45        16.14 o                         
  11 -15   1          3.78          2.60        15.31 o                         
  12 -15   1          4.34          3.26        13.76 o                         
  -2 -14   1         42.15         30.71        12.55 o                         
  -1 -14   1         28.62         54.91        12.60 o                         
   0 -14   1        219.39        227.09        14.86 o                         
   1 -14   1         19.11          0.74        10.99 o                         
   2 -14   1        343.07        348.37        16.01 o                         
   3 -14   1          2.20         -4.89        10.55 o                         
   4 -14   1          2.28         -5.60         9.66 o                         
   5 -14   1         82.34         88.65        11.93 o                         
   6 -14   1        344.03        343.47        15.96 o                         
   7 -14   1        385.86        373.04        16.71 o                         
   8 -14   1        104.32         79.44        12.32 o                         
   9 -14   1        121.09        121.89        14.27 o                         
  10 -14   1        234.02        292.93        16.21 o                         
  11 -14   1         54.05         65.28        12.18 o                         
  12 -14   1        157.86        101.66        14.01 o                         
  13 -14   1        251.62        207.88        19.00 o                         
  -4 -13   1          5.63         18.36        13.90 o                         
  -3 -13   1        113.13        109.37        16.49 o                         
  -2 -13   1        105.94         87.15        14.08 o                         
  -1 -13   1        111.73        118.85        12.96 o                         
   0 -13   1        103.74         92.96        12.07 o                         
   1 -13   1        838.33        819.77        18.18 o                         
   2 -13   1        428.76        414.94        14.83 o                         
   3 -13   1         64.32         53.20        10.06 o                         
   4 -13   1         32.63         20.35         8.67 o                         
   5 -13   1        166.17        188.79        12.79 o                         
   6 -13   1        991.93       1012.26        20.15 o                         
   7 -13   1         42.36         52.84        10.42 o                         
   8 -13   1        182.34        201.90        19.57 o                         
   9 -13   1          1.79         -9.00         9.93 o                         
  10 -13   1         44.29         30.76        11.23 o                         
  11 -13   1        789.43        820.34        26.00 o                         
  12 -13   1        418.26        404.07        24.22 o                         
  13 -13   1         14.95         21.29        14.84 o                         
  -5 -12   1        194.59        192.87        15.81 o                         
  -4 -12   1         56.38         64.19        13.04 o                         
  -3 -12   1         41.01         31.55        11.91 o                         
  -2 -12   1        324.15        310.41        15.13 o                         
  -1 -12   1        288.58        296.35        22.54 o                         
   0 -12   1         25.62         22.19        11.19 o                         
   1 -12   1        885.29        895.00        17.65 o                         
   2 -12   1         73.79         96.84         9.96 o                         
   3 -12   1        437.14        417.37        14.28 o                         
   4 -12   1        136.39        145.47        10.43 o                         
   5 -12   1        687.00        679.21        17.97 o                         
   6 -12   1        517.31        556.16        18.48 o                         
   7 -12   1        311.82        342.51        13.10 o                         
   8 -12   1         22.68         23.85         9.06 o                         
   9 -12   1        358.97        366.68        18.71 o                         
  10 -12   1        220.90        229.62        15.18 o                         
  11 -12   1          0.23          0.04        11.24 o                         
  12 -12   1         25.24         39.95        13.28 o                         
  13 -12   1          3.19          5.92        14.22 o                         
  14 -12   1         35.89         15.60        17.12 o                         
  -6 -11   1        155.89        118.62        14.60 o                         
  -5 -11   1          1.82        -10.37        11.56 o                         
  -4 -11   1         61.14         54.41        12.26 o                         
  -3 -11   1        754.02        806.45        24.67 o                         
  -2 -11   1        591.30        607.78        17.41 o                         
  -1 -11   1         50.55         53.40        10.53 o                         
   0 -11   1        365.02        334.19        12.63 o                         
   1 -11   1        384.86        434.89        13.59 o                         
   2 -11   1       3340.37       3320.77        38.08 o                         
   3 -11   1         11.01         16.10         7.00 o                         
   4 -11   1          5.69         18.59         7.84 o                         
   5 -11   1        451.74        468.28        12.26 o                         
   6 -11   1          4.48         -6.21         7.34 o                         
   7 -11   1        457.15        479.93        15.81 o                         
   8 -11   1        543.98        542.81        15.87 o                         
   9 -11   1        291.55        309.25        13.34 o                         
  10 -11   1         62.21         72.70        11.04 o                         
  11 -11   1        644.69        703.14        18.63 o                         
  12 -11   1        435.03        421.69        18.82 o                         
  13 -11   1         15.16         20.51        13.40 o                         
  14 -11   1         35.89         29.20        16.97 o                         
  -7 -10   1        102.20        100.70        13.53 o                         
  -6 -10   1         97.48         87.83        12.81 o                         
  -5 -10   1         98.98         93.00        12.93 o                         
  -4 -10   1         81.77         68.16        11.40 o                         
  -3 -10   1        668.86        634.06        22.69 o                         
  -2 -10   1         25.16         43.65         9.00 o                         
  -1 -10   1        227.71        216.45        13.05 o                         
   0 -10   1        157.61        151.38         9.25 o                         
   1 -10   1       1625.19       1632.82        23.93 o                         
   2 -10   1        261.82        272.50        11.54 o                         
   3 -10   1        387.23        398.70        10.65 o                         
   4 -10   1        315.30        334.29        10.10 o                         
   5 -10   1        134.96        150.97         8.32 o                         
   6 -10   1        550.96        611.18        14.92 o                         
   7 -10   1        219.29        211.63        10.67 o                         
   8 -10   1       1366.76       1405.73        21.33 o                         
   9 -10   1          5.50          9.53         8.04 o                         
  10 -10   1          2.36         -4.98         8.90 o                         
  11 -10   1        110.80        127.21        11.59 o                         
  12 -10   1         63.26         50.48        14.04 o                         
  13 -10   1        543.67        497.12        34.34 o                         
  14 -10   1          0.41        -14.19        14.19 o                         
  -8  -9   1         20.30         19.89        11.80 o                         
  -7  -9   1        223.66        241.63        15.12 o                         
  -6  -9   1        399.22        353.83        14.97 o                         
  -5  -9   1        242.88        245.39        14.50 o                         
  -4  -9   1        830.84        826.70        25.33 o                         
  -3  -9   1        504.88        540.26        14.85 o                         
  -2  -9   1        261.99        279.60        11.23 o                         
  -1  -9   1         98.20        120.75         8.38 o                         
   0  -9   1        258.16        279.33         9.29 o                         
   1  -9   1         11.18         10.99         5.11 o                         
   2  -9   1         57.97         67.88         5.69 o                         
   3  -9   1        988.65        999.29        17.20 o                         
   4  -9   1         16.14          9.04         5.56 o                         
   5  -9   1         80.27         93.72         6.46 o                         
   6  -9   1          4.60         14.73         6.01 o                         
   7  -9   1        840.47        844.44        14.76 o                         
   8  -9   1       1326.86       1369.94        19.25 o                         
   9  -9   1         13.66          2.00         8.10 o                         
  10  -9   1         60.51         66.53         9.60 o                         
  11  -9   1          1.05         13.46        10.01 o                         
  12  -9   1        169.98        167.30        14.45 o                         
  13  -9   1         45.80         29.68        13.04 o                         
  14  -9   1         89.83         73.60        18.44 o                         
  -9  -8   1        129.02        110.27        16.44 o                         
  -8  -8   1          0.79         17.80        12.86 o                         
  -7  -8   1        152.42        136.92        13.96 o                         
  -6  -8   1          0.79          5.15         9.77 o                         
  -5  -8   1         16.31          9.84         9.43 o                         
  -4  -8   1       1154.23       1192.81        20.41 o                         
  -3  -8   1          3.79         13.55         8.08 o                         
  -2  -8   1        664.58        687.01        15.15 o                         
  -1  -8   1       1267.67       1239.35        15.94 o                         
   0  -8   1        501.11        491.44         8.39 o                         
   1  -8   1       2001.79       1910.75        17.38 o                         
   2  -8   1        746.77        740.71         9.02 o                         
   3  -8   1        227.22        254.97         6.37 o                         
   4  -8   1        128.03        139.84         5.38 o                         
   5  -8   1          5.03         12.24         4.81 o                         
   6  -8   1          4.68          8.15         5.47 o                         
   7  -8   1       1688.76       1629.28        20.12 o                         
   8  -8   1         85.17        114.81         7.70 o                         
   9  -8   1        605.80        638.97        14.11 o                         
  10  -8   1         65.51         73.63         8.58 o                         
  11  -8   1         57.55         63.34        10.41 o                         
  12  -8   1        260.94        273.36        14.71 o                         
  13  -8   1         76.98         64.24        12.66 o                         
  14  -8   1        128.17        144.32        17.79 o                         
  -9  -7   1         26.96         33.91        14.68 o                         
  -8  -7   1         81.30         88.17        13.35 o                         
  -7  -7   1        396.85        423.97        17.12 o                         
  -6  -7   1        197.92        183.93        13.09 o                         
  -5  -7   1        405.52        402.40        16.21 o                         
  -4  -7   1        102.73        119.02         9.94 o                         
  -3  -7   1        183.91        222.24         8.78 o                         
  -2  -7   1        113.76        151.16         5.72 o                         
  -1  -7   1       1824.65       1654.98        13.88 o                         
   0  -7   1       1493.59       1515.98        12.92 o                         
   1  -7   1         74.33         80.90         3.81 o                         
   2  -7   1       1612.44       1497.46        11.78 o                         
   3  -7   1       1174.83       1179.73        11.68 o                         
   4  -7   1       4043.28       4072.73        27.02 o                         
   5  -7   1        132.20        123.31         5.09 o                         
   6  -7   1         81.38         90.76         5.16 o                         
   7  -7   1         28.87         29.58         5.18 o                         
   8  -7   1       1979.33       1990.15        22.47 o                         
   9  -7   1        110.30        124.37         8.68 o                         
  10  -7   1        548.90        557.30        15.21 o                         
  11  -7   1        541.62        540.28        17.31 o                         
  12  -7   1        140.65        127.06        12.24 o                         
  13  -7   1        303.39        325.40        17.47 o                         
  14  -7   1         32.24         11.32        13.76 o                         
 -10  -6   1        371.74        382.08        19.17 o                         
  -9  -6   1         26.37         12.41        12.56 o                         
  -8  -6   1       1032.83       1086.17        27.88 o                         
  -7  -6   1          5.56         -6.04         9.65 o                         
  -6  -6   1        116.68        128.34        10.58 o                         
  -5  -6   1         39.78         14.13         9.40 o                         
  -4  -6   1        469.05        464.33        10.12 o                         
  -3  -6   1        863.59        839.05        10.99 o                         
  -2  -6   1       1986.01       1922.33        15.28 o                         
  -1  -6   1       1316.27       1193.10        10.51 o                         
   0  -6   1       1110.38       1134.14        11.21 o                         
   1  -6   1         59.87         56.96         3.67 o                         
   2  -6   1         49.49         86.32         3.08 o                         
   3  -6   1       8775.66       8700.93        51.28 o                         
   4  -6   1        150.21        213.32         4.37 o                         
   5  -6   1        928.64        938.90         9.68 o                         
   6  -6   1         24.64         23.86         3.72 o                         
   7  -6   1        548.64        523.34         8.46 o                         
   8  -6   1         88.88        100.67         7.57 o                         
   9  -6   1       2434.35       2431.13        27.97 o                         
  10  -6   1        378.59        403.83        14.37 o                         
  11  -6   1          4.61         20.87         9.43 o                         
  12  -6   1         53.40         53.17        12.47 o                         
  13  -6   1         87.27         66.74        12.93 o                         
  14  -6   1        209.62        216.86        19.36 o                         
 -11  -5   1         15.25         -5.68        16.34 o                         
 -10  -5   1         36.03         25.43        13.16 o                         
  -9  -5   1        651.88        698.84        21.29 o                         
  -8  -5   1        132.20        134.64        11.50 o                         
  -7  -5   1        159.02        158.87        11.37 o                         
  -6  -5   1          8.33          4.99         7.25 o                         
  -5  -5   1        268.19        302.03        10.09 o                         
  -4  -5   1        918.82        937.53        11.09 o                         
  -3  -5   1         62.73         81.72         4.16 o                         
  -2  -5   1       5341.07       5156.66        32.13 o                         
  -1  -5   1        133.28        128.36         3.74 o                         
   0  -5   1        128.26        135.07         5.29 o                         
   1  -5   1        126.63        191.59         4.42 o                         
   2  -5   1       1855.71       1617.55        11.86 o                         
   3  -5   1       3351.06       3149.92        20.55 o                         
   4  -5   1        669.15        571.37         6.81 o                         
   5  -5   1        797.23        787.90         8.47 o                         
   6  -5   1        210.63        240.92         5.68 o                         
   7  -5   1        186.19        198.02         7.39 o                         
   8  -5   1        234.03        237.92         7.87 o                         
   9  -5   1       1474.76       1444.10        20.77 o                         
  10  -5   1         11.85         13.39         8.02 o                         
  11  -5   1        346.71        327.11        14.49 o                         
  12  -5   1         10.80          6.79        10.22 o                         
  13  -5   1          7.11         10.83        12.35 o                         
  14  -5   1        198.90        161.99        18.36 o                         
 -11  -4   1          0.29         25.86        15.19 o                         
 -10  -4   1        554.75        533.97        20.09 o                         
  -9  -4   1        340.17        328.46        15.84 o                         
  -8  -4   1        431.25        407.41        14.37 o                         
  -7  -4   1        526.50        516.06        14.79 o                         
  -6  -4   1       2007.04       2136.30        26.09 o                         
  -5  -4   1        992.13       1034.53        14.31 o                         
  -4  -4   1        394.20        417.60         7.47 o                         
  -3  -4   1        719.29        683.19         9.40 o                         
  -2  -4   1          8.97          3.89         2.64 o                         
  -1  -4   1       5229.93       4979.39        35.18 o                         
   0  -4   1        360.13        427.80         6.78 o                         
   1  -4   1       1539.57       1495.19        13.26 o                         
   2  -4   1       5535.53       5457.10        34.61 o                         
   3  -4   1          0.35          7.82         2.31 o                         
   4  -4   1       1811.87       1599.01        12.21 o                         
   5  -4   1        136.74        156.06         4.25 o                         
   6  -4   1        326.39        300.74         5.63 o                         
   7  -4   1        345.39        365.88         7.43 o                         
   8  -4   1        652.30        668.30        11.51 o                         
   9  -4   1        552.29        563.94        13.40 o                         
  10  -4   1          2.03          0.56         9.55 o                         
  11  -4   1        789.22        815.64        19.28 o                         
  12  -4   1        235.19        238.13        22.95 o                         
  13  -4   1       1149.60       1165.00        36.03 o                         
  14  -4   1          6.60         -3.61        16.87 o                         
 -12  -3   1         40.58         13.36        16.53 o                         
 -11  -3   1        353.67        350.30        19.55 o                         
 -10  -3   1         31.43         14.03        12.97 o                         
  -9  -3   1         36.82         43.89        12.76 o                         
  -8  -3   1        125.02        123.21        10.38 o                         
  -7  -3   1        211.95        199.33        10.45 o                         
  -6  -3   1       5639.07       5802.97        46.44 o                         
  -5  -3   1         11.68          5.38         4.09 o                         
  -4  -3   1       1983.67       2068.21        16.49 o                         
  -3  -3   1         78.13        117.27         4.22 o                         
  -2  -3   1        824.04        963.17         9.74 o                         
  -1  -3   1       3051.59       2878.21        23.84 o                         
   0  -3   1       4154.14       3945.97        44.72 o                         
   1  -3   1       8133.96       7909.35        88.89 o                         
   2  -3   1        129.78        152.46         3.76 o                         
   3  -3   1        401.80        436.63         5.44 o                         
   4  -3   1        540.20        581.26         6.42 o                         
   5  -3   1       2963.85       2898.59        19.23 o                         
   6  -3   1        435.54        409.58         6.56 o                         
   7  -3   1        237.81        258.88         6.40 o                         
   8  -3   1       1196.24       1197.56        16.43 o                         
   9  -3   1         12.25         16.83         7.35 o                         
  10  -3   1        459.41        474.98        14.43 o                         
  11  -3   1       1259.40       1294.39        22.07 o                         
  12  -3   1        293.96        323.74        15.44 o                         
  13  -3   1        726.97        682.51        25.69 o                         
  14  -3   1         30.79         28.37        17.06 o                         
 -12  -2   1          1.22         -2.04        14.27 o                         
 -11  -2   1        157.32        150.68        15.79 o                         
 -10  -2   1        148.47        163.08        14.36 o                         
  -9  -2   1         73.45         79.64        10.67 o                         
  -8  -2   1        202.38        212.09        11.04 o                         
  -7  -2   1        444.40        479.90        11.65 o                         
  -6  -2   1       1004.62        949.60        13.39 o                         
  -5  -2   1        273.99        261.23         6.00 o                         
  -4  -2   1       6456.09       6768.40        42.06 o                         
  -3  -2   1       1872.96       2105.25        15.38 o                         
  -2  -2   1      12801.17      12652.10        86.06 o                         
  -1  -2   1         19.34         18.17         4.24 o                         
   0  -2   1        221.62        280.85        14.42 o                         
   1  -2   1       2386.58       2301.38        22.46 o                         
   2  -2   1       2830.87       3150.76        30.42 o                         
   3  -2   1        379.75        377.78         6.17 o                         
   4  -2   1       2147.09       2053.19        14.77 o                         
   5  -2   1       4548.15       4444.68        27.76 o                         
   6  -2   1         22.86         17.60         3.19 o                         
   7  -2   1        152.67        185.62         6.39 o                         
   8  -2   1        116.45        122.85         7.94 o                         
   9  -2   1       1334.20       1327.05        19.09 o                         
  10  -2   1        363.18        390.35        12.79 o                         
  11  -2   1         69.24         65.69        10.39 o                         
  12  -2   1         15.99         17.79        12.22 o                         
  13  -2   1          1.00          3.50        14.66 o                         
  14  -2   1         35.73         11.52        18.45 o                         
 -13  -1   1          2.99         -5.93        14.87 o                         
 -12  -1   1        139.62        132.55        15.84 o                         
 -11  -1   1          1.22         -5.67        12.70 o                         
 -10  -1   1        468.40        451.34        17.68 o                         
  -9  -1   1          0.63         -1.61        11.11 o                         
  -8  -1   1         35.07         53.48         6.95 o                         
  -7  -1   1       2113.34       2127.23        21.50 o                         
  -6  -1   1         72.09         98.45         5.54 o                         
  -5  -1   1        206.42        187.26         4.71 o                         
  -4  -1   1        291.31        255.19         4.65 o                         
  -3  -1   1       2678.28       2700.81        19.32 o                         
  -2  -1   1      60769.84      60877.99       621.89 o                         
  -1  -1   1       3978.83       3953.71        44.25 o                         
   0  -1   1      17497.64      17680.53       194.51 o                         
   1  -1   1       2535.63       2593.03        24.25 o                         
   2  -1   1        572.59        631.34        11.20 o                         
   3  -1   1          1.94          6.21         1.90 o                         
   4  -1   1      11405.94      10940.72        58.47 o                         
   5  -1   1       1584.64       1601.96        13.16 o                         
   6  -1   1        547.50        493.47         6.88 o                         
   7  -1   1         39.08         40.82         5.32 o                         
   8  -1   1        279.38        312.66        10.25 o                         
   9  -1   1        549.98        616.45        14.22 o                         
  10  -1   1        288.28        299.42        12.81 o                         
  11  -1   1        397.19        378.33        14.65 o                         
  12  -1   1         14.32          2.38        11.97 o                         
  13  -1   1          5.41          4.50        22.20 o                         
 -13   0   1          4.17        -10.01        13.74 o                         
 -12   0   1         20.51          6.31        13.22 o                         
 -11   0   1        303.41        312.70        17.27 o                         
 -10   0   1         45.19         45.62        14.18 o                         
  -9   0   1        611.06        642.08        15.67 o                         
  -8   0   1        981.21        958.96        14.18 o                         
  -7   0   1       1598.29       1592.08        16.71 o                         
  -6   0   1        366.04        397.67         7.51 o                         
  -5   0   1          3.19          7.42         3.24 o                         
  -4   0   1       8621.01       8629.92        51.78 o                         
  -3   0   1       1232.41       1260.21        10.19 o                         
  -2   0   1       2431.75       2598.40        35.27 o                         
  -1   0   1       3607.96       3645.28        56.82 o                         
   1   0   1       8832.28       9011.70       113.18 o                         
   2   0   1        390.21        434.18         8.64 o                         
   3   0   1       2042.51       1961.23        13.82 o                         
   4   0   1       4012.49       3898.01        23.79 o                         
   5   0   1       2381.51       2476.51        18.35 o                         
   6   0   1        153.01        156.02         5.71 o                         
   7   0   1        456.56        480.67        10.96 o                         
   8   0   1        242.10        252.43         9.16 o                         
   9   0   1          2.40         12.23         8.23 o                         
  10   0   1        135.81        152.32        11.04 o                         
  11   0   1          0.59        -10.45        14.07 o                         
  12   0   1          8.35          5.90        13.48 o                         
  13   0   1          1.03         -9.46        15.46 o                         
 -13   1   1          7.77         11.71        15.36 o                         
 -12   1   1         64.65         77.02        12.56 o                         
 -11   1   1        854.22        889.85        29.72 o                         
 -10   1   1          7.13         10.56         8.55 o                         
  -9   1   1         38.55         45.16         8.15 o                         
  -8   1   1         73.54         77.08         7.30 o                         
  -7   1   1         81.76         90.73         5.07 o                         
  -6   1   1       1161.95       1083.98        10.37 o                         
  -5   1   1       2635.92       2482.24        17.23 o                         
  -4   1   1       3642.22       3633.97        25.65 o                         
  -3   1   1        357.21        333.68         5.14 o                         
  -2   1   1      11200.41      11851.06       129.53 o                         
  -1   1   1         60.51         63.51         3.21 o                         
   0   1   1        595.27        522.97        10.00 o                         
   1   1   1       2430.89       2332.23        23.18 o                         
   2   1   1       3703.47       4021.18        30.55 o                         
   3   1   1       2312.03       2284.21        15.41 o                         
   4   1   1          1.72          6.28         2.50 o                         
   5   1   1        747.15        679.34         8.32 o                         
   6   1   1        474.95        467.28         8.96 o                         
   7   1   1        310.11        331.16         9.02 o                         
   8   1   1        236.00        245.97        10.68 o                         
   9   1   1         16.65         19.32         9.30 o                         
  10   1   1         66.16         76.91        13.10 o                         
  11   1   1        385.69        401.67        19.01 o                         
  12   1   1          2.88        -10.72        13.79 o                         
  13   1   1          0.34          4.58        18.04 o                         
 -14   2   1         20.04         11.36        15.77 o                         
 -13   2   1        215.06        231.53        17.65 o                         
 -12   2   1        242.28        230.20        16.66 o                         
 -11   2   1        664.01        691.53        26.44 o                         
 -10   2   1        216.04        235.98        11.45 o                         
  -9   2   1        150.54        167.02         9.87 o                         
  -8   2   1        931.15        929.96        14.64 o                         
  -7   2   1        442.55        437.50         8.06 o                         
  -6   2   1          3.13          0.76         3.21 o                         
  -5   2   1       4159.58       3968.72        25.99 o                         
  -4   2   1          1.37          5.89         2.55 o                         
  -3   2   1         67.27         54.23         3.59 o                         
  -2   2   1          3.93          9.07         4.72 o                         
  -1   2   1       2604.38       2423.49        25.48 o                         
   0   2   1      16172.53      16992.51       187.27 o                         
   1   2   1        886.46        958.31        11.02 o                         
   2   2   1       1718.99       1652.41        12.28 o                         
   3   2   1       1089.86       1126.84        10.12 o                         
   4   2   1       1084.88       1314.67        11.81 o                         
   5   2   1        186.77        191.40         5.65 o                         
   6   2   1       2253.40       2241.45        22.60 o                         
   7   2   1       1171.62       1210.59        17.51 o                         
   8   2   1         10.20          9.17         7.90 o                         
   9   2   1         59.12         42.88        11.74 o                         
  10   2   1          9.18          9.69        12.56 o                         
  11   2   1        428.90        404.45        19.76 o                         
  12   2   1          0.19         -1.82        24.25 o                         
 -14   3   1        129.17        156.21        18.30 o                         
 -13   3   1          4.29          2.06        13.38 o                         
 -12   3   1          2.22          6.10        10.26 o                         
 -11   3   1        206.29        222.72        13.15 o                         
 -10   3   1        166.83        178.86        10.31 o                         
  -9   3   1        295.17        286.74        11.13 o                         
  -8   3   1        696.11        679.58        12.76 o                         
  -7   3   1          6.22         11.56         4.20 o                         
  -6   3   1       4322.36       4412.67        27.09 o                         
  -5   3   1        763.61        687.86         6.84 o                         
  -4   3   1       1394.90       1295.13        10.27 o                         
  -3   3   1         62.75         67.51         3.42 o                         
  -2   3   1          9.19         16.59         2.28 o                         
  -1   3   1       5021.67       4609.48        39.30 o                         
   0   3   1       1045.55       1080.53        11.92 o                         
   1   3   1       3030.27       2761.52        20.84 o                         
   2   3   1        188.84        181.92         5.55 o                         
   3   3   1        846.18        910.44         9.50 o                         
   4   3   1       1010.63        954.95        10.84 o                         
   5   3   1       1145.41       1169.40        15.75 o                         
   6   3   1       1689.87       1632.40        25.15 o                         
   7   3   1         70.20         55.79         7.99 o                         
   8   3   1          8.29          7.86         9.33 o                         
   9   3   1          0.34          2.13        11.15 o                         
  10   3   1        202.95        208.82        16.32 o                         
  11   3   1        376.08        360.23        23.79 o                         
  12   3   1        330.37        310.13        22.04 o                         
 -14   4   1        219.32        180.92        18.36 o                         
 -13   4   1         32.15         42.45        13.04 o                         
 -12   4   1          4.75          6.18        10.66 o                         
 -11   4   1        114.76         92.87        11.10 o                         
 -10   4   1         23.39         11.98         7.75 o                         
  -9   4   1        812.70        825.26        15.96 o                         
  -8   4   1          6.28          2.25         4.91 o                         
  -7   4   1         40.46         52.56         4.12 o                         
  -6   4   1        804.30        758.98         8.52 o                         
  -5   4   1         94.04         98.31         3.69 o                         
  -4   4   1       3669.60       3696.13        26.02 o                         
  -3   4   1       3706.42       3593.62        23.10 o                         
  -2   4   1        863.79        762.26         9.07 o                         
  -1   4   1       4789.73       4912.98        32.59 o                         
   0   4   1        102.81        108.34         3.75 o                         
   1   4   1       1508.62       1396.19        11.06 o                         
   2   4   1       5575.33       5390.63        33.04 o                         
   3   4   1        683.77        656.12         7.90 o                         
   4   4   1          1.86         13.22         4.58 o                         
   5   4   1       2389.28       2343.70        24.49 o                         
   6   4   1         56.72         56.20         7.18 o                         
   7   4   1        117.45        139.63         9.69 o                         
   8   4   1        144.61        159.66        10.76 o                         
   9   4   1         73.36         72.98        10.98 o                         
  10   4   1        503.69        460.76        18.78 o                         
  11   4   1        131.75        130.51        24.15 o                         
 -14   5   1         56.74         58.90        15.73 o                         
 -13   5   1         16.94         21.65        12.79 o                         
 -12   5   1        117.23        129.57        13.64 o                         
 -11   5   1         18.24         19.55        10.12 o                         
 -10   5   1       1598.63       1608.56        24.36 o                         
  -9   5   1        754.50        783.74        15.67 o                         
  -8   5   1        291.96        310.17         8.23 o                         
  -7   5   1        297.12        334.54         6.70 o                         
  -6   5   1        675.56        648.83         8.32 o                         
  -5   5   1        934.60        888.50         9.34 o                         
  -4   5   1        588.92        646.39         6.93 o                         
  -3   5   1       7343.90       7470.23        51.67 o                         
  -2   5   1       9584.17       9940.56        63.97 o                         
  -1   5   1        127.55        132.49         5.97 o                         
   0   5   1       1697.84       1703.54        14.31 o                         
   1   5   1        275.62        326.65         5.66 o                         
   2   5   1       4251.84       4162.61        26.02 o                         
   3   5   1         59.69         63.58         3.96 o                         
   4   5   1        460.29        463.41        11.83 o                         
   5   5   1        114.57        142.45         8.67 o                         
   6   5   1        633.88        633.10        17.41 o                         
   7   5   1        279.04        255.65        11.51 o                         
   8   5   1        264.95        283.73        12.81 o                         
   9   5   1        462.65        427.63        17.76 o                         
  10   5   1         61.57         53.02        16.56 o                         
 -14   6   1         36.25          1.98        13.48 o                         
 -13   6   1         80.39         76.53        13.76 o                         
 -12   6   1          1.21        -10.68        10.95 o                         
 -11   6   1         93.02         92.51        11.64 o                         
 -10   6   1        556.74        598.33        18.46 o                         
  -9   6   1         88.96        113.37         8.31 o                         
  -8   6   1        583.87        551.56        11.18 o                         
  -7   6   1        133.47        114.16         5.26 o                         
  -6   6   1       1321.82       1286.29        12.79 o                         
  -5   6   1        883.03        794.22         8.00 o                         
  -4   6   1       3504.33       3566.34        24.77 o                         
  -3   6   1        993.13        949.34        10.26 o                         
  -2   6   1          1.09          4.27         2.53 o                         
  -1   6   1       2039.83       2160.86        16.93 o                         
   0   6   1       1465.15       1504.35        13.37 o                         
   1   6   1       8406.87       8003.64        46.41 o                         
   2   6   1        185.69        220.02         5.81 o                         
   3   6   1         84.16         89.92         6.29 o                         
   4   6   1         22.13         34.34         7.85 o                         
   5   6   1          0.98         17.68         7.54 o                         
   6   6   1        590.98        624.53        15.03 o                         
   7   6   1        178.29        177.32        11.37 o                         
   8   6   1        684.73        666.39        19.82 o                         
   9   6   1         15.03          4.95        14.03 o                         
  10   6   1         82.41        136.50        34.39 o                         
 -15   7   1         37.44         44.84        15.30 o                         
 -14   7   1         20.65          9.53        13.46 o                         
 -13   7   1         17.15         10.44        14.05 o                         
 -12   7   1         85.06         68.52        12.78 o                         
 -11   7   1        344.22        336.48        15.31 o                         
 -10   7   1        118.53        124.64        10.93 o                         
  -9   7   1        383.31        410.78        11.39 o                         
  -8   7   1          1.42          2.64         7.64 o                         
  -7   7   1       2036.94       2072.60        20.05 o                         
  -6   7   1       1028.54       1014.67        12.26 o                         
  -5   7   1        105.86        118.35         5.45 o                         
  -4   7   1        726.34        624.58        10.36 o                         
  -3   7   1        296.21        305.85         6.74 o                         
  -2   7   1        943.25        983.71         9.77 o                         
  -1   7   1         15.80         12.28         3.17 o                         
   0   7   1        876.15        863.43        10.61 o                         
   1   7   1        920.57        911.12        11.52 o                         
   2   7   1          4.32         15.75         5.38 o                         
   3   7   1        128.65        135.38         8.05 o                         
   4   7   1          2.96          7.86         8.09 o                         
   5   7   1        361.76        384.34        13.48 o                         
   6   7   1        103.54         96.70        12.30 o                         
   7   7   1        740.14        786.68        21.15 o                         
   8   7   1        349.39        340.17        18.08 o                         
   9   7   1          8.15         40.25        15.96 o                         
 -15   8   1          5.40         13.24        14.20 o                         
 -14   8   1        245.75        274.22        19.93 o                         
 -13   8   1          0.03          2.68        12.25 o                         
 -12   8   1        150.65        177.77        15.89 o                         
 -11   8   1        122.21        139.69        14.46 o                         
 -10   8   1          4.00          7.18         7.79 o                         
  -9   8   1        333.87        368.01        11.86 o                         
  -8   8   1        647.47        641.07        13.90 o                         
  -7   8   1        443.25        447.28        11.73 o                         
  -6   8   1         36.27         42.79         5.74 o                         
  -5   8   1        300.75        328.01         7.76 o                         
  -4   8   1       1202.75       1243.95        14.22 o                         
  -3   8   1       1337.11       1340.13        16.42 o                         
  -2   8   1        189.96        184.95         6.38 o                         
  -1   8   1       1119.49       1105.21        13.45 o                         
   0   8   1         97.01        114.05         6.31 o                         
   1   8   1       1134.41       1103.32        14.63 o                         
   2   8   1        576.76        575.58        13.56 o                         
   3   8   1          8.45          9.29         7.90 o                         
   4   8   1        231.20        252.49        12.06 o                         
   5   8   1        425.52        421.72        14.83 o                         
   6   8   1          2.36          2.30        10.44 o                         
   7   8   1        325.48        333.17        15.69 o                         
   8   8   1         44.54         52.86        13.06 o                         
 -14   9   1         73.47         98.61        24.86 o                         
 -13   9   1        164.51        144.52        17.28 o                         
 -12   9   1          7.30         12.52        13.60 o                         
 -11   9   1         76.53         79.57        11.14 o                         
 -10   9   1        240.18        254.68        11.96 o                         
  -9   9   1         49.98         51.55         8.41 o                         
  -8   9   1       1029.29       1045.49        17.67 o                         
  -7   9   1        120.71        118.78         8.64 o                         
  -6   9   1         71.41         56.66         7.65 o                         
  -5   9   1        484.84        492.60        11.20 o                         
  -4   9   1         36.75         49.41         5.89 o                         
  -3   9   1        665.84        695.09        13.20 o                         
  -2   9   1       1750.48       1725.93        19.31 o                         
  -1   9   1        997.40        976.88        16.29 o                         
   0   9   1       1523.26       1458.32        18.51 o                         
   1   9   1        365.27        381.05        10.91 o                         
   2   9   1        230.61        244.08        11.94 o                         
   3   9   1       1097.21       1047.54        20.47 o                         
   4   9   1        460.51        446.49        17.18 o                         
   5   9   1         73.40         80.63        11.55 o                         
   6   9   1         30.45         26.12        10.68 o                         
   7   9   1          7.51         22.36        15.43 o                         
   8   9   1        345.74        338.72        18.22 o                         
 -14  10   1          1.59         11.51        16.27 o                         
 -13  10   1          7.01          0.25        15.49 o                         
 -12  10   1         93.49         86.82        16.52 o                         
 -11  10   1         19.88         11.77         9.72 o                         
 -10  10   1        253.28        250.66        13.07 o                         
  -9  10   1         75.92         78.94        10.50 o                         
  -8  10   1        842.27        877.40        21.15 o                         
  -7  10   1        207.38        229.59        11.25 o                         
  -6  10   1          2.85          0.13         6.26 o                         
  -5  10   1          3.96          5.11         6.63 o                         
  -4  10   1       1021.11       1041.90        21.86 o                         
  -3  10   1        996.83        970.13        16.53 o                         
  -2  10   1        237.03        282.87        10.24 o                         
  -1  10   1         12.17          8.28         5.96 o                         
   0  10   1         68.15         81.19         7.64 o                         
   1  10   1        122.66        140.46         9.58 o                         
   2  10   1        321.96        333.10        14.97 o                         
   3  10   1       1196.15       1244.32        24.11 o                         
   4  10   1         13.68          3.82        10.35 o                         
   5  10   1         16.20         -3.89        10.79 o                         
   6  10   1          5.37         -2.01        16.96 o                         
   7  10   1        350.36        331.43        19.49 o                         
 -14  11   1        123.51        127.12        19.20 o                         
 -13  11   1         41.86         47.49        17.06 o                         
 -12  11   1         63.87         59.25        15.00 o                         
 -11  11   1        310.73        327.10        15.15 o                         
 -10  11   1         77.82         98.39        10.43 o                         
  -9  11   1        349.93        348.98        14.37 o                         
  -8  11   1         16.90         10.59        11.17 o                         
  -7  11   1        322.89        333.20        12.63 o                         
  -6  11   1        145.42        152.05        10.01 o                         
  -5  11   1        491.95        534.71        14.47 o                         
  -4  11   1        575.79        580.33        15.59 o                         
  -3  11   1          9.63          0.93         7.56 o                         
  -2  11   1        118.30        125.87         8.92 o                         
  -1  11   1         50.56         65.00         8.28 o                         
   0  11   1        121.68        113.08         9.98 o                         
   1  11   1         78.78         87.83        13.16 o                         
   2  11   1        793.23        837.07        22.52 o                         
   3  11   1         13.18         34.03        11.48 o                         
   4  11   1         80.69         92.51        12.83 o                         
   5  11   1          1.55         11.86        11.58 o                         
   6  11   1        104.19        121.76        17.44 o                         
 -14  12   1          7.60          8.74        15.42 o                         
 -13  12   1        205.85        191.84        32.08 o                         
 -12  12   1        137.30        126.80        16.33 o                         
 -11  12   1         50.42         46.74        12.12 o                         
 -10  12   1        289.49        287.23        14.82 o                         
  -9  12   1          0.45         -8.02        12.55 o                         
  -8  12   1        558.78        600.66        19.37 o                         
  -7  12   1         54.07         59.67        10.74 o                         
  -6  12   1        376.76        368.38        15.51 o                         
  -5  12   1        274.32        261.86        12.15 o                         
  -4  12   1         60.19         50.03         8.84 o                         
  -3  12   1        491.78        505.15        14.61 o                         
  -2  12   1        127.80        154.96        11.29 o                         
  -1  12   1         96.65        108.93        11.72 o                         
   0  12   1         74.00         75.18        10.97 o                         
   1  12   1        137.83        130.14        13.51 o                         
   2  12   1        289.62        307.72        16.04 o                         
   3  12   1         25.16         12.92        11.65 o                         
   4  12   1         92.67        102.77        13.81 o                         
   5  12   1        164.31        172.10        15.34 o                         
 -13  13   1        129.97        133.14        19.75 o                         
 -12  13   1         14.31        -10.70        13.14 o                         
 -11  13   1        207.41        204.35        14.07 o                         
 -10  13   1        170.02        174.34        14.37 o                         
  -9  13   1         32.30         30.43        13.19 o                         
  -8  13   1        280.10        270.79        14.82 o                         
  -7  13   1        488.71        501.58        16.65 o                         
  -6  13   1        126.22        130.53        11.27 o                         
  -5  13   1        153.75        163.69        14.40 o                         
  -4  13   1         21.30         12.90        10.76 o                         
  -3  13   1          1.04         -3.31        10.84 o                         
  -2  13   1        410.99        427.99        16.17 o                         
  -1  13   1         92.57         97.09        11.05 o                         
   0  13   1        138.31        154.18        16.39 o                         
   1  13   1         11.35         13.84        11.42 o                         
   2  13   1          0.59          1.75        11.46 o                         
   3  13   1         67.76         52.40        17.92 o                         
   4  13   1         10.99         -3.29        15.39 o                         
 -13  14   1        108.09         94.02        17.30 o                         
 -12  14   1        166.46        171.27        16.53 o                         
 -11  14   1         17.98         28.02        15.03 o                         
 -10  14   1         12.46         -6.36        12.62 o                         
  -9  14   1         16.45          8.53        12.61 o                         
  -8  14   1          4.59          5.14        10.52 o                         
  -7  14   1        420.63        422.48        17.08 o                         
  -6  14   1          5.14         11.14         9.50 o                         
  -5  14   1         74.14         67.95        11.96 o                         
  -4  14   1         59.17         53.31        11.45 o                         
  -3  14   1          1.89         15.67        11.95 o                         
  -2  14   1        712.42        780.28        26.50 o                         
  -1  14   1          1.66         23.49        10.72 o                         
   0  14   1         51.79         38.06        12.10 o                         
   1  14   1          0.05          9.80        11.77 o                         
   2  14   1         18.40          7.62        11.89 o                         
 -12  15   1         97.27         92.60        18.89 o                         
 -11  15   1         97.65         75.24        15.92 o                         
 -10  15   1        125.19         98.51        15.18 o                         
  -9  15   1          2.46         11.17        13.38 o                         
  -8  15   1          7.98         -2.57        11.09 o                         
  -7  15   1        427.84        434.94        19.76 o                         
  -6  15   1        130.16        145.91        13.86 o                         
  -5  15   1         93.87         88.45        12.23 o                         
  -4  15   1          2.56         -9.54        11.27 o                         
  -3  15   1        467.05        440.34        23.52 o                         
  -2  15   1        103.85         89.34        13.13 o                         
  -1  15   1        193.31        217.88        16.56 o                         
   0  15   1          4.57          4.64        12.22 o                         
   1  15   1         12.70          5.75        12.83 o                         
 -11  16   1        271.21        262.99        21.33 o                         
 -10  16   1          0.61         -5.90        18.14 o                         
  -9  16   1          3.00         -1.26        13.83 o                         
  -8  16   1        176.48        152.25        16.29 o                         
  -7  16   1         10.79         -2.55        13.36 o                         
  -6  16   1         94.14         66.08        17.05 o                         
  -5  16   1         11.39         -6.60        13.57 o                         
  -4  16   1        124.36        136.68        14.27 o                         
  -3  16   1        178.16        180.05        14.79 o                         
  -2  16   1         36.16         56.91        15.36 o                         
  -1  16   1         18.93          2.58        14.68 o                         
  -8  17   1          0.76          3.66        14.17 o                         
  -7  17   1        180.87        182.98        18.32 o                         
  -6  17   1         47.77         47.31        17.41 o                         
  -5  17   1        206.42        209.49        19.16 o                         
  -4  17   1         22.59         -4.11        14.62 o                         
   4 -17   2         42.80         22.82        15.19 o                         
   5 -17   2        342.02        307.96        20.60 o                         
   6 -17   2          6.62          5.78        15.62 o                         
   7 -17   2         84.52         66.04        19.66 o                         
   8 -17   2        118.26        103.44        18.57 o                         
   9 -17   2          8.56        -13.48        20.79 o                         
   1 -16   2         17.94          6.78        14.92 o                         
   2 -16   2         82.68         77.42        15.74 o                         
   3 -16   2         24.05          8.25        12.51 o                         
   4 -16   2        118.58        130.93        15.42 o                         
   5 -16   2         96.08         87.12        13.99 o                         
   6 -16   2         51.15         48.76        13.26 o                         
   7 -16   2         52.34         77.90        13.78 o                         
   8 -16   2          3.71         -1.32        12.22 o                         
   9 -16   2          3.66          0.18        15.99 o                         
  10 -16   2        127.05         95.12        23.11 o                         
  11 -16   2        180.34        137.67        18.52 o                         
  -1 -15   2        165.70        193.83        16.69 o                         
   0 -15   2        177.67        198.01        16.14 o                         
   1 -15   2        247.14        252.45        27.47 o                         
   2 -15   2         37.20          7.19        16.33 o                         
   3 -15   2         97.67        116.98        13.27 o                         
   4 -15   2        200.16        190.65        15.63 o                         
   5 -15   2         37.44         42.94        13.05 o                         
   6 -15   2        513.96        521.62        18.92 o                         
   7 -15   2         78.37         68.00        15.64 o                         
   8 -15   2         27.42         36.29        11.92 o                         
   9 -15   2         77.20         77.58        14.82 o                         
  10 -15   2         88.07         90.07        14.81 o                         
  11 -15   2        313.51        273.52        20.51 o                         
  12 -15   2         40.03         42.82        16.61 o                         
  -3 -14   2         17.73          7.40        13.84 o                         
  -2 -14   2        146.35        152.51        15.36 o                         
  -1 -14   2        271.98        242.46        15.34 o                         
   0 -14   2         22.58         18.50        10.93 o                         
   1 -14   2        342.17        321.29        15.47 o                         
   2 -14   2         86.98         84.16        12.19 o                         
   3 -14   2        273.76        264.67        16.24 o                         
   4 -14   2        112.56        104.98        12.03 o                         
   5 -14   2        463.51        516.94        17.37 o                         
   6 -14   2        542.34        618.64        19.17 o                         
   7 -14   2        203.35        234.64        14.23 o                         
   8 -14   2         15.18         27.77        12.57 o                         
   9 -14   2         19.03         17.29        11.76 o                         
  10 -14   2        382.30        350.08        16.92 o                         
  11 -14   2         40.74         50.11        12.20 o                         
  12 -14   2        371.64        368.16        20.08 o                         
  -4 -13   2        108.63         81.78        27.10 o                         
  -3 -13   2        100.28        112.16        15.18 o                         
  -2 -13   2        168.86        136.58        14.36 o                         
  -1 -13   2        676.89        658.38        32.71 o                         
   0 -13   2        139.58        134.58        12.23 o                         
   1 -13   2         13.75         16.61         9.77 o                         
   2 -13   2        762.88        755.26        18.39 o                         
   3 -13   2         59.84         71.07        11.12 o                         
   4 -13   2          4.80         -1.18         9.11 o                         
   5 -13   2        565.08        586.35        17.71 o                         
   6 -13   2         40.59         24.42        13.44 o                         
   7 -13   2       1203.15       1242.98        24.24 o                         
   8 -13   2          0.18          5.81         9.64 o                         
   9 -13   2        237.28        257.59        14.77 o                         
  10 -13   2        161.80        150.39        13.53 o                         
  11 -13   2        145.89        157.27        14.11 o                         
  12 -13   2         13.34         13.25        12.18 o                         
  13 -13   2          0.30         14.24        16.68 o                         
  -5 -12   2        342.99        334.75        17.63 o                         
  -4 -12   2         12.61          6.82        11.94 o                         
  -3 -12   2        170.86        158.09        13.59 o                         
  -2 -12   2        132.91        122.01        13.33 o                         
  -1 -12   2         39.55         68.05        12.32 o                         
   0 -12   2        367.02        375.45        14.41 o                         
   1 -12   2        243.02        269.18        14.45 o                         
   2 -12   2        545.05        572.95        15.66 o                         
   3 -12   2        153.30        151.02        10.44 o                         
   4 -12   2         65.97         80.56         9.58 o                         
   5 -12   2          1.48         14.46         8.50 o                         
   6 -12   2       1588.78       1590.73        23.87 o                         
   7 -12   2         79.06         88.61        11.15 o                         
   8 -12   2        263.10        267.20        12.84 o                         
   9 -12   2        534.83        581.83        19.28 o                         
  10 -12   2         11.71         11.47        10.97 o                         
  11 -12   2        144.37        127.15        13.02 o                         
  12 -12   2          9.62         22.95        11.79 o                         
  13 -12   2        109.25         74.69        15.88 o                         
  14 -12   2         16.20        -21.86        24.67 o                         
  -6 -11   2        250.81        247.95        16.63 o                         
  -5 -11   2        157.66        127.09        14.14 o                         
  -4 -11   2        124.69        116.21        11.49 o                         
  -3 -11   2         19.15         33.91        14.72 o                         
  -2 -11   2        302.96        339.15        15.45 o                         
  -1 -11   2         43.65         55.70        15.35 o                         
   0 -11   2          3.27          3.72         8.16 o                         
   1 -11   2       1704.18       1722.12        22.23 o                         
   2 -11   2         93.07         92.19         8.13 o                         
   3 -11   2        885.30        894.83        15.82 o                         
   4 -11   2        325.64        348.18        10.45 o                         
   5 -11   2         20.93         25.60         7.80 o                         
   6 -11   2       1131.63       1123.28        18.07 o                         
   7 -11   2        837.28        911.04        17.88 o                         
   8 -11   2        155.97        187.35        11.28 o                         
   9 -11   2          0.79          2.72         9.17 o                         
  10 -11   2         12.69         14.38         9.54 o                         
  11 -11   2        216.21        226.57        13.00 o                         
  12 -11   2        516.81        493.58        18.34 o                         
  13 -11   2         96.59         99.20        14.50 o                         
  14 -11   2         25.16         22.71        14.06 o                         
  -7 -10   2         60.61         72.94        13.49 o                         
  -6 -10   2        288.75        292.54        16.68 o                         
  -5 -10   2          8.23         -5.80        11.40 o                         
  -4 -10   2        160.66        177.47        13.47 o                         
  -3 -10   2        472.46        494.98        19.27 o                         
  -2 -10   2        392.14        386.88        14.49 o                         
  -1 -10   2         60.27         59.39         8.95 o                         
   0 -10   2        552.81        548.79        12.78 o                         
   1 -10   2         50.24         52.75         7.29 o                         
   2 -10   2         10.17         10.10         6.26 o                         
   3 -10   2         19.15         21.66         5.27 o                         
   4 -10   2       1257.10       1283.17        16.34 o                         
   5 -10   2       1226.57       1269.45        17.85 o                         
   6 -10   2         22.22          7.89         6.80 o                         
   7 -10   2        514.51        535.96        13.14 o                         
   8 -10   2         16.99         22.06         8.01 o                         
   9 -10   2        137.33        167.47        10.54 o                         
  10 -10   2          8.74          3.93         9.18 o                         
  11 -10   2         33.51         47.34        10.36 o                         
  12 -10   2        401.53        357.31        17.64 o                         
  13 -10   2          2.11          5.10        12.46 o                         
  14 -10   2         24.51         20.97        17.80 o                         
  -8  -9   2         57.71         57.53        14.22 o                         
  -7  -9   2         62.89         55.97        14.74 o                         
  -6  -9   2          2.73          3.52        10.37 o                         
  -5  -9   2         13.44         31.02         9.82 o                         
  -4  -9   2         44.81         49.51         9.48 o                         
  -3  -9   2       1204.13       1240.30        20.54 o                         
  -2  -9   2         34.87         48.98         8.35 o                         
  -1  -9   2        151.66        146.94         7.97 o                         
   0  -9   2        438.28        434.35        10.22 o                         
   1  -9   2        314.65        331.99         8.22 o                         
   2  -9   2       1008.54       1016.00        12.95 o                         
   3  -9   2       1882.85       1824.73        21.40 o                         
   4  -9   2        758.30        762.20        14.40 o                         
   5  -9   2        132.26        127.47         6.81 o                         
   6  -9   2          6.17         11.32         6.55 o                         
   7  -9   2        406.41        444.72        12.57 o                         
   8  -9   2        718.31        715.94        15.52 o                         
   9  -9   2        238.61        239.26        11.34 o                         
  10  -9   2          1.33         -2.59         8.66 o                         
  11  -9   2        622.52        615.63        18.08 o                         
  12  -9   2         51.79         40.42        12.58 o                         
  13  -9   2        199.74        193.58        17.23 o                         
  14  -9   2          5.47         -2.71        14.43 o                         
  -9  -8   2         94.53         70.60        13.24 o                         
  -8  -8   2        919.16        932.74        32.22 o                         
  -7  -8   2         40.17         34.01        11.04 o                         
  -6  -8   2          2.56          9.88        10.65 o                         
  -5  -8   2         29.93         38.23        10.68 o                         
  -4  -8   2         54.73         58.40         8.82 o                         
  -3  -8   2        404.48        433.82        13.13 o                         
  -2  -8   2         37.23         53.60         7.48 o                         
  -1  -8   2        166.00        169.19         6.13 o                         
   0  -8   2        137.65        135.24         6.37 o                         
   1  -8   2       1439.40       1439.85        13.73 o                         
   2  -8   2         10.74          6.42         3.13 o                         
   3  -8   2       4435.15       4334.52        30.78 o                         
   4  -8   2        101.21        119.43         6.93 o                         
   5  -8   2        607.69        557.87        10.22 o                         
   6  -8   2       1831.31       1933.93        20.61 o                         
   7  -8   2        456.92        465.55        12.10 o                         
   8  -8   2       2034.61       1975.72        25.31 o                         
   9  -8   2          0.45         -7.18         7.18 o                         
  10  -8   2        110.93        105.88         9.40 o                         
  11  -8   2        246.61        246.30        13.59 o                         
  12  -8   2         74.07         68.17        12.08 o                         
  13  -8   2        218.03        200.29        15.56 o                         
  14  -8   2        382.69        313.40        22.94 o                         
  -9  -7   2         27.04         32.62        12.26 o                         
  -8  -7   2         21.42          2.68        12.38 o                         
  -7  -7   2        129.93        146.56        12.94 o                         
  -6  -7   2         38.95         33.23        10.83 o                         
  -5  -7   2        358.40        316.62        19.15 o                         
  -4  -7   2       1331.96       1378.93        20.69 o                         
  -3  -7   2        251.59        242.86         8.53 o                         
  -2  -7   2         30.12         24.57         3.81 o                         
  -1  -7   2        289.69        307.07         6.51 o                         
   0  -7   2        847.08        802.81         9.27 o                         
   1  -7   2       1695.01       1681.51        12.90 o                         
   2  -7   2       1319.36       1304.01        10.52 o                         
   3  -7   2       1865.98       1857.79        14.27 o                         
   4  -7   2        497.12        497.94         8.47 o                         
   5  -7   2        480.86        482.32         7.31 o                         
   6  -7   2        219.31        231.18         7.07 o                         
   7  -7   2       7806.02       7671.04        55.77 o                         
   8  -7   2         30.90         31.23         7.16 o                         
   9  -7   2        347.86        348.66        11.40 o                         
  10  -7   2          1.54         10.56         8.36 o                         
  11  -7   2          4.42         -6.04         8.67 o                         
  12  -7   2        744.36        765.16        20.58 o                         
  13  -7   2        377.21        336.02        18.02 o                         
  14  -7   2         80.26        102.75        17.53 o                         
 -10  -6   2          4.24         20.89        12.68 o                         
  -9  -6   2        268.44        269.43        14.17 o                         
  -8  -6   2         16.71         25.79        10.42 o                         
  -7  -6   2         18.64         20.31         8.92 o                         
  -6  -6   2        189.02        197.16        12.13 o                         
  -5  -6   2         52.73         96.17         8.07 o                         
  -4  -6   2       1097.26       1105.78        17.43 o                         
  -3  -6   2        947.72        827.76        10.92 o                         
  -2  -6   2         68.48         85.64         4.10 o                         
  -1  -6   2       1674.64       1642.05        12.02 o                         
   0  -6   2        844.23        779.08         8.40 o                         
   1  -6   2         30.09         30.61         3.00 o                         
   2  -6   2       3998.21       3707.21        23.91 o                         
   3  -6   2         43.10         48.32         3.00 o                         
   4  -6   2        933.51        901.73         8.22 o                         
   5  -6   2        694.77        626.70         7.61 o                         
   6  -6   2        254.22        261.65         7.92 o                         
   7  -6   2       1566.01       1505.14        14.88 o                         
   8  -6   2        410.17        436.05         9.88 o                         
   9  -6   2       3419.71       3425.22        35.77 o                         
  10  -6   2        201.05        228.56        12.33 o                         
  11  -6   2         90.11        105.73        10.99 o                         
  12  -6   2         11.23          9.73        12.30 o                         
  13  -6   2          2.52         19.23        13.11 o                         
  14  -6   2         63.75         75.68        18.07 o                         
 -11  -5   2         24.89         29.75        19.13 o                         
 -10  -5   2        441.87        451.13        19.41 o                         
  -9  -5   2         74.23         90.07        11.04 o                         
  -8  -5   2        935.99        961.61        20.20 o                         
  -7  -5   2         15.79         17.10         9.38 o                         
  -6  -5   2        354.95        405.17        13.07 o                         
  -5  -5   2        581.43        508.72        11.39 o                         
  -4  -5   2          7.97          8.87         4.51 o                         
  -3  -5   2       1510.93       1498.35        13.82 o                         
  -2  -5   2       1798.40       1618.95        12.47 o                         
  -1  -5   2       5030.26       4964.97        28.63 o                         
   0  -5   2         15.33         26.61         3.51 o                         
   1  -5   2        180.87        201.89         4.63 o                         
   2  -5   2        639.41        569.15         6.16 o                         
   3  -5   2       1691.11       1656.67        12.04 o                         
   4  -5   2        199.96        180.06         4.31 o                         
   5  -5   2       1014.96        917.20         8.63 o                         
   6  -5   2       1365.78       1341.51        12.59 o                         
   7  -5   2         14.08         20.07         4.99 o                         
   8  -5   2        634.33        649.11        11.90 o                         
   9  -5   2         17.22         23.14         7.41 o                         
  10  -5   2       1328.39       1340.77        21.23 o                         
  11  -5   2        988.35       1023.43        21.89 o                         
  12  -5   2         61.88         57.58        12.97 o                         
  13  -5   2        792.85        814.21        27.01 o                         
  14  -5   2          1.87         -3.83        13.75 o                         
 -11  -4   2         29.75         32.56        16.61 o                         
 -10  -4   2        244.68        222.99        15.63 o                         
  -9  -4   2        123.54        120.47        12.03 o                         
  -8  -4   2       1692.78       1685.06        25.45 o                         
  -7  -4   2        306.02        324.32        13.74 o                         
  -6  -4   2       1827.56       1812.03        22.29 o                         
  -5  -4   2        590.52        530.44        11.43 o                         
  -4  -4   2         37.73         52.47         3.74 o                         
  -3  -4   2         24.72         24.99         3.48 o                         
  -2  -4   2       1930.79       1682.82        13.36 o                         
  -1  -4   2         10.23         -1.29         2.97 o                         
   0  -4   2       2408.16       2217.60        16.05 o                         
   1  -4   2         64.08         87.74         3.18 o                         
   2  -4   2        862.41        874.14         7.68 o                         
   3  -4   2       1859.28       1805.27        13.23 o                         
   4  -4   2        682.32        631.05         6.55 o                         
   5  -4   2       1122.65       1104.32        10.15 o                         
   6  -4   2       1530.26       1481.04        12.53 o                         
   7  -4   2        146.51        157.22         5.66 o                         
   8  -4   2         82.79         89.85         8.29 o                         
   9  -4   2       2810.44       2861.90        31.65 o                         
  10  -4   2        136.68        146.88        10.18 o                         
  11  -4   2        163.69        188.22        11.84 o                         
  12  -4   2        229.18        227.85        15.44 o                         
  13  -4   2         82.39         98.87        13.99 o                         
  14  -4   2        557.88        570.87        40.48 o                         
 -12  -3   2         82.84         72.08        17.83 o                         
 -11  -3   2         15.51         50.96        14.74 o                         
 -10  -3   2        478.64        468.72        22.76 o                         
  -9  -3   2        135.43        142.06        11.40 o                         
  -8  -3   2          1.20          1.22         7.99 o                         
  -7  -3   2        536.21        565.34        14.49 o                         
  -6  -3   2        812.92        896.76        14.75 o                         
  -5  -3   2         27.34         25.41         4.21 o                         
  -4  -3   2        248.39        260.29         6.12 o                         
  -3  -3   2       1426.57       1273.17        12.19 o                         
  -2  -3   2       2920.60       2974.90        20.82 o                         
  -1  -3   2        101.69        108.84         4.07 o                         
   0  -3   2         24.82         42.74         4.58 o                         
   1  -3   2       1366.47       1420.70        14.00 o                         
   2  -3   2        978.59       1195.63         9.57 o                         
   3  -3   2       1690.97       1766.43        12.53 o                         
   4  -3   2       7912.43       7866.21        44.44 o                         
   5  -3   2        676.11        710.59         7.30 o                         
   6  -3   2         84.98        112.79         3.87 o                         
   7  -3   2        233.34        249.21         7.06 o                         
   8  -3   2         72.30         81.94         7.23 o                         
   9  -3   2       1900.51       1880.88        22.77 o                         
  10  -3   2         81.98         84.58         9.02 o                         
  11  -3   2         16.30         20.42         9.61 o                         
  12  -3   2          2.17         -5.94        12.00 o                         
  13  -3   2          3.27        -10.71        13.32 o                         
  14  -3   2        161.55        130.32        29.26 o                         
 -12  -2   2        175.33        161.79        17.07 o                         
 -11  -2   2        273.41        280.88        17.22 o                         
 -10  -2   2        109.96        115.39        14.03 o                         
  -9  -2   2        107.65         95.86        10.34 o                         
  -8  -2   2        173.72        186.01         9.73 o                         
  -7  -2   2         43.96         56.56         7.90 o                         
  -6  -2   2        970.86        921.34        12.71 o                         
  -5  -2   2          1.68          1.96         4.23 o                         
  -4  -2   2       2978.36       3315.66        22.78 o                         
  -3  -2   2       6157.48       6175.95        42.89 o                         
  -2  -2   2       1957.55       2019.80        15.38 o                         
  -1  -2   2       1986.38       1872.89        22.77 o                         
   0  -2   2       8616.02       8862.03        97.68 o                         
   1  -2   2       2064.79       2119.89        21.42 o                         
   2  -2   2      55118.18      55273.67       426.07 o                         
   3  -2   2         67.40         73.01         3.39 o                         
   4  -2   2        580.29        467.11         5.88 o                         
   5  -2   2       3140.24       3108.60        19.86 o                         
   6  -2   2        173.00        153.59         3.53 o                         
   7  -2   2         96.85        106.41         6.47 o                         
   8  -2   2       1205.26       1228.26        16.25 o                         
   9  -2   2        306.07        328.11        11.26 o                         
  10  -2   2        478.25        492.64        17.11 o                         
  11  -2   2         13.70          9.98         9.78 o                         
  12  -2   2         70.43         48.69        13.24 o                         
  13  -2   2        277.09        251.20        26.73 o                         
 -13  -1   2          1.39          7.10        18.43 o                         
 -12  -1   2        216.04        213.40        16.87 o                         
 -11  -1   2        448.46        483.79        20.16 o                         
 -10  -1   2         44.11         41.37        12.19 o                         
  -9  -1   2          2.82         -1.38         9.18 o                         
  -8  -1   2         26.05         21.41         6.41 o                         
  -7  -1   2        343.21        340.73         9.20 o                         
  -6  -1   2       3663.78       3742.14        28.07 o                         
  -5  -1   2        999.75        914.94         9.52 o                         
  -4  -1   2        624.16        649.59         7.61 o                         
  -3  -1   2       1387.61       1407.55        11.84 o                         
  -2  -1   2       5021.98       5195.82        37.06 o                         
  -1  -1   2       1626.37       1595.57        19.56 o                         
   0  -1   2        638.45        697.62         9.49 o                         
   1  -1   2       2369.44       2372.98        25.38 o                         
   2  -1   2       2577.21       2606.65        31.56 o                         
   3  -1   2       3809.18       3794.75        27.33 o                         
   4  -1   2        173.51        181.53         5.53 o                         
   5  -1   2       4710.14       4743.96        27.71 o                         
   6  -1   2        166.98        192.61         5.32 o                         
   7  -1   2       1209.78       1199.60        14.13 o                         
   8  -1   2        522.17        533.00        12.59 o                         
   9  -1   2        276.85        287.34        12.52 o                         
  10  -1   2         11.49         15.24         8.44 o                         
  11  -1   2        200.35        204.49        13.67 o                         
  12  -1   2        181.61        193.96        14.83 o                         
  13  -1   2         25.20         16.77        20.52 o                         
 -13   0   2         49.55         37.05        13.86 o                         
 -12   0   2        303.29        309.55        18.76 o                         
 -11   0   2        118.90        118.86        13.30 o                         
 -10   0   2          2.06          4.43        10.27 o                         
  -9   0   2        581.93        583.37        16.53 o                         
  -8   0   2        138.02        158.86         7.74 o                         
  -7   0   2       3761.51       3717.30        30.05 o                         
  -6   0   2        242.87        259.10         6.83 o                         
  -5   0   2       1349.07       1340.42        11.81 o                         
  -4   0   2        356.04        409.58         5.54 o                         
  -3   0   2        230.31        229.28         4.51 o                         
  -2   0   2        585.35        633.99        18.83 o                         
  -1   0   2         18.35         19.08         3.73 o                         
   0   0   2        273.11        228.62         6.78 o                         
   1   0   2        827.43        798.75        15.32 o                         
   2   0   2        819.65        832.81        10.17 o                         
   3   0   2        261.33        247.28         4.46 o                         
   4   0   2       3159.17       2981.46        18.48 o                         
   5   0   2         65.83         87.77         3.72 o                         
   6   0   2        969.33        988.72        11.59 o                         
   7   0   2        775.15        758.16        12.43 o                         
   8   0   2          0.46         -4.46         6.76 o                         
   9   0   2        338.28        331.18        11.61 o                         
  10   0   2        100.36        128.60        12.02 o                         
  11   0   2        470.20        462.68        20.85 o                         
  12   0   2        141.50        136.80        18.00 o                         
  13   0   2          1.51         24.86        21.04 o                         
 -14   1   2          3.91        -11.12        15.93 o                         
 -13   1   2         10.95         16.86        14.19 o                         
 -12   1   2        137.00        152.10        17.28 o                         
 -11   1   2         48.18         52.17        11.89 o                         
 -10   1   2        896.29        907.70        20.35 o                         
  -9   1   2         95.08         90.29         9.06 o                         
  -8   1   2        945.78        938.12        13.67 o                         
  -7   1   2        560.52        552.80        10.16 o                         
  -6   1   2        215.90        217.65         5.22 o                         
  -5   1   2         30.07         26.81         3.19 o                         
  -4   1   2       1920.88       1855.65        13.90 o                         
  -3   1   2        896.09        796.35         9.08 o                         
  -2   1   2        129.52        193.20         8.06 o                         
  -1   1   2       8703.77       8976.50        86.91 o                         
   0   1   2       1092.15       1136.72        16.06 o                         
   1   1   2       1096.75       1047.00        14.47 o                         
   2   1   2       1352.38       1429.46        11.70 o                         
   3   1   2       1636.97       1643.60        11.70 o                         
   4   1   2       2310.99       2086.62        15.13 o                         
   5   1   2        208.70        254.64         5.80 o                         
   6   1   2        281.93        258.44         7.19 o                         
   7   1   2         15.07          7.19         5.99 o                         
   8   1   2          9.46         13.98         8.70 o                         
   9   1   2        725.69        703.11        18.24 o                         
  10   1   2       1225.08       1228.73        26.94 o                         
  11   1   2        358.58        319.35        17.46 o                         
  12   1   2         46.07         23.20        15.87 o                         
 -14   2   2        170.03        128.78        18.50 o                         
 -13   2   2         13.45          7.06        13.31 o                         
 -12   2   2         17.82          6.29        13.15 o                         
 -11   2   2         60.96         79.74        11.31 o                         
 -10   2   2         15.04          5.54         8.01 o                         
  -9   2   2       3131.49       3216.56        34.02 o                         
  -8   2   2        298.56        327.62        10.40 o                         
  -7   2   2         79.55         97.68         5.00 o                         
  -6   2   2       1907.00       1880.28        16.77 o                         
  -5   2   2        421.76        340.73         5.07 o                         
  -4   2   2        110.94         91.87         3.17 o                         
  -3   2   2         34.11         50.40         3.76 o                         
  -2   2   2       5016.40       4834.12        45.26 o                         
  -1   2   2       8592.72       8650.48        84.70 o                         
   0   2   2       2321.28       2097.54        24.15 o                         
   1   2   2         15.07         16.62         3.05 o                         
   2   2   2       2003.08       2028.81        14.16 o                         
   3   2   2       3239.50       3165.15        21.04 o                         
   4   2   2       2098.12       2073.98        15.79 o                         
   5   2   2       1408.30       1353.42        13.89 o                         
   6   2   2         13.64         26.85         6.57 o                         
   7   2   2        340.54        368.26        10.77 o                         
   8   2   2         73.66         70.78         9.34 o                         
   9   2   2        259.95        237.69        13.44 o                         
  10   2   2        825.17        831.02        23.47 o                         
  11   2   2         19.09         18.81        15.32 o                         
  12   2   2        268.68        241.53        22.74 o                         
 -14   3   2         47.00         36.37        14.53 o                         
 -13   3   2         30.94         32.36        12.37 o                         
 -12   3   2        236.40        243.61        21.66 o                         
 -11   3   2        148.88        156.92        13.65 o                         
 -10   3   2       1293.82       1308.20        20.72 o                         
  -9   3   2         43.99         42.80         7.90 o                         
  -8   3   2         75.17         85.30         7.01 o                         
  -7   3   2         27.11         23.95         4.03 o                         
  -6   3   2         40.91         57.54         4.23 o                         
  -5   3   2       8521.70       8294.10        44.21 o                         
  -4   3   2        963.00        934.32         8.34 o                         
  -3   3   2         29.74         20.05         3.16 o                         
  -2   3   2        248.84        229.53         4.17 o                         
  -1   3   2       2747.41       2737.63        22.20 o                         
   0   3   2      10573.86      10164.04        67.16 o                         
   1   3   2       1179.57       1103.31         9.86 o                         
   2   3   2       2576.86       2336.76        15.31 o                         
   3   3   2       1387.19       1378.24        11.51 o                         
   4   3   2         56.53         61.54         4.60 o                         
   5   3   2        405.15        459.15        10.74 o                         
   6   3   2       1499.16       1534.91        20.77 o                         
   7   3   2        569.80        585.44        13.96 o                         
   8   3   2          1.85         -0.86         9.72 o                         
   9   3   2        240.39        256.32        14.38 o                         
  10   3   2          4.96          1.01        13.03 o                         
  11   3   2        295.70        250.84        22.15 o                         
 -14   4   2         34.97         48.30        29.06 o                         
 -13   4   2        255.80        257.58        16.18 o                         
 -12   4   2        210.64        203.34        13.81 o                         
 -11   4   2         60.17         76.35        10.80 o                         
 -10   4   2       1006.21       1032.58        19.90 o                         
  -9   4   2         55.38         43.29         8.60 o                         
  -8   4   2        106.26        117.50         6.81 o                         
  -7   4   2        107.92        121.64         4.24 o                         
  -6   4   2         68.36         47.54         3.29 o                         
  -5   4   2       6752.03       6723.75        40.24 o                         
  -4   4   2       1342.95       1447.99        11.23 o                         
  -3   4   2        807.78        769.62         7.22 o                         
  -2   4   2       2788.70       3089.22        20.25 o                         
  -1   4   2       1064.81       1006.50         8.73 o                         
   0   4   2        610.90        610.00         6.77 o                         
   1   4   2       2752.38       2657.86        16.94 o                         
   2   4   2        816.60        831.22         8.55 o                         
   3   4   2         22.80         26.42         3.84 o                         
   4   4   2       1123.94       1100.48        12.99 o                         
   5   4   2         83.47         70.32         7.41 o                         
   6   4   2       2474.21       2510.32        27.17 o                         
   7   4   2         52.14         48.74         8.86 o                         
   8   4   2         35.82         19.98         9.87 o                         
   9   4   2        182.05        161.49        12.89 o                         
  10   4   2        178.38        185.56        16.42 o                         
  11   4   2          1.37          3.01        48.96 o                         
 -14   5   2        294.58        288.26        24.73 o                         
 -13   5   2        170.33        139.87        18.87 o                         
 -12   5   2          1.28         -7.38        11.49 o                         
 -11   5   2        380.70        377.84        15.00 o                         
 -10   5   2        261.74        291.18        13.71 o                         
  -9   5   2        915.80        925.11        17.14 o                         
  -8   5   2          2.63          9.68         4.81 o                         
  -7   5   2         78.90         88.82         4.49 o                         
  -6   5   2       5153.92       5128.78        32.60 o                         
  -5   5   2        202.31        198.55         4.27 o                         
  -4   5   2        339.55        306.33         5.74 o                         
  -3   5   2          2.12          2.73         2.58 o                         
  -2   5   2       1667.78       1727.86        12.68 o                         
  -1   5   2       3616.47       3512.68        23.29 o                         
   0   5   2        643.93        572.82         7.61 o                         
   1   5   2       2071.20       1911.81        13.68 o                         
   2   5   2         61.48         84.62         4.29 o                         
   3   5   2        355.36        374.26         7.36 o                         
   4   5   2         54.50         53.38         6.18 o                         
   5   5   2       1631.29       1678.36        20.85 o                         
   6   5   2        848.19        858.65        16.53 o                         
   7   5   2        206.56        192.11        11.17 o                         
   8   5   2         36.18         44.15         9.16 o                         
   9   5   2         12.61         23.83        12.97 o                         
  10   5   2          8.93         11.78        16.99 o                         
 -15   6   2          7.66          6.20        13.96 o                         
 -14   6   2        187.85        183.59        16.90 o                         
 -13   6   2          1.80         -4.24        11.32 o                         
 -12   6   2         16.04          3.65        10.81 o                         
 -11   6   2         62.12         63.91        12.89 o                         
 -10   6   2        103.07        121.90        11.01 o                         
  -9   6   2        806.72        798.21        16.95 o                         
  -8   6   2         65.89         57.57         6.61 o                         
  -7   6   2        645.54        689.77        10.26 o                         
  -6   6   2        100.51         90.14         4.16 o                         
  -5   6   2       1462.06       1412.57        13.46 o                         
  -4   6   2        735.96        737.63         8.60 o                         
  -3   6   2       4292.97       4130.92        29.85 o                         
  -2   6   2         12.33          3.45         2.86 o                         
  -1   6   2        549.84        525.77         7.13 o                         
   0   6   2        478.07        452.12         7.33 o                         
   1   6   2        162.44        157.98         5.00 o                         
   2   6   2        789.04        754.42         9.26 o                         
   3   6   2         11.82         10.58         5.68 o                         
   4   6   2        257.91        281.12         9.83 o                         
   5   6   2       1318.09       1307.23        23.49 o                         
   6   6   2         20.81          1.75         8.67 o                         
   7   6   2         71.92         85.06        10.21 o                         
   8   6   2         19.30         26.25        11.03 o                         
   9   6   2         14.98          8.36        18.03 o                         
  10   6   2         67.31         27.87        16.28 o                         
 -15   7   2        200.27        204.20        19.45 o                         
 -14   7   2        146.49        158.67        18.29 o                         
 -13   7   2         11.84         13.66        12.69 o                         
 -12   7   2          2.41         14.06        12.71 o                         
 -11   7   2          0.29         -9.25        10.19 o                         
 -10   7   2        366.97        384.41        14.89 o                         
  -9   7   2         24.14         19.49         6.73 o                         
  -8   7   2        610.78        635.49        15.53 o                         
  -7   7   2         20.12         31.38         5.59 o                         
  -6   7   2         31.62         31.17         4.59 o                         
  -5   7   2        666.74        697.16        10.03 o                         
  -4   7   2       1163.11       1152.16        11.70 o                         
  -3   7   2       2643.71       2509.86        20.69 o                         
  -2   7   2          1.37         -0.46         2.83 o                         
  -1   7   2        151.21        169.40         5.50 o                         
   0   7   2        580.30        590.19         9.16 o                         
   1   7   2        192.38        200.09         6.53 o                         
   2   7   2          2.63         -1.87         5.05 o                         
   3   7   2        354.76        382.59        11.79 o                         
   4   7   2        233.31        245.05        10.16 o                         
   5   7   2        164.86        151.83        13.83 o                         
   6   7   2        184.71        178.67        11.59 o                         
   7   7   2         69.25         87.38        12.82 o                         
   8   7   2        298.40        259.13        18.53 o                         
   9   7   2        316.33        325.76        23.84 o                         
 -15   8   2         16.22         33.03        14.88 o                         
 -14   8   2         68.87         57.36        14.32 o                         
 -13   8   2        332.46        345.22        23.15 o                         
 -12   8   2        245.96        237.15        16.18 o                         
 -11   8   2        145.84        153.43        14.03 o                         
 -10   8   2        663.53        642.52        14.69 o                         
  -9   8   2         77.10         87.82         8.12 o                         
  -8   8   2         46.22         68.64         7.80 o                         
  -7   8   2         21.08         48.57         6.41 o                         
  -6   8   2          3.71          4.57         5.20 o                         
  -5   8   2          9.66         -4.59         7.19 o                         
  -4   8   2       3336.55       3254.42        28.64 o                         
  -3   8   2        183.04        208.87         7.01 o                         
  -2   8   2         80.93        121.74         5.77 o                         
  -1   8   2        139.25        163.71         7.82 o                         
   0   8   2         41.00         53.00         5.78 o                         
   1   8   2       3834.23       3727.13        32.19 o                         
   2   8   2         86.89        101.36         7.60 o                         
   3   8   2        837.01        814.31        16.78 o                         
   4   8   2          0.20          3.49         8.16 o                         
   5   8   2         18.26         22.84        10.17 o                         
   6   8   2        115.39        107.25        11.89 o                         
   7   8   2        337.67        318.09        16.66 o                         
   8   8   2        343.92        329.58        19.01 o                         
 -14   9   2        174.11        157.03        17.59 o                         
 -13   9   2        306.06        303.32        21.46 o                         
 -12   9   2        126.93        161.46        17.71 o                         
 -11   9   2          9.54         13.98        12.36 o                         
 -10   9   2         31.57         39.29         8.42 o                         
  -9   9   2       1262.91       1315.16        20.84 o                         
  -8   9   2        252.27        257.68        10.89 o                         
  -7   9   2         17.71         23.86         8.12 o                         
  -6   9   2        162.75        154.15         8.63 o                         
  -5   9   2          4.30         -1.77         5.71 o                         
  -4   9   2       1019.05       1041.46        21.18 o                         
  -3   9   2         85.56         84.19         7.17 o                         
  -2   9   2         28.67         35.29         6.67 o                         
  -1   9   2        171.08        190.64         7.97 o                         
   0   9   2       2502.16       2487.99        24.72 o                         
   1   9   2        108.02        116.12         8.93 o                         
   2   9   2        646.31        658.63        15.66 o                         
   3   9   2          5.16          5.40         8.61 o                         
   4   9   2        238.09        240.41        13.47 o                         
   5   9   2        348.45        359.78        15.08 o                         
   6   9   2         79.09         57.51        11.28 o                         
   7   9   2        421.48        376.27        19.35 o                         
 -14  10   2          1.19         -7.13        14.29 o                         
 -13  10   2        344.70        364.99        23.06 o                         
 -12  10   2        339.28        319.25        24.17 o                         
 -11  10   2          4.64          6.04        11.24 o                         
 -10  10   2        132.31        120.37        12.59 o                         
  -9  10   2          0.60          9.58         9.25 o                         
  -8  10   2        472.43        520.48        18.53 o                         
  -7  10   2         50.61         55.67         8.60 o                         
  -6  10   2        161.23        168.51         8.92 o                         
  -5  10   2          3.97         10.34         7.61 o                         
  -4  10   2          6.37         -3.25         6.50 o                         
  -3  10   2        366.92        435.77        12.17 o                         
  -2  10   2         44.48         54.47         7.90 o                         
  -1  10   2        778.44        748.92        13.63 o                         
   0  10   2        629.82        666.83        13.54 o                         
   1  10   2         44.68         51.62         8.26 o                         
   2  10   2        309.79        302.13        14.97 o                         
   3  10   2        331.42        306.22        15.87 o                         
   4  10   2        114.18         96.54        12.70 o                         
   5  10   2          2.86          5.69        11.75 o                         
   6  10   2        325.67        325.99        20.42 o                         
   7  10   2         40.53         24.32        14.45 o                         
 -14  11   2          0.48        -16.37        16.37 o                         
 -13  11   2        176.93        184.54        18.95 o                         
 -12  11   2         35.02         56.50        20.84 o                         
 -11  11   2         17.02         17.84        14.51 o                         
 -10  11   2        260.86        268.23        13.12 o                         
  -9  11   2        937.74        959.74        20.74 o                         
  -8  11   2        787.97        774.75        18.83 o                         
  -7  11   2         24.62         31.13         9.26 o                         
  -6  11   2          3.65         12.39         7.21 o                         
  -5  11   2         88.72         81.47         9.01 o                         
  -4  11   2        561.26        585.29        15.73 o                         
  -3  11   2         13.31         34.77         8.32 o                         
  -2  11   2       1481.87       1433.42        20.42 o                         
  -1  11   2         60.69         73.11         8.51 o                         
   0  11   2          0.93          6.92         7.34 o                         
   1  11   2        276.29        279.49        15.84 o                         
   2  11   2          0.18         12.00        11.06 o                         
   3  11   2        381.90        375.69        16.44 o                         
   4  11   2          3.21         -0.62        11.23 o                         
   5  11   2        119.76        120.61        15.39 o                         
   6  11   2        213.02        197.22        17.37 o                         
 -14  12   2          7.51         15.25        16.67 o                         
 -13  12   2         56.60         34.06        18.39 o                         
 -12  12   2        129.52        159.83        16.61 o                         
 -11  12   2         72.66         63.94        11.50 o                         
 -10  12   2        294.48        307.72        15.00 o                         
  -9  12   2        341.46        359.87        17.16 o                         
  -8  12   2         27.08         30.32        12.49 o                         
  -7  12   2        806.16        844.37        21.73 o                         
  -6  12   2          0.26         -2.63         8.91 o                         
  -5  12   2         54.72         50.40         9.50 o                         
  -4  12   2        212.05        204.42        11.84 o                         
  -3  12   2        268.88        269.53        12.28 o                         
  -2  12   2        778.60        801.48        16.77 o                         
  -1  12   2        266.66        264.62        12.62 o                         
   0  12   2          4.70          6.23         9.42 o                         
   1  12   2         99.61        109.39        13.60 o                         
   2  12   2        235.18        223.42        16.80 o                         
   3  12   2        214.41        242.55        14.96 o                         
   4  12   2        118.72        104.47        13.47 o                         
   5  12   2         35.38         58.49        16.36 o                         
 -13  13   2          7.49         12.89        16.87 o                         
 -12  13   2        229.83        216.31        16.95 o                         
 -11  13   2        219.09        197.61        17.88 o                         
 -10  13   2          2.55         -4.35        12.35 o                         
  -9  13   2        288.60        335.94        17.45 o                         
  -8  13   2         33.76         46.19        10.69 o                         
  -7  13   2        104.62        118.18        12.30 o                         
  -6  13   2        678.83        691.30        18.70 o                         
  -5  13   2         11.24          4.51         8.41 o                         
  -4  13   2         11.97          9.16         9.62 o                         
  -3  13   2         94.89        107.36        11.62 o                         
  -2  13   2          2.93         -6.20         9.96 o                         
  -1  13   2         41.60         34.45        10.16 o                         
   0  13   2         13.41         34.02        11.49 o                         
   1  13   2        338.28        360.90        21.33 o                         
   2  13   2        392.43        333.10        18.66 o                         
   3  13   2          0.90        -12.05        12.20 o                         
 -13  14   2        164.45        169.96        20.51 o                         
 -12  14   2         11.45        -15.26        19.00 o                         
 -11  14   2        167.69        149.22        14.24 o                         
 -10  14   2         26.73          8.33        11.24 o                         
  -9  14   2        120.90        133.59        14.91 o                         
  -8  14   2         81.33         77.84        12.65 o                         
  -7  14   2          2.09          9.88         9.91 o                         
  -6  14   2        167.69        166.00        12.53 o                         
  -5  14   2         22.81         28.08        10.36 o                         
  -4  14   2         13.05          5.57         9.39 o                         
  -3  14   2        508.25        481.53        18.86 o                         
  -2  14   2        154.08        156.14        21.26 o                         
  -1  14   2         71.99         75.91        12.36 o                         
   0  14   2         87.39         75.75        14.88 o                         
   1  14   2         21.41         41.88        13.72 o                         
   2  14   2        382.42        356.39        19.32 o                         
 -12  15   2        108.91        135.79        19.97 o                         
 -11  15   2         24.95         16.96        15.24 o                         
 -10  15   2         17.06         13.44        13.67 o                         
  -9  15   2         16.26          2.83        13.19 o                         
  -8  15   2          0.78        -13.19        13.19 o                         
  -7  15   2         76.75         73.95        11.80 o                         
  -6  15   2         46.41         46.50        12.49 o                         
  -5  15   2         56.67         73.04        11.74 o                         
  -4  15   2         68.53         56.22        13.46 o                         
  -3  15   2        150.42        158.01        14.51 o                         
  -2  15   2        276.48        279.05        24.28 o                         
  -1  15   2         65.38         67.94        14.04 o                         
   0  15   2         72.69         61.70        13.45 o                         
 -11  16   2         24.74         31.36        14.05 o                         
 -10  16   2         20.24         21.27        16.94 o                         
  -9  16   2         18.00          9.00        14.95 o                         
  -8  16   2         99.36        118.80        21.38 o                         
  -7  16   2        410.39        393.97        19.97 o                         
  -6  16   2         25.65         22.44        12.69 o                         
  -5  16   2        103.87        110.27        14.82 o                         
  -4  16   2         14.29         22.19        13.00 o                         
  -3  16   2          2.66        -11.98        11.98 o                         
  -2  16   2         46.30         34.55        15.09 o                         
  -8  17   2         60.60         46.81        15.13 o                         
  -7  17   2         63.15         49.30        16.73 o                         
  -6  17   2        331.43        348.55        20.11 o                         
  -5  17   2         13.78         -3.83        15.02 o                         
   4 -17   3        160.65        121.56        20.90 o                         
   5 -17   3          0.22         -2.17        15.66 o                         
   6 -17   3         68.67         59.11        15.93 o                         
   7 -17   3         12.80          1.16        15.92 o                         
   8 -17   3          8.15        -16.37        16.37 o                         
   1 -16   3        219.89        173.51        19.05 o                         
   2 -16   3          1.04          7.18        12.35 o                         
   3 -16   3         86.12         79.60        12.67 o                         
   4 -16   3        205.64        222.64        16.87 o                         
   5 -16   3         19.86         24.60        14.69 o                         
   6 -16   3         11.91        -13.65        13.65 o                         
   7 -16   3          0.93         -9.92        16.52 o                         
   8 -16   3         53.62         18.80        14.60 o                         
   9 -16   3         90.62         88.68        16.09 o                         
  10 -16   3        222.61        194.13        20.13 o                         
  -1 -15   3         18.43         29.06        22.23 o                         
   0 -15   3        236.65        266.80        17.65 o                         
   1 -15   3          0.99         -3.55        13.79 o                         
   2 -15   3        144.25        144.33        14.89 o                         
   3 -15   3        587.84        554.51        23.49 o                         
   4 -15   3        200.93        204.23        15.73 o                         
   5 -15   3        405.44        397.38        18.39 o                         
   6 -15   3         47.04         32.38        13.06 o                         
   7 -15   3        143.11        135.80        14.05 o                         
   8 -15   3         97.95         98.72        16.29 o                         
   9 -15   3         32.76         19.59        15.32 o                         
  10 -15   3        100.30        124.55        25.51 o                         
  11 -15   3         63.31         27.59        15.69 o                         
  12 -15   3          6.56         -3.13        15.44 o                         
  -3 -14   3         12.05          4.54        15.23 o                         
  -2 -14   3          0.99        -12.06        12.94 o                         
  -1 -14   3         23.49         22.53        13.35 o                         
   0 -14   3        260.98        245.02        16.69 o                         
   1 -14   3        139.84        150.83        13.16 o                         
   2 -14   3        194.99        202.58        21.19 o                         
   3 -14   3         14.10         11.25        10.84 o                         
   4 -14   3         28.54          6.87        11.83 o                         
   5 -14   3        617.82        649.54        19.04 o                         
   6 -14   3        583.23        549.85        18.56 o                         
   7 -14   3        265.42        263.65        14.68 o                         
   8 -14   3          6.25          1.96        12.59 o                         
   9 -14   3         50.62         51.93        13.02 o                         
  10 -14   3          1.94         -8.67        12.64 o                         
  11 -14   3        165.86        144.09        15.86 o                         
  12 -14   3         88.24         62.44        14.87 o                         
  -4 -13   3          1.56         19.13        13.26 o                         
  -3 -13   3         10.09         -1.64        13.06 o                         
  -2 -13   3          8.40         24.93        14.10 o                         
  -1 -13   3        662.95        656.12        22.26 o                         
   0 -13   3         82.02         79.97        11.71 o                         
   1 -13   3         62.45         62.89        10.05 o                         
   2 -13   3          2.54         -1.88        10.32 o                         
   3 -13   3         14.01         20.62        10.20 o                         
   4 -13   3        989.18       1002.30        21.75 o                         
   5 -13   3        348.40        360.85        14.72 o                         
   6 -13   3        284.97        301.94        17.56 o                         
   7 -13   3          1.27         -9.74         9.74 o                         
   8 -13   3         21.96         14.29         9.31 o                         
   9 -13   3         60.29         54.23        17.52 o                         
  10 -13   3        329.81        323.99        15.96 o                         
  11 -13   3         68.54         70.15        14.38 o                         
  12 -13   3        130.35        135.14        15.41 o                         
  13 -13   3         30.68         13.59        17.30 o                         
  -5 -12   3          2.62          7.16        13.83 o                         
  -4 -12   3        196.69        200.84        16.05 o                         
  -3 -12   3        203.62        191.22        14.35 o                         
  -2 -12   3        225.32        222.75        15.21 o                         
  -1 -12   3         92.96         91.19        11.89 o                         
   0 -12   3        123.76        105.21        11.09 o                         
   1 -12   3        510.22        517.71        15.13 o                         
   2 -12   3        124.50        140.17        10.38 o                         
   3 -12   3        408.39        425.96        13.68 o                         
   4 -12   3         18.55         31.42         8.59 o                         
   5 -12   3        967.60        981.70        18.70 o                         
   6 -12   3         31.03         38.56         8.47 o                         
   7 -12   3        310.62        336.69        12.96 o                         
   8 -12   3          6.23          0.08         8.60 o                         
   9 -12   3         35.25         21.98        10.50 o                         
  10 -12   3        370.50        399.95        16.42 o                         
  11 -12   3         17.02          5.98        11.09 o                         
  12 -12   3        299.37        272.50        19.50 o                         
  13 -12   3         28.05         34.67        17.05 o                         
  -6 -11   3          3.44         14.53        14.26 o                         
  -5 -11   3        398.22        378.33        25.03 o                         
  -4 -11   3          4.83        -11.67        11.67 o                         
  -3 -11   3        378.64        369.48        16.35 o                         
  -2 -11   3         53.18         53.52        10.99 o                         
  -1 -11   3         43.98         28.81         9.49 o                         
   0 -11   3        173.23        178.59        10.53 o                         
   1 -11   3        339.90        362.51        11.78 o                         
   2 -11   3       1031.10       1000.10        17.96 o                         
   3 -11   3        679.84        702.50        13.45 o                         
   4 -11   3        307.91        308.40        10.60 o                         
   5 -11   3        851.15        875.25        15.83 o                         
   6 -11   3        112.39        147.88         9.53 o                         
   7 -11   3        153.16        179.85        11.69 o                         
   8 -11   3        453.17        456.82        17.31 o                         
   9 -11   3        326.23        344.65        15.54 o                         
  10 -11   3        132.82        143.21        11.42 o                         
  11 -11   3         26.00         32.91        10.47 o                         
  12 -11   3          7.28          1.97        11.51 o                         
  13 -11   3         52.67         53.31        14.47 o                         
  14 -11   3         15.66          0.72        15.65 o                         
  -7 -10   3          1.70        -13.18        13.83 o                         
  -6 -10   3          4.43         16.32        12.64 o                         
  -5 -10   3          2.10         -9.74        11.33 o                         
  -4 -10   3        579.50        554.30        22.48 o                         
  -3 -10   3        300.64        290.01        14.71 o                         
  -2 -10   3          2.17          1.23         9.05 o                         
  -1 -10   3         55.15         62.57         8.66 o                         
   0 -10   3          4.89          0.88         6.51 o                         
   1 -10   3       3719.53       3724.40        37.18 o                         
   2 -10   3        260.80        268.65         9.22 o                         
   3 -10   3        139.21        135.65         6.98 o                         
   4 -10   3        115.94        113.77         7.03 o                         
   5 -10   3         69.91         72.47         7.34 o                         
   6 -10   3        190.87        201.68         8.63 o                         
   7 -10   3         91.61        105.68         8.20 o                         
   8 -10   3        766.38        784.04        17.32 o                         
   9 -10   3        209.99        204.72        11.40 o                         
  10 -10   3         14.66          0.94        10.26 o                         
  11 -10   3        428.36        411.42        16.30 o                         
  12 -10   3        422.98        414.40        18.41 o                         
  13 -10   3         10.09         -0.57        15.39 o                         
  14 -10   3          0.63         13.94        17.13 o                         
  -8  -9   3         55.00         52.45        12.41 o                         
  -7  -9   3        447.89        458.53        19.08 o                         
  -6  -9   3         91.96         97.45        13.21 o                         
  -5  -9   3         14.46         -1.29        10.86 o                         
  -4  -9   3        672.69        692.96        19.14 o                         
  -3  -9   3         35.50         35.25         9.80 o                         
  -2  -9   3         61.13         84.45        10.01 o                         
  -1  -9   3         88.27         73.49         7.31 o                         
   0  -9   3        365.11        372.00         9.67 o                         
   1  -9   3       2919.51       2872.81        24.94 o                         
   2  -9   3        713.88        703.70        10.43 o                         
   3  -9   3       2624.52       2565.10        25.07 o                         
   4  -9   3          3.91         13.67         4.83 o                         
   5  -9   3        813.59        794.69        13.23 o                         
   6  -9   3       1469.73       1540.24        19.41 o                         
   7  -9   3        450.11        491.99        12.52 o                         
   8  -9   3         69.57         72.05         8.82 o                         
   9  -9   3         25.45         27.86         8.62 o                         
  10  -9   3        538.88        571.78        17.49 o                         
  11  -9   3         11.87          5.77        10.21 o                         
  12  -9   3        548.56        518.99        23.24 o                         
  13  -9   3          0.02          0.70        13.83 o                         
  14  -9   3         43.09         63.99        18.40 o                         
  -9  -8   3          1.70         12.80        14.84 o                         
  -8  -8   3        987.57       1014.13        33.14 o                         
  -7  -8   3         60.37         35.67        11.72 o                         
  -6  -8   3         64.61         78.04        12.01 o                         
  -5  -8   3        182.97        188.01        12.98 o                         
  -4  -8   3         82.85         90.47         9.46 o                         
  -3  -8   3        577.54        550.03        14.34 o                         
  -2  -8   3         56.32         54.77         7.82 o                         
  -1  -8   3        253.71        267.03         7.84 o                         
   0  -8   3       1547.45       1520.86        13.88 o                         
   1  -8   3        184.83        192.01         4.85 o                         
   2  -8   3        576.65        560.02         7.42 o                         
   3  -8   3        194.85        218.51         5.89 o                         
   4  -8   3        948.07        877.43        10.56 o                         
   5  -8   3       5895.13       5692.96        41.23 o                         
   6  -8   3       1525.60       1565.88        18.07 o                         
   7  -8   3       3038.10       2978.27        28.01 o                         
   8  -8   3        191.64        204.36         9.25 o                         
   9  -8   3          3.73         -2.79         7.44 o                         
  10  -8   3         22.35         28.07         8.23 o                         
  11  -8   3        575.25        587.29        26.65 o                         
  12  -8   3        317.93        338.38        15.57 o                         
  13  -8   3        118.59        109.41        16.70 o                         
  14  -8   3          0.77        -15.18        15.18 o                         
 -10  -7   3          1.64          0.35        15.81 o                         
  -9  -7   3         87.40         85.07        12.92 o                         
  -8  -7   3        105.61         86.87        12.46 o                         
  -7  -7   3         87.46        109.56        13.09 o                         
  -6  -7   3          3.28         -0.94         8.80 o                         
  -5  -7   3         64.68         77.94         9.24 o                         
  -4  -7   3         93.36         86.10         7.94 o                         
  -3  -7   3        957.25        947.34        13.38 o                         
  -2  -7   3        489.77        485.30         7.80 o                         
  -1  -7   3        323.72        328.01         8.04 o                         
   0  -7   3       1033.75        994.87         9.88 o                         
   1  -7   3        315.69        313.86         5.45 o                         
   2  -7   3        368.30        331.70         5.78 o                         
   3  -7   3       4312.53       4071.78        25.68 o                         
   4  -7   3        570.45        574.23         6.34 o                         
   5  -7   3         43.39         45.63         3.65 o                         
   6  -7   3       1202.04       1184.15        13.17 o                         
   7  -7   3       2803.37       2657.75        24.43 o                         
   8  -7   3       1769.65       1789.00        21.47 o                         
   9  -7   3          0.28         -4.72         7.10 o                         
  10  -7   3         65.11         68.48         8.97 o                         
  11  -7   3         54.21         67.04        12.03 o                         
  12  -7   3         53.51         56.17        11.16 o                         
  13  -7   3          3.34         -4.23        13.32 o                         
  14  -7   3          0.51         -6.47        14.73 o                         
 -10  -6   3         77.60         73.89        12.64 o                         
  -9  -6   3        249.22        256.52        14.21 o                         
  -8  -6   3        482.13        502.40        15.99 o                         
  -7  -6   3         64.90         50.84         9.46 o                         
  -6  -6   3          2.67          3.18         7.57 o                         
  -5  -6   3        115.00         95.89         8.14 o                         
  -4  -6   3       1193.22       1167.83        17.30 o                         
  -3  -6   3         46.03         60.78         5.96 o                         
  -2  -6   3       2129.45       2000.15        14.69 o                         
  -1  -6   3        396.73        410.53         6.19 o                         
   0  -6   3        525.10        603.14         7.17 o                         
   1  -6   3        647.26        662.32         6.86 o                         
   2  -6   3        145.81        155.65         4.10 o                         
   3  -6   3       3015.05       2810.39        17.41 o                         
   4  -6   3          0.88          3.14         2.62 o                         
   5  -6   3       1586.61       1465.90        12.16 o                         
   6  -6   3        289.17        326.61         7.36 o                         
   7  -6   3         67.94         84.55         6.91 o                         
   8  -6   3        580.36        593.47        11.63 o                         
   9  -6   3          2.15         -6.92         6.92 o                         
  10  -6   3        963.01        976.76        20.19 o                         
  11  -6   3        236.69        227.73        13.54 o                         
  12  -6   3          3.97         -3.84        13.34 o                         
  13  -6   3         78.90         74.55        14.79 o                         
  14  -6   3        173.41        178.96        21.01 o                         
 -11  -5   3          0.45          1.45        16.84 o                         
 -10  -5   3         42.90         16.73        12.16 o                         
  -9  -5   3        177.02        166.72        12.42 o                         
  -8  -5   3        380.01        343.21        15.87 o                         
  -7  -5   3        114.62        127.95         9.52 o                         
  -6  -5   3        623.67        657.37        14.63 o                         
  -5  -5   3       1639.04       1576.70        19.81 o                         
  -4  -5   3        387.41        404.87         8.33 o                         
  -3  -5   3        744.78        802.61         9.33 o                         
  -2  -5   3       2198.51       2119.38        15.63 o                         
  -1  -5   3       3043.63       3126.85        22.34 o                         
   0  -5   3         63.02         88.77         3.52 o                         
   1  -5   3         24.86         29.82         2.77 o                         
   2  -5   3       6124.59       5974.13        32.53 o                         
   3  -5   3        960.58       1022.00         8.99 o                         
   4  -5   3        161.27        206.28         4.44 o                         
   5  -5   3         17.03         13.10         3.22 o                         
   6  -5   3        293.29        293.61         6.29 o                         
   7  -5   3       2949.39       2861.78        23.92 o                         
   8  -5   3        310.95        321.70         9.32 o                         
   9  -5   3         92.21        115.98         9.23 o                         
  10  -5   3         59.59         60.37         9.13 o                         
  11  -5   3        402.18        389.88        14.55 o                         
  12  -5   3        533.94        519.84        17.69 o                         
  13  -5   3        899.39        896.13        30.10 o                         
  14  -5   3        463.28        424.03        29.27 o                         
 -11  -4   3         59.39         41.96        14.96 o                         
 -10  -4   3         42.31         30.53        11.79 o                         
  -9  -4   3         43.89         61.34        11.76 o                         
  -8  -4   3         56.25         67.69         9.64 o                         
  -7  -4   3          9.67         12.00         7.80 o                         
  -6  -4   3        584.19        577.45        13.71 o                         
  -5  -4   3         56.47         79.69         6.57 o                         
  -4  -4   3        111.32        129.88         5.28 o                         
  -3  -4   3       1491.20       1468.46        13.18 o                         
  -2  -4   3         37.38         50.31         3.39 o                         
  -1  -4   3         71.18        125.32         3.87 o                         
   0  -4   3        649.75        662.92         6.76 o                         
   1  -4   3       1769.71       1710.51        13.60 o                         
   2  -4   3       2856.98       2744.55        18.64 o                         
   3  -4   3         94.22         83.02         3.39 o                         
   4  -4   3         49.24         66.54         3.18 o                         
   5  -4   3       1430.15       1321.85        10.61 o                         
   6  -4   3        638.02        650.68         8.10 o                         
   7  -4   3       1070.45       1048.57        12.81 o                         
   8  -4   3       1649.86       1624.63        23.69 o                         
   9  -4   3        225.05        236.82        15.10 o                         
  10  -4   3        175.02        183.28        11.30 o                         
  11  -4   3         58.87         68.61        11.73 o                         
  12  -4   3         12.45          2.92        11.48 o                         
  13  -4   3          2.79         11.40        17.21 o                         
  14  -4   3          4.62         11.45        19.80 o                         
 -12  -3   3          0.01         55.33        17.64 o                         
 -11  -3   3        204.18        221.32        17.51 o                         
 -10  -3   3         80.23         70.92        12.57 o                         
  -9  -3   3          2.70         -8.67         8.67 o                         
  -8  -3   3        216.63        194.63        10.06 o                         
  -7  -3   3       1107.49       1150.25        17.53 o                         
  -6  -3   3        100.60        127.45         7.35 o                         
  -5  -3   3        232.79        236.41         6.75 o                         
  -4  -3   3        642.84        744.31        10.57 o                         
  -3  -3   3          0.40          1.42         3.07 o                         
  -2  -3   3       5502.12       5404.31        34.91 o                         
  -1  -3   3        680.95        702.04         8.19 o                         
   0  -3   3        638.78        680.41         7.40 o                         
   1  -3   3       1019.38        993.00        14.03 o                         
   2  -3   3       6198.66       6346.36        50.60 o                         
   3  -3   3       6437.03       6428.82        37.79 o                         
   4  -3   3       1901.10       1937.31        13.59 o                         
   5  -3   3       4253.30       4161.68        24.94 o                         
   6  -3   3        776.89        755.87         8.26 o                         
   7  -3   3         89.14         94.45         5.55 o                         
   8  -3   3        928.93        936.98        14.90 o                         
   9  -3   3        261.16        271.29        10.11 o                         
  10  -3   3        383.32        406.87        13.67 o                         
  11  -3   3         14.70         20.54        10.92 o                         
  12  -3   3        547.60        468.45        19.34 o                         
  13  -3   3        140.80        113.77        15.89 o                         
  14  -3   3         31.19        -20.94        20.94 o                         
 -12  -2   3        174.18        163.17        16.98 o                         
 -11  -2   3          4.06         11.65        12.53 o                         
 -10  -2   3         53.52         44.52        11.61 o                         
  -9  -2   3         82.38         85.14        10.22 o                         
  -8  -2   3         13.07         18.64         7.64 o                         
  -7  -2   3       2605.88       2616.27        25.96 o                         
  -6  -2   3        244.33        242.66         8.04 o                         
  -5  -2   3        143.32        175.51         6.39 o                         
  -4  -2   3       3673.80       3782.20        28.71 o                         
  -3  -2   3        771.17        734.15         7.98 o                         
  -2  -2   3       2382.36       2227.66        15.83 o                         
  -1  -2   3       1309.20       1291.02        11.82 o                         
   0  -2   3        123.04         98.25         4.27 o                         
   1  -2   3        356.81        368.62         7.06 o                         
   2  -2   3      20305.61      20317.83       132.10 o                         
   3  -2   3       3168.75       3164.49        21.62 o                         
   4  -2   3       4100.59       3915.51        23.11 o                         
   5  -2   3       2322.46       2201.41        14.84 o                         
   6  -2   3          3.78          4.93         3.20 o                         
   7  -2   3       1018.50       1030.89        13.13 o                         
   8  -2   3          0.47         -0.38         6.18 o                         
   9  -2   3        940.27        976.15        16.62 o                         
  10  -2   3         19.71         28.25         9.67 o                         
  11  -2   3        276.53        310.57        15.44 o                         
  12  -2   3         93.61         73.39        15.77 o                         
  13  -2   3         21.46         -2.37        17.16 o                         
 -13  -1   3          2.35         -8.16        17.07 o                         
 -12  -1   3          2.87          0.20        14.03 o                         
 -11  -1   3        110.71        120.80        17.27 o                         
 -10  -1   3        118.84        138.95        13.48 o                         
  -9  -1   3          0.46         -7.20         7.20 o                         
  -8  -1   3        275.98        271.14         9.86 o                         
  -7  -1   3        291.82        342.41         9.19 o                         
  -6  -1   3        326.47        310.29         8.46 o                         
  -5  -1   3          5.15          8.45         3.24 o                         
  -4  -1   3        821.69        818.94         8.76 o                         
  -3  -1   3       1821.91       1722.68        13.29 o                         
  -2  -1   3          0.67          2.63         2.75 o                         
  -1  -1   3       9942.40       9815.07       106.95 o                         
   0  -1   3        766.92        867.57        12.31 o                         
   1  -1   3        846.65        892.48        14.43 o                         
   2  -1   3       4519.93       4842.45        48.46 o                         
   3  -1   3       2215.30       2124.42        17.22 o                         
   4  -1   3       2454.47       2298.33        14.98 o                         
   5  -1   3          0.18          4.03         2.43 o                         
   6  -1   3       1112.70       1215.01        10.81 o                         
   7  -1   3        201.03        215.02         7.32 o                         
   8  -1   3       1514.20       1544.38        19.74 o                         
   9  -1   3        167.49        201.70        11.02 o                         
  10  -1   3        129.22        139.66        10.81 o                         
  11  -1   3         49.27         58.38        11.66 o                         
  12  -1   3          4.44          6.96        14.32 o                         
  13  -1   3         88.56         86.29        33.22 o                         
 -13   0   3          2.81        -12.87        12.87 o                         
 -12   0   3        106.93        131.31        14.44 o                         
 -11   0   3        916.55        928.98        21.97 o                         
 -10   0   3        136.90        127.77        15.32 o                         
  -9   0   3         47.76         53.17         9.17 o                         
  -8   0   3         87.32         92.81         6.51 o                         
  -7   0   3         96.21        109.96         5.78 o                         
  -6   0   3       1498.07       1435.59        13.67 o                         
  -5   0   3        162.22        172.90         4.25 o                         
  -4   0   3       1863.30       1656.61        12.22 o                         
  -3   0   3       1561.13       1507.97        11.73 o                         
  -2   0   3        670.54        680.31        16.41 o                         
  -1   0   3       1033.92        965.32        16.30 o                         
   0   0   3      13199.53      13877.41       214.75 o                         
   1   0   3        668.48        623.12        14.43 o                         
   2   0   3        264.74        309.43         5.52 o                         
   3   0   3       2215.53       2182.00        15.52 o                         
   4   0   3        655.11        627.97         6.70 o                         
   5   0   3        190.27        185.15         4.28 o                         
   6   0   3       1216.14       1224.23        12.36 o                         
   7   0   3        195.93        219.89         8.24 o                         
   8   0   3       2555.93       2646.60        26.60 o                         
   9   0   3        503.95        495.48        14.78 o                         
  10   0   3        622.86        645.37        18.37 o                         
  11   0   3         35.47         36.10        12.11 o                         
  12   0   3         29.46         33.39        15.55 o                         
  13   0   3         16.36        -14.58        26.14 o                         
 -14   1   3         19.39          0.26        17.98 o                         
 -13   1   3         13.33          4.94        15.29 o                         
 -12   1   3        167.01        152.77        14.79 o                         
 -11   1   3        292.17        334.05        19.90 o                         
 -10   1   3        166.43        165.78        11.79 o                         
  -9   1   3       1477.63       1481.40        21.33 o                         
  -8   1   3         23.02         35.58         5.77 o                         
  -7   1   3        630.84        600.38         9.15 o                         
  -6   1   3         10.74         12.69         1.94 o                         
  -5   1   3       2485.62       2336.69        16.76 o                         
  -4   1   3       2669.00       2653.76        17.95 o                         
  -3   1   3        412.53        399.91         6.81 o                         
  -2   1   3       2347.63       2129.62        27.31 o                         
  -1   1   3       4133.81       4173.67        48.25 o                         
   0   1   3       3087.88       3070.81        33.18 o                         
   1   1   3        107.54        145.02         3.95 o                         
   2   1   3        204.03        215.66         4.87 o                         
   3   1   3       1401.46       1326.65        10.78 o                         
   4   1   3        549.10        558.06         6.77 o                         
   5   1   3       1356.32       1372.29        12.43 o                         
   6   1   3        961.55        929.35        14.24 o                         
   7   1   3        669.75        707.08        13.77 o                         
   8   1   3        707.17        732.85        14.96 o                         
   9   1   3        323.50        309.61        19.20 o                         
  10   1   3        161.78        192.86        14.11 o                         
  11   1   3        116.33        132.10        16.11 o                         
  12   1   3         36.82         33.02        15.08 o                         
 -14   2   3         44.63         28.81        16.09 o                         
 -13   2   3         65.57         59.53        14.46 o                         
 -12   2   3        934.11        906.55        36.79 o                         
 -11   2   3          0.15         -9.07         9.27 o                         
 -10   2   3        283.79        302.51        12.02 o                         
  -9   2   3       1187.51       1185.96        18.85 o                         
  -8   2   3        160.38        179.58         7.76 o                         
  -7   2   3        867.70        845.36        13.34 o                         
  -6   2   3       1033.16        991.87         9.60 o                         
  -5   2   3       3068.04       3072.37        20.03 o                         
  -4   2   3       1219.13       1176.08         9.74 o                         
  -3   2   3       3314.75       3320.17        31.28 o                         
  -2   2   3          0.05          3.66         3.61 o                         
  -1   2   3      11736.62      11775.82       127.73 o                         
   0   2   3       2839.93       2699.88        21.76 o                         
   1   2   3        350.23        322.05         6.19 o                         
   2   2   3        116.95        104.59         3.42 o                         
   3   2   3        268.68        290.86         5.17 o                         
   4   2   3       2104.75       2075.59        15.32 o                         
   5   2   3         79.95         85.85         5.28 o                         
   6   2   3       1327.61       1342.93        17.65 o                         
   7   2   3        496.02        490.24        13.54 o                         
   8   2   3         88.98         88.16         9.59 o                         
   9   2   3          2.41          4.92         9.09 o                         
  10   2   3        482.75        494.37        22.06 o                         
  11   2   3         84.94         84.21        16.95 o                         
  12   2   3         30.07         41.34        14.52 o                         
 -14   3   3         49.03         42.57        14.86 o                         
 -13   3   3        334.79        309.91        17.95 o                         
 -12   3   3        203.17        223.21        17.65 o                         
 -11   3   3        404.18        408.57        15.44 o                         
 -10   3   3         73.12         96.66         9.32 o                         
  -9   3   3        266.28        298.96        12.98 o                         
  -8   3   3        516.79        535.85        12.10 o                         
  -7   3   3        712.29        740.75        12.97 o                         
  -6   3   3          7.68         11.26         2.80 o                         
  -5   3   3        174.88        202.97         4.28 o                         
  -4   3   3          6.39         14.02         2.60 o                         
  -3   3   3        627.31        651.63         9.53 o                         
  -2   3   3        138.67        142.17         4.13 o                         
  -1   3   3       7445.27       7335.20        49.25 o                         
   0   3   3        483.43        531.20         6.55 o                         
   1   3   3        877.16        872.03         7.93 o                         
   2   3   3         25.62         46.79         3.11 o                         
   3   3   3        519.96        534.47         6.87 o                         
   4   3   3       1906.80       1887.70        15.92 o                         
   5   3   3        777.72        763.29        13.03 o                         
   6   3   3        105.73         95.62         8.33 o                         
   7   3   3        115.63        117.77         8.79 o                         
   8   3   3         63.40         62.56        10.15 o                         
   9   3   3          2.76        -11.06        11.06 o                         
  10   3   3        523.60        537.08        21.43 o                         
  11   3   3          4.51          6.62        18.03 o                         
 -14   4   3        274.18        268.90        19.33 o                         
 -13   4   3         53.06         28.68        14.49 o                         
 -12   4   3         22.94         13.58        13.02 o                         
 -11   4   3         83.57        104.88        11.23 o                         
 -10   4   3        313.28        323.23        15.00 o                         
  -9   4   3        993.69       1017.33        20.08 o                         
  -8   4   3         56.37         59.36         6.67 o                         
  -7   4   3        554.70        540.37         7.69 o                         
  -6   4   3        560.89        558.54         9.69 o                         
  -5   4   3        508.17        408.71         5.76 o                         
  -4   4   3          2.71          6.54         2.60 o                         
  -3   4   3         61.86         72.20         2.94 o                         
  -2   4   3       4271.49       4341.07        27.52 o                         
  -1   4   3        474.87        449.97         6.17 o                         
   0   4   3        891.79        876.38         8.86 o                         
   1   4   3         23.30         20.19         3.08 o                         
   2   4   3        246.27        239.56         6.55 o                         
   3   4   3       2107.67       2070.66        17.59 o                         
   4   4   3          3.27         -0.39         4.77 o                         
   5   4   3       1302.19       1280.40        17.58 o                         
   6   4   3        119.69        128.70         9.99 o                         
   7   4   3          3.47         -3.41         7.51 o                         
   8   4   3        157.01        161.05        13.91 o                         
   9   4   3        319.61        284.29        16.27 o                         
  10   4   3        237.97        226.22        16.81 o                         
  11   4   3         44.29         31.38        16.82 o                         
 -14   5   3          1.10        -13.30        13.30 o                         
 -13   5   3          7.06        -13.05        13.53 o                         
 -12   5   3          3.42          3.46        11.47 o                         
 -11   5   3          1.17         -2.25        12.50 o                         
 -10   5   3       1383.21       1372.04        24.30 o                         
  -9   5   3        103.39        124.37         9.76 o                         
  -8   5   3         96.88         94.35         6.21 o                         
  -7   5   3        222.24        220.67         6.11 o                         
  -6   5   3        197.84        198.81         4.67 o                         
  -5   5   3       4468.89       4342.24        26.01 o                         
  -4   5   3        375.59        318.86         5.07 o                         
  -3   5   3         72.62         68.93         3.02 o                         
  -2   5   3       1237.84       1539.77        11.74 o                         
  -1   5   3        136.43        143.97         4.88 o                         
   0   5   3          7.40          8.64         3.26 o                         
   1   5   3       2804.56       2754.98        18.25 o                         
   2   5   3       1886.14       1795.03        14.47 o                         
   3   5   3        219.34        229.10         8.21 o                         
   4   5   3        234.65        227.32         8.71 o                         
   5   5   3         28.45         32.05         7.62 o                         
   6   5   3         60.09         81.84         8.77 o                         
   7   5   3          8.72          8.05         8.76 o                         
   8   5   3         67.63         83.31        17.97 o                         
   9   5   3        253.69        242.05        16.69 o                         
  10   5   3         60.54         21.17        15.07 o                         
 -15   6   3         27.09         26.99        16.21 o                         
 -14   6   3         25.67         28.30        15.39 o                         
 -13   6   3          9.22         -0.42        12.82 o                         
 -12   6   3          0.62        -11.25        11.25 o                         
 -11   6   3         23.31         22.40        11.13 o                         
 -10   6   3        451.65        469.28        17.95 o                         
  -9   6   3        177.22        186.37        10.27 o                         
  -8   6   3        101.20        117.99         8.19 o                         
  -7   6   3        354.71        352.19         7.90 o                         
  -6   6   3       1237.88       1191.44        11.14 o                         
  -5   6   3         79.30         81.04         3.53 o                         
  -4   6   3       3033.58       3013.22        22.18 o                         
  -3   6   3          3.45          5.25         2.26 o                         
  -2   6   3        283.62        355.20         5.69 o                         
  -1   6   3         66.59         65.99         3.56 o                         
   0   6   3        603.98        665.50         8.52 o                         
   1   6   3       2566.62       2481.80        18.53 o                         
   2   6   3       1092.31       1091.67        12.01 o                         
   3   6   3         76.28         63.39         5.67 o                         
   4   6   3        138.35        147.91         8.67 o                         
   5   6   3        170.88        181.81        10.06 o                         
   6   6   3        302.51        278.79        13.61 o                         
   7   6   3         64.89         57.35        10.23 o                         
   8   6   3          2.58          5.17        11.58 o                         
   9   6   3         82.81         80.91        16.59 o                         
  10   6   3         10.42         19.06        17.94 o                         
 -15   7   3         15.02         -4.10        15.81 o                         
 -14   7   3        383.23        354.14        19.31 o                         
 -13   7   3         73.71        112.86        19.02 o                         
 -12   7   3         49.74         36.53        13.36 o                         
 -11   7   3        308.76        328.14        17.19 o                         
 -10   7   3         54.96         52.55        11.91 o                         
  -9   7   3         80.20         99.12         8.47 o                         
  -8   7   3        373.16        381.08        10.68 o                         
  -7   7   3        443.06        411.80         9.21 o                         
  -6   7   3        625.43        586.97         9.68 o                         
  -5   7   3        568.03        536.28         9.90 o                         
  -4   7   3        423.75        442.30         8.08 o                         
  -3   7   3        715.46        686.78         7.72 o                         
  -2   7   3         19.98         22.17         3.54 o                         
  -1   7   3        100.61        105.70         4.69 o                         
   0   7   3       3836.48       3783.82        31.73 o                         
   1   7   3       2682.67       2571.75        22.04 o                         
   2   7   3          4.63         -3.90         5.39 o                         
   3   7   3         87.29        102.98         8.04 o                         
   4   7   3        141.02        134.73         9.30 o                         
   5   7   3        597.47        600.91        17.56 o                         
   6   7   3        103.45        119.79        10.88 o                         
   7   7   3        168.44        176.07        12.81 o                         
   8   7   3          0.11          2.03        12.47 o                         
   9   7   3          9.47         -8.01        14.09 o                         
 -15   8   3        210.91        206.51        19.69 o                         
 -14   8   3        126.37        121.39        15.29 o                         
 -13   8   3        440.94        430.54        23.72 o                         
 -12   8   3          2.91         10.68        11.59 o                         
 -11   8   3         66.15         54.04        12.68 o                         
 -10   8   3        496.72        528.79        14.94 o                         
  -9   8   3         38.21         27.62         8.39 o                         
  -8   8   3       3906.51       3851.25        38.34 o                         
  -7   8   3        137.31        111.60         7.34 o                         
  -6   8   3         26.33         22.44         5.97 o                         
  -5   8   3        343.49        320.69         9.13 o                         
  -4   8   3         31.65         40.39         5.03 o                         
  -3   8   3       1754.92       1706.35        18.69 o                         
  -2   8   3        227.84        257.70         9.77 o                         
  -1   8   3         24.69         32.43         5.50 o                         
   0   8   3        596.64        598.54        10.28 o                         
   1   8   3        557.79        532.38        11.15 o                         
   2   8   3        355.56        387.50        10.60 o                         
   3   8   3        348.85        373.14        13.58 o                         
   4   8   3        501.09        500.33        14.80 o                         
   5   8   3        535.44        590.22        16.61 o                         
   6   8   3        350.80        367.23        16.65 o                         
   7   8   3         21.12         -0.07        11.41 o                         
   8   8   3         70.74         71.51        14.97 o                         
 -14   9   3          0.64          9.34        14.75 o                         
 -13   9   3        176.23        193.57        25.91 o                         
 -12   9   3         13.16          8.61        13.43 o                         
 -11   9   3          2.20          6.27        15.04 o                         
 -10   9   3          4.98          1.43        10.22 o                         
  -9   9   3       1051.00       1069.41        20.10 o                         
  -8   9   3        285.21        285.28        12.45 o                         
  -7   9   3        102.50         84.97        14.11 o                         
  -6   9   3         22.42         14.70         6.58 o                         
  -5   9   3         28.82         12.40         7.33 o                         
  -4   9   3       1582.69       1483.83        22.42 o                         
  -3   9   3        497.32        477.83        14.06 o                         
  -2   9   3         31.94         34.16         7.37 o                         
  -1   9   3        358.10        383.77        10.95 o                         
   0   9   3         27.78         26.84         6.54 o                         
   1   9   3        584.07        616.49        13.36 o                         
   2   9   3         11.46         14.68         8.81 o                         
   3   9   3        240.46        256.58        12.04 o                         
   4   9   3        348.54        362.66        14.09 o                         
   5   9   3         70.51         89.72        11.57 o                         
   6   9   3        125.39        131.44        13.85 o                         
   7   9   3         65.17         79.72        13.68 o                         
 -14  10   3         66.61         46.51        25.10 o                         
 -13  10   3         16.64         10.98        15.97 o                         
 -12  10   3        507.31        475.78        22.68 o                         
 -11  10   3        862.78        874.69        21.59 o                         
 -10  10   3         42.02         38.08        10.63 o                         
  -9  10   3         71.25         84.41        10.13 o                         
  -8  10   3        154.60        179.23        11.37 o                         
  -7  10   3         39.09         51.48         7.62 o                         
  -6  10   3         30.61         19.00         8.69 o                         
  -5  10   3        663.02        618.81        15.42 o                         
  -4  10   3       1939.80       1875.04        23.54 o                         
  -3  10   3        507.94        495.22        12.99 o                         
  -2  10   3        260.94        289.62        12.09 o                         
  -1  10   3          9.59         12.75         6.66 o                         
   0  10   3        108.97        109.55         9.58 o                         
   1  10   3        270.97        272.63        10.23 o                         
   2  10   3        918.44        947.08        21.07 o                         
   3  10   3        772.40        803.13        22.54 o                         
   4  10   3        116.20         90.83        12.74 o                         
   5  10   3          4.17         -4.87        12.77 o                         
   6  10   3         32.85         41.26        14.23 o                         
 -14  11   3        170.04        178.14        20.66 o                         
 -13  11   3         43.55         59.43        17.63 o                         
 -12  11   3         84.34         76.28        19.39 o                         
 -11  11   3          5.98        -10.21        10.21 o                         
 -10  11   3        168.99        169.25        14.06 o                         
  -9  11   3        555.92        579.29        21.82 o                         
  -8  11   3        979.23        987.24        22.56 o                         
  -7  11   3         42.05         41.74        10.60 o                         
  -6  11   3         80.87         89.61        10.41 o                         
  -5  11   3        427.38        512.88        17.75 o                         
  -4  11   3         64.83         73.33         9.34 o                         
  -3  11   3       1738.04       1705.92        23.66 o                         
  -2  11   3         17.41         22.69         7.98 o                         
  -1  11   3        994.81       1052.07        18.24 o                         
   0  11   3          9.27          4.57         7.19 o                         
   1  11   3         19.45         24.54         8.72 o                         
   2  11   3        686.98        640.19        18.87 o                         
   3  11   3          1.35         -2.06        12.68 o                         
   4  11   3         10.31          6.71        14.50 o                         
   5  11   3         13.27         11.45        13.58 o                         
 -14  12   3          0.13         -7.28        14.75 o                         
 -13  12   3        211.50        192.96        35.61 o                         
 -12  12   3          2.20        -12.23        14.17 o                         
 -11  12   3          1.30        -10.13        11.17 o                         
 -10  12   3         31.01         45.60        12.69 o                         
  -9  12   3          0.87        -11.25        11.25 o                         
  -8  12   3        306.28        329.18        15.52 o                         
  -7  12   3        395.34        410.82        15.56 o                         
  -6  12   3        728.03        746.33        18.98 o                         
  -5  12   3         43.06         68.51         9.61 o                         
  -4  12   3         19.74         31.75         9.22 o                         
  -3  12   3         26.51         20.11         8.85 o                         
  -2  12   3        844.67        822.82        16.88 o                         
  -1  12   3        114.03         94.48         9.61 o                         
   0  12   3         93.72         98.01        11.50 o                         
   1  12   3        164.71        167.50        16.52 o                         
   2  12   3         27.16         39.31        12.50 o                         
   3  12   3        124.63        137.33        15.34 o                         
   4  12   3          4.97          6.91        13.45 o                         
 -13  13   3        179.97        184.65        20.99 o                         
 -12  13   3        150.08        139.63        14.69 o                         
 -11  13   3         78.08         73.24        15.78 o                         
 -10  13   3          3.93         -0.87        11.63 o                         
  -9  13   3         20.93         15.66        12.22 o                         
  -8  13   3        182.46        178.63        13.71 o                         
  -7  13   3       1003.52       1015.98        22.89 o                         
  -6  13   3          3.22          1.49         9.67 o                         
  -5  13   3         22.69         13.00         8.89 o                         
  -4  13   3         86.78         97.27        11.52 o                         
  -3  13   3         38.25         30.94         9.94 o                         
  -2  13   3        279.41        286.09        13.68 o                         
  -1  13   3         16.28         37.49        11.18 o                         
   0  13   3         11.19         10.33        11.74 o                         
   1  13   3        140.13        185.93        22.61 o                         
   2  13   3         50.47         61.50        13.95 o                         
   3  13   3        107.68         62.28        19.91 o                         
 -13  14   3          1.32          8.64        15.60 o                         
 -12  14   3        199.78        196.59        17.10 o                         
 -11  14   3          2.40        -11.50        13.27 o                         
 -10  14   3        151.25        162.29        15.09 o                         
  -9  14   3          3.22         11.23        12.97 o                         
  -8  14   3        132.90        108.34        12.14 o                         
  -7  14   3         17.36         18.10        11.47 o                         
  -6  14   3          2.24         -3.42        10.17 o                         
  -5  14   3         62.57         59.81        10.88 o                         
  -4  14   3          7.61         13.38        10.16 o                         
  -3  14   3        503.69        492.28        21.24 o                         
  -2  14   3        164.88        150.02        13.20 o                         
  -1  14   3        162.21        147.04        14.69 o                         
   0  14   3          5.62         19.73        14.47 o                         
   1  14   3          5.03         21.56        13.54 o                         
   2  14   3        456.49        449.76        23.48 o                         
 -12  15   3         23.79         34.66        15.75 o                         
 -11  15   3         49.71         68.90        18.18 o                         
 -10  15   3         75.99         77.15        15.06 o                         
  -9  15   3         65.45         66.73        16.19 o                         
  -8  15   3        185.72        195.63        15.07 o                         
  -7  15   3        530.69        527.81        19.42 o                         
  -6  15   3        162.18        168.54        13.50 o                         
  -5  15   3        156.32        179.68        16.03 o                         
  -4  15   3         30.20         17.52        11.90 o                         
  -3  15   3        338.57        318.91        17.87 o                         
  -2  15   3         25.91         19.92        15.63 o                         
  -1  15   3         15.03         11.73        13.87 o                         
   0  15   3         30.68         35.27        13.04 o                         
 -10  16   3         10.63         18.51        14.40 o                         
  -9  16   3         19.41         18.52        15.16 o                         
  -8  16   3         84.27         60.24        13.75 o                         
  -7  16   3        102.76         98.36        15.45 o                         
  -6  16   3         30.12         24.96        12.89 o                         
  -5  16   3        644.18        650.99        23.15 o                         
  -4  16   3         22.11         14.77        14.74 o                         
  -3  16   3         24.04         18.40        13.88 o                         
  -2  16   3        222.05        198.93        17.42 o                         
  -7  17   3        112.07         96.90        17.15 o                         
  -6  17   3          5.87         -7.13        11.94 o                         
   4 -17   4          0.60         -9.30        15.32 o                         
   5 -17   4         97.48         67.86        20.21 o                         
   6 -17   4         22.84         12.75        16.07 o                         
   7 -17   4          1.46         -7.29        15.73 o                         
   8 -17   4         66.78         27.17        18.69 o                         
   1 -16   4          7.34         20.76        19.57 o                         
   2 -16   4         21.62         11.44        18.57 o                         
   3 -16   4        220.36        201.64        18.48 o                         
   4 -16   4        144.14        132.64        17.18 o                         
   5 -16   4         16.06         11.70        15.16 o                         
   6 -16   4        175.25        160.06        18.14 o                         
   7 -16   4         70.74         45.61        16.09 o                         
   8 -16   4         25.16         16.94        17.45 o                         
   9 -16   4         65.78         41.47        16.30 o                         
  10 -16   4         81.08         65.29        17.81 o                         
  -1 -15   4        311.14        316.02        22.40 o                         
   0 -15   4         20.05         31.83        13.59 o                         
   1 -15   4          4.37         -5.39        13.61 o                         
   2 -15   4          4.07         11.15        12.17 o                         
   3 -15   4          4.88        -10.91        10.91 o                         
   4 -15   4        364.42        314.13        17.87 o                         
   5 -15   4          5.91          9.25        14.39 o                         
   6 -15   4        154.60        159.85        16.27 o                         
   7 -15   4          9.72          5.34        17.45 o                         
   8 -15   4         43.72         61.20        15.74 o                         
   9 -15   4        107.98         78.92        16.44 o                         
  10 -15   4        234.58        239.25        27.07 o                         
  11 -15   4          1.82          6.82        13.22 o                         
  -3 -14   4         11.92         16.42        15.29 o                         
  -2 -14   4         21.87         21.98        13.76 o                         
  -1 -14   4         82.19         78.78        13.14 o                         
   0 -14   4         13.90         36.23        12.86 o                         
   1 -14   4         43.73         56.32        17.53 o                         
   2 -14   4         20.40         23.19        10.82 o                         
   3 -14   4        167.87        165.50        16.75 o                         
   4 -14   4         83.15         80.96        13.08 o                         
   5 -14   4         57.71         35.96        11.72 o                         
   6 -14   4         21.28         10.51        11.18 o                         
   7 -14   4         62.94         71.80        12.94 o                         
   8 -14   4        187.61        169.65        14.85 o                         
   9 -14   4          1.21         -5.74        12.22 o                         
  10 -14   4        471.08        422.72        19.66 o                         
  11 -14   4         21.52         13.48        13.24 o                         
  12 -14   4         54.35         44.19        14.31 o                         
  -4 -13   4         33.77         54.00        16.22 o                         
  -3 -13   4         76.86         71.44        16.00 o                         
  -2 -13   4         68.50         89.45        14.81 o                         
  -1 -13   4          5.94         15.70        13.30 o                         
   0 -13   4        390.19        402.67        28.45 o                         
   1 -13   4        103.58        106.05        10.99 o                         
   2 -13   4        208.17        210.64        13.07 o                         
   3 -13   4        695.79        696.40        18.81 o                         
   4 -13   4        429.39        399.95        16.80 o                         
   5 -13   4        498.41        498.19        16.73 o                         
   6 -13   4         34.18         26.02         9.55 o                         
   7 -13   4        128.76        154.48        12.39 o                         
   8 -13   4          1.66         -2.07        14.06 o                         
   9 -13   4        307.48        292.40        17.65 o                         
  10 -13   4        153.69        147.51        14.95 o                         
  11 -13   4        205.88        202.87        17.87 o                         
  12 -13   4         10.93         36.01        13.71 o                         
  13 -13   4        112.39         98.94        17.36 o                         
  -5 -12   4        209.88        222.31        16.97 o                         
  -4 -12   4         54.75         37.99        13.75 o                         
  -3 -12   4        357.81        342.32        17.71 o                         
  -2 -12   4          1.49         15.41        15.10 o                         
  -1 -12   4        366.90        352.00        20.15 o                         
   0 -12   4        132.00        130.03        11.93 o                         
   1 -12   4        888.21        875.26        20.33 o                         
   2 -12   4        212.45        227.41        11.48 o                         
   3 -12   4        186.69        182.09        10.98 o                         
   4 -12   4         41.10         30.71         7.77 o                         
   5 -12   4          3.76         -2.77         9.64 o                         
   6 -12   4       1414.63       1415.03        22.32 o                         
   7 -12   4         17.92          7.58         9.02 o                         
   8 -12   4        179.13        164.58        12.04 o                         
   9 -12   4         42.20         22.30        10.75 o                         
  10 -12   4         21.58         35.02        12.75 o                         
  11 -12   4         36.16         42.43        13.01 o                         
  12 -12   4         68.34         74.66        13.60 o                         
  13 -12   4         20.42        -10.51        14.32 o                         
  -6 -11   4        172.90        170.73        24.19 o                         
  -5 -11   4          4.36          1.72        13.53 o                         
  -4 -11   4        312.53        322.44        17.63 o                         
  -3 -11   4          2.69          6.60        10.92 o                         
  -2 -11   4         85.76        101.84        11.01 o                         
  -1 -11   4       1092.03       1115.70        24.07 o                         
   0 -11   4        478.89        489.32        13.89 o                         
   1 -11   4       1438.59       1409.43        22.83 o                         
   2 -11   4         95.64         96.17         8.24 o                         
   3 -11   4        804.10        790.50        14.91 o                         
   4 -11   4          5.24         13.91         6.75 o                         
   5 -11   4        717.95        696.27        15.71 o                         
   6 -11   4        457.64        491.67        13.13 o                         
   7 -11   4        302.13        327.48        13.76 o                         
   8 -11   4          9.43         -2.60         8.03 o                         
   9 -11   4          4.65         18.00         8.65 o                         
  10 -11   4        370.22        364.70        14.69 o                         
  11 -11   4          2.87         -0.31        10.92 o                         
  12 -11   4        204.38        200.02        15.35 o                         
  13 -11   4         12.75         20.97        14.98 o                         
  14 -11   4         16.32         69.05        41.43 o                         
  -7 -10   4        417.55        361.61        18.69 o                         
  -6 -10   4        313.43        313.79        18.71 o                         
  -5 -10   4          3.98         10.26        12.67 o                         
  -4 -10   4          6.59         10.41         9.73 o                         
  -3 -10   4        817.71        870.44        23.22 o                         
  -2 -10   4         35.19         35.07         9.10 o                         
  -1 -10   4          2.96          4.67         7.36 o                         
   0 -10   4        942.30        948.08        15.51 o                         
   1 -10   4        785.46        785.81        14.45 o                         
   2 -10   4        245.67        261.74         8.79 o                         
   3 -10   4        577.32        557.24        11.02 o                         
   4 -10   4        168.70        172.58         7.55 o                         
   5 -10   4        644.21        679.82        13.87 o                         
   6 -10   4          6.66         17.45         6.75 o                         
   7 -10   4        234.58        258.66        10.99 o                         
   8 -10   4         22.03         19.36         8.42 o                         
   9 -10   4         13.43         25.35         8.81 o                         
  10 -10   4        414.28        429.33        14.72 o                         
  11 -10   4        402.54        407.91        17.52 o                         
  12 -10   4         80.28         82.68        15.22 o                         
  13 -10   4         59.32         62.37        18.10 o                         
  14 -10   4          7.39         -0.01        13.99 o                         
  -8  -9   4        352.13        334.45        18.59 o                         
  -7  -9   4          1.87        -10.75        10.75 o                         
  -6  -9   4          2.78         29.23        11.43 o                         
  -5  -9   4        182.21        201.95        13.57 o                         
  -4  -9   4        418.54        477.92        16.45 o                         
  -3  -9   4       1108.43       1034.23        20.12 o                         
  -2  -9   4          3.79          5.17         8.10 o                         
  -1  -9   4         43.60         48.64         6.65 o                         
   0  -9   4         99.28        101.69         6.99 o                         
   1  -9   4        755.23        731.10        11.18 o                         
   2  -9   4        472.05        480.61         9.28 o                         
   3  -9   4        384.63        378.82         7.93 o                         
   4  -9   4       1181.84       1148.24        13.27 o                         
   5  -9   4       1656.62       1599.05        17.60 o                         
   6  -9   4       1478.49       1512.94        24.16 o                         
   7  -9   4        180.61        190.85        11.74 o                         
   8  -9   4        447.76        462.74        13.22 o                         
   9  -9   4        291.96        302.86        11.43 o                         
  10  -9   4         60.22         49.25         9.79 o                         
  11  -9   4        136.22        192.08        12.96 o                         
  12  -9   4         31.01         21.58        12.68 o                         
  13  -9   4         71.36         61.28        14.98 o                         
  14  -9   4          8.32         25.49        17.58 o                         
  -9  -8   4        111.18         74.80        16.96 o                         
  -8  -8   4         18.52         51.96        13.30 o                         
  -7  -8   4         41.16         61.47        12.82 o                         
  -6  -8   4         30.89         12.99        12.02 o                         
  -5  -8   4         84.41         89.50        11.94 o                         
  -4  -8   4       1520.34       1590.56        25.01 o                         
  -3  -8   4          0.99          8.06         7.42 o                         
  -2  -8   4         54.03         52.11         6.81 o                         
  -1  -8   4         81.27         77.04         5.24 o                         
   0  -8   4          2.66          6.38         4.21 o                         
   1  -8   4       2929.76       2766.65        20.51 o                         
   2  -8   4        216.83        215.04         5.49 o                         
   3  -8   4        800.38        785.21         9.68 o                         
   4  -8   4        591.58        625.65         9.03 o                         
   5  -8   4       1577.16       1451.53        15.66 o                         
   6  -8   4        664.57        634.63        11.89 o                         
   7  -8   4        853.49        892.20        14.07 o                         
   8  -8   4        374.83        416.56        13.96 o                         
   9  -8   4        319.03        337.45        11.49 o                         
  10  -8   4         22.18         35.58         8.24 o                         
  11  -8   4        167.87        187.45        12.92 o                         
  12  -8   4        133.71        105.10        14.68 o                         
  13  -8   4         42.90         48.47        15.53 o                         
  14  -8   4        224.80        202.04        23.36 o                         
 -10  -7   4          0.87         -2.03        18.15 o                         
  -9  -7   4         56.44         40.99        13.24 o                         
  -8  -7   4          8.72         -0.93        11.76 o                         
  -7  -7   4        322.64        351.87        14.15 o                         
  -6  -7   4          0.18         -2.73         8.73 o                         
  -5  -7   4        416.28        442.04        12.93 o                         
  -4  -7   4        927.50        940.59        15.53 o                         
  -3  -7   4         19.10         18.70         5.86 o                         
  -2  -7   4        166.28        189.90         6.38 o                         
  -1  -7   4         17.85         16.26         3.74 o                         
   0  -7   4        793.36        770.87         9.44 o                         
   1  -7   4        539.81        521.17         6.72 o                         
   2  -7   4       1691.92       1581.72        12.68 o                         
   3  -7   4       1118.41        985.11        10.64 o                         
   4  -7   4        610.55        571.13         7.22 o                         
   5  -7   4         30.23         41.44         3.85 o                         
   6  -7   4          0.82          5.32         4.72 o                         
   7  -7   4        109.03        125.04         7.23 o                         
   8  -7   4        117.24        119.62         7.44 o                         
   9  -7   4          2.75          2.21         7.53 o                         
  10  -7   4        141.36        147.83        15.24 o                         
  11  -7   4         81.20         94.41        11.96 o                         
  12  -7   4        201.27        203.73        15.80 o                         
  13  -7   4         76.20         72.92        16.15 o                         
  14  -7   4         17.17         20.22        15.80 o                         
 -10  -6   4         36.64         47.88        13.91 o                         
  -9  -6   4         31.60         38.27        15.21 o                         
  -8  -6   4       1117.18       1204.45        22.04 o                         
  -7  -6   4         20.02         25.77         8.21 o                         
  -6  -6   4        225.33        232.68        11.54 o                         
  -5  -6   4        676.52        701.67        17.96 o                         
  -4  -6   4        307.83        308.18         9.40 o                         
  -3  -6   4       1729.84       1665.53        17.70 o                         
  -2  -6   4        801.47        794.58        10.16 o                         
  -1  -6   4       1759.44       1719.49        14.37 o                         
   0  -6   4         54.96         44.62         3.76 o                         
   1  -6   4        790.65        712.28         7.77 o                         
   2  -6   4       2028.38       2051.24        14.42 o                         
   3  -6   4        314.37        295.60         4.63 o                         
   4  -6   4        820.34        841.81         8.56 o                         
   5  -6   4          0.87         -1.62         2.96 o                         
   6  -6   4       2144.36       2023.61        16.39 o                         
   7  -6   4        291.58        316.03         7.62 o                         
   8  -6   4          3.89         14.32         6.28 o                         
   9  -6   4        593.74        560.27        13.41 o                         
  10  -6   4          1.06         -9.90         9.90 o                         
  11  -6   4        466.78        473.81        18.55 o                         
  12  -6   4        102.75         86.78        13.87 o                         
  13  -6   4        446.55        477.77        23.10 o                         
  14  -6   4         12.10        -15.16        16.23 o                         
 -11  -5   4          8.59        -14.55        14.55 o                         
 -10  -5   4        127.64        117.22        17.67 o                         
  -9  -5   4        221.14        222.45        12.14 o                         
  -8  -5   4         58.13         58.41         9.31 o                         
  -7  -5   4        310.86        321.67        11.59 o                         
  -6  -5   4        603.46        610.10        13.85 o                         
  -5  -5   4          0.13          1.87         6.55 o                         
  -4  -5   4         42.37         59.80         5.09 o                         
  -3  -5   4        100.80        120.21         4.82 o                         
  -2  -5   4       5051.93       5081.09        34.33 o                         
  -1  -5   4        590.94        544.29         6.91 o                         
   0  -5   4        404.08        401.10         5.65 o                         
   1  -5   4        850.49        812.37         8.03 o                         
   2  -5   4        304.28        281.91         4.29 o                         
   3  -5   4       4593.04       4512.40        27.34 o                         
   4  -5   4       2558.26       2609.43        17.77 o                         
   5  -5   4         29.47         33.21         3.37 o                         
   6  -5   4       3155.54       3166.48        22.32 o                         
   7  -5   4        131.29        141.87         5.90 o                         
   8  -5   4        588.58        601.77        11.24 o                         
   9  -5   4        434.83        452.56        16.67 o                         
  10  -5   4         86.83         89.73         9.93 o                         
  11  -5   4         16.75         16.11        10.79 o                         
  12  -5   4         73.29         61.21        11.93 o                         
  13  -5   4          2.39          6.73        15.24 o                         
  14  -5   4         84.53         69.42        25.66 o                         
 -11  -4   4          1.70        -18.74        29.33 o                         
 -10  -4   4          1.82         -6.43        11.36 o                         
  -9  -4   4        367.20        390.47        14.49 o                         
  -8  -4   4        494.02        481.41        14.51 o                         
  -7  -4   4        586.83        604.97        14.66 o                         
  -6  -4   4        612.60        625.28        14.63 o                         
  -5  -4   4        144.72        171.00         7.99 o                         
  -4  -4   4        259.37        259.90         6.14 o                         
  -3  -4   4       1837.49       1814.12        15.24 o                         
  -2  -4   4       1154.57       1068.96         9.91 o                         
  -1  -4   4       1137.92       1183.49         9.59 o                         
   0  -4   4        103.48        132.38         3.75 o                         
   1  -4   4       1228.83       1220.99        10.43 o                         
   2  -4   4       4987.44       4904.11        29.79 o                         
   3  -4   4       2069.12       2089.11        13.51 o                         
   4  -4   4        572.90        717.33         7.38 o                         
   5  -4   4         93.22        116.38         3.91 o                         
   6  -4   4        115.51        110.70         4.36 o                         
   7  -4   4       1165.10       1144.19        13.02 o                         
   8  -4   4          0.31          0.72         6.52 o                         
   9  -4   4       1196.29       1229.41        19.52 o                         
  10  -4   4        229.36        233.98        11.77 o                         
  11  -4   4         41.58         39.95        10.56 o                         
  12  -4   4        383.56        374.11        20.21 o                         
  13  -4   4         25.95         24.06        14.05 o                         
  14  -4   4          1.59          3.90        21.32 o                         
 -12  -3   4         26.87         -3.39        16.33 o                         
 -11  -3   4        388.96        414.37        20.04 o                         
 -10  -3   4        350.45        375.24        15.88 o                         
  -9  -3   4        395.17        434.90        14.33 o                         
  -8  -3   4        121.03        144.68         9.97 o                         
  -7  -3   4          2.52         -0.43         7.42 o                         
  -6  -3   4       2523.91       2640.05        24.49 o                         
  -5  -3   4         83.94         86.96         6.81 o                         
  -4  -3   4          6.62          4.28         3.78 o                         
  -3  -3   4       4048.06       3812.37        25.37 o                         
  -2  -3   4        304.89        332.60         5.96 o                         
  -1  -3   4       1100.03       1110.45         9.12 o                         
   0  -3   4        484.53        474.11         5.52 o                         
   1  -3   4         76.25         76.85         3.37 o                         
   2  -3   4       7931.44       7828.11        45.19 o                         
   3  -3   4        815.68        922.90         8.50 o                         
   4  -3   4       6327.58       6292.53        37.70 o                         
   5  -3   4        168.10        217.00         4.62 o                         
   6  -3   4        111.49        115.56         4.39 o                         
   7  -3   4        638.43        644.17         9.93 o                         
   8  -3   4        905.00        913.31        14.46 o                         
   9  -3   4        818.64        809.78        14.57 o                         
  10  -3   4         18.82         22.56        10.65 o                         
  11  -3   4         53.75         51.99        12.60 o                         
  12  -3   4          5.25         -0.03        13.38 o                         
  13  -3   4        519.49        497.84        24.71 o                         
 -12  -2   4         87.40        111.24        17.94 o                         
 -11  -2   4        215.91        213.73        16.80 o                         
 -10  -2   4        132.70        139.16        12.58 o                         
  -9  -2   4          5.92          2.63         9.10 o                         
  -8  -2   4         19.72         17.03         7.43 o                         
  -7  -2   4       1771.17       1791.16        20.56 o                         
  -6  -2   4       1640.64       1598.58        17.16 o                         
  -5  -2   4         79.47         69.02         4.53 o                         
  -4  -2   4        548.03        622.56         7.90 o                         
  -3  -2   4       2244.70       2230.34        17.27 o                         
  -2  -2   4       1701.45       1636.17        13.04 o                         
  -1  -2   4        415.17        403.36         6.37 o                         
   0  -2   4       5696.95       5503.97        42.06 o                         
   1  -2   4       1755.90       1646.62        14.02 o                         
   2  -2   4        637.34        683.30         7.72 o                         
   3  -2   4       2197.75       2085.24        15.06 o                         
   4  -2   4        599.11        623.55         6.75 o                         
   5  -2   4          4.23          7.70         2.91 o                         
   6  -2   4       1668.19       1696.46        13.35 o                         
   7  -2   4        719.70        718.28        11.70 o                         
   8  -2   4       1440.31       1461.04        18.01 o                         
   9  -2   4          4.41         10.63         7.49 o                         
  10  -2   4         30.24         49.60         9.57 o                         
  11  -2   4         37.11         34.69        12.70 o                         
  12  -2   4         74.11         60.65        14.65 o                         
  13  -2   4        270.48        249.50        35.71 o                         
 -13  -1   4        123.89        143.74        18.70 o                         
 -12  -1   4         29.20         26.19        14.37 o                         
 -11  -1   4        310.00        316.20        19.62 o                         
 -10  -1   4         48.80         59.45        11.81 o                         
  -9  -1   4         36.07         25.01         8.29 o                         
  -8  -1   4         74.15         76.33         7.48 o                         
  -7  -1   4         17.53         16.81         5.91 o                         
  -6  -1   4        439.55        420.10         8.03 o                         
  -5  -1   4       1249.51       1137.10        10.81 o                         
  -4  -1   4        452.44        439.22         6.33 o                         
  -3  -1   4        298.26        313.12         5.30 o                         
  -2  -1   4       5133.31       5188.61        34.12 o                         
  -1  -1   4       1970.53       1996.77        19.49 o                         
   0  -1   4       8510.14       8494.12        70.35 o                         
   1  -1   4       1436.33       1440.56        12.83 o                         
   2  -1   4        470.83        555.66         6.18 o                         
   3  -1   4       1298.84       1265.22        10.06 o                         
   4  -1   4       3242.98       3103.61        18.72 o                         
   5  -1   4        359.23        371.64         5.16 o                         
   6  -1   4         70.95         82.09         5.11 o                         
   7  -1   4         40.03         53.72         5.73 o                         
   8  -1   4        866.15        881.71        15.99 o                         
   9  -1   4        229.55        211.94        11.30 o                         
  10  -1   4        140.43        139.89        12.22 o                         
  11  -1   4         36.32         43.09        11.71 o                         
  12  -1   4        264.17        225.57        18.55 o                         
  13  -1   4         44.12         62.02        22.81 o                         
 -13   0   4          2.49        -13.43        13.43 o                         
 -12   0   4        313.08        315.35        20.43 o                         
 -11   0   4          0.28          0.70        11.20 o                         
 -10   0   4          3.44         -9.72         9.72 o                         
  -9   0   4         21.37         29.47         7.44 o                         
  -8   0   4        460.23        498.20        11.28 o                         
  -7   0   4       3634.82       3484.80        34.17 o                         
  -6   0   4        422.82        401.25         6.44 o                         
  -5   0   4        466.03        470.01         6.20 o                         
  -4   0   4        168.14        208.13         4.65 o                         
  -3   0   4       1610.80       1461.87        11.46 o                         
  -2   0   4         12.74         23.65         3.36 o                         
  -1   0   4       7877.85       7796.07        99.90 o                         
   0   0   4       1561.16       1426.21        17.93 o                         
   1   0   4        322.92        319.72         6.00 o                         
   2   0   4         53.19         66.47         3.19 o                         
   3   0   4        121.99        126.99         3.64 o                         
   4   0   4       8497.64       8380.25        44.80 o                         
   5   0   4         54.86         63.31         3.49 o                         
   6   0   4         26.09         33.19         4.69 o                         
   7   0   4         73.04         81.78         6.30 o                         
   8   0   4         42.56         43.96         7.90 o                         
   9   0   4        229.27        245.05        11.77 o                         
  10   0   4         79.77         69.92        11.68 o                         
  11   0   4        217.03        184.88        15.03 o                         
  12   0   4        112.61        101.38        20.02 o                         
 -14   1   4         42.44         50.26        19.25 o                         
 -13   1   4        133.49        109.57        25.10 o                         
 -12   1   4         55.39         48.12        12.48 o                         
 -11   1   4        197.28        204.14        12.68 o                         
 -10   1   4        227.04        222.27        15.42 o                         
  -9   1   4        343.20        353.79        13.37 o                         
  -8   1   4       1009.01        958.19        18.08 o                         
  -7   1   4          6.30          4.25         4.14 o                         
  -6   1   4       1515.92       1430.80        11.20 o                         
  -5   1   4       2562.73       2457.91        16.38 o                         
  -4   1   4       2210.77       2294.82        17.34 o                         
  -3   1   4       2598.37       2403.22        18.45 o                         
  -2   1   4        197.50        218.03         5.84 o                         
  -1   1   4       4165.89       4122.04        48.47 o                         
   0   1   4        833.45        789.54         8.37 o                         
   1   1   4       1593.44       1685.97        11.94 o                         
   2   1   4          4.99          8.67         2.81 o                         
   3   1   4       1755.56       1617.52        11.84 o                         
   4   1   4       1108.02        998.89         9.24 o                         
   5   1   4        465.75        478.34         8.22 o                         
   6   1   4        314.27        356.09         9.80 o                         
   7   1   4         48.37         52.25         8.44 o                         
   8   1   4        655.76        626.98        14.10 o                         
   9   1   4         14.98         -0.07        10.05 o                         
  10   1   4        225.83        216.60        18.48 o                         
  11   1   4          2.12          9.87        13.32 o                         
  12   1   4         32.43         49.86        22.92 o                         
 -14   2   4          9.35         -5.83        18.63 o                         
 -13   2   4         80.51         76.04        16.28 o                         
 -12   2   4         57.40         49.71        12.99 o                         
 -11   2   4        433.40        444.18        16.23 o                         
 -10   2   4        241.34        261.90        12.63 o                         
  -9   2   4        113.95        128.55         9.34 o                         
  -8   2   4         36.53         30.09         5.39 o                         
  -7   2   4          4.46          3.82         4.77 o                         
  -6   2   4         58.98         75.55         3.39 o                         
  -5   2   4       6692.09       6660.82        40.94 o                         
  -4   2   4        106.51        161.36         4.44 o                         
  -3   2   4        716.67        748.72         8.34 o                         
  -2   2   4         24.23         26.56         3.92 o                         
  -1   2   4         82.60         96.76         3.64 o                         
   0   2   4        292.93        389.94         5.39 o                         
   1   2   4        292.42        276.38         5.49 o                         
   2   2   4        106.71         96.77         3.85 o                         
   3   2   4       2395.89       2241.80        15.28 o                         
   4   2   4        111.15        121.79         4.70 o                         
   5   2   4        361.25        371.20         9.64 o                         
   6   2   4        236.67        261.67         9.44 o                         
   7   2   4        279.91        289.21        13.91 o                         
   8   2   4        456.25        457.69        13.61 o                         
   9   2   4        150.76        147.49        12.54 o                         
  10   2   4        112.09        101.64        18.76 o                         
  11   2   4         19.64         -5.99        15.22 o                         
  12   2   4         21.18         11.30        18.14 o                         
 -14   3   4         14.05         11.73        15.69 o                         
 -13   3   4         42.29         45.32        15.24 o                         
 -12   3   4        375.17        356.69        23.17 o                         
 -11   3   4         41.35         23.41        10.64 o                         
 -10   3   4        251.78        260.27        11.59 o                         
  -9   3   4        299.78        325.45        11.32 o                         
  -8   3   4          7.86         16.78         6.62 o                         
  -7   3   4        236.97        242.63         6.56 o                         
  -6   3   4       2238.64       2262.29        16.99 o                         
  -5   3   4        511.94        412.95         6.36 o                         
  -4   3   4         46.02         38.68         3.10 o                         
  -3   3   4        101.35        110.68         4.41 o                         
  -2   3   4          6.69         12.71         2.55 o                         
  -1   3   4       1606.51       1512.04        11.86 o                         
   0   3   4       4308.30       4475.68        30.71 o                         
   1   3   4        569.88        494.19         6.49 o                         
   2   3   4        111.45         89.70         3.64 o                         
   3   3   4       1033.61        966.32         9.32 o                         
   4   3   4        316.37        316.46         7.09 o                         
   5   3   4         42.73         46.09         6.53 o                         
   6   3   4       1306.35       1338.39        17.56 o                         
   7   3   4         78.40         95.32         9.05 o                         
   8   3   4          2.67         -4.03         8.85 o                         
   9   3   4        447.11        419.03        17.29 o                         
  10   3   4          1.26          3.22        13.30 o                         
  11   3   4        167.35        144.46        18.25 o                         
 -14   4   4         66.47         68.35        15.21 o                         
 -13   4   4         29.05         23.32        14.48 o                         
 -12   4   4        310.75        311.68        22.68 o                         
 -11   4   4        206.70        200.44        12.71 o                         
 -10   4   4        342.44        360.66        17.82 o                         
  -9   4   4        264.10        254.66        12.44 o                         
  -8   4   4          3.66          7.39         8.00 o                         
  -7   4   4          0.50          2.64         3.73 o                         
  -6   4   4       1842.16       1675.87        13.48 o                         
  -5   4   4        225.14        247.36         5.14 o                         
  -4   4   4       3308.64       3468.34        22.44 o                         
  -3   4   4         61.36         62.61         3.07 o                         
  -2   4   4       1499.59       1464.20        11.15 o                         
  -1   4   4       4434.33       4415.06        28.12 o                         
   0   4   4        989.60       1042.19         9.30 o                         
   1   4   4       1945.78       1973.09        14.42 o                         
   2   4   4        307.44        298.73         5.39 o                         
   3   4   4        434.35        399.37         7.19 o                         
   4   4   4         41.43         58.59         5.34 o                         
   5   4   4       1119.41       1099.24        16.57 o                         
   6   4   4        214.44        221.18        10.01 o                         
   7   4   4          7.92         17.42         9.11 o                         
   8   4   4          9.76         18.49        10.36 o                         
   9   4   4          6.98          4.49        11.62 o                         
  10   4   4        395.17        375.99        21.46 o                         
  11   4   4         18.21         20.31        16.07 o                         
 -14   5   4        211.22        226.02        20.59 o                         
 -13   5   4         29.39         15.29        13.04 o                         
 -12   5   4         11.30         -4.26        10.21 o                         
 -11   5   4         14.58         18.04         9.02 o                         
 -10   5   4         48.02         71.96        11.13 o                         
  -9   5   4       1045.06       1015.52        20.07 o                         
  -8   5   4          5.20          5.27         5.78 o                         
  -7   5   4        499.80        478.27         9.77 o                         
  -6   5   4       1886.05       1756.58        13.97 o                         
  -5   5   4       1004.49        967.25         9.70 o                         
  -4   5   4        103.16        113.10         3.71 o                         
  -3   5   4        822.70        770.62         8.08 o                         
  -2   5   4       1210.78       1173.20         9.98 o                         
  -1   5   4       1031.77        962.32         9.73 o                         
   0   5   4       3984.52       3933.58        24.73 o                         
   1   5   4         22.50         26.96         3.57 o                         
   2   5   4        532.78        500.41         7.79 o                         
   3   5   4        939.75        900.16        11.42 o                         
   4   5   4        133.14        162.95         8.55 o                         
   5   5   4       1345.69       1333.69        18.81 o                         
   6   5   4         19.09         11.56         8.16 o                         
   7   5   4         42.16         40.74         9.98 o                         
   8   5   4         41.28         51.84        11.90 o                         
   9   5   4        126.27        157.81        14.52 o                         
  10   5   4        297.89        299.20        20.94 o                         
 -15   6   4          5.88         19.09        16.14 o                         
 -14   6   4        175.22        168.91        24.42 o                         
 -13   6   4         21.17         26.87        12.73 o                         
 -12   6   4        273.50        261.83        15.70 o                         
 -11   6   4         41.03         39.32        11.82 o                         
 -10   6   4       1527.82       1571.84        29.41 o                         
  -9   6   4         40.81         46.51         8.48 o                         
  -8   6   4         74.03         85.00         7.69 o                         
  -7   6   4        604.80        565.01        10.23 o                         
  -6   6   4        211.02        237.81         7.49 o                         
  -5   6   4       1161.60       1131.56        10.39 o                         
  -4   6   4       1299.77       1325.16        11.40 o                         
  -3   6   4       2861.87       2676.17        18.75 o                         
  -2   6   4       1213.82       1267.40        10.77 o                         
  -1   6   4         34.46         33.06         3.26 o                         
   0   6   4       1203.89       1226.40        10.99 o                         
   1   6   4       2339.80       2286.09        18.20 o                         
   2   6   4          4.95          9.20         4.85 o                         
   3   6   4        216.20        245.28         8.20 o                         
   4   6   4        286.84        304.58        10.03 o                         
   5   6   4        879.96        857.09        16.30 o                         
   6   6   4        101.68        112.92        14.08 o                         
   7   6   4         35.10         36.61        10.65 o                         
   8   6   4        192.04        167.68        15.39 o                         
   9   6   4        173.91        168.98        22.90 o                         
 -15   7   4        518.16        459.10        26.90 o                         
 -14   7   4          6.29          5.33        12.97 o                         
 -13   7   4         11.62         20.30        11.60 o                         
 -12   7   4         43.20         39.98        13.34 o                         
 -11   7   4        923.27        950.00        25.02 o                         
 -10   7   4       1323.85       1378.51        25.10 o                         
  -9   7   4       1646.15       1592.91        21.94 o                         
  -8   7   4       1016.93       1033.24        18.14 o                         
  -7   7   4        126.44        121.26         7.26 o                         
  -6   7   4         52.78         50.21         6.11 o                         
  -5   7   4        180.95        191.97         6.77 o                         
  -4   7   4       1940.72       1856.86        15.19 o                         
  -3   7   4        685.36        703.17         8.47 o                         
  -2   7   4          8.42         12.53         3.27 o                         
  -1   7   4         63.40         59.73         4.17 o                         
   0   7   4        496.20        483.61         8.33 o                         
   1   7   4       1461.29       1454.86        15.40 o                         
   2   7   4        665.60        641.72        11.97 o                         
   3   7   4        208.15        230.09         9.83 o                         
   4   7   4        585.65        610.77        15.39 o                         
   5   7   4         23.84         29.51         9.08 o                         
   6   7   4        199.11        203.55        16.74 o                         
   7   7   4         58.07         58.60        10.99 o                         
   8   7   4        111.93        102.27        14.57 o                         
   9   7   4        149.44        128.97        18.30 o                         
 -15   8   4        160.93        151.80        21.89 o                         
 -14   8   4         65.81         77.33        16.24 o                         
 -13   8   4          1.12         11.66        12.58 o                         
 -12   8   4        212.74        220.90        17.10 o                         
 -11   8   4        239.81        231.22        17.97 o                         
 -10   8   4        302.09        313.58        17.69 o                         
  -9   8   4        856.11        831.83        17.88 o                         
  -8   8   4        662.50        716.67        17.90 o                         
  -7   8   4        945.51        856.70        21.58 o                         
  -6   8   4        467.21        460.73        11.92 o                         
  -5   8   4        370.13        384.54        13.06 o                         
  -4   8   4       1333.61       1238.10        16.91 o                         
  -3   8   4         87.08         84.49         7.22 o                         
  -2   8   4         86.68         98.85         6.28 o                         
  -1   8   4        321.11        360.97         9.28 o                         
   0   8   4         82.98        105.94         6.39 o                         
   1   8   4        662.00        680.55        12.52 o                         
   2   8   4         60.08         60.32         7.06 o                         
   3   8   4          8.94         11.10         7.92 o                         
   4   8   4         10.73         11.35         9.10 o                         
   5   8   4        248.82        257.69        14.37 o                         
   6   8   4         17.62         29.74        10.86 o                         
   7   8   4        437.64        415.68        18.02 o                         
   8   8   4         30.08         22.56        15.92 o                         
 -14   9   4        194.43        176.64        18.16 o                         
 -13   9   4          2.23        -15.25        15.25 o                         
 -12   9   4        262.63        290.39        19.47 o                         
 -11   9   4        151.58        192.26        16.04 o                         
 -10   9   4        113.10         97.62        12.06 o                         
  -9   9   4         45.93         22.75        10.45 o                         
  -8   9   4         25.88         15.11         9.57 o                         
  -7   9   4       1384.78       1335.19        21.27 o                         
  -6   9   4        321.46        312.35        10.24 o                         
  -5   9   4       1821.49       1694.84        23.07 o                         
  -4   9   4         28.34         32.72         6.79 o                         
  -3   9   4        597.00        620.61        13.47 o                         
  -2   9   4         46.50         53.79         6.46 o                         
  -1   9   4         45.11         49.32         6.71 o                         
   0   9   4       1763.41       1749.13        20.24 o                         
   1   9   4         87.60         92.05         7.52 o                         
   2   9   4         45.35         53.52         8.92 o                         
   3   9   4         19.06         29.73         8.85 o                         
   4   9   4          4.84          9.77         9.37 o                         
   5   9   4          1.89          0.86        11.67 o                         
   6   9   4        277.88        250.37        15.80 o                         
   7   9   4        175.54        180.71        15.26 o                         
 -14  10   4         18.19         -1.19        25.01 o                         
 -13  10   4        210.84        172.23        27.88 o                         
 -12  10   4          2.53        -11.94        11.94 o                         
 -11  10   4          9.01         13.78        10.42 o                         
 -10  10   4        259.71        249.77        13.87 o                         
  -9  10   4          4.28         22.95        11.69 o                         
  -8  10   4       1921.17       1918.29        30.29 o                         
  -7  10   4         53.73         39.50         8.92 o                         
  -6  10   4        312.81        311.98        13.10 o                         
  -5  10   4       1384.28       1278.20        21.02 o                         
  -4  10   4         53.96         97.78         8.33 o                         
  -3  10   4        654.62        614.22        14.37 o                         
  -2  10   4        692.99        778.54        15.06 o                         
  -1  10   4        559.98        589.98        13.10 o                         
   0  10   4        344.59        360.15        11.07 o                         
   1  10   4        339.46        333.55        11.16 o                         
   2  10   4         13.89         22.34         9.85 o                         
   3  10   4        433.29        427.27        22.10 o                         
   4  10   4         31.88         27.50        13.93 o                         
   5  10   4         59.14         52.86        13.82 o                         
   6  10   4        118.78        117.91        16.42 o                         
 -14  11   4        115.65        111.63        18.45 o                         
 -13  11   4          5.63        -15.67        16.10 o                         
 -12  11   4          0.38          3.79        13.00 o                         
 -11  11   4          2.11          5.10        10.44 o                         
 -10  11   4        262.19        238.46        15.43 o                         
  -9  11   4       1616.07       1666.66        38.86 o                         
  -8  11   4          1.44         -9.39         9.39 o                         
  -7  11   4        288.52        274.78        12.69 o                         
  -6  11   4         12.58         20.55         7.95 o                         
  -5  11   4         37.65         43.45        12.05 o                         
  -4  11   4        770.03        786.73        16.60 o                         
  -3  11   4         77.48         78.81         8.67 o                         
  -2  11   4        722.62        731.73        15.65 o                         
  -1  11   4          1.36          7.26         7.92 o                         
   0  11   4         18.88         24.89         8.03 o                         
   1  11   4         85.46         88.70        10.93 o                         
   2  11   4        256.77        260.45        14.43 o                         
   3  11   4        445.02        392.68        20.84 o                         
   4  11   4          0.03         28.11        14.73 o                         
   5  11   4          7.99          4.22        15.16 o                         
 -14  12   4        264.72        279.70        22.97 o                         
 -13  12   4         67.51         64.35        18.30 o                         
 -12  12   4        108.44        107.20        14.17 o                         
 -11  12   4        140.96        144.90        13.69 o                         
 -10  12   4        127.63         98.09        13.70 o                         
  -9  12   4        892.29        934.86        24.30 o                         
  -8  12   4         14.25         21.53        13.01 o                         
  -7  12   4         50.82         73.97        10.56 o                         
  -6  12   4        324.83        342.06        13.53 o                         
  -5  12   4        208.09        209.51        12.04 o                         
  -4  12   4        138.08        135.91        11.46 o                         
  -3  12   4        881.11        905.01        18.37 o                         
  -2  12   4          2.07         -3.98         7.84 o                         
  -1  12   4        192.00        199.74        11.27 o                         
   0  12   4         49.20         46.58         9.49 o                         
   1  12   4          2.39         15.00        11.99 o                         
   2  12   4        637.43        638.04        35.75 o                         
   3  12   4          0.44          8.94        14.29 o                         
   4  12   4         70.12         65.49        14.80 o                         
 -13  13   4         92.59         87.23        17.49 o                         
 -12  13   4        142.80        154.37        14.19 o                         
 -11  13   4        488.69        499.69        28.26 o                         
 -10  13   4        169.28        153.20        15.18 o                         
  -9  13   4        252.13        267.42        16.15 o                         
  -8  13   4        347.42        319.20        17.03 o                         
  -7  13   4         37.10         37.09        11.18 o                         
  -6  13   4        236.92        271.19        13.13 o                         
  -5  13   4        296.05        317.57        15.07 o                         
  -4  13   4         30.20         19.29        11.32 o                         
  -3  13   4        271.11        259.56        13.28 o                         
  -2  13   4         12.87          0.65         9.48 o                         
  -1  13   4        232.24        234.92        14.24 o                         
   0  13   4          8.43         19.41        13.45 o                         
   1  13   4        186.45        221.47        20.75 o                         
   2  13   4        142.35        155.28        19.77 o                         
   3  13   4          2.22         17.72        15.39 o                         
 -13  14   4         56.09         62.28        15.83 o                         
 -12  14   4        106.12         61.85        14.02 o                         
 -11  14   4          8.45          3.56        13.59 o                         
 -10  14   4         26.63         49.86        14.06 o                         
  -9  14   4        853.85        959.70        27.32 o                         
  -8  14   4         10.52        -12.20        12.20 o                         
  -7  14   4       1194.99       1257.07        27.15 o                         
  -6  14   4        162.54        151.85        12.64 o                         
  -5  14   4         80.17        104.06        11.76 o                         
  -4  14   4         60.37         43.12        11.60 o                         
  -3  14   4         13.09          5.51        10.77 o                         
  -2  14   4        535.03        544.43        18.67 o                         
  -1  14   4          6.26          2.35        13.44 o                         
   0  14   4         79.59         89.79        26.81 o                         
   1  14   4        134.67        132.49        19.56 o                         
 -12  15   4         63.56         52.97        15.66 o                         
 -11  15   4         22.37         50.72        17.76 o                         
 -10  15   4         22.98         16.27        15.28 o                         
  -9  15   4         10.15         14.66        22.31 o                         
  -8  15   4         67.19         90.27        16.11 o                         
  -7  15   4       1096.42       1149.98        25.89 o                         
  -6  15   4         55.59         90.11        12.99 o                         
  -5  15   4        288.98        296.32        17.34 o                         
  -4  15   4        128.65        122.86        16.21 o                         
  -3  15   4        111.54        100.36        14.34 o                         
  -2  15   4        166.38        155.36        15.18 o                         
  -1  15   4        108.93        103.12        27.45 o                         
   0  15   4         98.47         66.78        18.30 o                         
 -10  16   4         95.68         93.70        14.97 o                         
  -9  16   4          0.01        -11.19        20.04 o                         
  -8  16   4          6.79        -13.24        13.24 o                         
  -7  16   4         66.00         83.96        14.83 o                         
  -6  16   4        209.32        176.76        20.83 o                         
  -5  16   4        246.82        247.74        17.85 o                         
  -4  16   4        124.32        134.59        17.45 o                         
  -3  16   4        651.80        640.54        25.51 o                         
  -2  16   4         48.42         33.27        35.15 o                         
   4 -17   5        336.65        295.42        23.47 o                         
   5 -17   5          2.24         -2.77        15.31 o                         
   6 -17   5          2.20         15.57        15.82 o                         
   7 -17   5          0.24        -17.52        17.52 o                         
   8 -17   5        185.38        215.86        44.96 o                         
   1 -16   5         24.54         42.57        17.13 o                         
   2 -16   5          0.91        -13.42        16.22 o                         
   3 -16   5        147.41        112.76        18.82 o                         
   4 -16   5         67.08         52.64        15.81 o                         
   5 -16   5        205.48        229.39        19.29 o                         
   6 -16   5         21.65         -2.47        14.79 o                         
   7 -16   5          2.19          1.07        13.75 o                         
   8 -16   5        303.06        236.07        21.75 o                         
   9 -16   5         61.68         49.15        14.06 o                         
  10 -16   5        382.34        340.91        26.29 o                         
  -1 -15   5         42.03         40.05        14.98 o                         
   0 -15   5        102.00         67.54        14.41 o                         
   1 -15   5         67.73         73.17        17.93 o                         
   2 -15   5         36.28         30.65        18.88 o                         
   3 -15   5          9.30         17.90        12.66 o                         
   4 -15   5        131.65         92.70        17.60 o                         
   5 -15   5          6.86         24.16        14.55 o                         
   6 -15   5          0.66        -11.77        12.79 o                         
   7 -15   5        120.84        124.49        16.80 o                         
   8 -15   5         56.04         29.45        13.69 o                         
   9 -15   5        281.01        286.23        18.19 o                         
  10 -15   5         33.48         36.02        13.69 o                         
  11 -15   5        359.50        371.52        27.81 o                         
  -3 -14   5          2.69        -14.29        14.87 o                         
  -2 -14   5         23.39          3.68        14.49 o                         
  -1 -14   5        235.44        226.02        17.43 o                         
   0 -14   5         68.25         43.48        10.92 o                         
   1 -14   5        125.35        127.18        13.59 o                         
   2 -14   5         71.22         73.58        12.97 o                         
   3 -14   5        118.36        121.67        15.33 o                         
   4 -14   5        130.56        134.57        15.94 o                         
   5 -14   5         24.73         39.46        14.24 o                         
   6 -14   5        381.41        362.68        18.24 o                         
   7 -14   5          6.56          0.08        11.68 o                         
   8 -14   5          2.74          8.21        12.55 o                         
   9 -14   5        182.41        160.99        17.12 o                         
  10 -14   5        157.51        167.71        16.18 o                         
  11 -14   5         86.35         98.36        16.47 o                         
  12 -14   5          9.49          7.45        15.62 o                         
  -4 -13   5         94.98         92.50        16.90 o                         
  -3 -13   5         94.30         97.08        16.12 o                         
  -2 -13   5         43.17         42.97        15.92 o                         
  -1 -13   5        216.22        213.70        15.46 o                         
   0 -13   5        189.61        198.66        15.57 o                         
   1 -13   5         91.44         60.52        11.00 o                         
   2 -13   5         52.67         81.08        11.24 o                         
   3 -13   5         89.02        102.64        11.09 o                         
   4 -13   5        146.10        153.75        15.19 o                         
   5 -13   5       1349.65       1379.32        24.60 o                         
   6 -13   5        399.33        376.12        17.18 o                         
   7 -13   5          1.12         12.46        10.94 o                         
   8 -13   5          9.36         -4.33        10.34 o                         
   9 -13   5         17.37         31.96        12.33 o                         
  10 -13   5        258.22        239.43        14.85 o                         
  11 -13   5          0.32          3.37        12.86 o                         
  12 -13   5         90.80         91.62        14.76 o                         
  13 -13   5          3.73         -2.76        15.59 o                         
  -5 -12   5         28.67         39.96        13.25 o                         
  -4 -12   5         11.11         -8.38        12.77 o                         
  -3 -12   5         27.08         64.50        13.25 o                         
  -2 -12   5        485.91        423.55        26.62 o                         
  -1 -12   5        361.81        366.17        18.17 o                         
   0 -12   5        296.42        282.43        14.59 o                         
   1 -12   5        231.59        233.09        12.19 o                         
   2 -12   5        405.11        432.63        13.89 o                         
   3 -12   5         19.43         12.16         8.33 o                         
   4 -12   5         62.98         52.74         8.92 o                         
   5 -12   5        266.44        267.52        13.43 o                         
   6 -12   5        225.03        241.24        12.83 o                         
   7 -12   5         78.73         70.02        14.79 o                         
   8 -12   5         65.75         75.20        11.21 o                         
   9 -12   5        215.19        208.08        13.76 o                         
  10 -12   5        264.00        248.23        13.74 o                         
  11 -12   5         63.39         88.36        14.12 o                         
  12 -12   5         19.40         15.10        12.81 o                         
  13 -12   5          3.80         -5.83        16.62 o                         
  -6 -11   5         36.02         41.02        12.14 o                         
  -5 -11   5        486.71        479.17        20.93 o                         
  -4 -11   5        599.21        549.94        20.79 o                         
  -3 -11   5        387.73        388.30        17.67 o                         
  -2 -11   5        233.16        243.67        13.01 o                         
  -1 -11   5        330.19        334.40        15.28 o                         
   0 -11   5         43.73         38.61         9.31 o                         
   1 -11   5        125.13        133.41         9.78 o                         
   2 -11   5        112.26        119.15         8.65 o                         
   3 -11   5          3.56         13.54         7.60 o                         
   4 -11   5        575.76        590.88        14.58 o                         
   5 -11   5        175.68        184.73        12.09 o                         
   6 -11   5        182.65        206.30        10.44 o                         
   7 -11   5        191.25        221.12        12.35 o                         
   8 -11   5         33.07         17.20         8.51 o                         
   9 -11   5        167.58        168.27        11.47 o                         
  10 -11   5          2.71          3.04        10.60 o                         
  11 -11   5        398.37        372.93        16.59 o                         
  12 -11   5         11.07         22.27        14.55 o                         
  13 -11   5         12.33         13.88        17.12 o                         
  -7 -10   5         54.85         53.43        14.08 o                         
  -6 -10   5        913.70       1001.42        25.74 o                         
  -5 -10   5         29.76         34.89        13.26 o                         
  -4 -10   5        277.93        267.73        21.14 o                         
  -3 -10   5         99.34        105.87        12.71 o                         
  -2 -10   5          9.10          7.33         8.12 o                         
  -1 -10   5         73.75         82.56        10.26 o                         
   0 -10   5         28.81         21.89         6.66 o                         
   1 -10   5          6.35         11.51         7.25 o                         
   2 -10   5         72.00         83.02         9.03 o                         
   3 -10   5        133.82        140.67         7.20 o                         
   4 -10   5        139.69        149.81         7.85 o                         
   5 -10   5       1286.70       1294.65        19.77 o                         
   6 -10   5        241.62        242.41        10.01 o                         
   7 -10   5        103.28        110.27         8.67 o                         
   8 -10   5        527.05        557.45        14.85 o                         
   9 -10   5        183.24        194.02        11.52 o                         
  10 -10   5        148.65        157.33        12.64 o                         
  11 -10   5          0.50        -11.48        11.48 o                         
  12 -10   5        417.84        407.87        22.52 o                         
  13 -10   5         57.88         14.84        17.38 o                         
  14 -10   5          4.08        -17.21        17.21 o                         
  -8  -9   5         81.20         77.31        13.29 o                         
  -7  -9   5        174.77        177.77        15.63 o                         
  -6  -9   5         32.93         33.68        12.42 o                         
  -5  -9   5        105.67         93.04        12.96 o                         
  -4  -9   5        125.41        154.87        12.53 o                         
  -3  -9   5        314.96        294.62        13.24 o                         
  -2  -9   5          5.08         11.53         7.32 o                         
  -1  -9   5        249.91        252.66         9.56 o                         
   0  -9   5       1278.29       1224.16        14.87 o                         
   1  -9   5        224.07        240.76         8.84 o                         
   2  -9   5        179.14        188.76         7.07 o                         
   3  -9   5       1427.45       1328.27        14.38 o                         
   4  -9   5         86.12         82.29         5.38 o                         
   5  -9   5        419.39        468.96        11.35 o                         
   6  -9   5          5.77         -1.83         6.48 o                         
   7  -9   5       1495.99       1468.13        19.71 o                         
   8  -9   5         23.65         21.45         7.62 o                         
   9  -9   5          2.64          4.35         8.36 o                         
  10  -9   5         76.41         73.67         9.40 o                         
  11  -9   5        276.09        285.37        17.59 o                         
  12  -9   5        185.48        188.05        18.32 o                         
  13  -9   5         71.90         44.94        18.30 o                         
  14  -9   5        210.83        187.84        33.33 o                         
  -9  -8   5          0.37          6.19        14.64 o                         
  -8  -8   5        159.09        148.45        16.62 o                         
  -7  -8   5        304.79        306.14        18.08 o                         
  -6  -8   5         34.37         57.06        11.17 o                         
  -5  -8   5        176.65        191.17        14.04 o                         
  -4  -8   5         34.62         48.90         8.88 o                         
  -3  -8   5         24.68         44.10         7.11 o                         
  -2  -8   5         57.94         64.44         6.40 o                         
  -1  -8   5        641.17        599.00        10.30 o                         
   0  -8   5       1634.58       1586.85        16.49 o                         
   1  -8   5        200.87        192.55         6.22 o                         
   2  -8   5       1481.28       1425.24        14.24 o                         
   3  -8   5        843.67        829.47         9.95 o                         
   4  -8   5         84.38         95.25         6.02 o                         
   5  -8   5        165.87        157.30         6.60 o                         
   6  -8   5        154.09        176.62         7.41 o                         
   7  -8   5         51.97         68.62         6.65 o                         
   8  -8   5         25.83         22.29         6.37 o                         
   9  -8   5          2.25         11.11         7.61 o                         
  10  -8   5          6.98          5.39         8.19 o                         
  11  -8   5        817.94        828.12        28.35 o                         
  12  -8   5         28.23         20.58        12.59 o                         
  13  -8   5         83.26         75.07        14.43 o                         
  14  -8   5         47.55         38.99        17.42 o                         
 -10  -7   5         97.23         60.15        20.57 o                         
  -9  -7   5        119.84        138.99        15.71 o                         
  -8  -7   5        494.78        546.56        18.61 o                         
  -7  -7   5         40.05         32.13        10.73 o                         
  -6  -7   5          2.87          9.72         8.08 o                         
  -5  -7   5        111.02        110.74         9.49 o                         
  -4  -7   5       1155.30       1187.95        17.74 o                         
  -3  -7   5       1120.12       1039.85        14.83 o                         
  -2  -7   5        838.37        808.88        10.69 o                         
  -1  -7   5        810.15        781.66         9.37 o                         
   0  -7   5        199.19        222.08         5.48 o                         
   1  -7   5       2245.29       2270.85        18.25 o                         
   2  -7   5        251.45        261.78         5.82 o                         
   3  -7   5        674.80        677.33         8.14 o                         
   4  -7   5        958.14        904.18         9.60 o                         
   5  -7   5         71.91         83.03         6.33 o                         
   6  -7   5        200.53        213.34         7.49 o                         
   7  -7   5       1421.66       1371.64        16.96 o                         
   8  -7   5         67.68         72.18         7.15 o                         
   9  -7   5         20.47         22.18         6.98 o                         
  10  -7   5        103.16         98.33        10.26 o                         
  11  -7   5        269.27        279.95        15.72 o                         
  12  -7   5        288.25        275.08        28.68 o                         
  13  -7   5         10.72         -6.09        22.02 o                         
  14  -7   5          0.59          0.28        16.75 o                         
 -10  -6   5        203.47        193.58        17.10 o                         
  -9  -6   5        790.01        799.83        24.69 o                         
  -8  -6   5         19.47         14.02         9.76 o                         
  -7  -6   5        175.94        184.22        11.14 o                         
  -6  -6   5         29.74         19.44         7.79 o                         
  -5  -6   5        140.18        160.42         9.71 o                         
  -4  -6   5       2226.77       2175.94        24.37 o                         
  -3  -6   5        387.55        379.43         8.79 o                         
  -2  -6   5       1379.72       1385.98        13.42 o                         
  -1  -6   5         81.75         92.54         3.87 o                         
   0  -6   5          4.59         13.01         2.98 o                         
   1  -6   5        116.24        146.03         4.29 o                         
   2  -6   5       6293.10       5978.88        32.30 o                         
   3  -6   5        911.17        891.77         8.12 o                         
   4  -6   5          0.73          4.22         2.83 o                         
   5  -6   5         20.12         19.99         3.48 o                         
   6  -6   5        117.69        124.09         5.22 o                         
   7  -6   5       1989.80       1925.47        18.42 o                         
   8  -6   5          0.52         -6.03         6.03 o                         
   9  -6   5        445.07        434.18        11.32 o                         
  10  -6   5        114.49        106.17        12.62 o                         
  11  -6   5          0.58         -4.13        11.19 o                         
  12  -6   5         51.27         68.18        13.70 o                         
  13  -6   5         49.37         50.79        18.75 o                         
  14  -6   5         60.61         55.39        19.72 o                         
 -11  -5   5          7.55         -0.42        14.50 o                         
 -10  -5   5        578.39        532.89        22.10 o                         
  -9  -5   5        410.90        411.75        15.88 o                         
  -8  -5   5        443.11        445.50        16.34 o                         
  -7  -5   5         13.79         21.87         7.88 o                         
  -6  -5   5        389.26        413.69        11.84 o                         
  -5  -5   5       1677.63       1694.31        22.24 o                         
  -4  -5   5          8.98          9.02         5.04 o                         
  -3  -5   5        249.50        280.14         6.91 o                         
  -2  -5   5        156.76        183.41         4.71 o                         
  -1  -5   5         75.92         73.54         3.27 o                         
   0  -5   5       1845.17       1907.60        13.64 o                         
   1  -5   5          9.36         22.68         3.09 o                         
   2  -5   5       1776.22       1606.67        11.02 o                         
   3  -5   5       1406.63       1471.20        10.80 o                         
   4  -5   5       2111.90       2355.35        15.61 o                         
   5  -5   5        260.43        299.13         8.08 o                         
   6  -5   5       1125.35       1155.23        11.60 o                         
   7  -5   5       2229.10       2250.69        20.25 o                         
   8  -5   5        303.63        354.21        12.36 o                         
   9  -5   5         61.87         75.81         7.87 o                         
  10  -5   5         77.42         75.30        10.62 o                         
  11  -5   5        135.79        138.84        12.15 o                         
  12  -5   5          2.27         19.22        11.89 o                         
  13  -5   5        238.18        225.13        22.15 o                         
  14  -5   5         38.15         33.12        20.66 o                         
 -11  -4   5         71.16         75.88        14.46 o                         
 -10  -4   5        326.66        379.89        16.54 o                         
  -9  -4   5         63.35         55.72        11.32 o                         
  -8  -4   5        679.21        692.48        16.21 o                         
  -7  -4   5        379.73        406.70        12.84 o                         
  -6  -4   5       1094.38       1158.32        16.59 o                         
  -5  -4   5       1291.09       1288.35        17.35 o                         
  -4  -4   5        107.39        108.19         4.90 o                         
  -3  -4   5        306.74        287.07         5.79 o                         
  -2  -4   5       4873.04       4629.36        28.11 o                         
  -1  -4   5        447.38        456.12         5.64 o                         
   0  -4   5         88.31        103.46         4.43 o                         
   1  -4   5        138.77        113.85         3.27 o                         
   2  -4   5       2328.21       2151.54        14.20 o                         
   3  -4   5        151.87        122.86         3.58 o                         
   4  -4   5       3794.84       4019.98        24.19 o                         
   5  -4   5         63.92         61.56         3.71 o                         
   6  -4   5        421.95        395.24         6.77 o                         
   7  -4   5         39.63         43.72         5.33 o                         
   8  -4   5        644.51        640.59        12.88 o                         
   9  -4   5          0.87         16.84         9.28 o                         
  10  -4   5         11.15         28.45         9.12 o                         
  11  -4   5        213.90        212.12        13.84 o                         
  12  -4   5        178.83        192.88        17.96 o                         
  13  -4   5        291.75        286.39        20.51 o                         
 -12  -3   5          4.15         -7.25        16.01 o                         
 -11  -3   5          1.84         16.63        15.72 o                         
 -10  -3   5        196.78        185.41        14.13 o                         
  -9  -3   5        241.88        240.38        11.79 o                         
  -8  -3   5         34.53         44.11         8.75 o                         
  -7  -3   5       2175.15       2169.66        25.12 o                         
  -6  -3   5        460.30        508.92        12.29 o                         
  -5  -3   5         15.02         14.02         4.59 o                         
  -4  -3   5       1003.83       1037.90        11.34 o                         
  -3  -3   5        255.76        245.86         5.53 o                         
  -2  -3   5       6678.26       6619.43        39.17 o                         
  -1  -3   5          4.16          9.75         3.02 o                         
   0  -3   5       1174.56       1071.42         8.83 o                         
   1  -3   5       1799.59       1774.09        12.51 o                         
   2  -3   5       1762.47       1936.31        13.25 o                         
   3  -3   5          7.89         23.11         2.70 o                         
   4  -3   5       3598.52       3631.47        22.06 o                         
   5  -3   5       2462.74       2352.96        16.20 o                         
   6  -3   5        383.24        381.14         7.19 o                         
   7  -3   5        561.65        553.44        10.04 o                         
   8  -3   5         69.12         97.02         8.05 o                         
   9  -3   5        293.26        311.75        11.38 o                         
  10  -3   5        137.25        138.84        11.82 o                         
  11  -3   5          1.86         -2.16        10.82 o                         
  12  -3   5        144.54        143.56        17.27 o                         
  13  -3   5         31.65         48.51        15.58 o                         
 -12  -2   5         79.74         62.07        15.94 o                         
 -11  -2   5         43.80         38.93        15.33 o                         
 -10  -2   5         29.93         18.13        10.12 o                         
  -9  -2   5        137.41        125.60         9.84 o                         
  -8  -2   5         59.00         62.59         8.13 o                         
  -7  -2   5        182.74        214.98         9.10 o                         
  -6  -2   5        122.86        139.25         7.37 o                         
  -5  -2   5        960.29        933.72        10.58 o                         
  -4  -2   5        122.78        152.37         5.12 o                         
  -3  -2   5       1897.65       1873.36        14.60 o                         
  -2  -2   5       1601.48       1590.23        12.34 o                         
  -1  -2   5       1023.31       1028.11         9.04 o                         
   0  -2   5        479.72        475.20         6.29 o                         
   1  -2   5        725.36        740.70         9.08 o                         
   2  -2   5       6646.24       6497.79        41.18 o                         
   3  -2   5       1319.31       1216.72        10.13 o                         
   4  -2   5        222.56        163.42         4.72 o                         
   5  -2   5         50.48         61.43         3.70 o                         
   6  -2   5        407.87        417.33         6.95 o                         
   7  -2   5          3.04          5.51         4.76 o                         
   8  -2   5       1617.92       1636.51        20.58 o                         
   9  -2   5        706.63        689.12        15.06 o                         
  10  -2   5          1.61         -6.57         9.55 o                         
  11  -2   5         65.77         72.86        17.17 o                         
  12  -2   5        289.35        299.00        20.24 o                         
  13  -2   5          9.38         15.84        17.93 o                         
 -13  -1   5         20.31         12.03        16.83 o                         
 -12  -1   5          7.79          6.53        15.04 o                         
 -11  -1   5        439.61        438.07        21.37 o                         
 -10  -1   5        142.51        171.64        13.70 o                         
  -9  -1   5          8.56         15.41         8.09 o                         
  -8  -1   5       1451.39       1479.50        18.71 o                         
  -7  -1   5       1918.64       1874.63        18.82 o                         
  -6  -1   5        282.56        284.71         7.31 o                         
  -5  -1   5        222.39        205.16         5.11 o                         
  -4  -1   5       1037.18        986.01        10.86 o                         
  -3  -1   5       3671.39       3388.58        22.33 o                         
  -2  -1   5         65.29         63.58         3.06 o                         
  -1  -1   5        387.20        369.23         5.79 o                         
   0  -1   5       1825.08       1765.23        13.04 o                         
   1  -1   5       1324.87       1310.96        11.23 o                         
   2  -1   5       2359.21       2305.38        16.16 o                         
   3  -1   5       4050.33       3854.20        24.34 o                         
   4  -1   5       1285.62       1241.16        10.44 o                         
   5  -1   5        512.23        484.52         6.36 o                         
   6  -1   5        380.48        386.27         7.27 o                         
   7  -1   5         30.40         31.48         6.09 o                         
   8  -1   5        616.11        599.07        13.87 o                         
   9  -1   5          1.49         -8.80         9.52 o                         
  10  -1   5          2.22          1.57         9.95 o                         
  11  -1   5        153.65        146.55        15.29 o                         
  12  -1   5          0.86         -5.04        16.59 o                         
  13  -1   5         65.54         35.79        29.00 o                         
 -13   0   5         65.40         82.54        17.04 o                         
 -12   0   5        363.61        330.38        19.46 o                         
 -11   0   5        278.48        283.12        17.12 o                         
 -10   0   5          7.64         19.41        10.48 o                         
  -9   0   5         12.17         20.45         8.29 o                         
  -8   0   5        708.57        699.84        12.25 o                         
  -7   0   5       5668.62       5546.40        40.39 o                         
  -6   0   5         52.87         58.62         4.52 o                         
  -5   0   5       1621.77       1609.31        12.62 o                         
  -4   0   5       1346.43       1330.25        11.77 o                         
  -3   0   5       2900.13       2970.13        21.26 o                         
  -2   0   5        821.33        724.90         8.81 o                         
  -1   0   5       5836.44       6019.29        47.99 o                         
   0   0   5      10330.14       9950.80        65.64 o                         
   1   0   5       1194.82       1103.89         9.27 o                         
   2   0   5         43.64         46.83         2.91 o                         
   3   0   5       1748.16       1648.97        12.21 o                         
   4   0   5        142.03        163.71         4.00 o                         
   5   0   5        148.77        133.38         4.38 o                         
   6   0   5          1.50          6.37         4.87 o                         
   7   0   5        775.31        757.22        14.83 o                         
   8   0   5        522.21        529.35        15.09 o                         
   9   0   5         76.90         88.69        11.08 o                         
  10   0   5          2.14         -0.15        10.61 o                         
  11   0   5        147.14        112.82        16.19 o                         
  12   0   5        196.62        205.22        21.63 o                         
 -14   1   5          1.33          9.91        18.29 o                         
 -13   1   5          0.13          6.03        19.57 o                         
 -12   1   5        419.08        413.59        19.06 o                         
 -11   1   5        125.60        129.12        13.23 o                         
 -10   1   5        270.73        284.53        14.76 o                         
  -9   1   5         24.36         24.31         8.22 o                         
  -8   1   5       1308.98       1314.33        17.87 o                         
  -7   1   5        713.35        689.21        12.64 o                         
  -6   1   5        740.30        704.47         8.19 o                         
  -5   1   5        504.70        450.69         6.32 o                         
  -4   1   5        451.48        540.88         6.58 o                         
  -3   1   5        883.55        846.20         9.09 o                         
  -2   1   5          8.29         13.53         3.11 o                         
  -1   1   5       7921.21       7649.35        53.96 o                         
   0   1   5        423.02        486.68         6.35 o                         
   1   1   5        202.33        195.53         4.58 o                         
   2   1   5       1068.60        977.76         9.09 o                         
   3   1   5        174.64        182.84         4.21 o                         
   4   1   5       1534.16       1460.27        13.29 o                         
   5   1   5         39.50         42.48         4.46 o                         
   6   1   5        148.44        166.81         7.41 o                         
   7   1   5        518.87        505.63        12.82 o                         
   8   1   5         21.86         15.92         8.74 o                         
   9   1   5        500.48        476.32        16.82 o                         
  10   1   5         89.18        114.61        14.42 o                         
  11   1   5        149.39        167.83        19.04 o                         
  12   1   5          9.08         14.39        16.10 o                         
 -14   2   5          1.96         -8.55        15.45 o                         
 -13   2   5        123.82        146.48        19.67 o                         
 -12   2   5        385.93        397.52        20.09 o                         
 -11   2   5         41.42         35.25        10.71 o                         
 -10   2   5          8.72         13.42        10.00 o                         
  -9   2   5        721.02        773.39        16.74 o                         
  -8   2   5       1441.17       1412.07        17.77 o                         
  -7   2   5        284.27        284.17         7.87 o                         
  -6   2   5       3601.79       3568.97        23.54 o                         
  -5   2   5        225.79        255.03         6.22 o                         
  -4   2   5         42.04         29.93         3.52 o                         
  -3   2   5         32.41         34.75         3.54 o                         
  -2   2   5          4.26          9.80         2.68 o                         
  -1   2   5       3845.82       3463.70        23.16 o                         
   0   2   5         62.26         84.43         3.43 o                         
   1   2   5        140.24        147.63         3.94 o                         
   2   2   5        259.68        307.54         5.61 o                         
   3   2   5        910.00        879.59         8.69 o                         
   4   2   5        741.41        709.91         8.91 o                         
   5   2   5        344.45        356.72         9.78 o                         
   6   2   5        702.63        717.71        13.53 o                         
   7   2   5        340.82        365.13        12.74 o                         
   8   2   5        268.29        270.99        12.15 o                         
   9   2   5          0.51          2.86        12.82 o                         
  10   2   5        623.93        603.08        29.48 o                         
  11   2   5        215.82        191.10        21.36 o                         
 -14   3   5          1.00          3.74        15.64 o                         
 -13   3   5        176.33        155.29        17.24 o                         
 -12   3   5          0.56          9.69        11.70 o                         
 -11   3   5        429.59        448.33        19.51 o                         
 -10   3   5        443.29        453.70        15.13 o                         
  -9   3   5        648.22        678.68        17.06 o                         
  -8   3   5        514.13        491.22        12.60 o                         
  -7   3   5        340.03        349.82         8.60 o                         
  -6   3   5       1148.98       1148.14        10.61 o                         
  -5   3   5        393.74        374.13         6.16 o                         
  -4   3   5       3000.61       3070.10        22.91 o                         
  -3   3   5         44.35         50.70         3.70 o                         
  -2   3   5       3506.35       3256.64        22.28 o                         
  -1   3   5        889.56        864.98         8.86 o                         
   0   3   5       4525.16       4883.56        30.15 o                         
   1   3   5          6.09         19.70         2.82 o                         
   2   3   5       2587.66       2573.05        18.85 o                         
   3   3   5       2350.02       2247.13        17.06 o                         
   4   3   5          1.30          0.96         4.68 o                         
   5   3   5       1904.62       1891.22        20.29 o                         
   6   3   5          0.90          6.77         7.52 o                         
   7   3   5         12.14         21.41         8.43 o                         
   8   3   5         60.69         61.56        10.36 o                         
   9   3   5        362.14        348.31        14.93 o                         
  10   3   5        545.41        522.24        34.47 o                         
  11   3   5          0.29        -10.09        15.15 o                         
 -14   4   5        181.77        160.09        16.38 o                         
 -13   4   5          0.87          3.57        12.92 o                         
 -12   4   5         36.11         23.52        11.59 o                         
 -11   4   5         31.36         35.38         9.96 o                         
 -10   4   5        610.38        582.03        23.32 o                         
  -9   4   5        164.35        200.20        11.21 o                         
  -8   4   5         40.04         41.30         7.37 o                         
  -7   4   5        870.38        855.17         9.83 o                         
  -6   4   5         16.88         22.23         3.43 o                         
  -5   4   5       3147.20       3054.13        21.65 o                         
  -4   4   5        186.15        206.60         5.23 o                         
  -3   4   5       1437.49       1389.27        11.38 o                         
  -2   4   5       9365.79       9490.91        53.07 o                         
  -1   4   5       1171.93       1108.88         9.56 o                         
   0   4   5          6.02         13.02         2.81 o                         
   1   4   5       2912.04       2891.45        20.21 o                         
   2   4   5        543.29        551.61         7.40 o                         
   3   4   5        263.95        259.33         6.35 o                         
   4   4   5       2702.52       2742.29        24.40 o                         
   5   4   5         91.10        109.24         7.75 o                         
   6   4   5        651.25        624.59        15.76 o                         
   7   4   5          2.52         -2.10         9.16 o                         
   8   4   5          3.20         10.40         9.96 o                         
   9   4   5        292.46        287.94        17.51 o                         
  10   4   5         27.26          8.95        13.82 o                         
 -14   5   5         13.55         -2.78        14.93 o                         
 -13   5   5        173.46        197.57        17.66 o                         
 -12   5   5        451.70        411.70        16.21 o                         
 -11   5   5         26.17         40.03        11.13 o                         
 -10   5   5        662.63        633.55        20.20 o                         
  -9   5   5         10.78         10.50         8.28 o                         
  -8   5   5          7.70          6.16         5.26 o                         
  -7   5   5         59.02         79.10         4.56 o                         
  -6   5   5       2124.53       2088.41        16.15 o                         
  -5   5   5       1489.32       1340.63        12.05 o                         
  -4   5   5       1681.35       1621.33        12.34 o                         
  -3   5   5        426.82        435.18         5.67 o                         
  -2   5   5         36.20         53.35         3.46 o                         
  -1   5   5       1744.50       1679.20        13.67 o                         
   0   5   5        146.03        133.37         4.39 o                         
   1   5   5       3964.08       3825.72        25.76 o                         
   2   5   5        493.47        492.20         9.18 o                         
   3   5   5       1288.78       1246.29        14.23 o                         
   4   5   5          8.56         -5.21         6.30 o                         
   5   5   5        552.44        582.33        14.66 o                         
   6   5   5        834.13        832.99        17.79 o                         
   7   5   5         37.57         50.33        10.20 o                         
   8   5   5        131.33        104.06        12.71 o                         
   9   5   5         68.83         70.17        14.43 o                         
  10   5   5         27.26         39.73        17.71 o                         
 -15   6   5         34.32         25.50        16.30 o                         
 -14   6   5         12.71          8.60        15.15 o                         
 -13   6   5        127.67        123.45        13.90 o                         
 -12   6   5         63.93         76.02        12.86 o                         
 -11   6   5       3276.40       3324.36        47.77 o                         
 -10   6   5         42.66         63.01        10.30 o                         
  -9   6   5        321.03        335.81        12.30 o                         
  -8   6   5          1.04          3.47         5.87 o                         
  -7   6   5        174.13        177.41         6.25 o                         
  -6   6   5       3897.17       3707.80        25.26 o                         
  -5   6   5        196.62        178.65         4.62 o                         
  -4   6   5        533.86        548.06         9.29 o                         
  -3   6   5        213.10        239.09         4.99 o                         
  -2   6   5        135.75        153.18         4.48 o                         
  -1   6   5        214.77        226.75         5.61 o                         
   0   6   5       1111.91       1087.97        12.28 o                         
   1   6   5        109.87        124.10         5.50 o                         
   2   6   5          0.73         -0.02         4.56 o                         
   3   6   5        672.92        623.98        11.91 o                         
   4   6   5          0.88          1.58         6.68 o                         
   5   6   5       1244.80       1253.11        23.07 o                         
   6   6   5          0.69         -3.24         8.84 o                         
   7   6   5          2.97         -3.77        11.09 o                         
   8   6   5        315.77        231.98        18.49 o                         
   9   6   5          2.10          3.35        13.94 o                         
 -15   7   5         62.24         30.43        21.25 o                         
 -14   7   5        304.52        307.88        20.63 o                         
 -13   7   5          0.52        -10.43        11.89 o                         
 -12   7   5         63.17         49.25        11.76 o                         
 -11   7   5        355.60        373.24        18.06 o                         
 -10   7   5         46.29         65.18        11.21 o                         
  -9   7   5        181.61        181.58         9.54 o                         
  -8   7   5       1046.15       1111.79        18.92 o                         
  -7   7   5       2896.01       2873.79        32.99 o                         
  -6   7   5        160.31        154.69         7.54 o                         
  -5   7   5        625.67        579.10        10.86 o                         
  -4   7   5        238.49        268.86         6.52 o                         
  -3   7   5        388.98        367.85         6.84 o                         
  -2   7   5         11.57         12.73         3.56 o                         
  -1   7   5          1.34         -3.67         3.67 o                         
   0   7   5        285.34        298.09         7.02 o                         
   1   7   5          7.61         17.44         5.32 o                         
   2   7   5        388.21        398.59        10.28 o                         
   3   7   5        139.70        144.36         8.98 o                         
   4   7   5        455.65        492.67        14.86 o                         
   5   7   5        311.42        291.44        13.12 o                         
   6   7   5        167.72        166.85        14.76 o                         
   7   7   5        182.86        196.84        13.52 o                         
   8   7   5          5.05         13.30        13.93 o                         
 -15   8   5        159.15        147.69        19.58 o                         
 -14   8   5         54.19         66.06        14.81 o                         
 -13   8   5         63.41         58.11        14.03 o                         
 -12   8   5          8.12          7.76        14.74 o                         
 -11   8   5         39.68         25.60        16.40 o                         
 -10   8   5       1150.50       1155.67        23.31 o                         
  -9   8   5        285.49        285.14        13.56 o                         
  -8   8   5          5.92         -1.95        15.31 o                         
  -7   8   5        145.49        125.72         9.65 o                         
  -6   8   5          3.38          7.78         8.79 o                         
  -5   8   5        295.13        347.74        11.23 o                         
  -4   8   5       1384.27       1358.49        17.21 o                         
  -3   8   5        343.07        353.52         8.98 o                         
  -2   8   5         54.03         58.22         5.99 o                         
  -1   8   5        492.23        461.12        10.45 o                         
   0   8   5         34.61         46.56         5.93 o                         
   1   8   5        294.06        295.58         9.03 o                         
   2   8   5        252.40        254.44         9.43 o                         
   3   8   5        300.98        333.05        12.56 o                         
   4   8   5        793.66        809.24        19.87 o                         
   5   8   5         80.97         94.30        11.56 o                         
   6   8   5         71.32         58.33        12.27 o                         
   7   8   5        130.15        153.16        22.47 o                         
   8   8   5         90.12         79.71        17.24 o                         
 -14   9   5          8.07         26.90        14.17 o                         
 -13   9   5         11.47         -3.00        13.92 o                         
 -12   9   5         13.00         10.08        13.28 o                         
 -11   9   5        158.56        169.33        14.14 o                         
 -10   9   5         26.75         27.81         9.53 o                         
  -9   9   5       1127.56       1136.64        23.31 o                         
  -8   9   5        514.20        524.08        16.55 o                         
  -7   9   5         71.12         64.00        10.62 o                         
  -6   9   5        404.37        417.44        14.50 o                         
  -5   9   5         34.20         39.04         7.09 o                         
  -4   9   5       1779.02       1912.83        23.20 o                         
  -3   9   5          0.62         -0.71         8.30 o                         
  -2   9   5        172.60        187.36         9.50 o                         
  -1   9   5        884.29        880.67        18.12 o                         
   0   9   5         31.65         32.82         7.30 o                         
   1   9   5        494.19        497.39        12.24 o                         
   2   9   5       2229.70       2293.35        30.98 o                         
   3   9   5         74.20         71.36        10.85 o                         
   4   9   5          6.11         17.00         9.93 o                         
   5   9   5         22.44         22.19        13.92 o                         
   6   9   5          2.46         22.86        12.65 o                         
   7   9   5        301.63        277.79        18.55 o                         
 -14  10   5         65.18         52.43        17.89 o                         
 -13  10   5         12.47         20.06        15.00 o                         
 -12  10   5          4.87          5.78        12.60 o                         
 -11  10   5        419.68        432.88        17.29 o                         
 -10  10   5         56.73         74.11        11.55 o                         
  -9  10   5        910.14        905.67        22.36 o                         
  -8  10   5        471.61        488.51        16.88 o                         
  -7  10   5         56.72         64.57        12.77 o                         
  -6  10   5         54.12         39.33         9.91 o                         
  -5  10   5        984.35       1030.62        19.99 o                         
  -4  10   5       1496.87       1406.18        22.35 o                         
  -3  10   5        361.32        369.75        12.03 o                         
  -2  10   5         16.45         19.80         6.91 o                         
  -1  10   5        174.07        175.76         8.98 o                         
   0  10   5        569.08        624.48        13.71 o                         
   1  10   5          0.12         -0.68         8.16 o                         
   2  10   5        305.25        324.65        15.97 o                         
   3  10   5         74.19         77.33        12.73 o                         
   4  10   5        253.45        255.67        15.79 o                         
   5  10   5         11.19          9.27        13.24 o                         
   6  10   5        442.09        392.75        21.79 o                         
 -14  11   5         75.73         89.17        33.34 o                         
 -13  11   5        715.35        761.87        29.86 o                         
 -12  11   5         67.16         57.16        15.19 o                         
 -11  11   5         73.87         58.91        11.87 o                         
 -10  11   5        494.15        480.62        18.99 o                         
  -9  11   5          0.11         -7.47         9.64 o                         
  -8  11   5        482.12        473.29        17.87 o                         
  -7  11   5          4.80          7.90         9.08 o                         
  -6  11   5         27.67         28.72        10.30 o                         
  -5  11   5       1476.47       1453.52        23.81 o                         
  -4  11   5        207.69        209.14        10.83 o                         
  -3  11   5          7.22          7.14         7.82 o                         
  -2  11   5        298.65        304.46        11.75 o                         
  -1  11   5        155.50        158.81        11.02 o                         
   0  11   5         82.56         95.50         8.94 o                         
   1  11   5        153.75        166.60        12.58 o                         
   2  11   5          2.05         -2.82        11.38 o                         
   3  11   5         25.51         26.68        13.00 o                         
   4  11   5          2.23         19.10        13.53 o                         
   5  11   5         27.63         -1.18        19.45 o                         
 -14  12   5          4.37         11.76        23.47 o                         
 -13  12   5       1046.99       1109.14        62.46 o                         
 -12  12   5          5.00        -12.15        12.80 o                         
 -11  12   5        633.08        654.71        43.23 o                         
 -10  12   5         59.92         52.50        12.27 o                         
  -9  12   5        184.41        153.81        14.26 o                         
  -8  12   5        295.93        289.22        16.05 o                         
  -7  12   5        113.15        104.34        10.96 o                         
  -6  12   5        302.93        297.56        14.12 o                         
  -5  12   5         41.79         46.36        10.53 o                         
  -4  12   5        179.06        201.64        12.49 o                         
  -3  12   5         31.56         32.74         9.34 o                         
  -2  12   5        566.69        605.73        15.68 o                         
  -1  12   5        229.49        250.24        12.06 o                         
   0  12   5          4.77         -1.82         9.27 o                         
   1  12   5        460.14        457.13        20.87 o                         
   2  12   5         48.98         65.11        14.26 o                         
   3  12   5          7.56          3.33        14.95 o                         
   4  12   5          6.51         -3.29        15.27 o                         
 -13  13   5         25.17         22.23        15.74 o                         
 -12  13   5         46.61         15.73        12.96 o                         
 -11  13   5        436.79        483.72        20.81 o                         
 -10  13   5        193.34        190.13        15.31 o                         
  -9  13   5       1430.37       1544.30        37.71 o                         
  -8  13   5         25.34         41.00        12.12 o                         
  -7  13   5         73.50         52.68        10.97 o                         
  -6  13   5          3.00         -2.77         8.84 o                         
  -5  13   5         97.02         79.68        11.22 o                         
  -4  13   5        328.78        376.57        15.84 o                         
  -3  13   5        375.77        371.82        14.33 o                         
  -2  13   5        247.98        259.13        13.66 o                         
  -1  13   5         10.45         12.53         9.90 o                         
   0  13   5         34.34         22.24        15.67 o                         
   1  13   5          0.94          3.79        17.85 o                         
   2  13   5        180.59        194.84        19.22 o                         
 -12  14   5         22.77         11.40        13.33 o                         
 -11  14   5        230.15        244.35        17.93 o                         
 -10  14   5         21.89         39.04        14.13 o                         
  -9  14   5        730.39        765.95        38.51 o                         
  -8  14   5        538.97        563.11        33.86 o                         
  -7  14   5        327.18        347.44        22.71 o                         
  -6  14   5         59.96         50.18        11.17 o                         
  -5  14   5         66.16         70.41        13.71 o                         
  -4  14   5          0.39        -10.62        10.62 o                         
  -3  14   5        731.20        719.86        22.88 o                         
  -2  14   5          4.01          2.95        11.03 o                         
  -1  14   5         28.36         45.89        16.61 o                         
   0  14   5          1.00         15.16        16.37 o                         
   1  14   5         14.06         35.04        17.26 o                         
 -11  15   5        138.90        120.64        16.00 o                         
 -10  15   5         96.16         88.27        15.59 o                         
  -9  15   5         33.16         32.31        13.88 o                         
  -8  15   5        224.07        224.09        17.76 o                         
  -7  15   5         46.73         52.52        11.76 o                         
  -6  15   5        182.07        214.36        14.18 o                         
  -5  15   5        233.06        225.17        17.12 o                         
  -4  15   5        289.55        288.13        16.14 o                         
  -3  15   5        136.29        130.62        14.87 o                         
  -2  15   5         75.55         76.94        15.24 o                         
  -1  15   5          1.12         -5.16        18.49 o                         
 -10  16   5         33.52         28.61        17.46 o                         
  -9  16   5        243.72        208.78        17.81 o                         
  -8  16   5         49.73         36.21        15.90 o                         
  -7  16   5        933.75       1043.32        35.06 o                         
  -6  16   5          3.45         11.91        15.48 o                         
  -5  16   5          2.72         -4.63        12.08 o                         
  -4  16   5        121.17         96.99        15.24 o                         
  -3  16   5          7.87          4.16        14.62 o                         
   4 -17   6        139.40         82.47        17.79 o                         
   5 -17   6         52.65         19.61        14.77 o                         
   6 -17   6          6.73          2.54        14.43 o                         
   7 -17   6        179.66        176.57        21.75 o                         
   1 -16   6         75.64         55.15        14.82 o                         
   2 -16   6         21.94        -21.09        21.93 o                         
   3 -16   6         18.08         13.66        17.71 o                         
   4 -16   6        176.42        173.44        16.62 o                         
   5 -16   6         31.38         -2.31        14.81 o                         
   6 -16   6         11.33         10.94        14.99 o                         
   7 -16   6        120.52        110.21        17.46 o                         
   8 -16   6         37.37         17.76        15.89 o                         
   9 -16   6        412.72        388.34        20.26 o                         
  10 -16   6          9.79         22.83        15.91 o                         
  -1 -15   6        130.41        139.58        14.84 o                         
   0 -15   6          9.86         -8.18        12.90 o                         
   1 -15   6         17.54         14.00        14.07 o                         
   2 -15   6          9.91          7.20        11.86 o                         
   3 -15   6        230.36        205.47        17.60 o                         
   4 -15   6         82.15         76.06        15.94 o                         
   5 -15   6          2.70        -13.87        13.87 o                         
   6 -15   6        168.98        134.24        16.70 o                         
   7 -15   6          0.31         26.51        16.94 o                         
   8 -15   6         46.02         41.57        13.50 o                         
   9 -15   6         50.58         45.55        12.97 o                         
  10 -15   6        255.79        255.84        17.99 o                         
  11 -15   6        133.09        130.37        18.21 o                         
  -3 -14   6          6.89         10.59        17.63 o                         
  -2 -14   6        281.95        270.56        23.73 o                         
  -1 -14   6         19.84         43.02        16.72 o                         
   0 -14   6        173.40        157.76        20.59 o                         
   1 -14   6         54.16         56.30        15.16 o                         
   2 -14   6         17.61         35.11        13.66 o                         
   3 -14   6        525.83        539.56        19.90 o                         
   4 -14   6         12.88         11.88        13.73 o                         
   5 -14   6        950.64        971.65        27.98 o                         
   6 -14   6        355.80        373.18        17.68 o                         
   7 -14   6         24.95          3.24        12.51 o                         
   8 -14   6         73.60         87.69        12.88 o                         
   9 -14   6         89.89        125.81        14.97 o                         
  10 -14   6        291.32        300.00        18.34 o                         
  11 -14   6         48.33         53.88        15.90 o                         
  12 -14   6          1.46         29.36        15.77 o                         
  -4 -13   6          0.01          7.79        13.80 o                         
  -3 -13   6          3.53         14.48        13.27 o                         
  -2 -13   6        121.67        103.40        16.07 o                         
  -1 -13   6        122.82        108.32        13.56 o                         
   0 -13   6         30.36         32.02        13.12 o                         
   1 -13   6        288.03        293.52        15.78 o                         
   2 -13   6        137.67        135.44        13.27 o                         
   3 -13   6        121.43        136.61        13.39 o                         
   4 -13   6        420.43        412.78        17.05 o                         
   5 -13   6        582.60        579.26        19.00 o                         
   6 -13   6        441.01        449.57        16.49 o                         
   7 -13   6        116.07        130.43        13.99 o                         
   8 -13   6          0.76        -10.57        10.57 o                         
   9 -13   6        243.63        237.67        16.15 o                         
  10 -13   6         88.73         80.21        14.10 o                         
  11 -13   6        103.16        101.57        16.24 o                         
  12 -13   6         15.41         10.79        14.88 o                         
  -5 -12   6        237.54        237.14        16.13 o                         
  -4 -12   6          4.86          3.81        12.49 o                         
  -3 -12   6        562.90        576.46        21.21 o                         
  -2 -12   6         28.92         46.68        19.92 o                         
  -1 -12   6         39.03         39.80        10.97 o                         
   0 -12   6        120.17        116.58        11.41 o                         
   1 -12   6        962.35        943.75        31.34 o                         
   2 -12   6         23.43         31.25         8.61 o                         
   3 -12   6         39.86         45.69        10.94 o                         
   4 -12   6         57.45         64.99        11.60 o                         
   5 -12   6        145.40        173.25        11.44 o                         
   6 -12   6         89.06         65.25        10.29 o                         
   7 -12   6         80.63        101.82        11.31 o                         
   8 -12   6          6.99         10.01         9.76 o                         
   9 -12   6        176.44        191.46        12.43 o                         
  10 -12   6        210.52        227.50        14.82 o                         
  11 -12   6         46.90         45.46        12.11 o                         
  12 -12   6          1.26        -12.30        15.67 o                         
  13 -12   6        215.08        219.69        21.62 o                         
  -6 -11   6        528.07        509.48        22.01 o                         
  -5 -11   6        114.75        127.95        14.39 o                         
  -4 -11   6          2.34         11.27        12.58 o                         
  -3 -11   6         31.98         38.53        10.93 o                         
  -2 -11   6        169.37        184.08        12.59 o                         
  -1 -11   6         52.25         66.79        11.40 o                         
   0 -11   6        318.41        321.69        13.66 o                         
   1 -11   6        224.80        218.34        10.85 o                         
   2 -11   6        107.11        130.91         9.88 o                         
   3 -11   6        350.26        349.46        13.75 o                         
   4 -11   6         95.49        114.51         9.65 o                         
   5 -11   6        955.42        958.84        19.01 o                         
   6 -11   6          0.02         -1.58         8.11 o                         
   7 -11   6          9.15         12.55         8.43 o                         
   8 -11   6        238.89        253.49        12.44 o                         
   9 -11   6         36.98         29.43        10.11 o                         
  10 -11   6        314.39        339.17        15.61 o                         
  11 -11   6         59.55         59.27        12.30 o                         
  12 -11   6        245.58        246.98        19.15 o                         
  13 -11   6          3.87        -15.09        17.58 o                         
  -7 -10   6        137.62        103.81        14.39 o                         
  -6 -10   6        189.53        186.42        14.99 o                         
  -5 -10   6         22.01         29.47        12.07 o                         
  -4 -10   6         63.05         73.91        15.63 o                         
  -3 -10   6        236.43        283.20        15.32 o                         
  -2 -10   6        393.87        408.98        15.47 o                         
  -1 -10   6        106.77        105.58         8.75 o                         
   0 -10   6        420.06        407.75        13.37 o                         
   1 -10   6       1986.16       1975.64        24.42 o                         
   2 -10   6         47.63         54.96         6.46 o                         
   3 -10   6        186.39        201.34         7.89 o                         
   4 -10   6        346.41        367.27        10.93 o                         
   5 -10   6        632.21        641.98        15.84 o                         
   6 -10   6        310.09        325.06        12.67 o                         
   7 -10   6         17.64         15.88         7.84 o                         
   8 -10   6        289.08        275.48        12.44 o                         
   9 -10   6        700.25        723.80        17.60 o                         
  10 -10   6         80.43         75.95        11.78 o                         
  11 -10   6        657.79        618.21        23.97 o                         
  12 -10   6          0.26          7.40        16.15 o                         
  13 -10   6          8.53         10.19        17.52 o                         
  -8  -9   6        103.50         81.51        14.68 o                         
  -7  -9   6          0.73          3.65        11.57 o                         
  -6  -9   6         24.64         34.29        12.56 o                         
  -5  -9   6         60.14         78.96        12.29 o                         
  -4  -9   6        744.41        749.59        34.53 o                         
  -3  -9   6        224.14        249.22        12.83 o                         
  -2  -9   6          6.84         -2.34         7.72 o                         
  -1  -9   6          4.66         12.42         6.11 o                         
   0  -9   6        112.16        114.11         8.94 o                         
   1  -9   6        695.50        666.46        12.58 o                         
   2  -9   6        170.26        194.96         7.43 o                         
   3  -9   6       2105.50       1985.54        18.97 o                         
   4  -9   6        175.79        180.33         7.79 o                         
   5  -9   6         41.44         45.76         6.56 o                         
   6  -9   6        464.88        485.11        12.15 o                         
   7  -9   6        361.13        417.42        12.21 o                         
   8  -9   6        133.68        144.35        10.20 o                         
   9  -9   6         88.23         82.39        10.24 o                         
  10  -9   6        220.41        224.65        12.10 o                         
  11  -9   6        212.12        205.90        18.72 o                         
  12  -9   6          6.03         14.86        13.61 o                         
  13  -9   6          7.84         -1.50        15.65 o                         
  -9  -8   6        149.22        136.69        17.13 o                         
  -8  -8   6          1.89         -0.27        15.25 o                         
  -7  -8   6          9.67         42.71        13.82 o                         
  -6  -8   6        475.02        485.16        19.34 o                         
  -5  -8   6         83.92        103.01        10.17 o                         
  -4  -8   6       1067.94       1081.16        21.07 o                         
  -3  -8   6         38.00         25.86         7.39 o                         
  -2  -8   6         17.44         12.38         6.04 o                         
  -1  -8   6         58.68         79.55         5.78 o                         
   0  -8   6        881.14        856.63        11.91 o                         
   1  -8   6        842.43        855.69        12.40 o                         
   2  -8   6       1269.16       1311.48        13.61 o                         
   3  -8   6        556.29        527.08         9.21 o                         
   4  -8   6         43.72         51.68         5.00 o                         
   5  -8   6        982.85        913.51        12.27 o                         
   6  -8   6         10.41          7.79         5.75 o                         
   7  -8   6       1890.82       1889.35        21.11 o                         
   8  -8   6         56.49         67.38        11.38 o                         
   9  -8   6          2.40         -5.35         8.13 o                         
  10  -8   6        111.02        112.68        13.45 o                         
  11  -8   6        197.00        221.12        16.57 o                         
  12  -8   6        197.89        159.63        17.31 o                         
  13  -8   6         28.84         35.09        19.77 o                         
 -10  -7   6          8.53         15.64        17.01 o                         
  -9  -7   6        132.44        133.45        16.51 o                         
  -8  -7   6        202.16        224.92        15.75 o                         
  -7  -7   6         23.56         16.11         9.90 o                         
  -6  -7   6          0.08         -3.52         8.93 o                         
  -5  -7   6        547.76        576.16        13.30 o                         
  -4  -7   6        679.94        690.73        14.27 o                         
  -3  -7   6        780.20        722.26        12.66 o                         
  -2  -7   6        112.46        130.20         5.95 o                         
  -1  -7   6       1136.62       1167.90        11.81 o                         
   0  -7   6       3795.18       3670.96        24.93 o                         
   1  -7   6        629.96        642.73         8.56 o                         
   2  -7   6        165.91        164.30         4.79 o                         
   3  -7   6         49.18         47.68         3.40 o                         
   4  -7   6        183.81        223.25         5.14 o                         
   5  -7   6        945.87        905.82        13.36 o                         
   6  -7   6       2355.89       2472.14        22.03 o                         
   7  -7   6        762.77        701.94        12.57 o                         
   8  -7   6         31.42         36.77         7.04 o                         
   9  -7   6         14.37         19.05         7.62 o                         
  10  -7   6          1.80        -10.62        10.62 o                         
  11  -7   6        369.52        360.89        17.41 o                         
  12  -7   6          1.97          0.15        17.22 o                         
  13  -7   6         75.43         71.61        16.81 o                         
 -10  -6   6        177.15        164.30        17.27 o                         
  -9  -6   6          6.31         20.73        12.56 o                         
  -8  -6   6        300.11        306.21        14.26 o                         
  -7  -6   6          7.61         -0.08         8.77 o                         
  -6  -6   6        728.97        709.13        15.58 o                         
  -5  -6   6        781.22        800.39        18.30 o                         
  -4  -6   6        440.33        446.35        11.24 o                         
  -3  -6   6         23.65         18.75         5.26 o                         
  -2  -6   6        640.36        629.96         8.90 o                         
  -1  -6   6       1025.07        996.55         9.26 o                         
   0  -6   6        569.87        511.22         6.57 o                         
   1  -6   6        411.20        364.86         6.17 o                         
   2  -6   6        260.88        289.25         5.94 o                         
   3  -6   6        702.19        654.41         6.68 o                         
   4  -6   6         14.96         12.36         2.81 o                         
   5  -6   6         37.12         45.97         4.17 o                         
   6  -6   6        702.84        705.84         9.54 o                         
   7  -6   6         94.70        118.28         7.74 o                         
   8  -6   6         84.56        101.05         8.16 o                         
   9  -6   6          2.14         14.17         8.29 o                         
  10  -6   6         98.69         90.57        11.42 o                         
  11  -6   6        417.34        407.08        17.90 o                         
  12  -6   6         21.91         13.22        13.90 o                         
  13  -6   6        197.98        207.47        30.54 o                         
 -11  -5   6         27.51         11.09        17.56 o                         
 -10  -5   6         47.75         27.38        12.62 o                         
  -9  -5   6       1185.64       1315.71        26.72 o                         
  -8  -5   6        518.25        520.29        15.48 o                         
  -7  -5   6          1.94          5.24         7.73 o                         
  -6  -5   6        259.28        267.81        10.98 o                         
  -5  -5   6          3.68         -0.04         7.08 o                         
  -4  -5   6       2008.38       1990.60        19.75 o                         
  -3  -5   6        440.01        447.63         7.67 o                         
  -2  -5   6        746.78        668.12         7.71 o                         
  -1  -5   6         72.58         90.29         3.29 o                         
   0  -5   6        440.52        426.20         6.08 o                         
   1  -5   6        601.42        554.30         6.66 o                         
   2  -5   6       1019.62        978.15         8.76 o                         
   3  -5   6        803.17        749.61         6.94 o                         
   4  -5   6          0.34          1.85         2.91 o                         
   5  -5   6        140.37        128.83         4.58 o                         
   6  -5   6       1144.27       1119.12        11.69 o                         
   7  -5   6        204.40        216.77         7.38 o                         
   8  -5   6         16.52         12.28         7.61 o                         
   9  -5   6         11.20         19.67         8.42 o                         
  10  -5   6        190.71        196.07        12.22 o                         
  11  -5   6         63.18         76.23        14.32 o                         
  12  -5   6        184.00        173.27        16.10 o                         
  13  -5   6         13.92         30.51        18.67 o                         
 -11  -4   6          2.33        -12.34        12.34 o                         
 -10  -4   6        403.41        412.54        20.90 o                         
  -9  -4   6        762.67        721.38        17.84 o                         
  -8  -4   6          0.63          4.74         8.36 o                         
  -7  -4   6        191.45        205.27        10.40 o                         
  -6  -4   6         37.31         40.92         8.93 o                         
  -5  -4   6       1086.81       1089.44        16.18 o                         
  -4  -4   6        959.84        962.01        12.64 o                         
  -3  -4   6       1183.63       1176.84        10.74 o                         
  -2  -4   6        555.90        545.47         6.52 o                         
  -1  -4   6         74.24         60.13         3.81 o                         
   0  -4   6        153.60        222.30         4.73 o                         
   1  -4   6       1499.12       1523.99        11.32 o                         
   2  -4   6       1525.21       1334.64        10.10 o                         
   3  -4   6         11.15          8.94         2.60 o                         
   4  -4   6       5545.79       5691.51        31.94 o                         
   5  -4   6        852.19        809.34         8.77 o                         
   6  -4   6         12.93         12.92         4.42 o                         
   7  -4   6        106.39         93.83         6.69 o                         
   8  -4   6         75.54         90.35         7.97 o                         
   9  -4   6        459.63        487.91        15.09 o                         
  10  -4   6        202.36        215.31        14.09 o                         
  11  -4   6          2.76        -11.14        11.14 o                         
  12  -4   6          2.51         -5.60        14.39 o                         
  13  -4   6        381.24        359.90        22.20 o                         
 -12  -3   6         15.18          1.92        15.09 o                         
 -11  -3   6        114.69         93.14        17.62 o                         
 -10  -3   6         42.38         51.61        11.96 o                         
  -9  -3   6        262.40        305.70        13.53 o                         
  -8  -3   6        342.72        382.44        13.70 o                         
  -7  -3   6         17.79         35.80         9.28 o                         
  -6  -3   6        376.41        399.75        11.71 o                         
  -5  -3   6        112.40        112.35         6.57 o                         
  -4  -3   6        320.40        318.77         8.50 o                         
  -3  -3   6       3549.16       3408.18        21.58 o                         
  -2  -3   6          0.68          8.52         3.33 o                         
  -1  -3   6        133.31        158.42         4.70 o                         
   0  -3   6        288.76        284.17         4.54 o                         
   1  -3   6       6140.44       5835.15        34.80 o                         
   2  -3   6       2231.58       2078.29        14.22 o                         
   3  -3   6       2371.74       2302.98        15.74 o                         
   4  -3   6       2651.22       2842.61        19.01 o                         
   5  -3   6        503.74        536.05         7.34 o                         
   6  -3   6       1115.88       1060.28        11.69 o                         
   7  -3   6          9.42          1.63         5.68 o                         
   8  -3   6       1698.37       1718.27        21.27 o                         
   9  -3   6         32.68         19.70         8.08 o                         
  10  -3   6         43.17         36.72        10.86 o                         
  11  -3   6         46.13         45.24        13.64 o                         
  12  -3   6         63.52         28.80        15.45 o                         
  13  -3   6        105.38        106.35        19.37 o                         
 -12  -2   6         34.29         19.30        16.08 o                         
 -11  -2   6        155.85        139.39        17.16 o                         
 -10  -2   6        414.06        444.28        18.09 o                         
  -9  -2   6         61.75         54.01         9.61 o                         
  -8  -2   6         12.08         22.15         8.29 o                         
  -7  -2   6        796.99        800.87        15.99 o                         
  -6  -2   6        221.29        236.80         8.77 o                         
  -5  -2   6        146.78        146.66         5.85 o                         
  -4  -2   6       1748.10       1677.00        14.07 o                         
  -3  -2   6        558.96        529.96         6.14 o                         
  -2  -2   6       2481.58       2255.99        15.91 o                         
  -1  -2   6        118.27        129.12         4.21 o                         
   0  -2   6       1848.76       1853.88        13.99 o                         
   1  -2   6       5707.51       5451.86        33.72 o                         
   2  -2   6          6.68         16.08         2.87 o                         
   3  -2   6       1661.80       1558.46        12.14 o                         
   4  -2   6       2199.09       2100.80        15.19 o                         
   5  -2   6        573.82        539.10         7.12 o                         
   6  -2   6        395.25        414.54         9.32 o                         
   7  -2   6        429.40        437.91        14.39 o                         
   8  -2   6         38.83         32.04         7.86 o                         
   9  -2   6        137.80        146.63        10.83 o                         
  10  -2   6          4.02          4.32        10.32 o                         
  11  -2   6         10.02          0.15        13.88 o                         
  12  -2   6        142.73        138.01        16.90 o                         
  13  -2   6          0.56         33.40        17.08 o                         
 -13  -1   6          9.92        -19.72        19.72 o                         
 -12  -1   6        370.10        350.22        20.58 o                         
 -11  -1   6         53.79         32.14        13.52 o                         
 -10  -1   6          1.20         -7.16         9.23 o                         
  -9  -1   6        223.96        234.20        11.01 o                         
  -8  -1   6        918.32        922.82        15.95 o                         
  -7  -1   6       4690.33       4637.67        39.35 o                         
  -6  -1   6          0.30          5.49         5.74 o                         
  -5  -1   6        215.91        224.85         6.28 o                         
  -4  -1   6         77.85         79.15         3.88 o                         
  -3  -1   6       3750.01       3651.08        23.71 o                         
  -2  -1   6       5024.06       5042.37        32.37 o                         
  -1  -1   6       2522.41       2576.01        19.78 o                         
   0  -1   6       1663.66       1479.55        11.82 o                         
   1  -1   6        553.37        529.44         6.18 o                         
   2  -1   6        698.18        658.09         6.85 o                         
   3  -1   6        482.78        514.89         6.75 o                         
   4  -1   6       3142.99       3066.59        20.41 o                         
   5  -1   6        123.28        115.26         4.34 o                         
   6  -1   6         54.73         63.38         5.24 o                         
   7  -1   6       1370.31       1381.80        16.94 o                         
   8  -1   6          1.95          4.01         7.55 o                         
   9  -1   6        243.62        263.98        13.35 o                         
  10  -1   6         14.99         28.18        12.20 o                         
  11  -1   6        135.62        141.61        17.80 o                         
  12  -1   6        255.91        279.02        25.27 o                         
 -13   0   6         87.52         61.46        18.76 o                         
 -12   0   6        407.04        357.41        20.56 o                         
 -11   0   6         85.61         76.59        12.90 o                         
 -10   0   6        454.68        435.85        17.41 o                         
  -9   0   6         24.28          9.32         7.67 o                         
  -8   0   6       2317.55       2344.69        25.44 o                         
  -7   0   6         30.03         31.05         5.36 o                         
  -6   0   6        308.12        326.72         6.44 o                         
  -5   0   6        154.27        196.81         4.87 o                         
  -4   0   6       1955.23       1996.73        15.46 o                         
  -3   0   6      10114.19      10010.72        61.38 o                         
  -2   0   6       6510.43       6623.29        40.11 o                         
  -1   0   6       1901.05       1897.46        14.89 o                         
   0   0   6        344.75        384.12         5.67 o                         
   1   0   6        333.48        339.45         5.14 o                         
   2   0   6         60.18         37.46         3.03 o                         
   3   0   6       1859.33       1720.31        12.98 o                         
   4   0   6       1674.17       1612.59        12.42 o                         
   5   0   6          3.07          6.42         3.64 o                         
   6   0   6         94.75        111.31         6.29 o                         
   7   0   6         91.42        101.39         9.83 o                         
   8   0   6        521.97        511.63        15.60 o                         
   9   0   6        126.87        141.51        13.20 o                         
  10   0   6        252.97        269.25        16.46 o                         
  11   0   6         31.99         23.00        13.28 o                         
  12   0   6          3.08         13.85        15.54 o                         
 -14   1   6         14.69         -5.60        17.81 o                         
 -13   1   6         68.54         49.31        15.00 o                         
 -12   1   6        108.17         86.97        15.81 o                         
 -11   1   6        786.22        840.16        23.03 o                         
 -10   1   6         18.04         15.25        10.64 o                         
  -9   1   6        504.97        527.97        18.08 o                         
  -8   1   6       1460.26       1457.55        21.72 o                         
  -7   1   6         17.69         23.18         4.90 o                         
  -6   1   6        825.04        775.42         9.55 o                         
  -5   1   6        795.90        701.93         8.64 o                         
  -4   1   6        783.52        793.44         8.48 o                         
  -3   1   6          7.94         46.31         3.90 o                         
  -2   1   6       4562.47       4517.33        29.55 o                         
  -1   1   6        547.38        504.57         6.87 o                         
   0   1   6       3993.48       4081.34        24.51 o                         
   1   1   6        179.90        205.63         4.16 o                         
   2   1   6         66.41         86.55         3.45 o                         
   3   1   6       3072.17       2915.64        19.52 o                         
   4   1   6         42.62         41.10         4.30 o                         
   5   1   6          4.22         -1.25         4.42 o                         
   6   1   6        124.51        143.98         8.20 o                         
   7   1   6        109.58        114.83        11.83 o                         
   8   1   6        722.10        727.54        21.53 o                         
   9   1   6        147.47        138.61        13.22 o                         
  10   1   6        120.77        139.00        14.14 o                         
  11   1   6         69.75         56.70        14.54 o                         
  12   1   6          4.47         22.40        16.56 o                         
 -14   2   6         14.52         -6.69        15.83 o                         
 -13   2   6         48.52         87.66        16.54 o                         
 -12   2   6        598.62        609.10        27.52 o                         
 -11   2   6         54.51         63.25        12.45 o                         
 -10   2   6        166.14        184.64        19.72 o                         
  -9   2   6        354.19        351.69        13.99 o                         
  -8   2   6        181.34        178.50         7.55 o                         
  -7   2   6       1121.99       1120.45        13.63 o                         
  -6   2   6          9.38          8.56         3.14 o                         
  -5   2   6       4149.54       3997.48        27.84 o                         
  -4   2   6       1583.08       1570.78        14.49 o                         
  -3   2   6         14.73          8.20         3.37 o                         
  -2   2   6       2543.72       2504.59        17.91 o                         
  -1   2   6        581.52        660.30         6.84 o                         
   0   2   6       6429.22       6590.32        37.98 o                         
   1   2   6         13.45         23.32         3.03 o                         
   2   2   6       4297.52       4279.04        28.62 o                         
   3   2   6       2155.28       2156.11        16.33 o                         
   4   2   6        122.01        122.51         4.68 o                         
   5   2   6         79.80         97.23         7.21 o                         
   6   2   6        597.56        582.80        13.83 o                         
   7   2   6        733.85        696.27        19.54 o                         
   8   2   6        165.71        183.71        11.40 o                         
   9   2   6        130.51        129.07        13.08 o                         
  10   2   6          6.10         -1.31        12.06 o                         
  11   2   6          1.32        -15.34        15.34 o                         
 -14   3   6          0.90         12.62        15.64 o                         
 -13   3   6        103.11         90.88        16.24 o                         
 -12   3   6        212.22        179.64        16.72 o                         
 -11   3   6         70.13         46.47        12.20 o                         
 -10   3   6        108.81        128.33        11.60 o                         
  -9   3   6          5.96         -1.34         7.89 o                         
  -8   3   6        322.94        354.30         9.78 o                         
  -7   3   6        846.53        803.91         9.56 o                         
  -6   3   6       2482.84       2434.24        17.92 o                         
  -5   3   6       1262.12       1174.76        12.67 o                         
  -4   3   6        568.61        529.49         8.06 o                         
  -3   3   6       2159.57       2033.17        15.87 o                         
  -2   3   6          5.11         12.61         2.80 o                         
  -1   3   6       5067.71       4858.31        29.97 o                         
   0   3   6       1611.96       1761.64        13.18 o                         
   1   3   6        883.27        938.58         9.30 o                         
   2   3   6       2853.69       2865.86        20.33 o                         
   3   3   6         18.86         23.43         4.03 o                         
   4   3   6       3356.75       3310.56        29.28 o                         
   5   3   6       3289.03       3228.64        31.45 o                         
   6   3   6        700.46        685.96        17.55 o                         
   7   3   6         92.77         97.70         9.52 o                         
   8   3   6          2.16         13.53        10.05 o                         
   9   3   6        131.47        147.88        14.31 o                         
  10   3   6         28.79         50.32        15.94 o                         
  11   3   6          1.70         17.02        15.93 o                         
 -14   4   6         37.37          6.31        13.77 o                         
 -13   4   6         95.07         91.36        15.78 o                         
 -12   4   6        142.01        124.99        15.50 o                         
 -11   4   6        247.63        275.18        17.07 o                         
 -10   4   6          1.01          1.80         8.46 o                         
  -9   4   6          3.26         -0.02         7.92 o                         
  -8   4   6        371.00        385.58        12.08 o                         
  -7   4   6         96.62        102.79         4.76 o                         
  -6   4   6       3234.13       3167.92        22.96 o                         
  -5   4   6         65.81         59.92         4.09 o                         
  -4   4   6         31.78         26.48         3.53 o                         
  -3   4   6         53.77         71.35         3.41 o                         
  -2   4   6       3826.91       3842.61        23.03 o                         
  -1   4   6       4398.06       4144.78        25.52 o                         
   0   4   6        647.15        535.12         6.78 o                         
   1   4   6         30.53         34.15         3.20 o                         
   2   4   6         18.57         19.04         3.60 o                         
   3   4   6       1176.74       1177.72        12.21 o                         
   4   4   6        121.28        134.57         7.48 o                         
   5   4   6        683.64        656.01        15.20 o                         
   6   4   6        283.04        269.27        11.88 o                         
   7   4   6         15.34         10.13        10.27 o                         
   8   4   6         35.30         45.59        11.56 o                         
   9   4   6         60.39         45.98        13.76 o                         
  10   4   6        141.04        113.18        17.39 o                         
 -14   5   6          2.38          8.19        13.65 o                         
 -13   5   6       1008.97       1020.48        29.28 o                         
 -12   5   6         20.44          3.96        15.21 o                         
 -11   5   6        337.23        361.61        16.16 o                         
 -10   5   6        387.83        420.63        15.58 o                         
  -9   5   6        661.51        679.94        17.71 o                         
  -8   5   6         39.98         39.59         5.28 o                         
  -7   5   6       1436.29       1316.22        13.45 o                         
  -6   5   6        777.88        788.08         9.26 o                         
  -5   5   6        794.85        756.86         8.67 o                         
  -4   5   6        921.35        811.29         8.61 o                         
  -3   5   6       1767.41       1712.97        12.55 o                         
  -2   5   6       2407.08       2259.54        15.93 o                         
  -1   5   6          1.19          3.19         3.15 o                         
   0   5   6       1440.38       1401.86        12.28 o                         
   1   5   6        411.21        443.13         7.67 o                         
   2   5   6       1820.35       1785.90        16.48 o                         
   3   5   6        691.47        706.80        12.74 o                         
   4   5   6        110.68        123.24        11.25 o                         
   5   5   6        363.62        390.71        12.88 o                         
   6   5   6         23.41         15.45         8.82 o                         
   7   5   6          3.06         10.09        10.56 o                         
   8   5   6         39.32         33.44        13.09 o                         
   9   5   6        325.63        286.03        19.50 o                         
 -14   6   6        148.55        135.87        18.11 o                         
 -13   6   6        110.03         87.74        15.21 o                         
 -12   6   6         23.38         19.19        10.88 o                         
 -11   6   6         23.41          6.35         9.45 o                         
 -10   6   6        950.30       1018.87        24.42 o                         
  -9   6   6          7.95          3.02         7.43 o                         
  -8   6   6         86.29        118.94         8.09 o                         
  -7   6   6        750.39        739.74        10.76 o                         
  -6   6   6       2920.19       2853.15        26.48 o                         
  -5   6   6        441.38        415.85         6.62 o                         
  -4   6   6       2442.48       2305.28        16.50 o                         
  -3   6   6        636.13        618.74         8.24 o                         
  -2   6   6         13.36         10.56         3.74 o                         
  -1   6   6        945.68        903.02        10.47 o                         
   0   6   6        268.42        291.88         6.83 o                         
   1   6   6        778.75        772.19         9.97 o                         
   2   6   6         10.18          7.93         6.11 o                         
   3   6   6        170.53        178.04         9.17 o                         
   4   6   6       1360.46       1320.57        22.64 o                         
   5   6   6          7.13         -1.36         8.36 o                         
   6   6   6        138.71        145.36        11.61 o                         
   7   6   6          9.90         17.72        13.55 o                         
   8   6   6        111.60        105.90        17.80 o                         
   9   6   6        345.56        322.73        22.48 o                         
 -14   7   6         31.72         17.57        15.30 o                         
 -13   7   6         48.23         34.42        13.01 o                         
 -12   7   6         15.55          6.30        11.61 o                         
 -11   7   6        112.56        124.55        12.88 o                         
 -10   7   6        351.99        372.10        15.26 o                         
  -9   7   6          2.69          8.16         8.27 o                         
  -8   7   6          6.20         17.79         7.59 o                         
  -7   7   6        689.07        666.87        11.23 o                         
  -6   7   6        316.13        359.68         9.72 o                         
  -5   7   6         38.91         46.09         5.94 o                         
  -4   7   6        491.07        498.44         9.18 o                         
  -3   7   6        180.65        167.38         5.32 o                         
  -2   7   6        787.16        653.09         9.05 o                         
  -1   7   6        122.62        132.43         5.58 o                         
   0   7   6       3071.27       3075.21        24.20 o                         
   1   7   6        825.92        837.42        13.64 o                         
   2   7   6         48.55         46.65         6.93 o                         
   3   7   6         73.29         99.66         8.87 o                         
   4   7   6        168.14        179.19        11.25 o                         
   5   7   6        111.94        123.00        11.13 o                         
   6   7   6         12.30         10.87        12.82 o                         
   7   7   6        656.38        630.82        28.96 o                         
   8   7   6        215.46        211.49        17.16 o                         
 -14   8   6         32.20          9.56        17.00 o                         
 -13   8   6          0.62          7.70        13.78 o                         
 -12   8   6         62.07         73.72        15.83 o                         
 -11   8   6        781.04        755.81        23.33 o                         
 -10   8   6        208.95        211.16        11.59 o                         
  -9   8   6        435.28        490.16        15.80 o                         
  -8   8   6         54.99         60.06         9.99 o                         
  -7   8   6        162.65        183.23        11.07 o                         
  -6   8   6       1735.11       1767.38        26.08 o                         
  -5   8   6       1442.18       1392.80        22.75 o                         
  -4   8   6        467.65        505.45        11.11 o                         
  -3   8   6         45.79         37.17         5.84 o                         
  -2   8   6         17.29         24.64         5.73 o                         
  -1   8   6         45.66         58.75         6.14 o                         
   0   8   6       5711.05       5736.41        46.32 o                         
   1   8   6         22.31         36.32         7.07 o                         
   2   8   6        916.58        916.07        16.27 o                         
   3   8   6         20.61         26.59         9.72 o                         
   4   8   6         57.36         66.12        15.02 o                         
   5   8   6        829.16        813.44        22.39 o                         
   6   8   6        107.03         95.39        15.40 o                         
   7   8   6        105.30         91.07        13.76 o                         
 -14   9   6         23.66         17.70        15.05 o                         
 -13   9   6          0.65          9.77        15.60 o                         
 -12   9   6        285.63        281.05        23.93 o                         
 -11   9   6        164.19        167.40        15.76 o                         
 -10   9   6        213.59        230.00        13.05 o                         
  -9   9   6        157.12        180.50        12.35 o                         
  -8   9   6        256.01        302.01        13.88 o                         
  -7   9   6        517.35        584.48        17.32 o                         
  -6   9   6        168.43        171.90        12.60 o                         
  -5   9   6       1550.30       1539.55        20.80 o                         
  -4   9   6         52.40         50.60         7.36 o                         
  -3   9   6        520.46        508.93        12.99 o                         
  -2   9   6        282.87        279.75         9.27 o                         
  -1   9   6        499.98        537.20        11.92 o                         
   0   9   6       1311.06       1317.53        17.99 o                         
   1   9   6       1039.98       1063.91        17.87 o                         
   2   9   6        385.17        393.69        16.33 o                         
   3   9   6        517.45        542.44        17.21 o                         
   4   9   6        771.29        753.86        21.75 o                         
   5   9   6         26.34         23.69        11.99 o                         
   6   9   6        252.33        273.00        17.43 o                         
 -14  10   6         49.54         19.01        17.18 o                         
 -13  10   6         92.54         75.41        17.80 o                         
 -12  10   6         58.45         55.64        13.67 o                         
 -11  10   6          1.87         -9.21        10.94 o                         
 -10  10   6        253.93        258.05        17.03 o                         
  -9  10   6        609.36        650.50        19.90 o                         
  -8  10   6        326.01        335.55        23.48 o                         
  -7  10   6        162.27        157.27        11.86 o                         
  -6  10   6         58.71         72.96        10.37 o                         
  -5  10   6         11.94          8.04         8.59 o                         
  -4  10   6       2318.94       2260.00        27.08 o                         
  -3  10   6         16.03         15.35         7.08 o                         
  -2  10   6        221.89        236.70        10.34 o                         
  -1  10   6        644.18        671.59        14.00 o                         
   0  10   6        285.35        307.20        12.95 o                         
   1  10   6         31.90         32.00         9.05 o                         
   2  10   6        224.30        210.68        14.70 o                         
   3  10   6        301.18        280.46        15.50 o                         
   4  10   6        634.42        588.04        23.25 o                         
   5  10   6        337.49        314.86        47.10 o                         
   6  10   6        100.41         85.09        17.15 o                         
 -14  11   6        108.47        123.44        24.10 o                         
 -13  11   6        418.85        414.21        28.53 o                         
 -12  11   6          6.25         -4.81        13.95 o                         
 -11  11   6         47.64         34.66        11.69 o                         
 -10  11   6          0.29         -6.87        10.27 o                         
  -9  11   6        742.73        763.28        21.99 o                         
  -8  11   6         11.24         25.89        11.10 o                         
  -7  11   6        163.07        176.72        13.37 o                         
  -6  11   6        256.66        236.53        16.16 o                         
  -5  11   6        509.90        504.69        15.96 o                         
  -4  11   6        304.38        333.77        12.67 o                         
  -3  11   6        208.25        222.68        12.80 o                         
  -2  11   6        212.34        231.26        10.90 o                         
  -1  11   6        123.37        120.36        10.47 o                         
   0  11   6         28.73         36.17         9.72 o                         
   1  11   6          7.49          7.94        11.93 o                         
   2  11   6        581.70        526.32        19.84 o                         
   3  11   6          3.58         -0.70        12.05 o                         
   4  11   6          0.48         -1.81        16.21 o                         
   5  11   6         74.93         43.29        16.38 o                         
 -13  12   6         18.46         18.81        15.50 o                         
 -12  12   6        163.19        167.61        16.84 o                         
 -11  12   6        531.81        609.83        24.52 o                         
 -10  12   6        572.96        597.71        20.82 o                         
  -9  12   6        154.60        158.08        13.98 o                         
  -8  12   6        150.63        138.56        13.59 o                         
  -7  12   6         23.22         19.03        11.44 o                         
  -6  12   6         60.15         43.04        10.84 o                         
  -5  12   6        671.09        677.39        18.31 o                         
  -4  12   6         18.53         13.25        10.47 o                         
  -3  12   6        257.66        238.27        12.45 o                         
  -2  12   6        115.76        119.50        10.80 o                         
  -1  12   6         26.29         31.00        10.29 o                         
   0  12   6        263.55        257.98        14.68 o                         
   1  12   6        256.84        265.18        18.19 o                         
   2  12   6        365.53        370.26        23.74 o                         
   3  12   6          0.12        -17.40        17.40 o                         
 -13  13   6        374.23        377.61        22.49 o                         
 -12  13   6          0.79          8.45        12.49 o                         
 -11  13   6         62.57         79.32        13.88 o                         
 -10  13   6        158.65        177.36        17.13 o                         
  -9  13   6        138.69        178.57        14.85 o                         
  -8  13   6         89.80         82.08        13.57 o                         
  -7  13   6        118.54        138.55        13.50 o                         
  -6  13   6        135.78        166.49        14.01 o                         
  -5  13   6        198.52        195.31        13.58 o                         
  -4  13   6        232.09        233.87        13.96 o                         
  -3  13   6         83.63         82.51        10.79 o                         
  -2  13   6        146.75        136.26        12.89 o                         
  -1  13   6          2.37          6.05        10.77 o                         
   0  13   6          6.39         24.80        14.15 o                         
   1  13   6        323.37        358.41        23.07 o                         
   2  13   6         57.09         27.29        20.65 o                         
 -12  14   6         67.49         77.18        16.94 o                         
 -11  14   6         38.80         45.07        13.75 o                         
 -10  14   6        319.10        302.13        20.29 o                         
  -9  14   6         45.79         45.35        13.88 o                         
  -8  14   6         12.84         22.35        12.18 o                         
  -7  14   6          4.01         -2.35        11.27 o                         
  -6  14   6          6.48         -1.89        11.03 o                         
  -5  14   6         30.19         16.79        11.32 o                         
  -4  14   6        199.61        185.09        13.93 o                         
  -3  14   6         36.45         39.77        12.74 o                         
  -2  14   6        268.56        280.98        17.07 o                         
  -1  14   6          0.40          9.05        16.04 o                         
   0  14   6        270.11        248.73        20.66 o                         
   1  14   6        246.09        226.86        22.67 o                         
 -11  15   6         41.56         54.23        16.29 o                         
 -10  15   6        182.02        182.60        18.73 o                         
  -9  15   6        347.41        328.52        20.53 o                         
  -8  15   6        225.12        215.53        18.84 o                         
  -7  15   6         58.37         42.18        12.61 o                         
  -6  15   6         44.95         39.53        12.59 o                         
  -5  15   6          5.46         -8.61        10.63 o                         
  -4  15   6          9.55         10.35        11.93 o                         
  -3  15   6        505.24        464.15        22.43 o                         
  -2  15   6         26.21         15.98        14.42 o                         
  -1  15   6          3.08         -1.97        16.47 o                         
  -9  16   6         18.30         11.34        13.64 o                         
  -8  16   6        489.34        451.32        23.68 o                         
  -7  16   6          0.65         -1.84        12.61 o                         
  -6  16   6         63.15         38.75        13.96 o                         
  -5  16   6         38.90         45.65        12.27 o                         
  -4  16   6        114.93        127.94        23.65 o                         
   1 -16   7         33.42          0.52        14.53 o                         
   2 -16   7          4.41         11.99        14.92 o                         
   3 -16   7        297.88        288.11        23.85 o                         
   4 -16   7         10.84        -11.93        11.93 o                         
   5 -16   7          2.39         -5.30        13.28 o                         
   6 -16   7          1.72          4.57        12.42 o                         
   7 -16   7         52.57         40.88        16.22 o                         
   8 -16   7        172.19        149.78        22.81 o                         
   9 -16   7          9.97         13.70        15.79 o                         
  -1 -15   7        129.34        108.30        15.56 o                         
   0 -15   7         30.99         34.77        13.40 o                         
   1 -15   7          6.85          0.64        13.10 o                         
   2 -15   7        233.97        226.45        16.34 o                         
   3 -15   7        134.27        121.58        15.58 o                         
   4 -15   7        261.73        247.66        16.54 o                         
   5 -15   7          8.86          4.00        12.81 o                         
   6 -15   7        216.97        199.17        16.45 o                         
   7 -15   7        304.91        304.66        18.52 o                         
   8 -15   7        234.55        253.04        17.41 o                         
   9 -15   7         68.41         80.37        14.86 o                         
  10 -15   7         39.93         17.96        14.23 o                         
  -2 -14   7         33.73         26.85        15.75 o                         
  -1 -14   7        689.01        674.50        30.25 o                         
   0 -14   7          0.55          5.06        11.45 o                         
   1 -14   7         29.20         18.45        11.69 o                         
   2 -14   7         77.53         96.67        16.95 o                         
   3 -14   7        251.05        229.29        16.07 o                         
   4 -14   7        386.77        377.75        18.18 o                         
   5 -14   7        494.57        461.52        17.43 o                         
   6 -14   7          5.13         -4.10        10.88 o                         
   7 -14   7          0.31          0.36        11.45 o                         
   8 -14   7        272.35        239.61        14.93 o                         
   9 -14   7        125.47        102.26        14.40 o                         
  10 -14   7        154.72        156.84        23.61 o                         
  11 -14   7         35.37         44.79        15.94 o                         
  -4 -13   7         21.71         22.38        14.77 o                         
  -3 -13   7        137.57        159.62        17.98 o                         
  -2 -13   7        730.88        770.82        37.92 o                         
  -1 -13   7        511.77        484.82        19.60 o                         
   0 -13   7        119.21         97.79        13.13 o                         
   1 -13   7          1.59        -10.04        10.04 o                         
   2 -13   7        153.00        135.35        11.42 o                         
   3 -13   7        339.91        338.44        13.96 o                         
   4 -13   7         47.03         57.45        11.24 o                         
   5 -13   7        180.40        183.73        12.79 o                         
   6 -13   7         18.95         14.91         9.79 o                         
   7 -13   7         20.64         19.56        10.93 o                         
   8 -13   7         70.23         75.83        11.88 o                         
   9 -13   7        534.91        510.10        20.27 o                         
  10 -13   7         14.63         16.33        12.98 o                         
  11 -13   7         10.80         40.20        15.05 o                         
  12 -13   7          2.37          1.55        19.48 o                         
  -5 -12   7        217.64        227.91        18.71 o                         
  -4 -12   7         51.38         27.94        12.33 o                         
  -3 -12   7        389.36        362.35        23.97 o                         
  -2 -12   7        114.64        138.41        17.92 o                         
  -1 -12   7        460.91        493.07        20.72 o                         
   0 -12   7        150.66        167.68        13.41 o                         
   1 -12   7        190.44        183.98        11.07 o                         
   2 -12   7        247.09        257.34        11.27 o                         
   3 -12   7         16.19          7.50         8.76 o                         
   4 -12   7        299.93        315.25        15.14 o                         
   5 -12   7        275.89        280.85        12.70 o                         
   6 -12   7        106.81        105.81        10.55 o                         
   7 -12   7         98.65         92.46        11.18 o                         
   8 -12   7         21.25         29.39        10.08 o                         
   9 -12   7        256.13        273.54        17.30 o                         
  10 -12   7        109.28         80.54        13.75 o                         
  11 -12   7         41.79         42.59        15.28 o                         
  12 -12   7          3.42         12.45        16.77 o                         
  -6 -11   7        297.05        246.56        16.63 o                         
  -5 -11   7          1.43         -0.08        11.62 o                         
  -4 -11   7        186.06        171.95        22.10 o                         
  -3 -11   7        188.19        203.27        13.82 o                         
  -2 -11   7          1.13         12.06        10.86 o                         
  -1 -11   7       1831.28       1743.49        34.61 o                         
   0 -11   7        390.48        419.80        15.64 o                         
   1 -11   7        947.12        915.02        17.96 o                         
   2 -11   7         45.44         53.08         7.95 o                         
   3 -11   7          4.13          7.37         8.88 o                         
   4 -11   7        576.26        598.12        20.31 o                         
   5 -11   7        366.63        387.87        12.06 o                         
   6 -11   7        215.02        207.38        10.53 o                         
   7 -11   7          0.55         -7.41        10.40 o                         
   8 -11   7         89.62         95.31        11.58 o                         
   9 -11   7        663.00        686.29        19.75 o                         
  10 -11   7         73.00         73.92        11.89 o                         
  11 -11   7         42.21         49.42        13.34 o                         
  12 -11   7        144.45        136.64        16.71 o                         
  13 -11   7         14.96         37.75        18.40 o                         
  -7 -10   7         98.04         78.63        13.82 o                         
  -6 -10   7         87.21         87.03        13.33 o                         
  -5 -10   7          3.98         14.32        11.80 o                         
  -4 -10   7        202.56        195.47        17.36 o                         
  -3 -10   7         95.18         81.61        11.90 o                         
  -2 -10   7         40.34         44.38         8.74 o                         
  -1 -10   7         15.24         26.00         8.24 o                         
   0 -10   7       1627.39       1647.29        24.10 o                         
   1 -10   7       1995.00       1916.35        22.92 o                         
   2 -10   7         58.27         58.99         6.64 o                         
   3 -10   7         48.10         51.64         7.08 o                         
   4 -10   7        188.41        212.80         9.72 o                         
   5 -10   7       1224.27       1256.64        18.75 o                         
   6 -10   7          0.55          7.86         8.21 o                         
   7 -10   7        426.63        461.08        12.99 o                         
   8 -10   7         74.37         95.11        10.09 o                         
   9 -10   7         48.05         45.84        10.01 o                         
  10 -10   7         41.72         45.62        11.22 o                         
  11 -10   7         80.86         83.42        15.59 o                         
  12 -10   7         29.98         29.56        26.71 o                         
  13 -10   7         58.50         71.86        18.65 o                         
  -8  -9   7         18.00         31.33        13.65 o                         
  -7  -9   7         66.05         55.25        15.70 o                         
  -6  -9   7        324.11        316.35        16.68 o                         
  -5  -9   7        708.19        755.03        22.23 o                         
  -4  -9   7         10.21         -0.77         8.95 o                         
  -3  -9   7        178.98        166.23         9.66 o                         
  -2  -9   7         32.65         44.84         8.16 o                         
  -1  -9   7          7.33          1.60         9.04 o                         
   0  -9   7       1578.07       1626.89        19.18 o                         
   1  -9   7         57.07         70.27         6.43 o                         
   2  -9   7        342.53        391.63         9.98 o                         
   3  -9   7        178.15        187.55         7.06 o                         
   4  -9   7        573.29        535.70        12.34 o                         
   5  -9   7        921.72        868.06        14.01 o                         
   6  -9   7        470.53        440.83        12.03 o                         
   7  -9   7        330.85        357.89        11.71 o                         
   8  -9   7          1.04          2.72         7.79 o                         
   9  -9   7        212.06        206.07        11.46 o                         
  10  -9   7          3.18         12.62        10.78 o                         
  11  -9   7        102.67         92.41        13.71 o                         
  12  -9   7          3.40         12.37        14.61 o                         
  13  -9   7         84.72         97.16        16.31 o                         
  -9  -8   7         55.86         64.28        15.92 o                         
  -8  -8   7        311.84        325.84        19.58 o                         
  -7  -8   7        185.26        169.00        15.07 o                         
  -6  -8   7          4.61         -7.58         9.83 o                         
  -5  -8   7        178.96        187.77        12.26 o                         
  -4  -8   7        510.34        546.00        15.23 o                         
  -3  -8   7        318.51        341.12        10.90 o                         
  -2  -8   7         44.71         35.75         6.24 o                         
  -1  -8   7       1577.03       1517.31        16.33 o                         
   0  -8   7        401.10        409.00        10.39 o                         
   1  -8   7        634.78        628.30        10.17 o                         
   2  -8   7        265.75        281.87         6.87 o                         
   3  -8   7        904.55        915.95        11.89 o                         
   4  -8   7       2682.67       2688.14        24.45 o                         
   5  -8   7        192.69        194.10         8.16 o                         
   6  -8   7       1386.00       1385.90        17.56 o                         
   7  -8   7        484.36        527.64        12.95 o                         
   8  -8   7         51.59         48.43         8.08 o                         
   9  -8   7        176.77        181.22        11.35 o                         
  10  -8   7         54.66         57.72        10.69 o                         
  11  -8   7        450.62        451.43        20.75 o                         
  12  -8   7         84.88         65.70        15.59 o                         
  13  -8   7         40.16         62.01        16.55 o                         
 -10  -7   7         66.99         62.02        18.12 o                         
  -9  -7   7        211.73        252.04        18.52 o                         
  -8  -7   7        392.15        379.14        17.56 o                         
  -7  -7   7         40.20         37.64        10.20 o                         
  -6  -7   7         55.47         64.11         9.46 o                         
  -5  -7   7        302.84        304.21        11.87 o                         
  -4  -7   7       1007.99       1046.26        20.76 o                         
  -3  -7   7         34.28         27.26         6.52 o                         
  -2  -7   7        283.67        297.09         7.89 o                         
  -1  -7   7        285.50        289.93         7.47 o                         
   0  -7   7       1184.91       1197.36        12.76 o                         
   1  -7   7        360.94        346.05         7.15 o                         
   2  -7   7        762.33        720.50         8.70 o                         
   3  -7   7        122.19        121.82         4.49 o                         
   4  -7   7        236.74        266.97         6.07 o                         
   5  -7   7       1318.55       1392.05        15.02 o                         
   6  -7   7        540.36        564.88        12.15 o                         
   7  -7   7        531.74        575.32        13.01 o                         
   8  -7   7         77.59         93.73        11.72 o                         
   9  -7   7         43.75         39.66         9.45 o                         
  10  -7   7        353.97        372.26        16.87 o                         
  11  -7   7         95.01         96.07        15.49 o                         
  12  -7   7         67.99         79.97        19.62 o                         
  13  -7   7         24.41         18.24        15.88 o                         
 -10  -6   7         13.15         28.64        13.33 o                         
  -9  -6   7        265.90        292.40        16.68 o                         
  -8  -6   7         97.72         93.99        11.83 o                         
  -7  -6   7          5.77         21.30         9.50 o                         
  -6  -6   7          1.07         -4.78         8.59 o                         
  -5  -6   7       1351.31       1415.32        22.63 o                         
  -4  -6   7        321.04        339.48        10.00 o                         
  -3  -6   7       1058.15       1082.00        14.65 o                         
  -2  -6   7        123.88        152.08         5.91 o                         
  -1  -6   7        252.52        298.70         7.45 o                         
   0  -6   7       1591.87       1519.59        12.87 o                         
   1  -6   7         62.54         79.69         3.98 o                         
   2  -6   7       4413.90       4422.52        28.16 o                         
   3  -6   7          2.67          4.32         2.68 o                         
   4  -6   7         12.91         16.26         3.46 o                         
   5  -6   7         16.09         21.70         4.39 o                         
   6  -6   7        253.38        300.54         9.49 o                         
   7  -6   7         73.73        111.45         7.01 o                         
   8  -6   7        393.15        390.33        13.07 o                         
   9  -6   7        235.42        276.10        11.93 o                         
  10  -6   7        123.68        125.35        13.56 o                         
  11  -6   7        157.63        143.87        21.92 o                         
  12  -6   7          5.31         -1.57        14.70 o                         
  13  -6   7         23.04         23.46        18.41 o                         
 -11  -5   7         37.99         48.78        13.56 o                         
 -10  -5   7         77.35         80.00        12.43 o                         
  -9  -5   7          1.05          7.44        10.87 o                         
  -8  -5   7        542.45        576.36        17.44 o                         
  -7  -5   7          8.96         -6.78         8.36 o                         
  -6  -5   7        135.14        147.05         9.40 o                         
  -5  -5   7       1598.14       1635.82        26.65 o                         
  -4  -5   7          2.36         13.08         5.74 o                         
  -3  -5   7        433.48        418.81         8.69 o                         
  -2  -5   7        565.86        583.41        10.48 o                         
  -1  -5   7       1759.54       1724.95        14.23 o                         
   0  -5   7         69.05         67.65         3.99 o                         
   1  -5   7       3017.69       3055.87        20.48 o                         
   2  -5   7       2182.20       2143.91        14.61 o                         
   3  -5   7        206.29        234.14         4.43 o                         
   4  -5   7         59.38         72.80         3.45 o                         
   5  -5   7        134.56        153.36         5.14 o                         
   6  -5   7       3494.98       3457.60        27.71 o
[truncated: 571,620 more chars]
