# Supplementary material for: The role of π–π stacking and hydrogen-bonding inter­actions in the assembly of a series of isostructural group IIB coordination compounds
Source: Acta Crystallogr C Struct Chem. 2019 Jan 25;75(Pt 2):178–88. doi: 10.1107/S2053229618018314 (PMC6363043; doi:10.1107/S2053229618018314)
Supplement: Supplementary file 3 [file c-75-00178-Compound_2sup3.hkl]

data_Compound_2                                                                 
_shelx_title ' kjf1_4_a.res in P-1'                                             
_shelx_refln_list_code          4                                               
_shelx_F_calc_maximum      339.20                                               
_exptl_crystal_F_000       752.00                                               
_reflns_d_resolution_high  0.8255                                               
                                                                                
loop_                                                                           
 _space_group_symop_operation_xyz                                               
 'x, y, z'                                                                      
 '-x, -y, -z'                                                                   
                                                                                
_cell_length_a     9.2709                                                       
_cell_length_b    10.0199                                                       
_cell_length_c    16.2483                                                       
_cell_angle_alpha  98.560                                                       
_cell_angle_beta  100.504                                                       
_cell_angle_gamma 110.089                                                       
                                                                                
_shelx_F_squared_multiplier     1.000                                           
                                                                                
loop_                                                                           
 _refln_index_h                                                                 
 _refln_index_k                                                                 
 _refln_index_l                                                                 
 _refln_F_squared_calc                                                          
 _refln_F_squared_meas                                                          
 _refln_F_squared_sigma                                                         
 _refln_observed_status                                                         
  -1   0   1       3322.84       3353.89        94.90 o                         
   2   0  -2       2275.52       2303.82        88.72 o                         
  -2   0   2       2275.52       2229.71        91.08 o                         
   3   0  -3       3623.49       3532.65       218.82 o                         
  -3   0   3       3623.49       3331.66       117.76 o                         
   4   0  -4       2998.38       2303.01       220.02 o                         
  -4   0   4       2998.38       2665.67       101.76 o                         
   5   0  -5      13328.09      14005.05       542.83 o                         
  -5   0   5       4831.99       5105.05       149.22 o                         
   6   0  -6       1476.19       1261.19       297.89 o                         
   7   0  -7       9643.84      10464.22       462.87 o                         
   8   0  -8        142.75        350.60       352.69 o                         
   9   0  -9        109.93       -451.82       451.82 o                         
  10   0 -10        384.10        193.13       269.85 o                         
   9  -1  -8       1637.99       1860.15       435.51 o                         
   8  -1  -7       1063.15       1396.82       327.89 o                         
   7  -1  -6       3189.04       3241.55       315.60 o                         
   6  -1  -5        699.91        991.23       296.08 o                         
  -5   1   4       2629.51       2306.78       146.44 o                         
   5  -1  -4       3027.04       2449.29       308.36 o                         
  -4   1   3       1199.09       1000.47        97.37 o                         
   4  -1  -3       1199.09       1101.73       132.01 o                         
  -3   1   2        471.67        493.86        96.51 o                         
   3  -1  -2        471.67        540.32       120.90 o                         
  -2   1   1        280.68        231.71        59.71 o                         
   2  -1  -1        529.93        239.20       113.59 o                         
  -1   1   0       5436.98       5574.83       203.74 o                         
   1  -1   0       2486.32       2437.24       122.22 o                         
   0   1  -1       7984.94       8290.60       120.87 o                         
   0  -1   1       7984.94       8097.55       120.17 o                         
   1   1  -2         75.87        140.85        91.34 o                         
  -1  -1   2         75.87        -80.07        83.78 o                         
  -2  -1   3       6899.68       6303.06       143.02 o                         
   3   1  -4        177.96         28.13       187.92 o                         
  -3  -1   4        177.96         88.83        92.81 o                         
   4   1  -5         43.41        276.88       164.06 o                         
  -4  -1   5         43.41         55.17       118.21 o                         
   5   1  -6       2720.38       2778.03       242.12 o                         
  -5  -1   6       2720.38       2307.86       206.18 o                         
   6   1  -7       3816.73       4130.21       435.75 o                         
   7   1  -8        671.31        495.99       365.61 o                         
  -7  -1   8        671.31        472.93       179.15 o                         
   8   1  -9         29.51          0.43       390.02 o                         
   9   1 -10       2819.99       3718.85       529.91 o                         
   8  -2  -6        331.46        210.23       267.71 o                         
  -7   2   5       1873.44       1642.84       178.81 o                         
   7  -2  -5       1873.44       1827.54       238.82 o                         
   6  -2  -4       1797.65       1613.64       255.96 o                         
  -5   2   3      14781.06      14422.39       433.08 o                         
   5  -2  -3      14781.06      14361.01       440.00 o                         
  -4   2   2       5576.75       5173.13       232.57 o                         
   4  -2  -2       5576.75       4919.30       211.42 o                         
  -3   2   1        212.94        115.67       110.86 o                         
   3  -2  -1        212.94        228.78        65.38 o                         
  -2   2   0       8131.14       8515.66       370.60 o                         
   2  -2   0       6110.50       6421.60       255.05 o                         
  -1   2  -1         77.55        245.75       188.61 o                         
   0   2  -2      35017.17      37231.94       549.10 o                         
   0  -2   2      35017.17      36779.38       706.27 o                         
   1   2  -3       2924.23       2719.98       134.61 o                         
   2   2  -4      27149.10      27172.71       710.90 o                         
  -2  -2   4      11056.05      12109.44       373.43 o                         
   3   2  -5       7643.71       7285.11       349.85 o                         
  -3  -2   5       7643.71       7356.99       165.26 o                         
   4   2  -6        707.05        415.01       221.15 o                         
  -4  -2   6        707.05        752.13       138.18 o                         
   5   2  -7        435.91        841.65       235.19 o                         
  -5  -2   7         55.50        439.30       139.97 o                         
   6   2  -8       1071.38       1026.00       430.73 o                         
   7   2  -9       7056.46       8016.92       526.04 o                         
  -7  -2   9       7056.46       7251.22       351.30 o                         
   8   2 -10        149.63        -12.87       425.06 o                         
   9   2 -11       1763.17        678.94       536.60 o                         
  -7   3   4       2888.33       2898.42       240.55 o                         
   7  -3  -4       2888.33       2868.83       220.11 o                         
   6  -3  -3       1948.94       1639.37       178.90 o                         
  -5   3   2        447.67        584.73       152.70 o                         
   5  -3  -2        447.67        404.47        85.60 o                         
  -4   3   1       1087.55        997.16       174.68 o                         
   4  -3  -1       1087.55        993.65        78.75 o                         
  -3   3   0       1776.32       1762.68       171.67 o                         
   3  -3   0       1776.32       1869.05       171.68 o                         
  -2   3  -1       8471.24       8641.44       396.19 o                         
   2  -3   1       2344.35       2855.83       217.21 o                         
  -1   3  -2       2913.15       3233.10       161.53 o                         
   1  -3   2       2913.15       2917.88       229.51 o                         
   0   3  -3      21895.94      24219.30       477.78 o                         
   0  -3   3      21895.94      23847.87       489.47 o                         
   1   3  -4        700.23        559.92        63.82 o                         
   2   3  -5       4408.56       4519.35       216.64 o                         
   3   3  -6        255.98        304.05        63.85 o                         
  -3  -3   6        255.98        303.27       110.27 o                         
   4   3  -7        762.32        644.12       206.99 o                         
  -4  -3   7        762.32        793.49       150.93 o                         
   5   3  -8       4716.40       4906.39       422.86 o                         
  -5  -3   8       4716.40       4870.02       286.75 o                         
   6   3  -9       2232.40       1983.42       395.40 o                         
   7   3 -10        472.56        245.00       361.68 o                         
   8   3 -11        674.00        776.58       466.63 o                         
  -8   4   4        665.60        282.98       240.22 o                         
  -7   4   3       1788.14       1672.49       254.03 o                         
  -6   4   2        737.80       1223.11       282.16 o                         
   6  -4  -2        549.90        623.56        77.63 o                         
  -5   4   1       9567.74       8943.43       360.24 o                         
   5  -4  -1       9567.74       9279.15       392.99 o                         
  -4   4   0       1269.49       1043.93       175.41 o                         
   4  -4   0       1269.49        871.09       192.15 o                         
  -3   4  -1       3093.74       2933.49        97.96 o                         
   3  -4   1       3093.74       2945.68        87.04 o                         
  -2   4  -2      27940.62      25466.90       756.37 o                         
   2  -4   2      18122.91      18970.16       582.73 o                         
  -1   4  -3        785.70        603.38       159.43 o                         
   1  -4   3        785.70       1046.76       145.21 o                         
   0   4  -4        632.11        710.85       147.56 o                         
   0  -4   4        632.11        644.23        97.36 o                         
   1   4  -5       1467.44       1559.60        81.54 o                         
   2   4  -6      13731.18      13790.49       436.78 o                         
   3   4  -7       2907.03       2780.51       127.75 o                         
  -3  -4   7       2907.03       3190.07       229.94 o                         
   4   4  -8        125.20        267.06       210.92 o                         
  -4  -4   8        125.20        283.08       131.14 o                         
  -5  -4   9       1425.73       1946.95       215.87 o                         
   6   4 -10        595.23        990.78       485.99 o                         
   7   4 -11        966.81       1233.53       399.64 o                         
  -8   5   3        343.34        660.12       303.04 o                         
  -7   5   2       3198.16       3143.17       328.41 o                         
  -6   5   1       1407.81       1780.10       309.78 o                         
  -5   5   0         92.08        -53.14       163.54 o                         
   5  -5   0         92.08        267.78       158.45 o                         
  -4   5  -1       2476.59       2906.66       266.06 o                         
   4  -5   1       2476.59       2929.76       251.24 o                         
  -3   5  -2       1539.72       1512.52       107.14 o                         
   3  -5   2       1539.72       1617.66       113.88 o                         
  -2   5  -3       3958.43       4453.39       270.43 o                         
   2  -5   3       3958.43       3626.94       168.96 o                         
  -1   5  -4       1338.17       1568.99       186.14 o                         
   1  -5   4       1338.17       1475.18       149.84 o                         
   0   5  -5      31016.33      34177.02       672.65 o                         
   0  -5   5      31016.33      34116.75       689.89 o                         
   1   5  -6       1041.58       1189.82       187.17 o                         
  -1  -5   6       1041.58        654.91       113.13 o                         
   2   5  -7        565.18        440.86       173.49 o                         
   3   5  -8        457.08        638.30       104.10 o                         
  -3  -5   8        457.08        625.11       132.44 o                         
   4   5  -9       1513.20       1512.18       311.79 o                         
  -4  -5   9       1513.20       1638.79       157.24 o                         
  -5  -5  10        874.28       1228.05       290.88 o                         
   6   5 -11         20.40       -383.90       524.25 o                         
   7   5 -12       1801.26       1299.02       433.62 o                         
  -7  -5  12       1801.26       2410.82       409.21 o                         
  -9   6   3       4643.27       4940.82       452.16 o                         
  -8   6   2       1073.31       1238.11       366.71 o                         
  -7   6   1       9427.09      10736.86       469.64 o                         
   7  -6  -1       9427.09       9649.47       479.73 o                         
  -6   6   0       4057.02       4339.85       395.03 o                         
  -5   6  -1        428.39        372.47       192.31 o                         
  -4   6  -2         26.61         -2.44        58.94 o                         
   4  -6   2         26.61       -170.79       170.79 o                         
  -3   6  -3        810.63        770.00       100.40 o                         
   3  -6   3        810.63        996.61        93.38 o                         
  -2   6  -4      13871.81      15362.87       512.55 o                         
   2  -6   4      13871.81      13640.37       452.74 o                         
  -1   6  -5       1165.92       1099.76       171.74 o                         
   1  -6   5       1165.92        947.93       133.52 o                         
   0   6  -6       1805.06       1949.43       169.47 o                         
   0  -6   6       1805.06       1702.23       143.13 o                         
   1   6  -7       2913.17       3217.69       230.01 o                         
  -1  -6   7       2913.17       2716.55       177.72 o                         
   3   6  -9          3.25       -102.53       264.15 o                         
  -3  -6   9          3.25        152.72       132.36 o                         
   4   6 -10        386.85        473.10       260.92 o                         
  -4  -6  10        386.85        362.34       140.53 o                         
   5   6 -11       3347.78       2901.40       343.01 o                         
   6   6 -12        379.46        356.92       546.96 o                         
  -9   7   2       1671.26       1770.16       486.15 o                         
  -8   7   1        133.88        192.46       330.23 o                         
  -7   7   0        740.53        448.81       289.39 o                         
   7  -7   0        740.53        800.08       287.58 o                         
  -6   7  -1       1110.09       1642.55       391.40 o                         
  -5   7  -2       3232.29       2989.62       284.51 o                         
   5  -7   2       3232.29       3458.99       318.80 o                         
  -4   7  -3       1026.94        956.71        98.91 o                         
   4  -7   3       1026.94       1044.98       227.33 o                         
  -3   7  -4        396.24        381.40       113.35 o                         
   3  -7   4        396.24        293.61        85.17 o                         
  -2   7  -5        623.42        358.70       297.78 o                         
   2  -7   5        623.42        417.60       106.94 o                         
  -1   7  -6       2624.82       2812.56       227.73 o                         
   1  -7   6       2624.82       2264.00       297.28 o                         
   0   7  -7       9558.10      10860.29       443.27 o                         
   0  -7   7       9558.10      10708.39       438.25 o                         
   1   7  -8          8.84        104.10       212.17 o                         
  -1  -7   8          8.84       -171.61       295.08 o                         
   3   7 -10        673.17        882.99       313.93 o                         
  -3  -7  10        673.17        900.55       191.10 o                         
   4   7 -11       1785.71       1641.25       312.42 o                         
  -9   8   1        106.50         78.91       441.73 o                         
  -8   8   0         33.08        165.36       434.17 o                         
   8  -8   0         33.08       -122.03       305.58 o                         
  -7   8  -1       6949.17       6868.05       441.74 o                         
   7  -8   1       6949.17       7060.61       445.37 o                         
  -6   8  -2       2375.81       2393.15       420.16 o                         
   6  -8   2       2375.81       1894.89       365.25 o                         
  -5   8  -3       1270.50        456.10       383.42 o                         
   5  -8   3          4.45        -51.42       213.85 o                         
  -4   8  -4       2396.05       2069.01       305.24 o                         
   4  -8   4       2396.05       2252.27       283.02 o                         
  -3   8  -5         71.93          7.83       123.87 o                         
   3  -8   5         71.93        174.22       216.43 o                         
  -2   8  -6       1439.84       1670.33       326.78 o                         
   2  -8   6       1439.84       1359.88       441.88 o                         
  -1   8  -7          8.28        -65.72       224.60 o                         
   0   8  -8       8514.77       9626.53       317.68 o                         
   1   8  -9       2151.82       2109.10       249.12 o                         
  -1  -8   9       2151.82       2193.36       345.90 o                         
   3   8 -11        961.81        687.91       270.04 o                         
   4   8 -12          9.09        318.30       274.33 o                         
  -8   9  -1        132.92        234.36       375.42 o                         
   8  -9   1        132.92        281.35       337.51 o                         
  -7   9  -2        427.11        150.07       329.86 o                         
   7  -9   2        427.11       1170.80       425.83 o                         
  -6   9  -3        666.44        776.78       409.28 o                         
   6  -9   3        666.44       1077.78       408.75 o                         
  -5   9  -4       1476.20       1629.39       285.64 o                         
   5  -9   4       2252.56       1641.16       580.85 o                         
  -4   9  -5        282.25        640.39       245.55 o                         
   4  -9   5        282.25        442.16       242.30 o                         
  -3   9  -6         46.86        -46.94       273.06 o                         
   3  -9   6         46.86        215.80       275.00 o                         
  -2   9  -7       3008.33       2649.31       307.62 o                         
   2  -9   7       3008.33       3295.97       486.50 o                         
  -1   9  -8       1936.81       2134.91       263.15 o                         
   1  -9   8       1936.81       1490.83       329.58 o                         
   0   9  -9       1707.23       2012.13       227.06 o                         
   0  -9   9       1707.23       1195.29       211.35 o                         
   1   9 -10       1289.19       1669.74       421.16 o                         
  -1  -9  10       1289.19       1298.22       405.32 o                         
   9 -10   1       1816.15        989.67       509.56 o                         
   8 -10   2        747.41        257.34       371.20 o                         
  -7  10  -3        935.07        580.43       362.08 o                         
   7 -10   3        935.07        742.88       460.69 o                         
  -6  10  -4         22.87       -164.63       409.05 o                         
   6 -10   4         22.87         64.60       543.88 o                         
  -5  10  -5        679.90        228.37       308.95 o                         
   5 -10   5        679.90        886.14       283.12 o                         
  -4  10  -6       4052.00       3268.99       340.84 o                         
   4 -10   6       4052.00       4423.60       380.88 o                         
  -3  10  -7        133.12        -14.98       235.74 o                         
   3 -10   7        133.12        110.24       233.89 o                         
   2 -10   8        246.41        313.99       442.48 o                         
  -1  10  -9       1389.28       1128.69       425.38 o                         
   1 -10   9       1389.28        753.38       243.22 o                         
   0  10 -10        722.91        766.75       297.84 o                         
   0 -10  10        722.91        839.72       207.05 o                         
  -1 -10  11         69.88        379.85       290.37 o                         
   7 -11   4       1722.59       1577.52       430.22 o                         
   6 -11   5        412.16        499.83       487.10 o                         
   5 -11   6        512.74        186.70       324.79 o                         
  -4  11  -7        203.35       -302.01       302.01 o                         
   4 -11   7        203.35        335.17       305.87 o                         
  -3  11  -8        377.03        438.24       266.63 o                         
   3 -11   8        377.03        501.90       254.63 o                         
  -2  11  -9       2117.96       2332.25       323.39 o                         
   2 -11   9       3884.61       4804.07       528.45 o                         
   1 -11  10         76.00        779.35       425.61 o                         
   1 -11   9       1692.76        -93.41       218.48 o                         
   2 -11   8        459.89        591.83       437.24 o                         
  -2  11  -8        459.89         20.15       411.40 o                         
   3 -11   7        568.13          0.39       391.55 o                         
  -3  11  -7        568.13         91.41       430.86 o                         
   4 -11   6        515.40        257.67       407.60 o                         
   5 -11   5        429.96       -270.34       488.92 o                         
  -5  11  -5        374.96        280.06       266.09 o                         
   6 -11   4          3.58        557.37       288.06 o                         
  -6  11  -4          3.58       -251.75       263.78 o                         
   7 -11   3        375.18        757.64       294.72 o                         
  -7  11  -3        375.18        336.91       285.15 o                         
  -1 -10  10         46.54         87.39       242.54 o                         
   1  10 -10         46.54        151.41       237.13 o                         
   0 -10   9        698.86        493.56       219.85 o                         
   0  10  -9        698.86        116.01       187.19 o                         
   1 -10   8         73.58         -2.04       209.50 o                         
   2 -10   7       2690.26       3141.29       381.69 o                         
  -2  10  -7       2690.26       2439.95       427.72 o                         
   3 -10   6       2461.28       2856.14       426.92 o                         
  -3  10  -6       2461.28       2055.41       432.02 o                         
   4 -10   5       2075.75       1807.05       508.81 o                         
  -4  10  -5       2075.75       2725.74       383.27 o                         
   5 -10   4       7942.09       8061.09       601.79 o                         
  -5  10  -4       2802.65       2080.26       309.83 o                         
   6 -10   3         28.32       -126.38       254.07 o                         
  -6  10  -3         28.32        508.86       263.34 o                         
   7 -10   2          0.63       -293.74       293.74 o                         
  -7  10  -2          0.63       -127.17       312.63 o                         
   8 -10   1         21.56         14.48       410.88 o                         
   9 -10   0        953.11       2406.17       533.80 o                         
  -2  -9  10        105.93        -45.76       192.17 o                         
   2   9 -10        105.93       -202.43       286.72 o                         
  -1  -9   9         71.02        211.03       235.22 o                         
   1   9  -9         71.02        -66.55       268.77 o                         
   0  -9   8       2045.80       2206.33       262.81 o                         
   0   9  -8       2045.80       2059.95       183.74 o                         
   1  -9   7        278.73         77.05       123.89 o                         
   2  -9   6         99.67        -32.34       319.21 o                         
  -2   9  -6         99.67        -24.90       220.57 o                         
   3  -9   5       1061.85       1076.11       302.78 o                         
  -3   9  -5       1061.85       1322.57       382.66 o                         
   4  -9   4        588.72        792.10       471.73 o                         
  -4   9  -4        588.72        802.96       405.48 o                         
   5  -9   3       1292.05       1152.24       443.34 o                         
   6  -9   2        732.42        571.34       248.83 o                         
  -6   9  -2        732.42       1045.86       308.10 o                         
   7  -9   1       1324.42       1350.26       336.62 o                         
  -7   9  -1       1324.42       1520.40       347.49 o                         
  -8   9   0        174.04       -129.34       497.03 o                         
   9  -9  -1         64.45       -260.63       337.48 o                         
   4   8 -11       1986.16       1870.81       502.20 o                         
  -2  -8   9       2254.72       2347.74       257.04 o                         
   2   8  -9       2254.72       2601.02       343.15 o                         
  -1  -8   8        331.10        241.86       187.76 o                         
   1   8  -8        331.10        373.41       165.18 o                         
   0  -8   7       5028.57       5265.58       341.80 o                         
   0   8  -7       5028.57       4979.86       249.10 o                         
   1  -8   6       2106.44       2028.88       281.61 o                         
   2  -8   5        685.71        654.63       311.06 o                         
  -2   8  -5        685.71        977.14       192.64 o                         
   3  -8   4        554.04        528.72       331.72 o                         
  -3   8  -4        554.04        561.22       172.80 o                         
   4  -8   3       5296.39       5729.04       496.65 o                         
  -4   8  -3       5296.39       5582.12       448.27 o                         
   5  -8   2      20030.17      18687.35       701.69 o                         
   6  -8   1         57.31        153.42       219.12 o                         
  -6   8  -1         57.31       -107.03       217.93 o                         
   7  -8   0       1852.77       1653.30       274.58 o                         
  -7   8   0       1852.77       1587.46       277.33 o                         
  -8   8   1        470.04        204.37       576.29 o                         
  -9   8   2        830.77        481.75       512.58 o                         
   5   7 -11        735.24       1036.00       471.77 o                         
  -4  -7  10        342.97        277.15       341.43 o                         
   4   7 -10        342.97        722.77       462.65 o                         
  -2  -7   8       1042.73       1177.16       233.23 o                         
   2   7  -8       1042.73       1323.59       167.57 o                         
  -1  -7   7       2174.43       2278.07       191.77 o                         
   1   7  -7       2174.43       2353.61       174.26 o                         
   0  -7   6       3190.35       3373.23       285.88 o                         
   0   7  -6       3190.35       3373.60       204.58 o                         
   1  -7   5        317.81        159.47       315.38 o                         
  -2   7  -4       4970.19       5094.90       219.04 o                         
   3  -7   3       1496.70       2073.78       323.46 o                         
  -3   7  -3       1496.70       1472.74       143.10 o                         
   4  -7   2       1180.02       1519.63       372.51 o                         
  -4   7  -2       1180.02        878.61       287.47 o                         
  -5   7  -1        836.05        802.05       299.31 o                         
   6  -7   0       2418.87       2398.65       299.58 o                         
  -6   7   0       2418.87       2495.10       305.22 o                         
   7  -7  -1       2780.00       2766.59       278.11 o                         
  -7   7   1       2780.00       2556.10       286.60 o                         
  -8   7   2        433.52       1249.81       537.46 o                         
  -9   7   3       2861.45       3053.17       481.75 o                         
  -5  -6  10       1809.84       1818.48       368.16 o                         
   5   6 -10       1809.84       1846.49       387.17 o                         
  -4  -6   9       7798.62       8847.00       321.01 o                         
   4   6  -9       7798.62       9468.75       570.77 o                         
  -2  -6   7        250.21        444.01       118.67 o                         
   2   6  -7        250.21        484.28       122.59 o                         
  -1  -6   6         33.87        205.36       105.73 o                         
   1   6  -6         33.87        100.17       124.39 o                         
   0  -6   5       5839.83       5591.29       186.60 o                         
   0   6  -5       5839.83       5087.45       211.52 o                         
   1  -6   4       2463.74       2282.24       152.31 o                         
   2  -6   3        415.89        496.99        70.30 o                         
  -2   6  -3        415.89        233.64       168.35 o                         
   3  -6   2      12088.40      13561.20       492.84 o                         
  -3   6  -2      12088.40      12740.26       299.30 o                         
   4  -6   1        255.84        345.12       297.30 o                         
  -4   6  -1        255.84        365.73       329.05 o                         
  -5   6   0        722.69        477.71       347.24 o                         
   6  -6  -1        183.81         87.42       178.88 o                         
  -6   6   1        183.81        291.79       188.67 o                         
   7  -6  -2       3994.38       3653.51       313.73 o                         
  -7   6   2       3994.38       3830.82       318.39 o                         
  -8   6   3        261.07        478.25       450.33 o                         
  -9   6   4        906.43       1330.51       377.59 o                         
   7   5 -11        245.15        626.58       299.57 o                         
  -5  -5   9       4277.35       4485.17       360.38 o                         
   5   5  -9       4277.35       4481.11       414.05 o                         
  -4  -5   8         66.76         52.65       227.80 o                         
   4   5  -8         66.76        504.45       399.46 o                         
   3   5  -7        478.82        222.30       220.91 o                         
  -2  -5   6       6338.92       6153.20       227.79 o                         
   2   5  -6       6338.92       6227.06       263.20 o                         
  -1  -5   5         55.10          3.63        95.11 o                         
   1   5  -5         55.10        223.59       104.93 o                         
   0  -5   4         15.82        136.89        85.15 o                         
   0   5  -4         15.82         14.62       114.95 o                         
   1  -5   3         93.61         92.15       120.90 o                         
   2  -5   2      22940.68      22656.37       680.76 o                         
  -2   5  -2      22940.68      24778.91       495.51 o                         
   3  -5   1       3435.09       3761.34       270.81 o                         
  -3   5  -1       3435.09       3879.82       131.41 o                         
  -4   5   0       4411.10       4612.86       368.19 o                         
  -5   5   1      13148.80      13196.14       509.65 o                         
   6  -5  -2       2339.24       2214.11       243.48 o                         
  -6   5   2       2339.24       2566.67       250.37 o                         
  -7   5   3       1106.20       1158.89       225.48 o                         
  -8   5   4        553.96        837.81       312.90 o                         
   8   4 -11        169.39        -75.79       276.95 o                         
   7   4 -10        551.07        591.08       338.67 o                         
  -5  -4   8       1512.03       1741.66       255.18 o                         
   5   4  -8       1512.03       2295.87       344.37 o                         
  -4  -4   7      11141.33       8966.17       357.35 o                         
   4   4  -7      11141.33      12179.23       538.27 o                         
   3   4  -6        366.71        460.72       166.46 o                         
  -2  -4   5       6950.87       7315.81       314.13 o                         
   2   4  -5       6950.87       7199.99       215.26 o                         
  -1  -4   4        187.60        115.76       155.27 o                         
   1   4  -4        187.60        242.62        47.49 o                         
   0  -4   3       2815.58       2721.45       124.78 o                         
   0   4  -3       2815.58       2571.72       142.95 o                         
   1  -4   2        142.50        191.91       306.61 o                         
   2  -4   1       5979.82       6679.22       323.12 o                         
  -2   4  -1       5979.82       6449.25       198.65 o                         
   3  -4   0      14607.39      15737.13       521.59 o                         
  -3   4   0      14607.39      15616.96       503.75 o                         
  -4   4   1        264.39          0.79       292.57 o                         
  -5   4   2       5726.32       5706.61       330.08 o                         
   6  -4  -3        296.47        266.33        72.09 o                         
  -6   4   3        296.47        256.26       139.47 o                         
  -7   4   4       2805.16       2418.55       222.07 o                         
   8   3 -10        130.30        133.25       267.86 o                         
  -5  -3   7       1005.10       1091.79       232.73 o                         
   5   3  -7       1005.10       1171.97       360.31 o                         
   4   3  -6       1581.17       1802.14       344.91 o                         
  -2  -3   4       9931.90      10062.41       348.38 o                         
   2   3  -4       9931.90       9508.95       234.40 o                         
  -1  -3   3         22.90       -115.18       115.18 o                         
   1   3  -3         22.90         16.52        87.27 o                         
   0  -3   2       7272.57       6895.88       138.10 o                         
   0   3  -2       7272.57       6659.21       185.57 o                         
   1  -3   1       1224.36       1155.71       321.28 o                         
  -1   3  -1          2.73         62.84        47.52 o                         
  -2   3   0      15037.63      15258.42       314.64 o                         
   3  -3  -1        656.11        654.62       144.09 o                         
  -3   3   1        656.11        789.23       177.83 o                         
  -4   3   2      20053.77      21194.82       623.43 o                         
   5  -3  -3      11476.49      10977.39       327.46 o                         
  -5   3   3      11476.49      11081.86       383.62 o                         
   6  -3  -4          5.94        -28.96       104.81 o                         
  -6   3   4          5.94         -4.54       128.62 o                         
   7  -3  -5        628.14        601.07       128.72 o                         
  -7   3   5        628.14        472.37       135.54 o                         
   9   2 -10       2586.52       3272.03       359.29 o                         
  -8  -2   9        285.49        167.33       201.49 o                         
   8   2  -9        285.49        576.90       255.66 o                         
   6   2  -7      11583.86       8178.00       413.52 o                         
  -5  -2   6        323.01        297.52       144.40 o                         
   5   2  -6        323.01        242.23       316.54 o                         
   4   2  -5       1648.68       1931.05       267.70 o                         
   3   2  -4        226.90        208.42        92.14 o                         
  -2  -2   3       7482.30       6884.83       150.16 o                         
   2   2  -3       7482.30       7181.40       176.32 o                         
  -1  -2   2        369.11        461.93        37.53 o                         
   1   2  -2        369.11        291.35        82.46 o                         
   0  -2   1       2056.62       1904.21        98.81 o                         
   0   2  -1       2056.62       1917.53        78.46 o                         
   1  -2   0       4065.25       3957.36       201.89 o                         
  -1   2   0       4065.25       3499.22        81.71 o                         
   2  -2  -1       5604.55       5765.57       155.84 o                         
  -2   2   1       9663.97       8330.90       274.17 o                         
   3  -2  -2       7611.13       7987.59       161.46 o                         
  -3   2   2       7611.13       7819.76       291.45 o                         
   4  -2  -3        162.83         60.06       111.21 o                         
  -4   2   3        162.83       -182.23       182.23 o                         
  -5   2   4       5839.44       6112.38       244.00 o                         
   6  -2  -5        188.57        154.37       130.87 o                         
  -6   2   5        188.57        178.49       111.89 o                         
   7  -2  -6        796.25        708.28       168.28 o                         
  -7   2   6        796.25        645.48       119.28 o                         
   8  -2  -7        267.55        455.76       180.13 o                         
   9   1  -9         37.34        372.12       244.78 o                         
  -8  -1   8         17.55        143.24       188.54 o                         
   8   1  -8         17.55         86.34       218.34 o                         
  -7  -1   7      11457.48      11979.70       443.82 o                         
   6   1  -6       1832.02       2127.72       362.75 o                         
   5   1  -5       1244.81       1540.22       301.71 o                         
   4   1  -4       9053.87       9161.70       379.56 o                         
  -3  -1   3       2363.89       2597.81       198.12 o                         
  -2  -1   2        143.36        187.90       103.64 o                         
   2   1  -2        143.36        135.16        48.24 o                         
  -1  -1   1       3102.53       2351.62       105.35 o                         
   1   1  -1       3102.53       2879.19       167.13 o                         
   0  -1   0      14118.18      12890.51       197.40 o                         
   0   1   0      14118.18      12616.66       240.14 o                         
   1  -1  -1        568.05        603.82        37.39 o                         
  -1   1   1        568.05        580.79        34.97 o                         
   2  -1  -2         28.83        -66.53       111.14 o                         
   3  -1  -3       7640.50       8324.26       203.16 o                         
  -3   1   3       7640.50       8087.43       266.78 o                         
   4  -1  -4      19945.73      21331.31       617.08 o                         
  -4   1   4      19945.73      19801.52       552.59 o                         
   5  -1  -5       6267.08       6127.12       317.31 o                         
  -5   1   5       5590.25       5489.01       201.07 o                         
   6  -1  -6       1367.16       1123.99       190.60 o                         
  -6   1   6       1367.16       1416.16       111.49 o                         
   7  -1  -7       7037.81       6800.94       372.06 o                         
   8  -1  -8        265.66        504.68       354.27 o                         
   9  -1  -9       2792.65       3157.64       415.82 o                         
  10   0  -9        606.68       -154.33       412.79 o                         
  -9   0   8        852.94        665.75       227.65 o                         
   9   0  -8        852.94       1246.67       293.78 o                         
   8   0  -7         53.09        338.78       201.14 o                         
   7   0  -6       1312.02       1525.72       355.24 o                         
  -6   0   5       2876.30       2888.76       107.50 o                         
   6   0  -5       5788.75       5660.34       390.48 o                         
   5   0  -4        329.04        318.12        76.68 o                         
   4   0  -3       9220.88       9334.62       221.52 o                         
  -3   0   2        144.88        244.72        70.46 o                         
  -2   0   1      13329.48      12831.46       337.35 o                         
   2   0  -1      13329.48      12511.34       249.32 o                         
  -1   0   0        165.96        137.07        49.70 o                         
   1   0   0        165.96        180.24        43.52 o                         
   1   0  -2       1547.60       1627.06        85.63 o                         
  -1   0   2       1547.60       1515.05        73.06 o                         
   2   0  -3       9548.26       9874.44       238.00 o                         
   3   0  -4        663.45        757.72       127.83 o                         
  -3   0   4        663.45        748.49        73.74 o                         
   4   0  -5        247.46        261.60       286.95 o                         
   5   0  -6      13241.83      13948.21       567.68 o                         
   6   0  -7        443.98        501.22       176.20 o                         
   7   0  -8        155.84        465.88       229.22 o                         
   8   0  -9        446.30        149.15       441.78 o                         
   9   0 -10        842.54        613.50       445.07 o                         
   9  -1  -7       1944.49       1654.04       267.85 o                         
   8  -1  -6         12.35        109.77       208.82 o                         
   7  -1  -5       4101.89       4640.51       410.35 o                         
   6  -1  -4         82.49       -269.41       269.41 o                         
  -5   1   3       7927.58       7839.34       250.09 o                         
   5  -1  -3       7927.58       7701.54       331.41 o                         
   4  -1  -2      16629.97      17471.05       517.71 o                         
  -2   1   0       4288.07       4651.48       203.43 o                         
   2  -1   0       4288.07       3962.26       230.40 o                         
  -1   1  -1        940.68        993.96        53.36 o                         
   1  -1   1        940.68        944.29        56.08 o                         
   0   1  -2       7018.32       6811.33       109.73 o                         
   0  -1   2       7018.32       6586.24       125.92 o                         
   1   1  -3       3285.01       2975.97        89.66 o                         
  -1  -1   3       3285.01       2976.39        87.15 o                         
   2   1  -4      15290.84      16302.13       336.79 o                         
   3   1  -5      14865.19      15021.15       329.03 o                         
  -3  -1   5      14865.19      16015.64       444.03 o                         
   4   1  -6       4385.77       4235.09       316.11 o                         
   5   1  -7        643.31        284.40       294.40 o                         
   6   1  -8        416.39        751.12       201.73 o                         
  -6  -1   8        416.39        469.36       144.87 o                         
   7   1  -9       6299.68       5415.52       390.83 o                         
  -7  -1   9       6299.68       6792.48       324.26 o                         
   8   1 -10        509.63        764.43       522.18 o                         
   9   1 -11         71.17        882.13       497.89 o                         
   9  -2  -6         31.30         75.68       226.40 o                         
   8  -2  -5       1042.47       1272.77       205.16 o                         
  -7   2   4       4533.22       4531.53       231.38 o                         
   7  -2  -4       6861.51       6795.12       400.95 o                         
   6  -2  -3       3325.45       3771.92       309.94 o                         
  -5   2   2          4.97       -178.35       178.35 o                         
   5  -2  -2          4.97        190.41       155.15 o                         
  -4   2   1      16408.02      17545.68       505.15 o                         
   4  -2  -1      16408.02      16456.30       476.73 o                         
   3  -2   0        518.92        367.39       142.49 o                         
  -2   2  -1       4344.41       4066.85       117.68 o                         
   2  -2   1       4344.41       4133.75       106.13 o                         
  -1   2  -2       2510.45       2338.28        94.41 o                         
   1  -2   2       2510.45       2330.14       121.26 o                         
   0   2  -3       9065.06       8945.52       221.45 o                         
   0  -2   3       9065.06       8631.04       216.70 o                         
   1   2  -4       1378.14       1262.02       366.74 o                         
  -1  -2   4       1375.72       1530.03       126.82 o                         
   2   2  -5       5613.83       6092.65       188.90 o                         
  -2  -2   5       5613.83       5619.19       195.70 o                         
   3   2  -6       3452.38       3677.81       108.48 o                         
  -3  -2   6       3452.38       4355.41       201.16 o                         
   4   2  -7        284.81        333.04       274.19 o                         
   5   2  -8        925.31       1109.86       296.46 o                         
   6   2  -9        629.38        641.13       227.69 o                         
  -6  -2   9        629.38        823.84       165.48 o                         
   7   2 -10         25.51        217.87       280.80 o                         
   8   2 -11        178.98        489.89       466.11 o                         
  -8   3   4       1032.88        398.26       147.45 o                         
   8  -3  -4        186.52        100.84       137.33 o                         
  -7   3   3        322.94         42.91       141.80 o                         
   7  -3  -3        322.94        486.32       139.13 o                         
   6  -3  -2       3380.77       3777.41       243.58 o                         
  -5   3   1       7874.80       8127.44       343.87 o                         
   5  -3  -1       7874.80       8109.23       270.17 o                         
  -4   3   0       9477.99      10074.13       391.20 o                         
   4  -3   0       9477.99       9738.77       286.04 o                         
  -3   3  -1       3487.13       3510.73       280.12 o                         
   3  -3   1       1388.00       1273.68        80.35 o                         
  -2   3  -2       9877.34       9291.46       222.73 o                         
   2  -3   2       9877.34       9372.92       236.25 o                         
  -1   3  -3        745.87        977.92        92.62 o                         
   1  -3   3        745.87        865.66        99.27 o                         
   0   3  -4        760.30        766.97       104.05 o                         
   0  -3   4        760.30        688.24       103.88 o                         
   1   3  -5        147.90        276.47       128.05 o                         
   2   3  -6      22702.79      23800.74       478.91 o                         
   3   3  -7      12389.67      13047.01       288.40 o                         
  -3  -3   7      12389.67      13032.65       410.70 o                         
   4   3  -8       1113.88       1059.72       301.26 o                         
   6   3 -10         14.31        262.85       229.91 o                         
   7   3 -11       1344.44       1113.26       280.52 o                         
   8   3 -12         22.03        885.32       486.27 o                         
  -8   4   3       1071.75        759.97       197.32 o                         
  -7   4   2       2621.97       2573.94       239.25 o                         
   7  -4  -2       2621.97       2655.71       199.64 o                         
  -6   4   1         86.62       -246.10       267.21 o                         
   6  -4  -1         86.62        -61.34       129.53 o                         
  -5   4   0        333.70        480.65       268.26 o                         
   5  -4   0        333.70        328.90        72.03 o                         
  -4   4  -1       9063.07       9632.15       409.64 o                         
   4  -4   1       9063.07       8700.39       250.89 o                         
  -3   4  -2        238.46        871.54       360.71 o                         
  -2   4  -3        773.74        887.91       102.03 o                         
   2  -4   3        773.74        923.53       166.05 o                         
  -1   4  -4        211.26        240.01        92.48 o                         
   1  -4   4        211.26        134.93        94.61 o                         
   0   4  -5       3578.31       3373.57       158.78 o                         
   0  -4   5       3578.31       3527.67       165.49 o                         
   1   4  -6         84.77        289.02       170.87 o                         
   2   4  -7        375.26        525.29       142.19 o                         
  -2  -4   7        375.26        186.33       178.59 o                         
   3   4  -8       1616.81       2186.37       124.35 o                         
  -3  -4   8       1616.81       1842.57       143.21 o                         
   4   4  -9       5005.64       5574.03       408.80 o                         
   6   4 -11        265.32        435.51       255.76 o                         
  -6  -4  11        265.32        645.37       252.02 o                         
   7   4 -12        589.82        934.75       349.74 o                         
  -7  -4  12        589.82       1279.14       341.56 o                         
  -9   5   3       2791.86       2706.73       271.55 o                         
  -8   5   2        452.47        693.97       230.26 o                         
  -7   5   1       4282.25       2831.51       280.70 o                         
  -6   5   0       5833.94       6140.44       441.95 o                         
  -5   5  -1       1186.51       1202.94       310.34 o                         
   5  -5   1       1186.51       1440.50       225.46 o                         
  -4   5  -2       1574.70       1435.19       260.89 o                         
   4  -5   2       1574.70       1757.70       162.59 o                         
  -3   5  -3       3830.97       3732.11       337.03 o                         
   3  -5   3       3830.97       3222.84       208.31 o                         
  -2   5  -4      16842.48      16558.79       369.37 o                         
   2  -5   4      23014.81      20876.91       639.07 o                         
  -1   5  -5        363.91        367.77       110.56 o                         
   1  -5   5        363.91        425.62        99.25 o                         
   0   5  -6       1946.10       1871.50       147.29 o                         
   0  -5   6       1946.10       2040.15       135.14 o                         
   1   5  -7       2619.56       2003.95       265.09 o                         
   2   5  -8       4741.19       5008.69       225.58 o                         
  -2  -5   8       4741.19       4267.66       189.33 o                         
   3   5  -9        579.02        633.87       278.09 o                         
  -3  -5   9        579.02        783.07       147.40 o                         
   4   5 -10        527.88        714.36       398.86 o                         
   6   5 -12        111.83         60.13       264.37 o                         
  -6  -5  12        111.83        297.99       247.31 o                         
  -9   6   2       1460.16       1466.87       281.63 o                         
  -8   6   1        323.24        454.13       213.74 o                         
  -7   6   0       1171.93       1213.17       455.31 o                         
  -6   6  -1       2000.05       2743.36       381.35 o                         
  -5   6  -2        286.92        214.76       328.47 o                         
   5  -6   2        286.92        405.41       145.19 o                         
  -4   6  -3       1709.99       1552.78       116.67 o                         
   4  -6   3       1709.99       1716.59       157.07 o                         
  -3   6  -4        401.27        249.58       150.12 o                         
   3  -6   4        401.27        383.02       147.35 o                         
  -2   6  -5       1610.41       1722.58       136.10 o                         
   2  -6   5       1610.41       1782.16       139.26 o                         
  -1   6  -6       1059.47       1135.80       132.71 o                         
   1  -6   6       1059.47       1199.51       124.44 o                         
   0   6  -7       1562.08       1572.58       137.98 o                         
   0  -6   7       1562.08       1754.32       132.77 o                         
   1   6  -8        344.72        785.45       212.20 o                         
   2   6  -9        647.15        787.61       186.21 o                         
  -2  -6   9        647.15        814.38       172.77 o                         
   3   6 -10       1178.91       1442.62       315.09 o                         
  -3  -6  10       1178.91       1276.03       170.29 o                         
   4   6 -11       2062.53       1839.39       371.24 o                         
   5   6 -12         61.94        -74.09       255.74 o                         
   6   6 -13         41.92        -64.92       272.91 o                         
  -6  -6  13         41.92         50.55       292.54 o                         
  -9   7   1         92.12         32.15       273.87 o                         
  -8   7   0         15.01       -216.76       216.76 o                         
  -7   7  -1      19379.28      17883.60       794.21 o                         
  -6   7  -2      11699.00      12706.75       590.56 o                         
  -5   7  -3       1006.24       1313.82       309.01 o                         
   5  -7   3       1006.24       1012.90       163.87 o                         
  -4   7  -4      11256.41      12340.48       318.22 o                         
   4  -7   4      11256.41      12117.57       332.07 o                         
  -3   7  -5        427.27        527.26       193.20 o                         
   3  -7   5        427.27        441.28       143.20 o                         
  -2   7  -6       2636.63       2879.53       170.21 o                         
   2  -7   6       2636.63       2524.47       150.96 o                         
  -1   7  -7        702.59        999.01       156.81 o                         
   1  -7   7        702.59        758.13       123.91 o                         
   0   7  -8       7897.69       7563.81       275.31 o                         
   0  -7   8       7897.69       7427.38       260.32 o                         
   1   7  -9       2271.93       2647.08       362.23 o                         
   2   7 -10         90.04        865.64       408.91 o                         
  -2  -7  10         90.04        551.08       285.81 o                         
   3   7 -11       2482.29       2689.05       359.79 o                         
  -3  -7  11       2482.29       2516.83       319.92 o                         
   4   7 -12        473.91         21.47       427.49 o                         
   5   7 -13       1829.59       1761.14       331.23 o                         
  -9   8   0        711.72        621.58       273.42 o                         
  -8   8  -1          0.55        -21.16       235.40 o                         
   8  -8   1          0.55       -220.86       220.86 o                         
  -7   8  -2       1079.32       -287.25       555.31 o                         
  -6   8  -3        499.07        716.95       486.69 o                         
   6  -8   3        499.07        388.58       398.69 o                         
  -5   8  -4       1367.07       1230.50       336.05 o                         
   5  -8   4       1367.07       1779.01       390.54 o                         
  -4   8  -5         66.16        221.19       379.98 o                         
   4  -8   5         66.16        315.40       308.41 o                         
  -3   8  -6        245.36        210.98       188.77 o                         
   3  -8   6        245.36        526.44       379.64 o                         
  -2   8  -7       1680.40       1519.25       171.88 o                         
   2  -8   7       1680.40       1413.34       278.79 o                         
  -1   8  -8         39.77         81.90       141.19 o                         
   1  -8   8         39.77         40.92       223.59 o                         
   0   8  -9        536.59        470.29       144.31 o                         
   0  -8   9        536.59        556.00       219.17 o                         
   1   8 -10        312.33        397.05       419.86 o                         
   2   8 -11       2524.74       2387.40       469.38 o                         
  -2  -8  11       2524.74       2497.12       341.23 o                         
   3   8 -12        626.46        480.90       356.70 o                         
  -9   9  -1       1021.28        975.56       305.93 o                         
   9  -9   1       1021.28        901.65       332.84 o                         
  -8   9  -2       1317.04        976.83       299.61 o                         
   8  -9   2       1317.04       1176.53       280.78 o                         
  -7   9  -3       3524.47       3657.75       496.69 o                         
  -6   9  -4        139.36       -385.20       385.20 o                         
   6  -9   4        139.36       -368.13       461.43 o                         
  -5   9  -5       4120.38       4148.34       410.51 o                         
   5  -9   5       4120.38       4300.64       401.17 o                         
  -4   9  -6       8009.27       8318.19       480.49 o                         
   4  -9   6       8009.27       8851.62       551.16 o                         
  -3   9  -7        574.66        661.96       386.84 o                         
   3  -9   7        574.66        716.13       473.99 o                         
  -2   9  -8        267.81        147.56       153.28 o                         
   2  -9   8        267.81        304.72       260.12 o                         
  -1   9  -9        796.68        955.63       174.24 o                         
   1  -9   9        796.68        600.41       253.00 o                         
   0   9 -10       2232.08       2242.92       206.11 o                         
   0  -9  10       2232.08       2361.55       286.86 o                         
  -9  10  -2        476.06        495.45       306.35 o                         
   9 -10   2        476.06       -154.01       261.43 o                         
  -8  10  -3          3.58       -176.90       273.08 o                         
   8 -10   3          3.58          8.54       268.09 o                         
  -7  10  -4        591.04       1254.46       298.24 o                         
   7 -10   4       1080.40       1231.10       449.29 o                         
  -6  10  -5        892.63        839.60       409.69 o                         
   6 -10   5        892.63       1241.95       550.97 o                         
  -5  10  -6       1697.60       1407.30       388.54 o                         
   5 -10   6       1697.60       1282.15       445.11 o                         
  -4  10  -7        342.72        841.61       427.32 o                         
   4 -10   7        342.72        158.54       349.02 o                         
  -3  10  -8        798.39        817.11       316.24 o                         
   3 -10   8        798.39        825.51       394.67 o                         
  -2  10  -9       1932.49        983.46       276.48 o                         
   2 -10   9       1932.49       1989.55       318.08 o                         
  -1  10 -10         13.98        215.05       185.06 o                         
   1 -10  10         13.98        101.46       203.20 o                         
   0  10 -11         91.19        350.22       275.37 o                         
   0 -10  11         91.19        182.30       204.54 o                         
  -7  11  -5         92.24       -155.80       274.07 o                         
   7 -11   5        309.93        356.69       630.47 o                         
   6 -11   6        162.85        191.91       576.29 o                         
   5 -11   7        660.09         87.12       365.75 o                         
   4 -11   8       2044.36       2585.69       400.32 o                         
   3 -11   9        449.17        391.50       407.95 o                         
  -2  11 -10       1432.00       1214.18       291.79 o                         
   2 -11  10       1432.00       1322.61       314.97 o                         
   1 -11   8         21.70        418.59       287.10 o                         
  -1  11  -8         21.70        196.65       296.28 o                         
   2 -11   7       1765.42       2384.31       347.13 o                         
  -2  11  -7       1765.42       1604.10       291.54 o                         
   3 -11   6        535.09        205.69       254.06 o                         
  -3  11  -6        535.09        489.76       263.21 o                         
   4 -11   5        263.59        494.13       459.09 o                         
   5 -11   4       3467.91       4298.72       504.88 o                         
  -5  11  -4       3467.91       3745.80       531.10 o                         
   6 -11   3        364.54        675.54       350.10 o                         
   7 -11   2        187.99        155.42       446.27 o                         
  -2 -10  10        577.65       1300.22       387.07 o                         
   2  10 -10        453.97        -81.47       435.07 o                         
  -1 -10   9        875.95        843.37       374.33 o                         
   0  10  -8        536.30         28.00        95.10 o                         
   1 -10   7         75.19       -249.10       249.10 o                         
  -1  10  -7         75.19        146.51       171.40 o                         
   2 -10   6        124.89        -92.16       222.46 o                         
  -2  10  -6        124.89        514.25       287.36 o                         
   3 -10   5        899.67        874.66       262.93 o                         
  -3  10  -5        899.67        885.48       256.78 o                         
   4 -10   4       1168.70       1682.56       578.99 o                         
   5 -10   3        190.77        150.72       501.81 o                         
  -5  10  -3        190.77        -49.00       359.21 o                         
   6 -10   2        275.73         24.78       326.04 o                         
  -6  10  -2        275.73       -177.10       420.60 o                         
   7 -10   1       1844.64       1928.21       515.15 o                         
   8 -10   0         21.78        -38.63       498.65 o                         
  -8  10   0         21.78       -500.81       500.81 o                         
   9 -10  -1         79.33        -45.72       254.15 o                         
  -9  10   1         79.33        115.92       345.81 o                         
  -2  -9   9       4975.71       5204.31       393.32 o                         
   2   9  -9       4975.71       5495.04       500.54 o                         
  -1  -9   8        166.99        215.38       353.32 o                         
   1   9  -8        166.99       -180.30       269.49 o                         
   1  -9   6       1348.48       1285.72       238.46 o                         
  -1   9  -6       1348.48       1544.68       174.01 o                         
   2  -9   5        174.36        179.64       210.08 o                         
  -2   9  -5        174.36         92.46       132.38 o                         
   3  -9   4        128.24        646.47       291.09 o                         
  -3   9  -4        128.24        393.83       271.33 o                         
   4  -9   3       3485.66       3797.17       489.57 o                         
  -5   9  -2      10368.28      11016.58       543.80 o                         
   6  -9   1       1270.09       1367.99       326.49 o                         
  -6   9  -1       1270.09       1211.31       341.87 o                         
   7  -9   0       3017.78       3981.29       491.12 o                         
  -7   9   0       3017.78       2837.65       501.47 o                         
  -8   9   1       2007.92       1232.65       543.31 o                         
   9  -9  -2       1377.37       1236.06       326.78 o                         
  -9   9   2       1377.37       1527.01       307.19 o                         
  -4  -8  10         25.40        -94.99       200.27 o                         
   4   8 -10         25.40        -27.91       271.59 o                         
  -2  -8   8       1064.96       1024.86       289.44 o                         
   2   8  -8       1064.96       1324.54       402.66 o                         
  -1  -8   7        491.40        504.48       274.69 o                         
   1   8  -7        491.40        519.47       250.52 o                         
   1  -8   5        622.77        610.56       204.25 o                         
  -1   8  -5        622.77        551.82       151.52 o                         
   2  -8   4       1583.58       1630.48       239.13 o                         
  -2   8  -4       1583.58       1541.26       157.32 o                         
   3  -8   3        634.86        535.71       225.20 o                         
  -3   8  -3        634.86        535.13       127.64 o                         
   4  -8   2       2571.25       2913.57       446.90 o                         
   5  -8   1        149.98        173.45       413.22 o                         
  -5   8  -1        149.98       -342.00       392.35 o                         
   6  -8   0        341.95        289.46       278.14 o                         
  -6   8   0        341.95        107.03       363.15 o                         
   7  -8  -1       2573.46       2027.64       396.87 o                         
  -7   8   1       2573.46       2436.07       477.74 o                         
  -8   8   2        361.97       -116.45       523.23 o                         
   9  -8  -3        143.16        293.57       280.25 o                         
  -9   8   3        143.16        105.28       292.76 o                         
 -10   8   4        135.56         69.77       295.47 o                         
  -5  -7  10        478.25        715.02       283.64 o                         
   5   7 -10        478.25        359.43       284.82 o                         
   4   7  -9       3579.88       3708.49       372.63 o                         
  -2  -7   7        174.09        119.43       300.36 o                         
   2   7  -7        174.09        229.33       208.85 o                         
  -1  -7   6        482.81        402.23       305.47 o                         
   1   7  -6        482.81        423.54       206.02 o                         
   1  -7   4       2610.39       2773.56       252.17 o                         
  -1   7  -4       2610.39       2715.81       175.83 o                         
   2  -7   3        852.94        882.39       209.73 o                         
  -2   7  -3        852.94        912.46       123.29 o                         
   3  -7   2       6412.95       5903.73       366.16 o                         
  -3   7  -2       6412.95       5893.63       201.39 o                         
   4  -7   1       2183.33       1899.94       426.67 o                         
   5  -7   0       2278.10       2269.04       387.41 o                         
  -5   7   0       2278.10       2657.15       335.73 o                         
   6  -7  -1       1245.74        970.07       314.49 o                         
  -6   7   1       1245.74       1335.58       350.44 o                         
   7  -7  -2       9417.11       8349.23       427.76 o                         
  -7   7   2       9417.11      10006.79       561.88 o                         
  -8   7   3       3459.14       3244.17       435.25 o                         
  -9   7   4         33.91        -39.25       259.68 o                         
   6   6 -10        424.15        474.46       296.78 o                         
  -5  -6   9        873.64        915.54       247.31 o                         
   5   6  -9        873.64        933.02       289.94 o                         
  -2  -6   6       8691.98       9266.90       276.00 o                         
   2   6  -6       8691.98       9491.62       298.77 o                         
  -1  -6   5        415.09        424.37       143.94 o                         
   1   6  -5        415.09        252.81       182.01 o                         
   1  -6   3        516.21        641.84       182.01 o                         
  -1   6  -3        516.21        688.57       124.64 o                         
   2  -6   2       2975.13       3101.95       276.79 o                         
  -2   6  -2       2975.13       3076.59       157.65 o                         
   3  -6   1        280.99        228.21       180.68 o                         
  -3   6  -1        280.99         78.20        74.22 o                         
   5  -6  -1       5985.64       6864.96       393.94 o                         
  -5   6   1       5985.64       6434.84       431.18 o                         
   6  -6  -2       1119.93       1192.65       231.88 o                         
  -6   6   2       1119.93       1201.47       320.32 o                         
  -7   6   3       1222.26       1239.55       395.71 o                         
  -8   6   4        293.88        440.34       417.48 o                         
  -9   6   5        921.06        836.14       244.15 o                         
  -6  -5   9        162.07        149.53       213.00 o                         
   6   5  -9        162.07        231.09       270.72 o                         
  -5  -5   8       2145.09       2231.11       263.48 o                         
   5   5  -8       2145.09       2603.17       325.17 o                         
  -4  -5   7       6168.27       6860.09       336.81 o                         
  -2  -5   5      12542.10      12493.54       459.08 o                         
   2   5  -5      12542.10      13609.56       327.14 o                         
  -1  -5   4       3254.71       3422.65       260.50 o                         
   1   5  -4       3254.71       3466.11       187.27 o                         
   0  -5   3       4277.86       3838.18       180.45 o                         
   1  -5   2        270.89        149.04        95.50 o                         
  -1   5  -2        270.89        218.22       107.98 o                         
   2  -5   1       6155.64       5258.89       205.73 o                         
  -2   5  -1       6155.64       5483.95       176.65 o                         
   3  -5   0      14371.07      13621.83       332.27 o                         
  -3   5   0      14371.07      13584.88       290.02 o                         
  -5   5   2        932.86       1016.69       313.05 o                         
   6  -5  -3         75.34         -7.30       234.24 o                         
  -6   5   3         75.34        256.22       262.76 o                         
  -7   5   4       9504.12       9129.65       463.10 o                         
  -8   5   5        483.58        336.75       371.57 o                         
   8   4 -10       1230.05       1674.88       469.44 o                         
  -6  -4   8         64.74         76.32       160.89 o                         
   6   4  -8         64.74        139.45       249.82 o                         
  -5  -4   7        807.84        914.78       206.46 o                         
   5   4  -7        807.84        608.51       246.88 o                         
  -4  -4   6       1301.93       1751.67       211.52 o                         
  -2  -4   4       7568.31       8003.27       340.31 o                         
   2   4  -4       7568.31       7942.99       233.09 o                         
  -1  -4   3        455.26        299.34        88.05 o                         
   1   4  -3        455.26        301.21       125.52 o                         
   0  -4   2       2695.41       2722.72       139.81 o                         
   1  -4   1        696.89        761.53       104.13 o                         
  -1   4  -1        696.89        611.16        99.89 o                         
   2  -4   0       4108.29       3579.65       169.08 o                         
  -2   4   0       4108.29       3607.51        97.77 o                         
   3  -4  -1         79.62         50.76       102.03 o                         
  -3   4   1         79.62         68.52       151.68 o                         
  -4   4   2       8042.68       7236.95       321.62 o                         
  -5   4   3      12948.68      13835.53       501.66 o                         
   6  -4  -4         35.44        -55.02        88.76 o                         
  -6   4   4         35.44         -1.35       205.15 o                         
  -7   4   5        822.75        783.80       263.61 o                         
   8   3  -9        738.09       1249.76       530.02 o                         
   7   3  -8       1730.40        764.09       240.98 o                         
  -6  -3   7       2968.68       2684.15       249.83 o                         
   6   3  -7       2968.68       3009.41       316.78 o                         
  -5  -3   6       1507.29       1727.33       186.29 o                         
   5   3  -6       1507.29       1458.54       249.17 o                         
  -4  -3   5       1979.80       2207.27        90.43 o                         
   4   3  -5       1979.80       1993.03       101.05 o                         
  -2  -3   3      38381.96      38482.73       709.63 o                         
   2   3  -3      38381.96      38989.68       726.46 o                         
   1  -3   0       3828.81       3707.32       165.34 o                         
  -1   3   0       3828.81       3718.31       138.89 o                         
   2  -3  -1       4117.38       4217.26       177.51 o                         
  -2   3   1       4117.38       3878.36       113.28 o                         
   3  -3  -2       8543.97       7828.35       156.02 o                         
  -3   3   2       8543.97       7785.11       180.37 o                         
   4  -3  -3        699.03        718.79        67.23 o                         
  -4   3   3       2963.62       3081.00       268.80 o                         
  -5   3   4       4869.10       4807.76       288.32 o                         
   6  -3  -5        719.18        515.52       157.74 o                         
  -6   3   5        719.18        196.24       197.46 o                         
   7  -3  -6        883.55        705.20       180.80 o                         
  -7   3   6        883.55        426.41       229.54 o                         
   9   2  -9        137.17        846.03       430.87 o                         
   8   2  -8        886.35       1669.30       410.64 o                         
   7   2  -7        653.69        748.70       387.95 o                         
  -6  -2   6         13.16        287.89       174.50 o                         
   6   2  -6         13.16        148.08       207.05 o                         
  -5  -2   5         51.11        -78.83       121.89 o                         
   5   2  -5         51.11       -219.62       219.62 o                         
  -4  -2   4       5874.78       6331.98       290.11 o                         
   4   2  -4       5874.78       5850.27       148.12 o                         
   2   2  -2         99.64         16.31        38.10 o                         
   0  -2   0       8987.73       8633.02       256.99 o                         
   0   2   0       8987.73       8143.15       250.83 o                         
   1  -2  -1       2135.41       2168.34       124.83 o                         
   2  -2  -2        537.44        536.85        57.71 o                         
  -2   2   2        537.44        618.96        62.75 o                         
   3  -2  -3       8292.31       7852.56       160.89 o                         
  -3   2   3       8292.31       7786.27       284.61 o                         
   4  -2  -4       3096.12       2845.57       301.50 o                         
  -4   2   4       3096.12       2761.12       249.40 o                         
   5  -2  -5       4762.16       4496.59       173.04 o                         
  -5   2   5       4762.16       4639.52       254.39 o                         
   6  -2  -6         36.83        256.49       180.03 o                         
  -6   2   6         36.83        -16.14       122.99 o                         
   7  -2  -7       9469.99       9579.99       445.36 o                         
   8  -2  -8        328.62         20.45       326.77 o                         
  -9  -1   8       2581.53       2283.89       324.55 o                         
   9   1  -8       2581.53       3111.56       441.28 o                         
   8   1  -7         18.62       -292.43       447.95 o                         
   7   1  -6      13805.45      14337.94       635.69 o                         
  -6  -1   5       5418.20       5675.53       309.20 o                         
   6   1  -5       5418.20       5129.50       343.54 o                         
   5   1  -4          1.41         -5.15        44.76 o                         
   4   1  -3       1683.08       1630.10       188.88 o                         
   0  -1  -1        434.96        504.28        42.48 o                         
   0   1   1        434.96        463.22        47.74 o                         
   1  -1  -2      18309.68      17073.35       262.03 o                         
  -1   1   2      18309.68      16926.54       271.03 o                         
   2  -1  -3         92.72        217.20        62.15 o                         
   3  -1  -4        261.68        129.57        87.19 o                         
  -3   1   4        261.68        218.59        85.32 o                         
   4  -1  -5       3170.96       3021.00       302.21 o                         
  -4   1   5       3170.96       3476.58       214.57 o                         
   5  -1  -6      13250.03      13648.10       337.68 o                         
  -5   1   6      13250.03      14006.03       401.24 o                         
   6  -1  -7         84.36        160.07       234.89 o                         
  -6   1   7         84.36        127.23       105.63 o                         
   7  -1  -8       1111.14       1308.51       341.93 o                         
   8  -1  -9       3467.88       3738.34       462.60 o                         
   9  -1 -10        211.01        322.76       234.14 o                         
  10   0  -8        296.15        957.66       448.39 o                         
   9   0  -7        957.75        912.19       367.19 o                         
   8   0  -6         15.07        271.19       407.33 o                         
   7   0  -5       2206.88       2831.23       383.28 o                         
  -6   0   4         94.10         75.23        68.95 o                         
   6   0  -4         94.10        252.37       195.86 o                         
  -5   0   3       1634.10       1547.58       113.69 o                         
   5   0  -3       1634.10       1607.12       201.37 o                         
  -4   0   2       6433.38       5790.39       202.28 o                         
   4   0  -2       6433.38       6151.09       271.55 o                         
  -3   0   1        439.79        552.27        87.75 o                         
   0   0  -2       1681.80       1682.59        75.66 o                         
   0   0   2       1681.80       1400.96        99.15 o                         
   1   0  -3        607.46        606.92        52.64 o                         
  -1   0   3        607.46        581.97        41.92 o                         
   2   0  -4       2580.33       2270.45       128.91 o                         
  -2   0   4       2580.33       2418.97       111.99 o                         
   3   0  -5      11487.00      11003.75       256.28 o                         
  -3   0   5      11487.00      10240.90       290.09 o                         
   4   0  -6       7626.26       7306.75       237.15 o                         
  -4   0   6       7626.26       7309.08       227.76 o                         
   5   0  -7        849.91        757.89       236.30 o                         
   6   0  -8       1084.92       1015.82       237.95 o                         
   7   0  -9       9570.27      10121.24       494.23 o                         
   8   0 -10        405.71        335.27       499.17 o                         
   9   0 -11        276.91        415.87       222.90 o                         
   9  -1  -6        360.78        519.31       263.66 o                         
   8  -1  -5       2805.74       3429.39       391.02 o                         
  -7   1   4       3413.93       3890.81       199.51 o                         
   7  -1  -4       5442.21       5395.52       393.95 o                         
  -6   1   3       2993.09       3045.93       161.77 o                         
   6  -1  -3       2993.09       2949.91       250.24 o                         
  -5   1   2        500.20        571.10       105.47 o                         
   5  -1  -2        500.20        627.36       152.16 o                         
  -4   1   1      15179.94      15374.90       447.64 o                         
   4  -1  -1      15179.94      15591.18       468.43 o                         
   0   1  -3       5039.44       5185.37       107.66 o                         
   0  -1   3      13020.50       3762.39       164.53 o                         
   1   1  -4      11452.58      10891.24       182.94 o                         
  -1  -1   4      11452.58      10702.25       212.94 o                         
   2   1  -5         52.11         38.25        48.91 o                         
  -2  -1   5         52.11        115.14        49.39 o                         
   3   1  -6       4663.09       3942.60       156.38 o                         
  -3  -1   6       4663.09       4071.08       103.57 o                         
   4   1  -7        617.56        685.25       164.40 o                         
  -4  -1   7        570.00        715.24       118.67 o                         
   5   1  -8       6016.84       5896.75       361.66 o                         
   6   1  -9       1197.65       1218.19       326.95 o                         
  -6  -1   9       1197.65       1116.92       177.31 o                         
   7   1 -10       2470.92       2962.26       390.35 o                         
   8   1 -11       2121.02       2361.11       547.37 o                         
   9   1 -12        262.64        143.26       239.85 o                         
   8  -2  -4        168.93        132.38       291.07 o                         
   7  -2  -3       1008.25        543.95       283.59 o                         
  -6   2   2        138.69         56.71       122.19 o                         
   6  -2  -2        138.69        108.90       124.45 o                         
  -5   2   1       3873.07       4033.90       230.22 o                         
   5  -2  -1       3873.07       3794.41       201.68 o                         
  -4   2   0       5431.70       5711.68       276.89 o                         
   4  -2   0       5431.70       6147.37       319.74 o                         
  -2   2  -2     115054.41     121784.27      3059.76 o                         
   2  -2   2     115054.41     122746.73      3356.88 o                         
  -1   2  -3       1475.57       2185.85       205.25 o                         
   1  -2   3       1475.57       1657.98       182.74 o                         
   0  -2   4       3340.64       3070.11       308.05 o                         
   1   2  -5        267.59         75.47        87.53 o                         
  -1  -2   5        267.59        244.73        93.71 o                         
   2   2  -6       8115.10       7898.86       151.07 o                         
  -2  -2   6       8115.10       7559.73       213.13 o                         
   3   2  -7      10018.22       9700.18       176.50 o                         
  -3  -2   7      10018.22       9488.20       201.60 o                         
   4   2  -8       1377.97       1873.10       409.88 o                         
   5   2  -9       2379.37       2885.04       342.87 o                         
   6   2 -10        307.70        451.10       291.55 o                         
   7   2 -11       3145.30       2890.64       487.33 o                         
   8   2 -12         22.25       -157.66       523.05 o                         
  -6   3   1        717.78        669.69       169.00 o                         
   6  -3  -1        717.78        787.48       120.65 o                         
  -5   3   0        263.35       -129.68       164.62 o                         
   5  -3   0        263.35        355.90        78.22 o                         
  -4   3  -1      11316.32      11315.60       405.65 o                         
   4  -3   1      11316.32      11874.87       415.22 o                         
  -3   3  -2         85.84         53.69        73.61 o                         
  -2   3  -3         91.21         91.16        90.72 o                         
   2  -3   3         91.21        392.59       116.43 o                         
  -1   3  -4       5812.28       5662.30       254.56 o                         
   1  -3   4       5812.28       6157.41       203.54 o                         
   0   3  -5       2643.50       2598.50       179.99 o                         
   0  -3   5       2643.50       2431.75       173.64 o                         
   1   3  -6        523.56        539.65        95.54 o                         
  -1  -3   6        523.56        643.32       108.37 o                         
   2   3  -7         68.08        -46.75        46.75 o                         
  -2  -3   7         68.08         61.54        89.19 o                         
   3   3  -8       6973.96       6554.02       131.04 o                         
  -3  -3   8       6973.96       6358.02       202.31 o                         
   4   3  -9       1949.79       3164.50       382.17 o                         
   5   3 -10        167.52       -138.46       328.24 o                         
   6   3 -11       1305.73       1855.22       342.79 o                         
   7   3 -12       1816.70       1727.76       427.80 o                         
   8   3 -13        139.28        152.22       512.97 o                         
  -8   4   2        171.88        819.80       269.05 o                         
  -6   4   0       3044.78       3054.57       254.54 o                         
   6  -4   0       3044.78       2909.26       148.62 o                         
  -5   4  -1        384.65        330.80       161.49 o                         
   5  -4   1        384.65        291.23       132.87 o                         
   4  -4   2         10.62        -81.48       175.72 o                         
  -3   4  -3       2499.88       2510.63       344.33 o                         
   3  -4   3       2499.88       2030.67       202.31 o                         
  -2   4  -4      38248.79      42693.81      1157.64 o                         
   2  -4   4      38248.79      42313.66       832.54 o                         
  -1   4  -5        502.78        603.59       150.62 o                         
   1  -4   5        502.78        719.98       162.64 o                         
   0   4  -6       3976.55       3980.21       276.13 o                         
   0  -4   6       3976.55       3916.08       196.82 o                         
   1   4  -7       3684.25       3792.84       168.21 o                         
  -1  -4   7       3684.25       3696.17       174.36 o                         
   2   4  -8       1924.69       1870.99        66.60 o                         
  -2  -4   8       1924.69       1793.11       125.07 o                         
   3   4  -9       2801.37       2568.16       128.65 o                         
  -3  -4   9       2801.37       2536.34       155.98 o                         
   4   4 -10       2553.94       2623.78       398.38 o                         
   5   4 -11      10551.20      12009.56       623.95 o                         
  -5  -4  11      10551.20      10030.68       573.55 o                         
   6   4 -12        310.31        726.02       416.39 o                         
  -6  -4  12        310.31         55.87       419.39 o                         
   7   4 -13        167.46        229.55       399.61 o                         
  -9   5   2       3649.92       4288.38       343.13 o                         
  -8   5   1       2914.36       2829.03       346.06 o                         
  -7   5   0       1971.35       1816.76       311.47 o                         
  -6   5  -1       2852.50       3623.54       336.03 o                         
   6  -5   1       2852.50       3201.05       281.20 o                         
  -5   5  -2         71.43         44.18       171.65 o                         
   5  -5   2         71.43         11.11       122.76 o                         
  -4   5  -3       4142.78       3881.83       156.51 o                         
   4  -5   3       9359.56       6281.26       284.59 o                         
  -3   5  -4        451.71        559.69       304.83 o                         
   3  -5   4        451.71        251.66       209.44 o                         
  -2   5  -5       7671.79       8267.03       245.53 o                         
   2  -5   5       7671.79       7967.36       242.73 o                         
  -1   5  -6       3483.13       3894.97       198.71 o                         
   1  -5   6       3483.13       3942.11       200.02 o                         
   0   5  -7        211.32        450.69       193.67 o                         
   0  -5   7        211.32         44.52       164.60 o                         
   1   5  -8       1131.71       1031.47       126.16 o                         
  -1  -5   8       1131.71       1141.69       113.78 o                         
   2   5  -9          0.23        -43.26       100.00 o                         
  -2  -5   9          0.23        -53.54       108.22 o                         
   3   5 -10       3590.15       3779.39       342.19 o                         
  -3  -5  10       3590.15       3400.39       199.36 o                         
   4   5 -11       3169.32       3056.67       410.78 o                         
   5   5 -12        209.23        -16.52       385.00 o                         
  -5  -5  12        209.23        660.87       382.35 o                         
   6   5 -13        408.79       -271.47       357.74 o                         
  -6  -5  13        408.79       1169.84       428.21 o                         
  -9   6   1        392.49        497.60       324.10 o                         
  -8   6   0         16.56        424.18       392.67 o                         
  -7   6  -1      13749.32      13356.08       634.43 o                         
  -6   6  -2       2573.69       2504.91       269.86 o                         
   6  -6   2       2573.69       2594.89       176.70 o                         
  -5   6  -3        577.77        400.90       206.76 o                         
   5  -6   3        577.77        225.53       128.52 o                         
   4  -6   4       6348.16       2786.44       238.86 o                         
  -3   6  -5        988.89        797.34       172.79 o                         
   3  -6   5        988.89        989.90       188.40 o                         
  -2   6  -6      12497.50      13795.76       352.35 o                         
   2  -6   6      12497.50      14155.41       345.46 o                         
  -1   6  -7        378.37        841.19       182.15 o                         
   1  -6   7        378.37        163.57       172.18 o                         
   0   6  -8      12052.63      12734.74       374.40 o                         
   0  -6   8      12052.63      12765.79       343.63 o                         
   1   6  -9       4850.36       4710.41       221.09 o                         
  -1  -6   9       4850.36       4934.75       213.21 o                         
   2   6 -10         75.31        -40.63       116.44 o                         
  -2  -6  10         75.31          0.71       110.28 o                         
   3   6 -11        333.41        365.65       232.80 o                         
  -3  -6  11        333.41        472.95       130.59 o                         
   4   6 -12       1050.88        309.88       464.28 o                         
   5   6 -13       3572.84       4471.23       483.58 o                         
  -5  -6  13       3572.84       4498.64       452.52 o                         
  -9   7   0        950.14       1131.56       374.40 o                         
  -8   7  -1         18.46       -434.23       434.23 o                         
  -7   7  -2        610.22        571.92       422.01 o                         
  -6   7  -3       3000.92       2609.60       298.01 o                         
   6  -7   3       3000.92       2895.87       189.68 o                         
  -5   7  -4         34.63        188.84       216.70 o                         
   5  -7   4         34.63        159.00       122.72 o                         
  -4   7  -5       1157.41       1551.41       449.66 o                         
   4  -7   5       1157.41        713.10       169.62 o                         
  -3   7  -6        229.85        376.93       174.60 o                         
   3  -7   6        229.85        154.91       156.77 o                         
  -2   7  -7       8625.89       9661.28       312.83 o                         
   2  -7   7       8625.89       9120.80       288.53 o                         
  -1   7  -8        526.18        485.05       221.60 o                         
   1  -7   8        526.18        277.20       182.92 o                         
   0   7  -9        279.90        302.91       241.57 o                         
   0  -7   9        279.90        134.93       254.13 o                         
   1   7 -10       1115.65       1212.03       160.58 o                         
  -1  -7  10       1115.65       1137.68       142.67 o                         
   2   7 -11         18.75       -141.39       262.07 o                         
  -2  -7  11         18.75        -18.11       128.97 o                         
   3   7 -12        578.24        264.29       298.86 o                         
   4   7 -13        244.86        617.49       460.73 o                         
  -9   8  -1       2459.02       2679.49       375.37 o                         
  -8   8  -2        969.05        921.99       415.62 o                         
  -7   8  -3       1750.03       1512.92       465.14 o                         
  -6   8  -4        626.68        809.39       261.41 o                         
   6  -8   4        626.68        457.90       233.98 o                         
  -5   8  -5       1116.90       1287.49       305.88 o                         
   5  -8   5       1116.90       1468.08       253.75 o                         
  -4   8  -6       6115.64       6259.57       455.52 o                         
   4  -8   6      11593.03      11432.27       618.38 o                         
  -3   8  -7        384.78        308.77       209.99 o                         
   3  -8   7        384.78        338.84       359.21 o                         
  -2   8  -8        177.73         -4.88       202.31 o                         
   2  -8   8        177.73        470.87       271.10 o                         
  -1   8  -9        462.42        704.28       244.32 o                         
   1  -8   9        462.42        334.27       333.35 o                         
   0   8 -10       4791.85       5586.32       319.76 o                         
   0  -8  10       4791.85       5053.46       359.25 o                         
   1   8 -11       1184.92        935.76       300.49 o                         
  -1  -8  11       1184.92        901.49       220.61 o                         
   2   8 -12        131.05         36.26       234.91 o                         
   3   8 -13       2593.54       2402.71       336.02 o                         
  -9   9  -2        142.92        268.29       357.66 o                         
  -8   9  -3        735.70       1144.73       551.78 o                         
   8  -9   3        735.70       1275.12       398.69 o                         
  -7   9  -4        808.84        576.76       583.33 o                         
   7  -9   4        808.84        744.28       490.75 o                         
  -6   9  -5       1338.57       1007.52       279.79 o                         
   6  -9   5       1338.57        851.87       313.99 o                         
  -5   9  -6         22.57         -4.73       298.53 o                         
   5  -9   6         22.57        321.42       288.91 o                         
  -4   9  -7        490.58        231.16       296.84 o                         
   4  -9   7        614.38        -64.84       538.12 o                         
  -3   9  -8        843.52       1164.90       377.65 o                         
   3  -9   8        843.52        878.59       474.74 o                         
  -2   9  -9       1023.51        699.90       227.15 o                         
   2  -9   9       1023.51       1022.28       364.48 o                         
  -1   9 -10        154.86         58.26       227.79 o                         
   1  -9  10        154.86        435.56       290.26 o                         
   0   9 -11        477.79        413.58       220.92 o                         
   0  -9  11        477.79         -0.14       329.88 o                         
   1   9 -12        809.30       1090.78       265.41 o                         
   2   9 -13        290.74          8.98       305.22 o                         
   8 -10   4       1315.61       1804.91       454.26 o                         
   7 -10   5        124.14       -270.02       463.21 o                         
  -6  10  -6        325.44        -47.86       325.08 o                         
   6 -10   6        325.44        652.60       266.37 o                         
  -5  10  -7        312.67       -264.45       311.63 o                         
   5 -10   7        312.67        241.14       250.92 o                         
   4 -10   8       2567.59       2469.24       353.39 o                         
  -3  10  -9        299.36       -117.75       473.28 o                         
   3 -10   9        299.36       -476.29       476.29 o                         
  -2  10 -10       4955.07       5731.75       500.87 o                         
   2 -10  10       4955.07       5500.88       461.48 o                         
  -1  10 -11        985.58       1613.00       335.04 o                         
   1 -10  11        985.58       1047.98       378.91 o                         
  -6  11  -7        204.82        -45.38       347.88 o                         
   6 -11   7        204.82         -4.41       256.28 o                         
  -5  11  -8         23.83        -47.93       275.23 o                         
   5 -11   8         23.83       -248.92       248.92 o                         
  -4  11  -9        484.60        508.67       286.14 o                         
   4 -11   9        484.60        585.73       263.65 o                         
   3 -11  10        720.63       1117.09       485.37 o                         
   4 -12   5       1773.09       1166.48       360.66 o                         
  -4  12  -5       1113.15       1161.24       365.68 o                         
   5 -12   4       1339.95       1206.26       319.92 o                         
  -5  12  -4       1339.95       1692.21       380.07 o                         
   0 -11   8        350.43        388.89       278.64 o                         
   1 -11   7          8.95        168.12       236.71 o                         
  -1  11  -7          8.95       -364.30       364.30 o                         
   2 -11   6        128.05        321.11       257.80 o                         
  -2  11  -6        128.05        102.51       412.23 o                         
   3 -11   5       1891.91       2980.88       518.21 o                         
   4 -11   4          5.92        383.13       324.86 o                         
  -4  11  -4          5.92        112.95       253.95 o                         
   5 -11   3         89.45        180.43       268.78 o                         
  -5  11  -3         89.45        618.80       326.30 o                         
   6 -11   2        213.25        345.77       275.72 o                         
  -6  11  -2        213.25        -39.09       265.27 o                         
   7 -11   1        721.23       1469.24       523.86 o                         
  -2 -10   9       1396.16       1062.78       257.47 o                         
   2  10  -9       1396.16        840.69       287.15 o                         
  -1 -10   8        294.09       -159.64       256.75 o                         
   1  10  -8        294.09        410.10       245.97 o                         
   0 -10   7       1364.94       1489.84       327.08 o                         
   1 -10   6       3590.13       2350.42       285.32 o                         
  -1  10  -6       3590.13       3606.56       253.02 o                         
   2 -10   5        305.32       -143.65       330.16 o                         
  -2  10  -5        305.32        558.41       395.60 o                         
   3 -10   4       2155.51       2398.93       500.65 o                         
   4 -10   3       1822.64       1688.91       298.62 o                         
  -4  10  -3       1822.64       1521.02       279.25 o                         
   5 -10   2       2381.82       2235.97       373.68 o                         
  -5  10  -2       2381.82       2378.99       356.87 o                         
   6 -10   1        194.63         12.19       260.65 o                         
  -6  10  -1        194.63        200.80       256.80 o                         
   7 -10   0       1185.80       1706.54       571.61 o                         
   8 -10  -1       1710.03       2052.09       502.20 o                         
  -8  10   1       1710.03       1725.99       442.14 o                         
   9 -10  -2       1155.20       1315.13       426.49 o                         
  -3  -9   9         29.90         22.01       265.83 o                         
   3   9  -9         29.90       -276.56       325.73 o                         
  -2  -9   8       2258.00       2286.21       285.43 o                         
   2   9  -8       2258.00       2662.18       373.43 o                         
  -1  -9   7        277.55        251.69       214.53 o                         
   1   9  -7        277.55        260.32       163.38 o                         
   0  -9   6          7.21         13.64       265.93 o                         
   1  -9   5       2295.78       2582.95       396.39 o                         
  -1   9  -5       2295.78       2319.83       206.47 o                         
   2  -9   4        750.65       1039.12       326.84 o                         
  -2   9  -4        750.65        834.20       193.96 o                         
   3  -9   3       4780.83       4445.49       362.98 o                         
   4  -9   2        468.42         70.93       450.22 o                         
  -4   9  -2        308.91        217.24       223.53 o                         
   5  -9   1       1143.25       1246.59       282.70 o                         
  -5   9  -1       1143.25        998.50       259.56 o                         
   6  -9   0         29.43        284.76       251.40 o                         
  -6   9   0         29.43       -113.91       221.27 o                         
   7  -9  -1       1064.72        925.98       466.85 o                         
  -7   9   1       1064.72       1079.77       518.50 o                         
   8  -9  -2         74.92        110.64       422.38 o                         
  -8   9   2         74.92       -386.70       386.70 o                         
   9  -9  -3       1347.05        668.34       321.10 o                         
  -3  -8   8        859.90        893.66       269.49 o                         
   3   8  -8        859.90        896.21       278.47 o                         
  -2  -8   7        539.92        144.80       197.46 o                         
   2   8  -7        539.92        683.25       249.18 o                         
  -1  -8   6        122.53         55.16       236.79 o                         
   1   8  -6        122.53        221.57       140.85 o                         
   0  -8   5       6473.58       5455.14       355.69 o                         
   1  -8   4       5897.65       6005.16       434.96 o                         
  -1   8  -4       5897.65       6239.39       256.14 o                         
  -2   8  -3       2201.69       2702.92       219.40 o                         
   3  -8   2       5200.33       5839.99       455.81 o                         
   4  -8   1        254.30        -21.62       386.52 o                         
  -4   8  -1        253.60        397.88       215.66 o                         
   5  -8   0       1211.97       1341.30       264.86 o                         
  -5   8   0       1211.97       1605.80       259.29 o                         
   6  -8  -1        261.66         38.30       216.85 o                         
  -6   8   1        261.66         66.99       218.71 o                         
  -7   8   2       6460.64       6956.71       505.78 o                         
   8  -8  -3       3209.51       2712.94       408.30 o                         
  -8   8   3       3209.51       3725.93       420.34 o                         
   9  -8  -4        503.56        533.41       289.77 o                         
  -9   8   4        503.56        -96.69       395.48 o                         
   6   7 -10       2435.35       2808.80       529.42 o                         
   5   7  -9         54.80        426.50       401.84 o                         
  -3  -7   7        782.12        768.67       246.19 o                         
   3   7  -7        782.12        102.86       240.60 o                         
  -2  -7   6       2260.93       2641.41       258.22 o                         
   2   7  -6       2260.93       2342.98       177.75 o                         
  -1  -7   5          1.51         28.26       218.40 o                         
   1   7  -5          1.51       -177.75       177.75 o                         
   0  -7   4        179.21        178.28       122.22 o                         
   1  -7   3       8352.73       9315.55       433.24 o                         
  -1   7  -3       8352.73       8808.41       273.57 o                         
   2  -7   2        647.79       1162.69       282.93 o                         
  -2   7  -2        647.79        627.89       168.14 o                         
   3  -7   1        992.71        964.74       353.40 o                         
   4  -7   0        222.32         82.07       156.92 o                         
  -4   7   0         86.27        231.84       190.28 o                         
   5  -7  -1       2471.26       2439.19       294.73 o                         
  -5   7   1       2471.26       2784.84       268.84 o                         
   6  -7  -2         50.22         34.81       235.49 o                         
  -6   7   2         50.22       -100.75       199.56 o                         
  -7   7   3       1010.52        779.17       467.08 o                         
   8  -7  -4       3319.69       3259.60       313.41 o                         
  -8   7   4       3319.69       3183.23       441.43 o                         
  -9   7   5       1330.12       1371.49       372.17 o                         
  -6  -6   9        135.09       -195.78       310.63 o                         
   6   6  -9        135.09        137.96       453.82 o                         
   5   6  -8       1707.06       2205.77       483.31 o                         
  -3  -6   6        295.34        526.97       215.00 o                         
   3   6  -6        295.34        332.73       133.48 o                         
  -2  -6   5       1230.42       1626.36       203.49 o                         
   2   6  -5       1230.42       1210.51       140.49 o                         
  -1  -6   4        115.81        103.43       195.37 o                         
   1   6  -4        115.81        -32.80       156.43 o                         
   0  -6   3       9532.23       9487.80       212.76 o                         
   1  -6   2       1721.29       1697.48       173.47 o                         
  -1   6  -2       1721.29       2078.56       167.53 o                         
   2  -6   1       9412.33       9474.49       271.72 o                         
  -2   6  -1       9412.33       8739.92       245.69 o                         
   3  -6   0      26584.21      26850.51       806.65 o                         
  -3   6   0      13938.46      13082.85       394.04 o                         
   4  -6  -1          0.52        100.31       126.38 o                         
  -4   6   1          0.52         97.66       172.51 o                         
   5  -6  -2        166.10         96.99       129.72 o                         
  -5   6   2        166.10        -10.18       215.30 o                         
   6  -6  -3         11.11        -23.53       167.86 o                         
  -6   6   3         11.11        -52.04       178.34 o                         
  -7   6   4       8247.78       8663.95       541.16 o                         
  -8   6   5       6165.94       7192.87       456.13 o                         
   7   5  -9        304.91        611.21       420.50 o                         
  -6  -5   8        796.44        957.11       306.66 o                         
   6   5  -8        796.44        792.71       367.11 o                         
   5   5  -7        356.30        335.91       347.42 o                         
  -3  -5   5         58.76         77.41       148.54 o                         
   3   5  -5         58.76        103.21       100.47 o                         
  -2  -5   4       1421.32       1408.99       182.09 o                         
   2   5  -4       1421.32       1461.78       126.88 o                         
  -1  -5   3       1563.53       1448.00       184.81 o                         
   1   5  -3       1563.53       2038.11       134.16 o                         
   0  -5   2       2490.56       2611.94       133.50 o                         
   1  -5   1       5148.32       5191.25       192.63 o                         
  -1   5  -1       5148.32       5237.42       188.90 o                         
   2  -5   0       1413.76       1210.68       144.52 o                         
  -2   5   0       1413.76       1025.82       163.00 o                         
   4  -5  -2        356.62        268.48       111.90 o                         
  -4   5   2        356.62        510.54       200.16 o                         
   5  -5  -3       1479.31       1299.46       144.84 o                         
  -5   5   3       1479.31       1560.17       198.15 o                         
   6  -5  -4        153.25        -12.59       121.90 o                         
  -6   5   4        153.25        425.22       161.76 o                         
  -7   5   5        302.80        270.40       368.87 o                         
  -8   5   6        546.97        654.04       295.95 o                         
   7   4  -8        216.16        120.82       393.15 o                         
  -6  -4   7       7129.16       7957.25       420.64 o                         
   6   4  -7       7129.16       7503.83       475.97 o                         
   5   4  -6       1111.02       1016.20       389.22 o                         
  -4  -4   5       2415.81       2502.29       216.68 o                         
  -3  -4   4        722.20        656.58       154.08 o                         
   3   4  -4        722.20        767.53        99.93 o                         
  -2  -4   3       5549.40       5132.30       138.18 o                         
   2   4  -3       5549.40       5206.32       180.78 o                         
  -1  -4   2       4947.71       5318.25       150.09 o                         
   1   4  -2       4947.71       4863.03       180.91 o                         
   1  -4   0       4699.43       4963.83       187.63 o                         
  -1   4   0       4699.43       5016.57       159.13 o                         
   2  -4  -1       5303.35       5412.22       200.52 o                         
  -2   4   1       5303.35       5284.04       213.58 o                         
   4  -4  -3        364.74        369.29       104.37 o                         
  -4   4   3        364.74        214.83        55.58 o                         
   5  -4  -4       8275.42       7844.62       169.60 o                         
  -5   4   4       8275.42       7751.18       340.42 o                         
   6  -4  -5       1480.05       1342.26        92.13 o                         
  -6   4   5       1480.05       1382.89       195.78 o                         
  -7   4   6       2898.41       2877.80       335.45 o                         
   9   3  -9        155.80       -295.92       348.44 o                         
   7   3  -7        928.99        713.99       416.02 o                         
  -6  -3   6        102.56        449.88       263.02 o                         
   6   3  -6        102.56        -80.26       296.95 o                         
   5   3  -5        452.72        117.61       278.79 o                         
  -4  -3   4       4253.59       4605.40       286.12 o                         
  -3  -3   3        390.29        234.21       162.57 o                         
   3   3  -3        390.29        265.78       170.96 o                         
  -2  -3   2        129.14        147.15        55.15 o                         
   2   3  -2        129.14         79.84       155.00 o                         
  -1  -3   1       3548.96       3421.03       132.88 o                         
   1   3  -1       3548.96       3269.37       230.16 o                         
   1  -3  -1       5202.71       5230.01       180.41 o                         
  -1   3   1       5202.71       5389.09       182.45 o                         
   2  -3  -2        312.17         97.70        90.33 o                         
   3  -3  -3       2910.57       3342.64       137.60 o                         
   4  -3  -4        461.89        466.22        74.69 o                         
  -4   3   4        461.89        540.85       122.55 o                         
   5  -3  -5       2130.33       2043.29       107.70 o                         
  -5   3   5       2130.33       2254.68       185.60 o                         
   6  -3  -6        183.84         65.25        89.64 o                         
  -6   3   6        183.84        235.79       139.40 o                         
  -7   3   7       2981.66       3196.50       279.91 o                         
  -9  -2   8       2346.73       2605.77       301.19 o                         
   9   2  -8       2346.73       2269.87       343.67 o                         
   7   2  -6        695.54       1174.92       399.71 o                         
  -6  -2   5      13316.91      13903.66       522.87 o                         
   6   2  -5      13316.91      15118.48       569.65 o                         
   5   2  -4         44.75       -158.71       230.52 o                         
  -4  -2   3        874.48       1170.97       177.49 o                         
  -3  -2   2       1778.64       1990.63       171.30 o                         
   3   2  -2       1778.64       2046.82       199.91 o                         
  -2  -2   1      27656.07      27286.87       748.58 o                         
   2   2  -1      27656.07      27532.98       784.50 o                         
  -1  -2   0       2443.51       2431.85       191.06 o                         
   1   2   0       2443.51       2489.15       187.22 o                         
   0   2   1      15945.18      15497.16       454.27 o                         
   1  -2  -2      42977.75      44016.65       844.95 o                         
  -1   2   2      42977.75      45292.36      1253.82 o                         
   2  -2  -3       6295.50       5663.93       231.10 o                         
   3  -2  -4        393.22        398.41        74.50 o                         
   4  -2  -5        495.89        413.05       229.66 o                         
  -4   2   5         85.74        -29.39       111.32 o                         
   5  -2  -6      11143.47      10709.95       273.26 o                         
  -5   2   6      11143.47      10434.35       356.15 o                         
   6  -2  -7       2858.18       2867.12       415.28 o                         
  -6   2   7       1543.90       1626.87       152.40 o                         
   8  -2  -9       6433.38       7145.19       388.05 o                         
  10   1  -8        638.27        615.36       327.11 o                         
  -9  -1   7        837.21       1003.57       252.85 o                         
   9   1  -7        837.21       1016.86       314.09 o                         
   7   1  -5        395.12        310.11       352.70 o                         
   6   1  -4       3967.07       3938.81       343.41 o                         
  -4  -1   2       2502.17       2347.18       123.94 o                         
  -3  -1   1       2176.14       1647.47       134.21 o                         
   3   1  -1       2176.14       2322.00       147.35 o                         
  -2  -1   0       4173.30       4088.97       138.25 o                         
   2   1   0       4173.30       4396.49       284.27 o                         
  -1  -1  -1        478.21        415.22        72.06 o                         
   1   1   1        478.21        457.67       120.70 o                         
   0  -1  -2      11212.05      12260.35       348.61 o                         
   0   1   2      11212.05      12963.42       399.79 o                         
   1  -1  -3         44.74       -109.97       114.60 o                         
  -1   1   3         44.74        -96.81        96.81 o                         
   2  -1  -4       6171.15       3971.07       176.12 o                         
   3  -1  -5       9412.75       8592.35       335.74 o                         
   4  -1  -6        643.85        359.61       295.66 o                         
  -4   1   6        319.96        436.62        95.76 o                         
   5  -1  -7        809.54        985.84       126.90 o                         
  -5   1   7        809.54       1006.58       111.72 o                         
   6  -1  -8         20.36       -118.87       118.87 o                         
   7  -1  -9       8048.43       7261.45       397.80 o                         
   8  -1 -10       3194.58       3174.50       375.58 o                         
   9  -1 -11        516.61        722.69       341.31 o                         
 -10   0   7        501.21        378.21       251.90 o                         
  10   0  -7        501.21        609.65       294.04 o                         
   9   0  -6          6.60        -54.92       257.64 o                         
   8   0  -5       4111.61       2398.49       295.94 o                         
   7   0  -4       1640.75       1592.10       271.23 o                         
  -6   0   3       9335.74       9675.02       299.64 o                         
   6   0  -3       9335.74       9969.23       399.26 o                         
  -4   0   1      14930.87      15154.69       436.89 o                         
   4   0  -1      14930.87      16031.35       558.97 o                         
  -3   0   0        548.22        389.49       108.31 o                         
   3   0   0        548.22        462.58       214.90 o                         
  -2   0  -1        867.31        895.78       111.63 o                         
   2   0   1        867.31        897.46       164.44 o                         
  -1   0  -2         34.10        -99.37        99.37 o                         
   1   0   2         34.10          3.94       136.56 o                         
   0   0  -3      18567.72      17850.58       345.85 o                         
   1   0  -4      43024.24      43172.64      1093.15 o                         
  -1   0   4      43024.24      43848.61      1252.69 o                         
   2   0  -5        330.54        -90.10       140.22 o                         
  -2   0   5        330.54        457.46       294.53 o                         
   3   0  -6      17780.30      17578.95       520.34 o                         
   4   0  -7        346.79         60.75       237.42 o                         
   5   0  -8       3382.17       3150.57       174.64 o                         
  -5   0   8       3382.17       3007.20       120.89 o                         
   6   0  -9        113.48        257.84       210.56 o                         
   7   0 -10       1106.06       1499.14       405.23 o                         
   8   0 -11       3429.29       3651.09       426.95 o                         
   9   0 -12       1279.81       2179.90       408.63 o                         
   9  -1  -5       5037.82       3771.94       412.38 o                         
   8  -1  -4       2224.34       2239.96       369.20 o                         
   7  -1  -3        836.36       1357.89       283.83 o                         
  -6   1   2       7193.62       7848.68       282.45 o                         
   6  -1  -2       7193.62       7984.49       345.67 o                         
  -4   1   0       1881.07       1917.08       158.60 o                         
   4  -1   0       1881.07       2137.16       223.79 o                         
  -3   1  -1        174.41         52.36       139.03 o                         
   3  -1   1        174.41        107.79       168.20 o                         
  -2   1  -2        339.96        387.20       126.88 o                         
   2  -1   2        339.96        427.97       187.75 o                         
  -1   1  -3        440.43        461.00        89.19 o                         
   1  -1   3        440.43        502.44       152.61 o                         
   0   1  -4       9011.52       9568.20       170.73 o                         
   0  -1   4       9011.52       9336.48       267.41 o                         
   1   1  -5       5276.67       5889.38       144.38 o                         
  -1  -1   5       5276.67       5648.13       157.93 o                         
   2   1  -6       5128.79       4867.82       169.22 o                         
  -2  -1   6       5128.79       4932.89       347.98 o                         
   3   1  -7       5498.79       5723.56       212.79 o                         
   4   1  -8         70.38        -27.78       101.01 o                         
  -4  -1   8         70.38          7.66        39.89 o                         
   5   1  -9       1617.31       1406.80       127.01 o                         
  -5  -1   9       1617.31       1732.29       148.62 o                         
   6   1 -10         57.35        244.09       196.19 o                         
   7   1 -11       6328.99       7183.40       491.17 o                         
   8   1 -12         76.45       -122.32       337.99 o                         
   9   1 -13       1122.88        694.88       428.46 o                         
   9  -2  -4       1375.14       1142.45       229.28 o                         
   8  -2  -3       5833.80       6079.60       449.13 o                         
   7  -2  -2        172.97        360.63       237.22 o                         
  -6   2   1         93.93        251.70       167.76 o                         
   6  -2  -1         93.93         81.52       165.83 o                         
  -3   2  -2       1776.74       2275.59       206.85 o                         
   3  -2   2       1776.74       1794.37       193.96 o                         
  -2   2  -3      19219.01      18935.05       384.87 o                         
   2  -2   3      19219.01      19254.19       411.51 o                         
  -1   2  -4       5992.42       5625.62       172.36 o                         
   1  -2   4       5992.42       5816.38       242.23 o                         
   0  -2   5      11737.46      11404.91       488.14 o                         
   1   2  -6       4816.85       5053.01       162.57 o                         
  -1  -2   6       4816.85       5251.52       171.70 o                         
   2   2  -7       1300.74       1211.24       127.36 o                         
  -2  -2   7       1300.74       1287.22       118.41 o                         
   3   2  -8      26618.07      28127.69       567.58 o                         
   4   2  -9        153.21        216.09        89.99 o                         
  -4  -2   9        153.21        228.42        87.72 o                         
   5   2 -10        662.34        594.55       209.81 o                         
  -5  -2  10        662.34        604.45       107.26 o                         
   6   2 -11        538.55        663.62       235.26 o                         
  -6  -2  11        538.55        899.10       251.81 o                         
   7   2 -12       1110.11       1211.04       440.66 o                         
   8   2 -13       1795.09       1695.61       410.91 o                         
  -8  -2  13       1795.09       2631.42       558.02 o                         
   8  -3  -2        156.84        180.09       325.32 o                         
   7  -3  -1        159.98        389.49       194.04 o                         
  -6   3   0       7227.37       7900.90       346.85 o                         
   6  -3   0       7227.37       7581.45       289.28 o                         
  -3   3  -3        604.64        706.59        86.64 o                         
   3  -3   3        604.64        734.87       130.02 o                         
  -2   3  -4      14367.64      14541.33       319.04 o                         
   2  -3   4      14367.64      14330.08       341.71 o                         
  -1   3  -5        762.34        960.87       162.37 o                         
   1  -3   5        762.34       1033.31       129.33 o                         
   0  -3   6        766.74        863.53       130.03 o                         
   1   3  -7       5354.59       5072.21       182.88 o                         
  -1  -3   7       5354.59       5322.17       187.60 o                         
   2   3  -8       9130.18       9009.20       181.45 o                         
  -2  -3   8       9130.18       8994.09       254.90 o                         
   3   3  -9       1114.39        801.27       123.02 o                         
   4   3 -10          0.78        -97.65       192.81 o                         
  -4  -3  10          0.78         37.37       113.07 o                         
   5   3 -11       2808.38       2688.75       297.39 o                         
  -5  -3  11       2808.38       2937.16       340.83 o                         
   6   3 -12        246.22        295.90       291.85 o                         
  -6  -3  12        246.22        252.05       300.04 o                         
   7   3 -13       1117.17       1570.55       571.93 o                         
  -9   4   2       3062.39       3404.14       294.07 o                         
  -7   4   0        860.81       1126.61       274.01 o                         
   7  -4   0        860.81        786.56       175.01 o                         
  -6   4  -1       9060.69       8864.57       399.32 o                         
   6  -4   1       9060.69       8902.74       442.02 o                         
  -5   4  -2        243.68        168.53       284.85 o                         
   5  -4   2        243.68        172.19       231.61 o                         
  -3   4  -4         12.63        157.72        81.87 o                         
   3  -4   4         12.63        -45.28       113.65 o                         
  -2   4  -5       1964.24       1909.02       129.20 o                         
   2  -4   5       1964.24       1871.25       132.86 o                         
   1  -4   6      14384.85      15393.93       592.19 o                         
   0   4  -7       2252.36       2157.03       195.85 o                         
   0  -4   7       2252.36       2419.67       188.01 o                         
   1   4  -8       1751.29       2080.96       156.55 o                         
  -1  -4   8       1751.29       1907.89       155.58 o                         
   2   4  -9        579.45        610.89        80.99 o                         
  -2  -4   9        579.45        603.64       164.26 o                         
   3   4 -10       5561.28       5168.83       413.31 o                         
   4   4 -11        179.63        375.42       220.21 o                         
  -4  -4  11        179.63        -81.98       240.56 o                         
   5   4 -12         68.44        155.12       237.98 o                         
  -5  -4  12         68.44        363.99       280.18 o                         
   6   4 -13       1835.78       1888.42       309.94 o                         
  -6  -4  13       1835.78       1803.62       315.77 o                         
   7   4 -14        695.16       2011.32       516.92 o                         
  -9   5   1         80.65        138.21       189.79 o                         
  -7   5  -1       1575.43       1653.90       349.61 o                         
  -6   5  -2       4116.87       3895.00       343.37 o                         
   6  -5   2       4116.87       4253.85       327.66 o                         
  -5   5  -3         44.00        321.99       339.43 o                         
   5  -5   3         44.00       -137.57       248.55 o                         
  -4   5  -4       6426.68       6251.89       393.84 o                         
   4  -5   4       6426.68       4232.84       266.45 o                         
  -3   5  -5         29.46        -16.90        92.65 o                         
   3  -5   5         29.46         77.66       103.60 o                         
  -2   5  -6       1391.28       1468.99       139.81 o                         
   2  -5   6       1391.28       1459.88       128.49 o                         
  -1   5  -7       1489.48       1492.34       201.71 o                         
   1  -5   7       1489.48       1541.04       201.00 o                         
   0   5  -8       9254.49      10216.75       308.60 o                         
   0  -5   8       9254.49       9160.84       287.18 o                         
   1   5  -9       8607.97       9506.24       280.03 o                         
  -1  -5   9       8607.97       9662.64       381.51 o                         
   2   5 -10       2185.57       2112.96       190.88 o                         
  -2  -5  10       2185.57       2349.10       201.10 o                         
   3   5 -11       4701.57       4937.76       427.81 o                         
   4   5 -12        495.24        468.07       244.05 o                         
  -4  -5  12        495.24        479.34       263.38 o                         
   5   5 -13       2436.04       1936.48       313.75 o                         
  -5  -5  13       2436.04       2631.30       315.10 o                         
   6   5 -14        153.14         39.39       266.96 o                         
  -6  -5  14        153.14         63.85       251.96 o                         
 -10   6   1        478.02        351.30       262.21 o                         
  -9   6   0       2176.71       2329.70       282.61 o                         
  -8   6  -1       4097.31       4186.16       383.19 o                         
  -7   6  -2        404.19        917.13       327.42 o                         
  -6   6  -3      13311.68      13153.92       526.83 o                         
   6  -6   3      13311.68      13320.00       369.00 o                         
  -5   6  -4        484.50        612.66       329.63 o                         
   5  -6   4        484.50        473.49       129.76 o                         
  -4   6  -5       2146.44       1972.04       460.25 o                         
   4  -6   5       2146.44       2075.69       312.24 o                         
  -3   6  -6        375.12        560.42       127.32 o                         
   3  -6   6        375.12        303.33       113.65 o                         
  -2   6  -7       3106.67       3075.78       181.01 o                         
   2  -6   7       3106.67       3144.22       184.79 o                         
  -1   6  -8       1046.37        936.85       269.26 o                         
   1  -6   8       1046.37       1080.09       236.81 o                         
   0   6  -9        162.77         98.15       244.74 o                         
   0  -6   9        162.77         57.29       183.28 o                         
   1   6 -10       6082.62       6282.15       253.80 o                         
  -1  -6  10       6082.62       6265.86       231.41 o                         
   2   6 -11        713.20        783.20       331.71 o                         
  -2  -6  11        713.20        691.39       184.01 o                         
   3   6 -12       2334.28       1599.97       380.74 o                         
   4   6 -13        155.78        473.61       268.07 o                         
  -4  -6  13        155.78         34.32       266.58 o                         
   5   6 -14        420.02       -120.16       325.12 o                         
  -5  -6  14        420.02        397.89       297.33 o                         
 -10   7   0          0.21        168.77       242.41 o                         
  -9   7  -1        228.80        -16.36       291.36 o                         
  -8   7  -2        175.80        140.70       422.90 o                         
  -7   7  -3        633.30        916.24       476.91 o                         
  -6   7  -4         91.78        465.02       357.45 o                         
   6  -7   4         91.78        -30.74       171.99 o                         
  -5   7  -5        999.84       1115.43       368.99 o                         
   5  -7   5        999.84        873.40       180.63 o                         
  -4   7  -6       9055.77       9649.09       523.99 o                         
   4  -7   6       9055.77       8934.19       329.15 o                         
  -3   7  -7         59.00         29.94       125.37 o                         
   3  -7   7         59.00        -65.14       109.66 o                         
  -2   7  -8          7.74         83.47       138.58 o                         
   2  -7   8          7.74         76.30       114.69 o                         
  -1   7  -9        247.34        113.00       289.60 o                         
   1  -7   9        247.34        357.42       137.17 o                         
   0   7 -10       6096.02       7342.36       317.93 o                         
   0  -7  10       6096.02       6210.71       285.18 o                         
   1   7 -11       2394.81       2593.27       223.75 o                         
  -1  -7  11       2394.81       2531.21       191.63 o                         
   2   7 -12        271.75        -24.46       329.32 o                         
   3   7 -13       2024.90       1734.45       389.34 o                         
   4   7 -14        147.36       -258.07       258.07 o                         
 -10   8  -1       1670.58       1783.65       317.70 o                         
  -9   8  -2          1.46       -242.49       242.49 o                         
  -8   8  -3        400.59       -516.65       576.22 o                         
  -7   8  -4        840.11        264.79       503.12 o                         
   7  -8   4        840.11        943.03       411.66 o                         
  -6   8  -5       7356.07       6757.13       493.87 o                         
   6  -8   5       7356.07       6897.75       419.37 o                         
  -5   8  -6        357.11        205.28       376.17 o                         
   5  -8   6        357.11        427.51       416.45 o                         
  -4   8  -7       5370.21       5821.80       553.18 o                         
   4  -8   7       5370.21       5861.08       552.87 o                         
  -3   8  -8       3031.44       3398.05       205.67 o                         
   3  -8   8       3031.44       2994.38       324.18 o                         
  -2   8  -9        609.41        487.58       162.60 o                         
   2  -8   9        609.41        410.37       199.67 o                         
  -1   8 -10        172.13        211.51       295.83 o                         
   1  -8  10        172.13       -290.59       408.10 o                         
   0   8 -11          6.64        -67.91       257.64 o                         
   0  -8  11          6.64        475.12       336.21 o                         
   1   8 -12       3759.65       4279.90       376.23 o                         
   2   8 -13        116.02         22.95       430.24 o                         
   3   8 -14        289.21       1221.54       324.10 o                         
  -9   9  -3       1766.23       1398.70       319.16 o                         
  -8   9  -4       2549.27       1153.58       613.47 o                         
  -7   9  -5        194.44        334.58       506.55 o                         
   7  -9   5        194.44        326.67       353.86 o                         
  -6   9  -6        787.20        880.00       344.92 o                         
   6  -9   6        787.20        566.48       309.71 o                         
  -5   9  -7       1548.03       1890.49       408.00 o                         
   5  -9   7       1548.03       1341.05       404.53 o                         
  -4   9  -8       4111.32       3394.42       498.63 o                         
  -3   9  -9        834.42        748.46       261.75 o                         
   3  -9   9        834.42        449.57       270.05 o                         
  -2   9 -10       2533.17       2614.26       215.77 o                         
   2  -9  10       2533.17       2582.45       318.07 o                         
  -1   9 -11       1261.63       1293.19       303.14 o                         
   1  -9  11       1261.63        264.93       405.92 o                         
   0   9 -12       1254.63       1646.27       444.65 o                         
  -8  10  -5        663.90        801.84       529.74 o                         
   8 -10   5        663.90        919.97       545.56 o                         
  -7  10  -6        275.73        754.92       431.32 o                         
   7 -10   6        275.73        315.17       474.86 o                         
  -6  10  -7        143.82        102.86       349.20 o                         
   6 -10   7        143.82        517.73       393.87 o                         
  -5  10  -8         53.36       -389.50       389.50 o                         
   5 -10   8         53.36        341.10       413.95 o                         
  -4  10  -9       2302.93       1637.86       403.85 o                         
   4 -10   9       2302.93       2357.22       559.64 o                         
  -3  10 -10        304.30        608.88       265.73 o                         
   3 -10  10        304.30        169.71       222.95 o                         
  -2  10 -11         66.92        -59.71       301.90 o                         
   2 -10  11         66.92        219.19       255.63 o                         
  -1  10 -12       1315.06        827.82       340.35 o                         
   1 -10  12       1315.06        807.06       396.27 o                         
   6 -11   8       2466.99       2431.10       391.64 o                         
   5 -11   9          3.93        731.75       437.16 o                         
   4 -11  10        293.51        245.62       289.61 o                         
   3 -12   5       1861.09       3500.72       476.44 o                         
   4 -12   4       1813.95       2009.29       487.17 o                         
  -4  12  -4       1813.95       1186.45       452.79 o                         
   5 -12   3        712.59       1047.02       426.75 o                         
  -5  12  -3        712.59        227.73       469.81 o                         
   0 -11   7       2151.29        698.86       311.30 o                         
   0  11  -7        586.79        892.38       207.94 o                         
   1 -11   6        419.93        464.01       300.52 o                         
  -1  11  -6        419.93        926.95       259.53 o                         
   2 -11   5        528.20        632.62       252.11 o                         
  -2  11  -5        528.20        766.26       269.09 o                         
   3 -11   4        286.69       1001.13       487.92 o                         
   4 -11   3        116.07        202.58       440.99 o                         
  -4  11  -3        116.07        115.28       329.39 o                         
   5 -11   2       3855.77       4818.22       562.32 o                         
  -5  11  -2       3855.77       4503.75       511.92 o                         
   6 -11   1        188.70        528.61       491.81 o                         
   7 -11   0        341.12        315.55       349.69 o                         
  -7  11   0        341.12        353.87       278.45 o                         
  -1 -10   7        837.48       1000.72       257.17 o                         
   1  10  -7        837.48        824.13       314.91 o                         
   0 -10   6         26.86        243.04       226.93 o                         
   0  10  -6         26.86       -140.66       176.05 o                         
   1 -10   5       1264.74       1228.30       302.36 o                         
  -1  10  -5       1264.74       1062.28       165.11 o                         
   2 -10   4       2491.63       2317.15       335.24 o                         
  -2  10  -4       2491.63       2414.76       304.28 o                         
   3 -10   3       3552.26       4095.17       454.62 o                         
   4 -10   2        836.78       1242.96       330.07 o                         
  -4  10  -2        836.78        932.91       320.18 o                         
   5 -10   1       4613.39       5916.29       551.51 o                         
  -5  10  -1       4613.39       5133.17       436.51 o                         
   6 -10   0       3888.84       3878.60       511.01 o                         
   7 -10  -1        220.32        154.18       261.37 o                         
  -7  10   1        220.32        103.43       301.61 o                         
   8 -10  -2        139.89        303.30       265.75 o                         
  -8  10   2        139.89        344.35       273.44 o                         
  -3  -9   8        155.18        341.38       324.85 o                         
   3   9  -8        155.18        -38.98       257.53 o                         
  -1  -9   6        165.00         61.57       256.21 o                         
   1   9  -6        165.00        -96.71       270.79 o                         
   0  -9   5       2930.39       3166.82       304.90 o                         
   0   9  -5       2930.39       2752.33       206.21 o                         
   1  -9   4        678.70       1122.70       236.85 o                         
  -1   9  -4        678.70        664.52       158.78 o                         
  -2   9  -3        888.19        787.57       238.05 o                         
   3  -9   2          8.38       -362.05       362.05 o                         
   4  -9   1        237.03       1051.49       373.34 o                         
  -4   9  -1        237.03        658.28       368.80 o                         
   5  -9   0       3531.57       3067.05       475.76 o                         
  -5   9   0       3531.57       3513.55       380.79 o                         
   6  -9  -1        476.82        165.86       389.51 o                         
  -7   9   2       3195.41       3538.09       340.96 o                         
   8  -9  -3       1255.91       1120.99       273.64 o                         
  -8   9   3       1255.91        927.37       279.96 o                         
   9  -9  -4         37.16        -43.23       278.06 o                         
  -4  -8   8       1537.20       1422.97       329.50 o                         
   4   8  -8       1537.20       1325.96       383.17 o                         
  -3  -8   7       2016.17       2234.46       393.70 o                         
   3   8  -7       2016.17       2576.04       373.82 o                         
   2   8  -6       1384.10       1424.73       254.33 o                         
  -1  -8   5        237.04        279.42       199.19 o                         
   0  -8   4        890.03       1009.75       263.90 o                         
   0   8  -4        890.03       1033.47       160.35 o                         
   1  -8   3       7474.12       7064.65       409.38 o                         
  -1   8  -3       7474.12       7559.14       282.17 o                         
   2  -8   2        554.77        594.75       302.06 o                         
  -2   8  -2        129.62        239.39       198.19 o                         
   3  -8   1        190.22        204.90       245.98 o                         
  -3   8  -1        190.22        329.93       194.58 o                         
   4  -8   0        525.33        399.09       342.19 o                         
  -4   8   0        525.33        704.05       275.50 o                         
   5  -8  -1       5319.99       6125.47       478.99 o                         
  -5   8   1       5319.99       5579.41       396.01 o                         
   6  -8  -2       1170.58       1621.82       315.82 o                         
   7  -8  -3         70.05       -241.67       241.67 o                         
  -7   8   3         70.05        138.94       224.59 o                         
   8  -8  -4        186.36        207.84       213.22 o                         
  -8   8   4        186.36        290.88       238.14 o                         
   9  -8  -5        348.28        137.75       219.77 o                         
  -9   8   5        667.57        825.56       594.93 o                         
  -6  -7   9         76.10        -88.91       212.07 o                         
   6   7  -9         76.10       -295.74       295.74 o                         
  -4  -7   7       6598.38       6450.38       386.59 o                         
   4   7  -7       6598.38       5681.69       387.96 o                         
  -3  -7   6         28.36       -205.34       261.32 o                         
   3   7  -6         28.36        347.84       382.82 o                         
  -1  -7   4        950.08       1045.57       211.80 o                         
   0  -7   3       4091.36       3810.19       175.40 o                         
   0   7  -3       4091.36       4465.35       201.11 o                         
   1  -7   2        939.70        965.42       123.47 o                         
  -1   7  -2        939.70        957.50       131.04 o                         
   2  -7   1       1522.99       1632.04       228.94 o                         
  -2   7  -1       1522.99       1272.30       207.11 o                         
   3  -7   0      13176.02      13435.87       520.14 o                         
   4  -7  -1        588.93        544.36       173.23 o                         
  -4   7   1        588.93        172.53       247.03 o                         
   5  -7  -2         75.49       -127.33       335.62 o                         
  -5   7   2         75.49          4.66       331.00 o                         
  -6   7   3       1128.32       1823.77       362.39 o                         
   7  -7  -4       3200.19       3174.07       285.29 o                         
  -7   7   4       3200.19       3446.29       341.67 o                         
   8  -7  -5        353.43        300.13       203.01 o                         
  -8   7   5        353.43        256.90       259.77 o                         
  -9   7   6       1232.45       1128.85       525.97 o                         
  -7  -6   9        369.91        572.78       279.51 o                         
   7   6  -9        369.91         89.88       301.36 o                         
  -6  -6   8        819.49        505.86       259.52 o                         
   6   6  -8        819.49        749.48       310.95 o                         
  -4  -6   6       5382.27       2777.01       217.47 o                         
  -3  -6   5       3324.98       3641.58       295.87 o                         
   3   6  -5       3324.98       3385.86       219.24 o                         
  -1  -6   3       1160.38       1328.23       225.82 o                         
   0  -6   2       1652.35       1699.41        70.05 o                         
   0   6  -2       1652.35       1773.62       148.45 o                         
   1  -6   1       4368.49       3758.53       183.02 o                         
  -1   6  -1       4368.49       3917.06       178.71 o                         
   2  -6   0         45.12        109.22       173.06 o                         
  -2   6   0         45.12        108.58       103.02 o                         
   3  -6  -1       2584.37        804.08       225.46 o                         
   4  -6  -2       2625.63       3004.38       219.50 o                         
  -4   6   2       2625.63       2876.03       101.09 o                         
   5  -6  -3       2810.95       2450.48       215.49 o                         
  -5   6   3       2810.95       3008.92       336.07 o                         
   6  -6  -4        327.49         82.46       287.84 o                         
  -6   6   4        327.49         54.89       321.98 o                         
   7  -6  -5        208.35        263.81       174.51 o                         
  -7   6   5        208.35       -143.28       178.37 o                         
  -8   6   6       1272.14       1140.47       246.99 o                         
  -7  -5   8        130.49        -10.04       198.59 o                         
   7   5  -8        130.49        161.06       301.96 o                         
  -6  -5   7       1327.90       1596.07       236.39 o                         
   6   5  -7       1327.90       1075.57       305.34 o                         
  -3  -5   4        138.53       -244.60       244.60 o                         
   3   5  -4        138.53        325.19       133.70 o                         
  -1  -5   2       3530.04       3252.89       169.96 o                         
   1   5  -2       3530.04       3869.72       174.57 o                         
   0  -5   1        828.46        776.87        59.25 o                         
   0   5  -1        828.46        952.82       115.56 o                         
   1  -5   0        766.30        853.26       115.19 o                         
  -1   5   0        766.30        876.73        96.35 o                         
   2  -5  -1       9836.33      10446.69       415.07 o                         
  -2   5   1       9836.33      10319.35       194.21 o                         
   3  -5  -2      23251.20      24981.32       715.41 o                         
  -3   5   2      23251.20      20951.17       670.06 o                         
   4  -5  -3       4053.33       4704.22       213.20 o                         
  -4   5   3       4053.33       4254.39       272.60 o                         
   5  -5  -4       9415.29       9244.46       279.39 o                         
  -5   5   4       9415.29      10206.83       427.15 o                         
   6  -5  -5       3495.92       3561.44       421.80 o                         
  -6   5   5       3495.92       3443.04       357.83 o                         
   7  -5  -6       1154.60       1266.74       149.35 o                         
  -7   5   6       1154.60        939.65       220.36 o                         
  -8   5   7         89.75         59.15       189.70 o                         
  -7  -4   7         66.08        153.62       191.37 o                         
   7   4  -7         66.08         -0.85       265.48 o                         
  -6  -4   6         87.92         40.32       181.39 o                         
   6   4  -6         87.92        487.48       315.40 o                         
  -3  -4   3        521.67        612.95        84.19 o                         
   3   4  -3        521.67        468.37       116.34 o                         
  -1  -4   1       6586.22       6624.89       183.40 o                         
   1   4  -1       6586.22       7006.59       308.30 o                         
   0  -4   0       1231.65       1211.37        71.45 o                         
   0   4   0       1231.65       1130.98        89.93 o                         
   1  -4  -1        434.98        376.95       109.79 o                         
  -1   4   1        434.98        465.72        57.92 o                         
   2  -4  -2       7342.83       8159.55       243.70 o                         
  -2   4   2       7342.83       8116.66       223.10 o                         
   4  -4  -4       1383.79       1433.40        85.15 o                         
  -4   4   4       1383.79       1389.31       187.60 o                         
   5  -4  -5        798.97        906.48       319.17 o                         
  -5   4   5        798.97       1129.78       237.26 o                         
   6  -4  -6       3771.41       2957.93       411.37 o                         
  -6   4   6       3771.41       4209.69       342.04 o                         
   7  -4  -7        663.09        981.50       254.54 o                         
  -7   4   7        663.09        745.63       186.31 o                         
   9   3  -8       1420.59       1364.94       478.31 o                         
  -7  -3   6       1492.76       1465.99       221.79 o                         
   7   3  -6       1492.76       1562.02       296.31 o                         
  -6  -3   5       5754.10       5982.25       367.91 o                         
   6   3  -5       5754.10       5888.78       409.44 o                         
  -3  -3   2       2487.16       3019.61       222.65 o                         
   3   3  -2       2487.16       3009.85       258.56 o                         
  -1  -3   0       3260.18       3307.07       137.63 o                         
   1   3   0       3260.18       3055.27       187.42 o                         
   0  -3  -1       5010.26       4683.90       130.13 o                         
   0   3   1       5010.26       4900.32       194.73 o                         
   1  -3  -2      18151.87      17646.33       309.47 o                         
  -1   3   2      18151.87      18081.59       530.67 o                         
   2  -3  -3        450.71        482.11       107.99 o                         
   4  -3  -5       3018.00       3488.82       122.64 o                         
  -4   3   5       3018.00       3431.65       224.49 o                         
   5  -3  -6      25147.94      26301.46       814.11 o                         
  -5   3   6      25147.94      27305.65       776.19 o                         
   6  -3  -7       3981.30       3272.33       355.79 o                         
  -6   3   7       3981.30       3934.82       298.88 o                         
   7  -3  -8         90.59        144.45       118.23 o                         
  -7   3   8         90.59        200.80       136.49 o                         
   9   2  -7        712.21       2159.58       568.55 o                         
  -8  -2   6       2066.45       2030.82       277.64 o                         
  -7  -2   5        330.26        537.34       211.72 o                         
   7   2  -5        330.26        347.10       279.09 o                         
  -6  -2   4       3738.79       3792.82       306.70 o                         
   6   2  -4       3738.79       3856.07       334.60 o                         
  -3  -2   1        263.23        -22.20       161.75 o                         
   3   2  -1        263.23        128.98       138.73 o                         
  -1  -2  -1       8342.12       8201.67       322.47 o                         
   1   2   1       8342.12       7942.19       310.64 o                         
   0  -2  -2       2135.69       2201.77       131.74 o                         
   0   2   2       2135.69       2060.80       181.09 o                         
   1  -2  -3        316.76        385.96        65.05 o                         
  -1   2   3        316.76         47.05       142.74 o                         
   2  -2  -4        353.16        397.25        65.67 o                         
  -2   2   4        361.95        207.43       283.79 o                         
   4  -2  -6       3004.46       3585.91       156.51 o                         
  -4   2   6       3004.46       3503.29       225.08 o                         
   5  -2  -7        714.45        855.54       147.81 o                         
  -5   2   7        714.45        893.18       172.24 o                         
   6  -2  -8       3464.11       3200.49       379.35 o                         
  -6   2   8       3464.11       2946.40       250.07 o                         
   7  -2  -9        918.43        595.54       146.06 o                         
   8  -2 -10        326.57        238.50       199.81 o                         
 -10  -1   7         92.07        126.29       148.68 o                         
  10   1  -7         92.07        657.68       391.33 o                         
   9   1  -6         65.70        609.40       484.37 o                         
  -8  -1   5        100.67        140.10       186.82 o                         
  -7  -1   4       2214.29       2284.80       256.90 o                         
   7   1  -4       2214.29       2069.81       288.13 o                         
   6   1  -3       6964.35       7540.69       411.02 o                         
  -5  -1   2        283.99        371.18        96.32 o                         
  -3  -1   0       1761.50       1704.02       136.98 o                         
   3   1   0       1761.50       1758.82       274.71 o                         
  -2  -1  -1        704.13       1039.15        96.11 o                         
  -1  -1  -2          6.20          5.44        77.32 o                         
   1   1   2          6.20        -48.25       133.21 o                         
   0  -1  -3       7224.57       6640.99       178.17 o                         
   0   1   3       7224.57       7066.52       326.13 o                         
   1  -1  -4      25813.24      23781.34       366.39 o                         
  -1   1   4      25813.24      23357.25       465.97 o                         
   2  -1  -5          9.89        -30.53        56.27 o                         
  -2   1   5        323.50        805.28       395.24 o                         
  -3   1   6        965.67        521.23       347.49 o                         
   4  -1  -7       1375.56       1563.97       156.22 o                         
   5  -1  -8       9564.97      10102.31       296.28 o                         
  -5   1   8       9564.97      10244.49       338.53 o                         
   6  -1  -9        366.24        266.10       199.98 o                         
   7  -1 -10       1309.63       1426.32       236.57 o                         
   8  -1 -11       2418.69       2296.52       253.11 o                         
   9  -1 -12        359.57        180.58       198.94 o                         
  10   0  -6       3353.09       4432.27       427.87 o                         
   9   0  -5        172.70        650.33       452.59 o                         
   7   0  -3        268.62        226.84       176.73 o                         
  -6   0   2       7668.79       7147.68       264.48 o                         
   6   0  -2       7668.79       7977.40       379.94 o                         
  -5   0   1        194.07        247.62       112.61 o                         
  -3   0  -1      10929.67      12049.51       373.31 o                         
   3   0   1      10929.67      11318.82       473.98 o                         
  -2   0  -2       9434.29      10911.80       345.68 o                         
  -1   0  -3       3233.20       3103.27       136.00 o                         
   1   0   3       3233.20       3182.05       243.60 o                         
   0   0  -4        752.89        589.02        86.81 o                         
   0   0   4        752.89        731.17       210.55 o                         
   1   0  -5       8599.51       8306.81       170.36 o                         
  -1   0   5       8599.51       7718.03       374.65 o                         
   2   0  -6        373.76        419.84       165.12 o                         
  -2   0   6        773.98        326.38       267.43 o                         
   3   0  -7       3167.46       2994.14       201.54 o                         
  -3   0   7       3167.46       2787.38       309.07 o                         
   4   0  -8       4038.45       4443.31       190.32 o                         
   5   0  -9       2675.65       2647.07       197.82 o                         
   6   0 -10       1232.77       1463.66       206.40 o                         
   7   0 -11        638.71        631.72       211.12 o                         
   8   0 -12        246.07        225.41       208.09 o                         
   9   0 -13         42.95        147.16       216.19 o                         
  -9   0  13         42.95        483.97       295.33 o                         
   9  -1  -4       5181.13       5602.51       473.83 o                         
   8  -1  -3       2682.07       2751.51       275.67 o                         
  -7   1   2        680.92        812.71       145.57 o                         
   7  -1  -2        680.92        736.61       194.94 o                         
  -6   1   1        790.01       1040.01       141.40 o                         
   6  -1  -1        790.01        989.46       177.14 o                         
  -5   1   0       1066.99       1468.62       154.31 o                         
  -3   1  -2      10935.06      11837.66       382.46 o                         
   3  -1   2      10935.06      11887.41       451.06 o                         
  -2   1  -3       2442.65       2857.34       179.23 o                         
  -1   1  -4       7248.70       6768.59       188.65 o                         
   0   1  -5       6618.88       6453.66       136.86 o                         
   0  -1   5       6618.88       5750.11       333.96 o                         
   1   1  -6       8030.83       8230.18       153.15 o                         
  -1  -1   6       8030.83       8320.16       190.34 o                         
   2   1  -7       9309.90       9963.90       238.23 o                         
   3   1  -8      23734.79      23398.62       486.98 o                         
  -3  -1   8      23734.79      24552.44       824.72 o                         
   4   1  -9       2733.49       2527.01       153.21 o                         
  -4  -1   9       2733.49       2845.79       136.35 o                         
   5   1 -10         73.99       -120.32       163.56 o                         
  -5  -1  10         73.99       -126.55       279.28 o                         
   6   1 -11       1187.64        778.50       388.28 o                         
   7   1 -12       1852.79       2086.75       315.82 o                         
  -7  -1  12       1852.79       2223.62       373.46 o                         
   8   1 -13       1838.45       2058.10       334.61 o                         
  -8  -1  13       1838.45       2275.14       352.29 o                         
  -8   2   2        985.30        825.49       157.24 o                         
   8  -2  -2        985.30        683.34       193.91 o                         
  -7   2   1          1.57        121.50       139.68 o                         
   7  -2  -1          1.57       -143.00       143.00 o                         
  -6   2   0       3597.91       3656.85       245.11 o                         
   6  -2   0       3597.91       3845.38       191.99 o                         
   4  -2   2       2414.78       1029.64       117.14 o                         
  -3   2  -3       1794.00       1730.20       200.99 o                         
   3  -2   3       1794.00       1563.28       273.66 o                         
  -1   2  -5        142.73        227.42       101.43 o                         
   1  -2   5        142.73        283.82       120.76 o                         
   0   2  -6        264.84        288.05       101.41 o                         
   0  -2   6        264.84        335.09        79.18 o                         
   1   2  -7       4476.14       4262.73       156.67 o                         
  -1  -2   7       4476.14       4306.05       143.08 o                         
   2   2  -8      10861.35       8965.01       304.07 o                         
  -2  -2   8       2126.75       2312.71       129.84 o                         
   3   2  -9       2421.31       2499.95       306.39 o                         
  -3  -2   9       2421.31       2389.14       299.09 o                         
   4   2 -10        647.73        787.23       142.32 o                         
  -4  -2  10        647.73        620.06       114.70 o                         
   5   2 -11       5296.29       5321.10       464.20 o                         
  -5  -2  11       5296.29       5378.55       395.06 o                         
   6   2 -12        452.51       1070.03       426.54 o                         
   7   2 -13        331.29        118.78       288.02 o                         
  -7  -2  13        331.29        506.85       326.35 o                         
   8   2 -14        324.11        343.09       312.11 o                         
  -8  -2  14        324.11        591.60       301.96 o                         
  -8   3   1       5335.22       5364.61       311.77 o                         
   8  -3  -1       5335.22       5369.03       304.57 o                         
  -7   3   0        218.78        289.93       174.18 o                         
   7  -3   0        218.78        272.95       128.96 o                         
  -6   3  -1       3794.25       3909.00       290.54 o                         
   6  -3   1       3794.25       4092.86       316.57 o                         
   4  -3   3      20466.95      22280.52       741.90 o                         
  -3   3  -4        283.14        450.86       115.07 o                         
   3  -3   4        283.14        396.02       205.69 o                         
   2  -3   5      10818.42       9793.87       408.04 o                         
   0   3  -7         53.21        216.04        96.31 o                         
   0  -3   7         53.21         68.48        91.10 o                         
   1   3  -8        199.76         48.38        96.15 o                         
  -1  -3   8        199.76        238.13        84.68 o                         
   2   3  -9        112.38        121.64       159.03 o                         
  -2  -3   9         72.32        110.04        90.91 o                         
  -3  -3  10      13315.26      10315.56       264.44 o                         
   4   3 -11        574.66        498.70       277.63 o                         
  -4  -3  11        574.66        299.83       342.90 o                         
   5   3 -12       3412.85       4232.70       468.45 o                         
  -5  -3  12       3412.85       3274.85       411.50 o                         
   6   3 -13       4140.60       4779.28       491.34 o                         
   7   3 -14        461.70        711.79       282.85 o                         
  -7  -3  14        461.70        793.92       294.79 o                         
  -8   4   0       1254.14       1289.59       234.78 o                         
  -7   4  -1        105.19        108.80       209.17 o                         
   7  -4   1        105.19       -101.09       101.09 o                         
  -6   4  -2       2215.23       1967.18       255.27 o                         
   6  -4   2       2215.23       2195.79       246.63 o                         
  -4   4  -4      10535.92      10714.56       425.87 o                         
   4  -4   4      10535.92      10472.68       421.77 o                         
  -3   4  -5       2582.75       3029.02       153.69 o                         
   3  -4   5       2582.75       2843.42       171.98 o                         
  -2   4  -6        282.95         47.82       302.08 o                         
   2  -4   6        282.95        120.35       298.64 o                         
  -1   4  -7       4067.47       4074.47       336.73 o                         
   1  -4   7       4067.47       4738.45       411.49 o                         
   0   4  -8       1029.97        904.47       126.03 o                         
   0  -4   8       1029.97       1147.98       122.16 o                         
   1   4  -9       4336.65       4050.93       183.66 o                         
  -1  -4   9       4336.65       4083.92       176.31 o                         
   2   4 -10       1826.51       2065.83       164.46 o                         
  -2  -4  10        474.10        410.90       120.73 o                         
   3   4 -11        175.18        694.37       352.90 o                         
  -3  -4  11        175.18         52.12       240.49 o                         
   4   4 -12        239.63        490.89       297.56 o                         
  -4  -4  12        239.63        221.48       293.81 o                         
   5   4 -13       4667.31       4904.60       446.04 o                         
  -5  -4  13       4667.31       4375.94       385.94 o                         
   6   4 -14        167.58        115.18       515.02 o                         
  -8   5  -1       1029.77       1100.66       230.86 o                         
  -7   5  -2       1157.96       1492.00       236.06 o                         
   7  -5   2       1157.96       1507.36       237.27 o                         
  -6   5  -3      11608.58      11378.46       507.11 o                         
   6  -5   3      11608.58      11424.64       488.14 o                         
  -5   5  -4        748.20        833.36       279.39 o                         
   5  -5   4        748.20        929.22       319.05 o                         
  -4   5  -5       2691.67       3778.53       366.45 o                         
   4  -5   5       2691.67       2562.60       175.30 o                         
  -3   5  -6        553.20        558.56       126.79 o                         
   3  -5   6        553.20        686.85       149.50 o                         
  -2   5  -7      11879.12      12514.41       344.86 o                         
   2  -5   7      11879.12      12845.33       352.19 o                         
   1  -5   8       7720.51       8201.81       296.84 o                         
   0   5  -9        633.03        622.24       130.15 o                         
   0  -5   9        633.03        508.69       121.32 o                         
   1   5 -10       6821.03       6441.57       226.59 o                         
  -1  -5  10       6821.03       6389.00       221.44 o                         
   2   5 -11        593.88        537.88       381.46 o                         
  -2  -5  11        478.77        442.18       129.59 o                         
   3   5 -12          8.16        -90.91       448.50 o                         
  -3  -5  12          8.16        -61.95       268.28 o                         
   4   5 -13        833.67       1136.96       394.53 o                         
  -4  -5  13        833.67        790.77       382.59 o                         
   5   5 -14       3700.26       3615.99       445.63 o                         
  -5  -5  14       3700.26       3597.39       436.26 o                         
   6   5 -15       1761.84       2257.56       567.38 o                         
 -10   6   0        224.05        610.00       347.01 o                         
  -9   6  -1        156.95        375.46       399.85 o                         
  -8   6  -2        714.93        723.23       242.35 o                         
  -7   6  -3         22.22         23.99       273.61 o                         
   7  -6   3         22.22        -80.95       211.14 o                         
  -6   6  -4        245.03        432.21       263.77 o                         
   6  -6   4        245.03         83.85       153.41 o                         
  -5   6  -5        265.77       -228.55       365.39 o                         
   5  -6   5        265.77        388.52       198.13 o                         
  -4   6  -6       6608.05       7282.09       248.54 o                         
   4  -6   6       6608.05       6557.35       261.72 o                         
  -3   6  -7        135.54        111.85       154.19 o                         
   3  -6   7        135.54        110.35       169.83 o                         
  -2   6  -8        723.73        364.35       204.29 o                         
   2  -6   8        723.73        957.77       235.03 o                         
  -1   6  -9       2296.79       2018.56       273.59 o                         
   1  -6   9       2296.79       2240.39       260.51 o                         
   0   6 -10       1127.42       1189.62       169.73 o                         
   0  -6  10       1127.42       1121.94       131.05 o                         
   1   6 -11       2905.20       2644.37       182.22 o                         
  -1  -6  11       2905.20       2933.10       180.43 o                         
   2   6 -12        850.20        714.21       241.61 o                         
   3   6 -13       3616.22       4685.14       450.63 o                         
  -3  -6  13       3616.22       2965.45       321.00 o                         
   4   6 -14        126.10        341.30       339.79 o                         
  -4  -6  14        126.10        486.65       383.43 o                         
   5   6 -15        762.76       1115.88       495.76 o                         
  -5  -6  15        762.76       1116.98       392.49 o                         
 -10   7  -1       3448.06       4196.33       454.33 o                         
  -9   7  -2         71.80        124.44       479.80 o                         
  -8   7  -3        725.74        709.01       260.78 o                         
  -7   7  -4        546.47        280.43       247.14 o                         
   7  -7   4        546.47        279.56       208.28 o                         
  -6   7  -5       5731.65       5743.15       405.78 o                         
   6  -7   5       5731.65       5480.86       360.27 o                         
  -5   7  -6        764.32       1054.14       424.69 o                         
   5  -7   6        764.32        897.01       323.84 o                         
  -4   7  -7       3802.54       4183.77       240.92 o                         
   4  -7   7       3802.54       4141.53       246.55 o                         
  -3   7  -8       3569.88       3907.55       232.28 o                         
   3  -7   8       3569.88       3465.23       207.07 o                         
  -2   7  -9        431.85          9.54       226.76 o                         
   2  -7   9        431.85        -46.97       222.47 o                         
  -1   7 -10        305.12        207.72       275.58 o                         
   1  -7  10        305.12         -2.20       237.00 o                         
   0   7 -11        118.42        217.95       138.94 o                         
   0  -7  11        118.42         11.06       138.26 o                         
   1   7 -12       4973.48       4725.16       263.98 o                         
  -1  -7  12       4973.48       4638.73       371.74 o                         
   2   7 -13          4.65        -51.55       286.14 o                         
  -2  -7  13          4.65        239.24       226.48 o                         
   3   7 -14        285.17        550.48       405.08 o                         
   4   7 -15       1947.93       2089.26       395.62 o                         
  -9   8  -3        665.52       1113.85       464.86 o                         
  -8   8  -4       1138.74        818.30       289.67 o                         
  -7   8  -5        211.93        136.29       259.42 o                         
   7  -8   5        211.93        255.67       234.94 o                         
  -6   8  -6        387.90        575.01       263.30 o                         
   6  -8   6        387.90        287.38       231.66 o                         
  -5   8  -7        596.67        877.16       450.74 o                         
   5  -8   7        596.67        879.12       424.39 o                         
  -4   8  -8       5228.62       5296.60       446.36 o                         
   4  -8   8       5228.62       6872.99       464.58 o                         
  -3   8  -9         25.42        132.38       198.87 o                         
   3  -8   9         25.42        -43.26       301.43 o                         
  -2   8 -10       1300.57       1133.04       258.36 o                         
   2  -8  10       1300.57       1537.15       390.02 o                         
  -1   8 -11       1993.26       1932.43       425.91 o                         
   1  -8  11       1993.26       2302.04       407.10 o                         
   0   8 -12        582.71        371.94       187.16 o                         
   0  -8  12        582.71        515.22       210.12 o                         
   1   8 -13         42.43        -12.35       285.12 o                         
   2   8 -14         93.01        476.85       258.15 o                         
  -8   9  -5       4280.85       2428.87       392.27 o                         
   8  -9   5       2628.21       2400.63       376.97 o                         
  -7   9  -6        125.04        147.69       278.12 o                         
   7  -9   6        125.04        173.11       304.57 o                         
  -6   9  -7        330.79        112.79       325.22 o                         
   6  -9   7        330.79        397.83       295.18 o                         
  -5   9  -8          1.71       -190.17       540.27 o                         
   5  -9   8          1.71       -385.20       385.20 o                         
  -4   9  -9       6493.74       7937.28       501.42 o                         
   4  -9   9       6493.74       6978.08       459.55 o                         
  -3   9 -10       2202.02       2327.94       347.19 o                         
   3  -9  10       2202.02       2426.69       360.66 o                         
  -2   9 -11        136.26        -19.89       255.11 o                         
   2  -9  11        136.26        266.44       393.45 o                         
  -1   9 -12        528.95        752.77       187.43 o                         
   0   9 -13          0.42       -194.58       224.03 o                         
   1   9 -14       1087.52        876.31       331.04 o                         
  -8  10  -6        873.16        883.70       314.79 o                         
   8 -10   6        873.16        287.67       331.80 o                         
  -7  10  -7         61.17        119.63       290.42 o                         
   7 -10   7         61.17        125.59       254.93 o                         
  -6  10  -8       1080.34       1189.25       319.70 o                         
   6 -10   8       1080.34        533.99       260.96 o                         
  -5  10  -9        550.42        159.00       449.37 o                         
   5 -10   9        550.42       -385.41       535.82 o                         
  -4  10 -10       1479.33       1787.99       499.44 o                         
   4 -10  10       1479.33        904.89       363.46 o                         
  -3  10 -11        138.32        310.90       329.83 o                         
   3 -10  11        138.32       -218.32       273.88 o                         
   2 -10  12       1867.09       1741.41       420.07 o                         
  -1  10 -13        692.29        837.05       213.08 o                         
   3 -12   4        124.17        244.03       262.16 o                         
  -3  12  -4         82.63        418.53       329.98 o                         
   4 -12   3          1.65       -196.86       332.33 o                         
  -4  12  -3          1.65        255.81       276.04 o                         
   5 -12   2        903.05       2827.85       649.35 o                         
  -5  12  -2        903.05        887.94       361.23 o                         
   0 -11   6        490.92        178.89       347.89 o                         
   0  11  -6        490.92        705.88       240.42 o                         
   1 -11   5       4230.74       4071.02       404.62 o                         
   2 -11   4          1.61       -221.58       221.58 o                         
  -2  11  -4          1.61        356.69       304.46 o                         
   3 -11   3       1300.01       1471.73       338.95 o                         
  -3  11  -3       1300.01       1569.17       299.68 o                         
   4 -11   2         41.05        -20.63       312.69 o                         
  -4  11  -2         41.05       -121.80       251.85 o                         
   5 -11   1       2650.13       2771.96       541.42 o                         
  -5  11  -1       2231.36       2168.41       321.53 o                         
   6 -11   0       3846.09       4983.07       539.44 o                         
   7 -11  -1         27.64       -157.23       347.71 o                         
  -7  11   1         27.64        280.27       354.83 o                         
  -1 -10   6        856.23       1109.92       365.67 o                         
   1  10  -6        856.23       1345.27       373.81 o                         
   0 -10   5       1242.07       2216.21       356.97 o                         
   0  10  -5       1242.07       1369.49       262.89 o                         
   1 -10   4       1003.45       1631.08       396.85 o                         
   2 -10   3         11.04        162.16       234.83 o                         
  -2  10  -3         11.04        -11.82       283.64 o                         
   3 -10   2        528.60        874.69       301.26 o                         
  -3  10  -2        528.60        196.04       255.98 o                         
   4 -10   1         53.43       -238.34       244.61 o                         
  -4  10  -1         53.43        444.64       307.00 o                         
   5 -10   0       2888.10       3708.39       638.90 o                         
   6 -10  -1        126.21        743.47       524.87 o                         
  -6  10   1        126.21       -354.25       451.76 o                         
   7 -10  -2       1707.69       1632.66       431.29 o                         
  -7  10   2       1707.69       1898.05       361.25 o                         
   8 -10  -3        765.45       1162.58       466.08 o                         
  -4  -9   8        251.48        757.39       303.40 o                         
   4   9  -8        251.48         -0.25       288.07 o                         
  -3  -9   7        685.96        476.30       291.73 o                         
   3   9  -7        685.96        346.53       281.32 o                         
  -1  -9   5       1866.72       1443.10       413.62 o                         
   1   9  -5       1866.72       1690.25       205.56 o                         
   0  -9   4       1462.02       1852.25       390.06 o                         
   0   9  -4       1462.02       1759.64       225.49 o                         
   1  -9   3       8280.44       8609.61       510.02 o                         
   2  -9   2        134.20       -197.40       197.40 o                         
  -2   9  -2        134.20        109.42       265.10 o                         
   3  -9   1        196.29        520.15       275.69 o                         
  -3   9  -1        196.29        -91.23       267.16 o                         
   4  -9   0        209.37        -55.16       292.00 o                         
  -4   9   0        209.37       -219.41       219.41 o                         
   5  -9  -1       3969.40       3285.77       574.39 o                         
   6  -9  -2       3671.83       3717.23       448.86 o                         
  -6   9   2       3671.83       3794.14       498.67 o                         
   7  -9  -3        124.75        680.10       368.80 o                         
  -7   9   3        124.75        213.24       254.38 o                         
   8  -9  -4       4435.84       4936.08       420.23 o                         
  -8   9   4       4435.84       3803.13       448.04 o                         
  -5  -8   8          0.74         81.51       227.69 o                         
   5   8  -8          0.74       -244.13       288.55 o                         
  -4  -8   7       1567.14       2036.97       287.09 o                         
   4   8  -7       1567.14       1763.34       331.79 o                         
  -3  -8   6          8.22        356.65       222.30 o                         
   3   8  -6          8.22         72.09       260.76 o                         
  -1  -8   4       3121.67       2389.49       394.52 o                         
   1   8  -4       3121.67       2805.00       189.05 o                         
   0  -8   3       1555.05       1987.87       304.01 o                         
   0   8  -3       1555.05       1649.83       202.70 o                         
   1  -8   2        591.17        973.22       335.57 o                         
   2  -8   1        313.05        710.82       254.65 o                         
   3  -8   0       4629.57       4292.04       243.42 o                         
  -3   8   0       4629.57       4055.13       193.21 o                         
   4  -8  -1        163.62        199.18       146.95 o                         
  -4   8   1        163.62        175.13       251.40 o                         
   5  -8  -2        427.93        590.73       471.54 o                         
   6  -8  -3        937.57       1082.40       345.75 o                         
  -6   8   3        937.57        828.27       425.20 o                         
   7  -8  -4       3026.48       3320.74       334.58 o                         
  -7   8   4       3026.48       4094.49       378.60 o                         
   8  -8  -5       2687.70       3147.23       348.89 o                         
  -8   8   5       2687.70       3074.75       406.02 o                         
  -5  -7   7         17.79        -45.96       212.83 o                         
   5   7  -7         17.79        250.86       295.16 o                         
  -4  -7   6       3214.11       3131.90       301.23 o                         
   4   7  -6       3214.11       3179.92       401.96 o                         
  -3  -7   5       1711.37       1606.51       286.40 o                         
   3   7  -5       1711.37       1494.66       282.10 o                         
  -1  -7   3        953.02        959.21       320.94 o                         
   0  -7   2       2234.00       2443.93       168.92 o                         
   0   7  -2       2234.00       2274.33       172.18 o                         
   1  -7   1      12800.15      12996.56       542.87 o                         
   2  -7   0        403.64        531.82       235.35 o                         
  -2   7   0        403.64        425.16       150.98 o                         
   3  -7  -1       2393.91       2338.07       165.85 o                         
  -3   7   1       2393.91       2257.23       137.95 o                         
   4  -7  -2       1788.13       1759.78       163.72 o                         
  -4   7   2       1788.13       1635.49       135.58 o                         
   6  -7  -4        702.26        307.66       212.99 o                         
  -6   7   4        702.26        913.76       323.97 o                         
   7  -7  -5       4545.68       4840.61       377.86 o                         
  -7   7   5       4545.68       5170.37       414.55 o                         
   8  -7  -6       3598.02       3841.74       372.40 o                         
  -8   7   6       3598.02       4455.53       451.81 o                         
   7   6  -8        303.14        994.43       466.48 o                         
  -5  -6   6        416.68        561.28       215.32 o                         
   5   6  -6        416.68        710.02       337.20 o                         
  -4  -6   5       2194.30       2431.92       255.20 o                         
   4   6  -5       2194.30       1561.20       335.39 o                         
  -3  -6   4         75.92        -52.50       218.87 o                         
   3   6  -4         75.92        104.75       118.75 o                         
  -1  -6   2       4291.68       4333.49       333.26 o                         
   0  -6   1        465.32        674.62       133.57 o                         
   0   6  -1        465.32        -56.93       159.22 o                         
   1  -6   0       1984.06       2382.39       271.52 o                         
   2  -6  -1       1114.02       1193.89       208.23 o                         
  -2   6   1       1114.02       1078.94       108.82 o                         
   3  -6  -2       4417.40       4007.94       215.66 o                         
  -3   6   2       4417.40       4012.18       122.04 o                         
   4  -6  -3          2.95         86.27       120.25 o                         
  -4   6   3          2.95         18.55       103.78 o                         
   6  -6  -5       2947.96       2394.53       313.07 o                         
  -6   6   5       2947.96       3435.67       379.87 o                         
   7  -6  -6       7039.74       7478.72       291.48 o                         
  -7   6   6       7039.74       8194.12       424.07 o                         
  -8   6   7        325.16       -259.27       345.58 o                         
   7   5  -7        150.48        713.89       524.36 o                         
  -5  -5   5        339.05        412.61       234.97 o                         
   5   5  -5        339.05        258.69       244.95 o                         
  -4  -5   4       3478.80       3524.63       330.43 o                         
   4   5  -4       3478.80       3360.51       178.80 o                         
  -3  -5   3       2945.80       2877.26       122.54 o                         
   3   5  -3       2945.80       3232.70       169.80 o                         
  -1  -5   1      18655.57      15981.27       526.00 o                         
   0  -5   0        339.80        307.60        89.57 o                         
   0   5   0        339.80        374.95       137.09 o                         
   1  -5  -1        950.79        763.67       307.50 o                         
   2  -5  -2          5.24       -195.73       195.73 o                         
  -2   5   2          5.24         22.83        71.67 o                         
   3  -5  -3       7652.13       7169.37       238.68 o                         
  -3   5   3       7652.13       7529.75       225.32 o                         
   4  -5  -4       2287.51       2428.28       160.60 o                         
  -4   5   4       2287.51       2271.46       165.74 o                         
   6  -5  -6       4633.30       3480.56       396.72 o                         
  -6   5   6       4633.30       4469.62       355.83 o                         
   7  -5  -7        547.65        716.33       168.13 o                         
  -7   5   7        547.65        510.55       257.21 o                         
  -8  -4   7        110.94        388.65       337.37 o                         
   8   4  -7        110.94        159.32       387.65 o                         
   7   4  -6        160.62        132.55       476.41 o                         
  -5  -4   4         70.98        106.55       173.79 o                         
   5   4  -4         70.98        -64.68       214.79 o                         
  -4  -4   3         30.44          2.87       157.37 o                         
   4   4  -3         30.44        204.36       195.36 o                         
  -3  -4   2        404.17        416.54        68.32 o                         
   3   4  -2        404.17        248.62       218.43 o                         
   0  -4  -1       1647.99       1561.17       129.82 o                         
   0   4   1       1647.99       1976.78       139.15 o                         
   1  -4  -2      15401.79      15570.56       544.23 o                         
   2  -4  -3        458.47        583.15       107.17 o                         
   3  -4  -4        826.97        887.47       113.88 o                         
  -3   4   4        826.97        887.47       112.85 o                         
   4  -4  -5          1.49          1.81        66.58 o                         
  -4   4   5          1.49       -102.25       106.11 o                         
   5  -4  -6       9938.95      10404.13       332.56 o                         
   6  -4  -7       7017.35       7986.82       470.06 o                         
  -6   4   7       7017.35       7626.59       394.54 o                         
   7  -4  -8          9.98        234.09       328.81 o                         
  -7   4   8          9.98         73.59       220.38 o                         
   9   3  -7        504.60         53.65        77.65 o                         
  -8  -3   6       3421.01       3840.60       332.30 o                         
   8   3  -6       3421.01       3947.24       432.03 o                         
   7   3  -5        273.36        175.56       361.01 o                         
  -5  -3   3        167.85        296.17       166.21 o                         
   5   3  -3        167.85        314.36       206.30 o                         
  -4  -3   2       5418.07       5854.41       330.76 o                         
   4   3  -2       5418.07       5408.40       332.11 o                         
  -3  -3   1         55.35        108.12       141.47 o                         
   3   3  -1         55.35        -81.73       158.06 o                         
   0  -3  -2        365.09        292.14       122.86 o                         
   0   3   2        365.09        432.82       134.68 o                         
   1  -3  -3       5997.92       6154.58       334.93 o                         
   2  -3  -4        459.77        509.65        75.75 o                         
   3  -3  -5       5534.21       5488.20       143.41 o                         
  -3   3   5       5534.21       4739.50       284.71 o                         
   4  -3  -6        274.45        273.21        75.34 o                         
  -4   3   6        274.45        368.95        94.50 o                         
   5  -3  -7        570.56        590.26        92.73 o                         
   6  -3  -8       7296.40       7164.65       454.38 o                         
  -6   3   8       7296.40       7556.26       356.27 o                         
   7  -3  -9        529.67        504.67       142.81 o                         
   9   2  -6        886.88       1162.53       363.38 o                         
  -8  -2   5       2693.47       2732.59       304.56 o                         
   8   2  -5       2693.47       2782.52       380.35 o                         
   7   2  -4       1128.21       1594.40       410.73 o                         
  -5  -2   2         29.62        150.83       180.14 o                         
   5   2  -2         29.62        179.20       179.10 o                         
  -4  -2   1         44.88         36.37       138.83 o                         
   4   2  -1         44.88        181.43       124.69 o                         
  -3  -2   0       2952.49       3301.82       258.12 o                         
   3   2   0       2952.49       2737.64       283.41 o                         
  -2  -2  -1       5628.76       5338.09       265.71 o                         
   2   2   1       5628.76       6489.09       305.36 o                         
   0  -2  -3      12461.30      12793.91       288.53 o                         
   0   2   3      12461.30      13044.80       442.82 o                         
   1  -2  -4      18966.88      19728.24       574.43 o                         
   2  -2  -5         44.78        -60.45        82.64 o                         
  -2   2   5         84.55         18.84       269.29 o                         
   3  -2  -6       1047.98       1128.38        73.73 o                         
  -3   2   6       1047.98       1047.89       196.12 o                         
   4  -2  -7        803.69        754.92       114.56 o                         
  -4   2   7        803.69        529.56       186.07 o                         
   5  -2  -8      15846.53      15842.69       557.74 o                         
  -5   2   8      15846.53      12442.60       435.61 o                         
   6  -2  -9       4448.61       4541.33       346.70 o                         
  -6   2   9       4448.61       4446.77       286.23 o                         
   7  -2 -10       7132.49       7126.94       262.40 o                         
   8  -2 -11       3658.63       4064.44       323.94 o                         
   9   1  -5        223.95         80.10       373.72 o                         
  -8  -1   4       1138.69       1390.84       333.04 o                         
   8   1  -4       1138.69       1126.61       317.73 o                         
   7   1  -3        220.82        555.19       297.36 o                         
  -5  -1   1       1205.75       1070.25       114.76 o                         
   5   1  -1       1205.75       1400.37       192.87 o                         
  -4  -1   0        517.53        600.91       127.18 o                         
   4   1   0        517.53        647.08       187.90 o                         
  -3  -1  -1       7622.06       7076.76       273.20 o                         
   3   1   1       7622.06       7289.36       344.58 o                         
  -2  -1  -2       8382.04       8930.50       233.38 o                         
   2   1   2       8382.04       8709.01       386.56 o                         
   0  -1  -4         47.95       -149.36       149.36 o                         
   0   1   4         47.95        498.10       214.80 o                         
   1  -1  -5      18250.30      18091.17       490.71 o                         
  -1   1   5      18250.30      17979.59       645.04 o                         
   2  -1  -6        618.53        377.02        63.76 o                         
  -2   1   6       1026.80        890.63       357.72 o                         
   3  -1  -7       2433.34       2397.45       142.71 o                         
  -3   1   7       2433.34       2361.76       270.41 o                         
   4  -1  -8        927.31        833.44       113.43 o                         
  -4   1   8        927.31        818.38       203.85 o                         
   5  -1  -9        749.55       1521.88       334.90 o                         
  -5   1   9        749.55        640.75       245.64 o                         
   6  -1 -10       3123.45       2290.89       269.54 o                         
   7  -1 -11       4415.15       4504.91       242.40 o                         
   8  -1 -12       2566.20       2915.36       411.22 o                         
  -8   1  12       2566.20       2746.13       453.49 o                         
   9  -1 -13        420.57       -429.40       429.40 o                         
   9   0  -4        642.44        817.34       403.60 o                         
   8   0  -3       4880.24       5371.19       417.33 o                         
   7   0  -2       2170.58       1854.08       334.65 o                         
  -5   0   0        671.74        907.92       130.70 o                         
   5   0   0        671.74        556.34       199.48 o                         
  -4   0  -1       9852.57       9500.66       318.38 o                         
   4   0   1       9852.57       9443.41       454.43 o                         
  -3   0  -2       3818.82       3764.81       204.19 o                         
   3   0   2       3818.82       3614.78       279.36 o                         
  -2   0  -3        175.69         10.54       127.65 o                         
   0   0  -5      12379.44      12365.40       405.04 o                         
   0   0   5      12379.44      13544.01       510.86 o                         
   2   0  -7        487.24        455.93       145.07 o                         
  -2   0   7        894.36        388.82       296.18 o                         
   3   0  -8       8108.05       7708.26       229.40 o                         
  -3   0   8       8108.05       7852.77       141.99 o                         
   4   0  -9       2552.11       2673.13       172.15 o                         
  -4   0   9       2552.11       2812.71       113.09 o                         
   5   0 -10       1792.60       2131.85       312.28 o                         
  -5   0  10        410.99        438.32        96.46 o                         
   6   0 -11        777.12        510.10       214.93 o                         
  -6   0  11        777.12        697.91       374.08 o                         
   7   0 -12       2964.35       3275.52       322.98 o                         
  -7   0  12       2964.35       3314.28       365.20 o                         
   8   0 -13       4629.20       4570.23       484.81 o                         
  -8   0  13       4629.20       5134.26       574.72 o                         
   9  -1  -3        720.90       1091.94       379.36 o                         
   8  -1  -2       4033.59       4611.46       359.50 o                         
   7  -1  -1        143.05        257.61       270.12 o                         
  -5   1  -1          0.78        -45.93       110.34 o                         
   5  -1   1          0.78       -179.21       179.21 o                         
  -4   1  -2       1720.96       1778.87       163.33 o                         
   4  -1   2       1720.96       1834.01       250.17 o                         
  -3   1  -3       9403.03       8950.44       332.42 o                         
   3  -1   3       9403.03       9271.66       426.36 o                         
  -2   1  -4       4843.50       5211.67       182.00 o                         
   1  -1   5        168.74        -23.39       186.72 o                         
   0   1  -6        410.76        526.40       141.76 o                         
   0  -1   6        410.76        359.99       301.22 o                         
  -1  -1   7      15525.34      16149.56       647.49 o                         
   2   1  -8         85.63        354.51       182.25 o                         
   3   1  -9        331.94        524.82       104.43 o                         
  -3  -1   9        331.94        402.60        35.55 o                         
   4   1 -10       1779.31       1677.96       139.77 o                         
  -4  -1  10       1779.31       1824.88       102.07 o                         
   5   1 -11       2960.30       2789.66       219.38 o                         
   6   1 -12        931.76        913.91       339.61 o                         
  -6  -1  12        931.76       1083.73       371.72 o                         
   7   1 -13        117.12        144.37       295.83 o                         
  -7  -1  13        117.12        257.00       271.97 o                         
   8   1 -14        769.71        775.79       377.09 o                         
  -8  -1  14        769.71       1093.16       504.17 o                         
   9  -2  -2       1248.62       1310.68       340.29 o                         
  -8   2   1       9103.25       9790.60       380.79 o                         
   8  -2  -1       9103.25       9297.01       413.26 o                         
  -7   2   0         12.52        211.72       183.52 o                         
   7  -2   0         12.52       -221.41       221.41 o                         
  -5   2  -2         18.71         86.29       160.98 o                         
   5  -2   2         18.71        116.95       186.93 o                         
  -4   2  -3       7729.28       7398.22       318.83 o                         
   4  -2   3       7729.28       7643.11       376.16 o                         
  -3   2  -4       2145.33       2369.80       198.28 o                         
   3  -2   4       2145.33       2237.49       251.10 o                         
  -2   2  -5       7982.47       8081.98       298.37 o                         
   1  -2   6      26915.65      29152.99       929.44 o                         
   0   2  -7       1618.12       1948.77       150.05 o                         
   0  -2   7       1618.12       1889.48       127.24 o                         
  -1  -2   8        844.44        399.74       290.49 o                         
   2   2  -9       1054.92       1228.14       196.67 o                         
  -2  -2   9         65.67         35.35        64.04 o                         
   3   2 -10       8113.92       7932.34       179.57 o                         
  -3  -2  10       8113.92       7632.61       206.33 o                         
   4   2 -11       2453.43       2133.09       146.21 o                         
  -4  -2  11       2453.43       2313.43       275.85 o                         
   5   2 -12        481.49        346.91       453.33 o                         
   6   2 -13       3873.74       4063.51       499.10 o                         
  -6  -2  13       3873.74       4001.72       430.93 o                         
   7   2 -14       1642.73       2168.16       354.85 o                         
  -7  -2  14       1642.73       1599.74       337.99 o                         
  -8   3   0       8948.94       9634.36       399.32 o                         
  -7   3  -1        155.53        541.70       240.49 o                         
   7  -3   1        155.53        398.53       340.39 o                         
  -5   3  -3       1561.52       1640.36       224.44 o                         
   5  -3   3       1561.52       1891.04       258.37 o                         
  -4   3  -4         43.59        288.11       166.46 o                         
   4  -3   4         43.59        126.52       166.02 o                         
  -3   3  -5       5423.96       5303.57       187.70 o                         
   3  -3   5       5423.96       4927.99       351.94 o                         
  -1   3  -7       6359.06       5370.94       245.38 o                         
   1  -3   7       6359.06       7062.68       425.52 o                         
   0   3  -8        309.48        -81.20       117.23 o                         
   0  -3   8        309.48        275.67       118.64 o                         
   1   3  -9       2184.81       2233.04       178.94 o                         
  -1  -3   9       2184.81       1995.25       155.98 o                         
   2   3 -10       1020.71       1036.07       135.21 o                         
  -2  -3  10       1020.71       1265.91       161.63 o                         
   3   3 -11        465.46        271.63        72.17 o                         
  -3  -3  11        465.46        421.49       205.64 o                         
   4   3 -12       1140.08       1058.47       247.76 o                         
  -4  -3  12       1140.08       1378.05       259.81 o                         
   5   3 -13       3740.36       3983.74       494.49 o                         
   6   3 -14        132.73         76.86       503.44 o                         
  -6  -3  14        132.73        380.59       358.21 o                         
   7   3 -15         25.76        -73.09       342.52 o                         
  -7  -3  15         25.76        150.76       282.90 o                         
  -8   4  -1       4152.88       5052.22       318.27 o                         
  -7   4  -2       2085.25       2475.26       319.16 o                         
   7  -4   2       2085.25       2321.18       384.19 o                         
  -5   4  -4        853.63        602.77       229.27 o                         
   5  -4   4        853.63        752.35       188.22 o                         
  -4   4  -5       1532.85       1812.48       120.61 o                         
   4  -4   5       1532.85       1636.41       230.36 o                         
  -3   4  -6        511.25        550.67       103.71 o                         
   3  -4   6        511.25        496.40       120.79 o                         
   2  -4   7      20100.36      20111.83       729.24 o                         
  -1   4  -8      18882.90      18030.65       430.44 o                         
   1  -4   8      18882.90      20808.78       447.22 o                         
   0   4  -9        453.60        236.70       127.90 o                         
   0  -4   9        453.60        532.63       136.93 o                         
   1   4 -10      12672.75      14509.78       379.44 o                         
  -1  -4  10      12672.75      13406.66       347.83 o                         
   2   4 -11        637.49        672.08       231.02 o                         
   3   4 -12       3915.06       4112.04       360.51 o                         
  -3  -4  12       3915.06       3860.29       402.29 o                         
   4   4 -13         25.67         53.71       228.25 o                         
  -4  -4  13         25.67       -180.45       263.58 o                         
   5   4 -14       2992.95       2205.77       592.06 o                         
   6   4 -15       4064.30       4810.56       522.44 o                         
  -6  -4  15       4064.30       4237.75       501.22 o                         
 -10   5   0         13.03        421.07       245.24 o                         
  -9   5  -1        721.23        282.68       123.11 o                         
  -8   5  -2       4857.37       5282.86       405.07 o                         
   8  -5   2       4857.37       4793.79       385.61 o                         
  -7   5  -3        215.49        732.10       350.86 o                         
   7  -5   3        215.49        273.70       264.20 o                         
  -6   5  -4       2214.14       1847.70       363.19 o                         
   6  -5   4       2214.14       2656.73       370.51 o                         
  -4   5  -6       2371.14       2311.90       151.92 o                         
   4  -5   6       2371.14       2431.62       157.39 o                         
  -3   5  -7        189.70        112.28       115.57 o                         
   3  -5   7        189.70        186.49       135.05 o                         
  -2   5  -8       1629.44       1739.94       334.84 o                         
   2  -5   8       1629.44       1907.67       399.49 o                         
  -1   5  -9       4513.82       4870.46       349.69 o                         
   1  -5   9       4513.82       5109.17       233.24 o                         
   0   5 -10       2029.81       2250.86       173.51 o                         
   0  -5  10       2029.81       2170.81       171.38 o                         
   1   5 -11        661.22        796.48       194.49 o                         
  -1  -5  11        661.22        703.70       187.88 o                         
   2   5 -12        247.78        140.60       219.14 o                         
   3   5 -13         61.36        212.16       231.87 o                         
  -3  -5  13         61.36       -130.49       199.98 o                         
   4   5 -14        518.93        130.09       249.52 o                         
  -4  -5  14        518.93        809.07       255.87 o                         
   5   5 -15       2453.03       2782.97       505.14 o                         
  -9   6  -2        641.11        870.40       397.15 o                         
  -8   6  -3       1072.37       1250.32       393.74 o                         
   8  -6   3       1072.37        729.90       282.55 o                         
  -7   6  -4       1027.69       1505.75       338.77 o                         
   7  -6   4       1027.69       1029.38       323.16 o                         
  -6   6  -5       8424.71       9012.37       521.91 o                         
   6  -6   5       8424.71       9146.27       520.63 o                         
  -5   6  -6        619.16        457.76       228.61 o                         
   5  -6   6        619.16        563.75       214.94 o                         
  -4   6  -7        873.03        840.25       129.28 o                         
   4  -6   7        873.03        871.07       155.55 o                         
  -3   6  -8       4447.08       4632.65       239.97 o                         
   3  -6   8       4447.08       4900.58       228.36 o                         
  -2   6  -9       3540.41       3883.05       286.30 o                         
   2  -6   9       3540.41       3523.93       255.00 o                         
  -1   6 -10        959.43        848.11       170.92 o                         
   1  -6  10        959.43        781.27       202.68 o                         
   0   6 -11       1412.36       1949.90       275.86 o                         
   0  -6  11       1412.36       1454.40       182.28 o                         
   1   6 -12       8651.97       9859.09       357.88 o                         
  -1  -6  12       8651.97       8952.49       492.93 o                         
   2   6 -13        148.85        537.01       492.41 o                         
   3   6 -14         12.34         68.66       234.22 o                         
  -3  -6  14         12.34       -178.13       247.36 o                         
   4   6 -15        774.87        685.82       338.24 o                         
  -4  -6  15        774.87        896.17       311.85 o                         
 -10   7  -2       2066.63       1036.92       332.02 o                         
  -9   7  -3        210.72        626.14       406.18 o                         
  -8   7  -4       2796.95       3243.33       466.93 o                         
   8  -7   4       2796.95       2454.37       361.46 o                         
  -7   7  -5        291.75        201.85       431.72 o                         
   7  -7   5        291.75        435.80       303.88 o                         
  -6   7  -6       3533.69       3382.45       557.06 o                         
   6  -7   6       3533.69       3014.01       323.86 o                         
  -5   7  -7       1001.93       1098.33       311.43 o                         
   5  -7   7       1001.93        980.66       154.23 o                         
  -4   7  -8         96.62       -125.74       125.74 o                         
   4  -7   8         96.62         99.10       134.36 o                         
  -3   7  -9        191.79        408.69       160.92 o                         
   3  -7   9        191.79        180.60       150.60 o                         
  -2   7 -10        235.73        264.43       301.60 o                         
   2  -7  10        235.73        421.08       256.54 o                         
  -1   7 -11       3262.23       3038.95       227.12 o                         
   1  -7  11       3262.23       3349.68       250.33 o                         
   0   7 -12       1394.50       1459.89       220.02 o                         
   0  -7  12       1394.50       1408.48       198.56 o                         
   1   7 -13        935.58       1372.14       400.86 o                         
   2   7 -14        278.52        434.15       254.61 o                         
  -2  -7  14        278.52        563.17       215.31 o                         
   3   7 -15        832.73        792.25       344.65 o                         
  -9   8  -4        907.39       1227.69       461.82 o                         
  -8   8  -5       3367.54       3393.86       436.57 o                         
  -7   8  -6        155.77        181.86       380.36 o                         
  -6   8  -7       1371.94       1991.36       565.50 o                         
   6  -8   7       1371.94       1294.91       434.87 o                         
  -5   8  -8        226.81       -179.68       303.64 o                         
   5  -8   8        226.81        164.31       257.73 o                         
  -4   8  -9       4579.72       4068.89       386.08 o                         
   4  -8   9       4579.72       4050.20       352.87 o                         
  -3   8 -10       2445.28       2654.66       209.83 o                         
   3  -8  10       2445.28       2403.97       262.68 o                         
  -2   8 -11        205.40        259.01       268.13 o                         
   2  -8  11        205.40        185.77       396.05 o                         
  -1   8 -12       1902.16       2148.33       417.03 o                         
   1  -8  12       1902.16       2254.33       290.09 o                         
   0   8 -13       1102.96        586.61       174.18 o                         
   1   8 -14       4380.97       4871.91       480.80 o                         
   2   8 -15        161.42        617.56       362.70 o                         
  -9   9  -5        448.95        191.03       496.00 o                         
  -8   9  -6        105.19       -314.05       397.93 o                         
  -7   9  -7        165.22        681.52       410.49 o                         
   7  -9   7        165.22        204.70       370.85 o                         
  -6   9  -8       1258.70        969.60       484.29 o                         
   6  -9   8       1258.70       1571.41       515.17 o                         
  -5   9  -9        182.50         56.46       267.29 o                         
   5  -9   9        182.50        203.91       276.19 o                         
  -4   9 -10         77.45       -314.34       314.34 o                         
   4  -9  10         77.45        202.81       220.23 o                         
  -3   9 -11        759.95        454.63       319.77 o                         
   3  -9  11        759.95        423.18       215.60 o                         
  -2   9 -12       1631.14       1660.37       323.82 o                         
   2  -9  12       1631.14       1844.84       433.62 o                         
  -1   9 -13        921.75       1723.08       367.51 o                         
   0   9 -14        508.67        653.11       253.50 o                         
  -7  10  -8        332.73        683.69       525.08 o                         
   7 -10   8        332.73        417.83       416.52 o                         
  -6  10  -9       1118.57       2358.62       616.92 o                         
   6 -10   9       1118.57       1256.49       571.34 o                         
  -5  10 -10        416.53       1118.37       367.37 o                         
   5 -10  10        416.53        163.76       288.58 o                         
  -4  10 -11       1075.61        801.64       295.12 o                         
   4 -10  11       1075.61       1055.54       257.75 o                         
  -3  10 -12        867.32        730.31       343.34 o                         
   3 -10  12        867.32        531.23       225.19 o                         
   3 -12   3       2452.00       2730.23       419.79 o                         
  -3  12  -3       2452.00       3649.45       518.53 o                         
   4 -12   2        477.49        326.50       538.39 o                         
   5 -12   1       3060.87       3844.80       675.98 o                         
   0 -11   5        544.78        812.89       268.55 o                         
   0  11  -5        544.78        780.13       194.46 o                         
   2 -11   3        697.86        493.44       374.68 o                         
  -2  11  -3        697.86       1068.32       358.55 o                         
   3 -11   2       1759.99       2053.24       380.62 o                         
  -3  11  -2       1759.99       2384.11       459.88 o                         
   4 -11   1        689.13        811.08       530.13 o                         
   5 -11   0        437.09          7.56       517.73 o                         
  -5  11   0        226.65        359.04       269.84 o                         
   6 -11  -1          1.84        -71.08       341.09 o                         
  -6  11   1          1.84        268.70       265.63 o                         
   7 -11  -2        234.92        242.49       289.29 o                         
  -7  11   2        234.92        122.87       271.89 o                         
  -2 -10   6       1837.12       1597.53       295.47 o                         
   2  10  -6       1837.12       1119.85       299.81 o                         
  -1 -10   5        562.12        740.42       302.85 o                         
   1  10  -5        562.12        439.08       182.51 o                         
   0 -10   4        167.47        198.62       289.39 o                         
   0  10  -4        167.47        119.11       172.79 o                         
   3 -10   1         69.52         47.15       325.44 o                         
  -3  10  -1         69.52         62.15       312.55 o                         
   4 -10   0        814.77        851.72       433.73 o                         
   5 -10  -1       4795.39       5809.30       582.76 o                         
  -5  10   1       3275.81       3135.47       346.73 o                         
   6 -10  -2       1231.47        841.03       300.53 o                         
  -6  10   2       1231.47       1420.67       302.43 o                         
   7 -10  -3        419.76        184.84       267.86 o                         
  -7  10   3        419.76        485.73       333.84 o                         
   8 -10  -4       1315.31       1042.09       483.68 o                         
  -4  -9   7        499.52        689.01       256.14 o                         
  -2  -9   5        165.71        177.66       231.48 o                         
   2   9  -5        165.71         72.88       252.80 o                         
  -1  -9   4       1599.19       1864.07       280.13 o                         
   1   9  -4       1599.19       1716.97       199.74 o                         
   0  -9   3        705.76        857.98       280.95 o                         
   0   9  -3        705.76        615.80       157.32 o                         
   2  -9   1        617.55        386.91       179.16 o                         
  -2   9  -1        617.55        590.55       197.21 o                         
   3  -9   0       5076.00       5242.22       259.00 o                         
  -3   9   0       5076.00       5326.45       387.48 o                         
   4  -9  -1         80.03         52.34       500.02 o                         
   5  -9  -2        190.42       -309.58       446.93 o                         
   6  -9  -3        223.17        648.79       179.54 o                         
  -6   9   3        223.17         36.05       241.77 o                         
   7  -9  -4        706.37        448.45       245.57 o                         
  -7   9   4        706.37        211.48       253.38 o                         
  -8   9   5        765.04       1117.55       519.37 o                         
   9  -9  -6         11.24        138.02       388.26 o                         
  -5  -8   7         75.80       -236.93       313.85 o                         
   5   8  -7         75.80        -75.59       406.75 o                         
  -2  -8   4        680.34        657.98       227.11 o                         
   2   8  -4        680.34        502.25       178.95 o                         
  -1  -8   3         40.94         45.65       202.26 o                         
   1   8  -3         40.94        284.84       138.16 o                         
   0  -8   2       2299.91       2288.71       156.31 o                         
   0   8  -2       2299.91       2742.18       188.65 o                         
   2  -8   0       4505.59       4667.80       248.98 o                         
  -2   8   0       4505.59       4195.45       197.12 o                         
   3  -8  -1       3351.92       3663.44       219.65 o                         
  -3   8   1       3351.92       3804.43       326.73 o                         
   4  -8  -2       6034.80       6141.69       538.15 o                         
   5  -8  -3       1199.74       1201.50       416.48 o                         
   6  -8  -4        345.72        140.31       163.56 o                         
  -6   8   4        345.72        254.90       284.12 o                         
   7  -8  -5       1115.78       1061.77       186.99 o                         
  -7   8   5       1115.78       1216.90       303.57 o                         
  -8   8   6       7420.11       7341.82       601.36 o                         
  -5  -7   6        429.54        436.38       297.47 o                         
   5   7  -6        429.54        543.97       377.12 o                         
   4   7  -5        228.68        446.99       420.16 o                         
  -2  -7   3        933.28        531.16       250.09 o                         
   2   7  -3        933.28       1269.07       159.49 o                         
  -1  -7   2        769.71        919.52       106.94 o                         
   1   7  -2        769.71        675.48       147.91 o                         
   0  -7   1       1946.03       1783.93       155.14 o                         
   0   7  -1       1946.03       2143.45       165.15 o                         
   1  -7   0        544.83        203.14       159.54 o                         
   2  -7  -1        484.67        285.56       130.47 o                         
  -2   7   1        484.67        504.79       213.97 o                         
   3  -7  -2       3323.32       3709.25       231.47 o                         
  -3   7   2       3323.32       3333.03       163.66 o                         
   4  -7  -3        947.12       1027.86       325.95 o                         
   6  -7  -5        587.73        630.19       163.65 o                         
  -6   7   5        587.73        859.57       162.31 o                         
   7  -7  -6        345.02        160.66       145.11 o                         
  -7   7   6        345.02        453.65       155.92 o                         
  -8   7   7        704.20        988.20       480.30 o                         
  -5  -6   5        358.47         54.94       271.51 o                         
   5   6  -5        358.47        276.82       342.28 o                         
   4   6  -4       6883.51       7209.47       480.38 o                         
  -2  -6   2        296.48        260.15        87.19 o                         
   2   6  -2        296.48        235.72       125.53 o                         
  -1  -6   1       5782.27       5925.14       208.10 o                         
   1   6  -1       5782.27       6098.89       222.48 o                         
   0  -6   0        165.08        207.49        60.28 o                         
   0   6   0        165.08        242.86       114.96 o                         
   1  -6  -1       6645.94       3146.15       221.09 o                         
   2  -6  -2        201.22        165.31       334.93 o                         
  -2   6   2        201.22        126.83       199.34 o                         
   3  -6  -3      18426.19      19178.70       433.56 o                         
  -3   6   3      18426.19      19026.01       433.11 o                         
   4  -6  -4       7594.46       8006.04       414.16 o                         
  -4   6   4       7594.46       6481.70       324.57 o                         
  -5   6   5        817.84        870.32       245.26 o                         
   6  -6  -6        187.27        151.51       154.40 o                         
  -6   6   6        187.27        160.07       133.55 o                         
   7  -6  -7        583.18        574.83       154.79 o                         
  -7   6   7        583.18        406.17       151.16 o                         
  -8   6   8       6310.59       7218.14       524.50 o                         
 -10   6  10       1983.52       2959.65       375.75 o                         
  -5  -5   4       1011.50        841.58       272.48 o                         
   5   5  -4       1011.50        768.27       311.25 o                         
   4   5  -3         33.42        -31.29       241.26 o                         
  -2  -5   1       3330.63       3008.82       149.44 o                         
   2   5  -1       3330.63       2915.48       268.77 o                         
  -1  -5   0        162.09        193.37        87.96 o                         
   1   5   0        162.09         51.53        88.57 o                         
   0  -5  -1        694.23        696.65       108.25 o                         
   0   5   1        694.23        708.34        95.04 o                         
   1  -5  -2       3292.95       2645.76       259.08 o                         
  -1   5   2       1939.06       2150.93       137.68 o                         
   2  -5  -3       2450.24       3378.53       300.18 o                         
   3  -5  -4       2393.92       2513.87       173.74 o                         
  -3   5   4       2393.92       2237.59       173.26 o                         
  -4   5   5       2976.33       2519.83       282.40 o                         
   5  -5  -6       3003.41       3258.41       141.54 o                         
  -5   5   6       4185.23       4224.52       391.37 o                         
   6  -5  -7          8.74          1.54       122.80 o                         
  -6   5   7          8.74         21.55       121.75 o                         
   7  -5  -8         24.00        -78.57       117.77 o                         
  -7   5   8         24.00         -9.98       161.14 o                         
   8  -5  -9        520.40        754.31       417.25 o                         
 -10   5  11       1978.16       1784.36       344.38 o                         
  -8  -4   6       2452.41       2838.29       301.28 o                         
   8   4  -6       2452.41       1766.52       353.81 o                         
  -5  -4   3       6777.62       7121.35       411.87 o                         
   5   4  -3       6777.62       7253.07       413.39 o                         
   4   4  -2       3086.62       2016.93       223.24 o                         
  -2  -4   0       4570.49       4492.61       161.83 o                         
   2   4   0       4570.49       4616.24       188.88 o                         
  -1  -4  -1      14212.58      13367.25       306.26 o                         
   1   4   1      14212.58      13374.37       443.11 o                         
   0  -4  -2        117.57        177.10        89.09 o                         
   0   4   2        117.57        190.23       111.18 o                         
   1  -4  -3       4010.15       3818.20       304.02 o                         
   2  -4  -4        205.68        355.02       271.48 o                         
  -2   4   4        205.68        137.38       156.61 o                         
   3  -4  -5      17949.65      19159.93       589.83 o                         
  -3   4   5      17949.65      18341.45       612.51 o                         
   4  -4  -6       2910.09       2965.27       264.44 o                         
  -4   4   6       2910.09       2923.74       342.03 o                         
   5  -4  -7       1226.05       1329.68       108.92 o                         
  -5   4   7       4492.77       5398.91       492.79 o                         
   6  -4  -8       6917.59       6878.05       191.53 o                         
  -6   4   8       6917.59       6873.89       263.75 o                         
   7  -4  -9         88.39       -101.29       253.99 o                         
  -7   4   9         88.39        254.43       150.89 o                         
   8  -4 -10        462.24        481.54       506.19 o                         
  -9   4  11         46.59        857.36       459.96 o                         
  -9  -3   6        522.97        389.74       220.72 o                         
   9   3  -6        522.97        755.58       375.66 o                         
  -8  -3   5       1027.02        819.05       225.74 o                         
   8   3  -5       1027.02        781.46       339.33 o                         
  -5  -3   2       1430.52        897.73       234.99 o                         
   5   3  -2       1430.52        716.98       314.00 o                         
  -2  -3  -1       4939.96       4878.72       291.73 o                         
   2   3   1       4939.96       4258.51       268.62 o                         
  -1  -3  -2         38.45        -60.18        88.73 o                         
   1   3   2         38.45        125.80       131.63 o                         
   0  -3  -3       1732.00       1967.17       121.64 o                         
   0   3   3       1732.00       1941.78       163.00 o                         
   1  -3  -4      18322.46      18566.57       585.00 o                         
   2  -3  -5         20.83          9.56       216.63 o                         
   3  -3  -6        410.75        476.48        80.72 o                         
  -3   3   6        410.75        111.68       253.31 o                         
   4  -3  -7       1367.16       1356.87       291.50 o                         
  -4   3   7       1367.16       1301.95       315.77 o                         
   5  -3  -8       4767.48       4938.12       408.04 o                         
  -5   3   8       4767.48       4573.79       416.56 o                         
   6  -3  -9       2309.50       2400.72       169.52 o                         
  -6   3   9       2309.50       2381.65       175.11 o                         
   7  -3 -10        266.86        163.63       129.26 o                         
  -7   3  10        266.86        586.29       251.62 o                         
   8  -3 -11       6274.85       6371.42       569.13 o                         
  -8   3  11       6274.85       6479.81       668.24 o                         
  -9   3  12        106.54        491.28       462.70 o                         
  -9  -2   5        146.04        230.25       258.16 o                         
   9   2  -5        146.04        384.83       321.95 o                         
  -8  -2   4        706.46        532.88       211.71 o                         
   8   2  -4        706.46        737.30       259.32 o                         
  -5  -2   1       7579.31       8030.12       393.52 o                         
   5   2  -1       7579.31       7796.00       415.86 o                         
  -3  -2  -1       4932.76       5939.03       287.19 o                         
  -2  -2  -2       2626.74       2703.93       213.22 o                         
   2   2   2       2626.74       2200.84       217.61 o                         
  -1  -2  -3       8576.19       8451.22       307.21 o                         
   1   2   3       8576.19       8142.73       334.34 o                         
   0  -2  -4       1470.43       1594.56       103.33 o                         
   0   2   4       1470.43       1378.01       194.78 o                         
   1  -2  -5      10972.14      11054.41       380.89 o                         
   2  -2  -6      13752.44      14799.59       430.05 o                         
  -2   2   6      13752.44      14367.27       538.79 o                         
   3  -2  -7        452.29        437.80        78.14 o                         
  -3   2   7        452.29        -68.40       240.18 o                         
   4  -2  -8       2763.94       3077.24       326.19 o                         
  -4   2   8       2763.94       3082.43       423.73 o                         
   5  -2  -9       3997.90       4201.98       349.71 o                         
  -5   2   9       3997.90       3600.04       433.31 o                         
   6  -2 -10       1782.44       1626.38       166.70 o                         
  -6   2  10       1782.44       2201.49       157.78 o                         
   7  -2 -11         92.47        107.23       146.36 o                         
  -7   2  11         92.47        319.39       247.40 o                         
  -8   2  12        792.89        713.24       471.52 o                         
  -9   2  13        424.77        414.03       592.91 o                         
  -9  -1   4         47.17         76.04       214.19 o                         
   9   1  -4         47.17       -279.86       279.86 o                         
  -8  -1   3       3225.87       3349.03       294.51 o                         
   8   1  -3       3225.87       2928.15       306.60 o                         
  -5  -1   0       4210.55       4208.38       211.74 o                         
   5   1   0       4210.55       4217.37       323.82 o                         
  -3  -1  -2       2013.98       2287.41       179.99 o                         
  -2  -1  -3        433.95        348.38        91.63 o                         
   2   1   3        433.95        443.72       163.96 o                         
  -1  -1  -4       7454.94       7221.33       204.34 o                         
   1   1   4       7454.94       7664.39       337.38 o                         
   0  -1  -5          5.24        -38.43        71.39 o                         
   0   1   5          5.24        -67.44       172.92 o                         
   1  -1  -6      10658.37      10360.64       344.69 o                         
   2  -1  -7         22.18        -24.83       189.02 o                         
  -2   1   7         22.18        237.74       290.01 o                         
   3  -1  -8      17688.71      17954.55       564.49 o                         
  -3   1   8      17688.71      17802.22       649.63 o                         
   4  -1  -9       3215.25       3740.49       322.15 o                         
  -4   1   9       3215.25       3271.36       421.07 o                         
   5  -1 -10        920.71        283.28       341.28 o                         
   6  -1 -11        110.03         56.30       128.30 o                         
  -6   1  11        110.03        297.62       279.60 o                         
   7  -1 -12       1188.88       1020.70       158.59 o                         
  -7   1  12       1188.88        966.29       274.11 o                         
  -8   1  13       7322.93       7033.31       616.09 o                         
  -9   1  14         10.86        389.58       491.53 o                         
  10   0  -4       4517.36       4770.53       530.10 o                         
   9   0  -3        158.38        372.75       263.28 o                         
   8   0  -2        971.19       1267.08       267.91 o                         
  -7   0   1        104.68        189.31       117.33 o                         
  -5   0  -1       3208.69       3354.00       209.33 o                         
   5   0   1       3208.69       3762.60       312.91 o                         
  -3   0  -3      11305.67      13052.53       434.28 o                         
  -2   0  -4         19.54        151.44       135.74 o                         
   2   0   4         19.54        -63.80       212.66 o                         
  -1   0  -5        182.15        256.42        96.97 o                         
   1   0   5        182.15        262.75       185.64 o                         
   0   0  -6       1918.07       2253.67        95.05 o                         
   1   0  -7      18823.35      19151.58       505.04 o                         
  -1   0   7      18823.35      19178.70       689.73 o                         
   2   0  -8        214.86        227.28       201.35 o                         
  -2   0   8        214.86        -94.98       305.31 o                         
   3   0  -9       2251.16       2686.23       152.65 o                         
  -3   0   9       2251.16       2640.44       318.72 o                         
   4   0 -10       7638.36       8296.83       353.85 o                         
  -4   0  10       7638.36       8199.50       512.03 o                         
   5   0 -11       1125.89        789.46       296.62 o                         
   6   0 -12        401.63        395.68       152.63 o                         
  -6   0  12        401.63        404.71       252.34 o                         
   7   0 -13         95.30       -235.23       243.90 o                         
  -7   0  13         95.30       -150.95       246.26 o                         
   8   0 -14        853.54        322.81       354.08 o                         
   9  -1  -2        175.76        152.98       190.97 o                         
   8  -1  -1       3177.32       3056.11       283.56 o                         
  -7   1   0        237.97        463.67       151.51 o                         
  -5   1  -2        788.21        685.88       198.31 o                         
   5  -1   2        788.21       1002.50       258.86 o                         
  -2   1  -5       1469.00       1506.32       115.50 o                         
   2  -1   5       1469.00       1564.33       253.13 o                         
  -1   1  -6       8704.04       7905.51       229.73 o                         
   1  -1   6       8704.04       8210.07       398.16 o                         
   0   1  -7        265.34        522.38        99.17 o                         
   0  -1   7        265.34         91.06       192.47 o                         
  -1  -1   8       3821.12       4426.46       404.47 o                         
   2   1  -9       2536.20       2930.62       165.30 o                         
  -2  -1   9       2536.20       3355.95       349.90 o                         
   3   1 -10      18335.80      19701.36       568.75 o                         
  -3  -1  10      18335.80      18083.43       702.65 o                         
   4   1 -11       1065.47       1214.07       221.31 o                         
  -4  -1  11       1065.47        997.80       254.00 o                         
   5   1 -12       1080.77       1630.07       445.41 o                         
   6   1 -13       1805.93       2322.79       327.33 o                         
  -6  -1  13       1805.93       1824.26       350.09 o                         
   7   1 -14        599.14        346.88       237.63 o                         
  -7  -1  14        599.14        461.71       342.10 o                         
   8   1 -15       1274.17        201.45       545.19 o                         
   9  -2  -1         82.91         68.89       164.67 o                         
  -8   2   0       5439.01       4867.26       303.94 o                         
   8  -2   0       5439.01       5164.23       333.18 o                         
  -7   2  -1       2167.23       2215.92       222.29 o                         
  -5   2  -3       3122.31       3312.32       268.27 o                         
   5  -2   3       3122.31       3493.06       302.98 o                         
   4  -2   4       6457.30       5464.21       329.54 o                         
  -2   2  -6        182.58        300.50       106.92 o                         
   2  -2   6        182.58        355.13       236.03 o                         
  -1   2  -7       6707.06       6300.04       212.69 o                         
   1  -2   7       6707.06       6707.73       373.66 o                         
   0   2  -8       1071.56       1244.67       114.18 o                         
   0  -2   8       1071.56       1066.75       214.52 o                         
  -1  -2   9       3246.54       3224.85       363.28 o                         
   2   2 -10        189.60        225.29       136.61 o                         
  -2  -2  10        189.60        246.16       295.44 o                         
   3   2 -11       3185.60       3194.77       133.68 o                         
  -3  -2  11       3185.60       2684.84       339.47 o                         
   5   2 -13        207.14         49.72       443.94 o                         
   6   2 -14        121.79        257.44       247.59 o                         
  -6  -2  14        121.79        136.67       302.76 o                         
   7   2 -15        266.76        403.71       311.02 o                         
  -7  -2  15        266.76         -2.43       273.04 o                         
  -9   3   0        840.48        761.37       204.71 o                         
  -8   3  -1       1324.63       1079.96       217.38 o                         
   8  -3   1       1324.63       1109.58       155.25 o                         
  -7   3  -2          1.25        120.15       192.56 o                         
   6  -3   3      11928.55       9826.55       497.51 o                         
  -5   3  -4       4263.14       5057.92       321.59 o                         
   5  -3   4       4263.14       3992.94       317.55 o                         
  -4   3  -5       3313.29       3119.30       261.96 o                         
   4  -3   5       3313.29       3247.97       332.52 o                         
  -2   3  -7       6165.91       6086.45       203.43 o                         
   2  -3   7       6165.91       5977.42       396.05 o                         
  -1   3  -8       7921.30       7974.97       236.50 o                         
   1  -3   8       7921.30       8123.96       246.96 o                         
   0   3  -9        310.33        300.84       129.32 o                         
   0  -3   9        310.33        218.39        83.39 o                         
  -1  -3  10       6654.04       7232.67       429.37 o                         
   2   3 -11        542.12        533.41        98.95 o                         
  -2  -3  11        542.12        584.07       370.12 o                         
   3   3 -12       3348.58       3270.14       404.63 o                         
  -3  -3  12       3348.58       3791.81       434.37 o                         
   4   3 -13         89.76       -104.56       394.07 o                         
   5   3 -14       4620.15       3964.24       641.07 o                         
   6   3 -15       1756.81       1650.97       310.59 o                         
  -6  -3  15       1756.81       1989.69       375.56 o                         
  -9   4  -1         32.79       -143.96       204.27 o                         
  -8   4  -2       5583.59       5892.57       345.68 o                         
   8  -4   2       5583.59       4566.55       457.41 o                         
   6  -4   4       1171.75       1211.36       377.53 o                         
  -5   4  -5       7580.22       8370.51       426.18 o                         
   5  -4   5       7580.22       8025.56       405.37 o                         
  -4   4  -6        161.02       -175.74       313.17 o                         
   4  -4   6        161.02         -2.14       313.64 o                         
   3  -4   7       1360.59       1630.07       382.25 o                         
  -2   4  -8         30.43        -97.65       101.36 o                         
   2  -4   8         30.43       -118.11       118.11 o                         
  -1   4  -9       5858.56       5793.23       214.69 o                         
   1  -4   9       5858.56       5514.17       220.95 o                         
   0   4 -10       1051.60       1114.32       186.42 o                         
   0  -4  10       1051.60       1258.09       116.81 o                         
   1   4 -11        490.43        938.59       327.14 o                         
  -1  -4  11        490.43        620.46       158.11 o                         
   2   4 -12       4660.46       4985.46       237.45 o                         
  -2  -4  12       4660.46       4975.75       445.49 o                         
   3   4 -13       4912.68       5008.73       404.65 o                         
  -3  -4  13       4912.68       4877.67       463.21 o                         
   4   4 -14        916.01       1021.32       425.67 o                         
   5   4 -15        236.98       -203.31       248.08 o                         
  -5  -4  15        236.98        497.04       315.71 o                         
   6   4 -16        710.64        586.08       291.14 o                         
  -6  -4  16        710.64        756.87       302.28 o                         
  -9   5  -2          2.37       -125.07       241.27 o                         
  -8   5  -3          0.11       -246.78       246.78 o                         
   8  -5   3          0.11        492.30       232.72 o                         
   7  -5   4        190.27        407.02       399.59 o                         
  -6   5  -5      13497.18      13309.81       559.54 o                         
   6  -5   5      13497.18      11508.99       522.81 o                         
  -5   5  -6       1469.38       2124.94       297.46 o                         
   5  -5   6       1469.38       1300.98       263.39 o                         
  -4   5  -7       2873.16       2821.41       169.09 o                         
   4  -5   7       2873.16       3306.41       363.81 o                         
  -3   5  -8       6869.28       7600.06       476.19 o                         
   3  -5   8       6869.28       7194.13       503.70 o                         
  -2   5  -9        948.68        961.11       133.04 o                         
   2  -5   9        948.68        831.30       145.54 o                         
  -1   5 -10       1897.71       1935.94       166.36 o                         
   1  -5  10       1897.71       1870.94       150.21 o                         
   0   5 -11       1221.94       1371.39       155.83 o                         
   0  -5  11       1221.94       1442.58       175.97 o                         
   1   5 -12       8418.42       8233.40       287.63 o                         
  -1  -5  12       8418.42       6938.67       419.96 o                         
   2   5 -13        654.02        571.73       348.33 o                         
  -2  -5  13        654.02        885.46       384.53 o                         
   3   5 -14         65.27        562.84       415.86 o                         
  -3  -5  14         65.27        492.06       326.71 o                         
   4   5 -15        762.40       1110.51       447.09 o                         
   5   5 -16       2978.03       3658.33       589.35 o                         
  -9   6  -3         16.84       -270.00       270.00 o                         
  -8   6  -4       2099.17       2153.37       296.22 o                         
   8  -6   4       2099.17       2387.92       324.62 o                         
  -7   6  -5         23.86        -76.05       167.53 o                         
   7  -6   5         23.86        284.93       462.59 o                         
  -6   6  -6       2695.70       3261.30       407.77 o                         
   6  -6   6       2695.70       1997.39       334.16 o                         
  -5   6  -7       7020.74       7303.33       256.30 o                         
   5  -6   7       7020.74       6755.04       265.64 o                         
  -4   6  -8         37.45        174.03       189.87 o                         
   4  -6   8         37.45        241.14       224.36 o                         
  -3   6  -9       4348.85       4835.33       501.49 o                         
   3  -6   9       4348.85       3681.79       223.05 o                         
  -2   6 -10          3.37        231.49       143.35 o                         
   2  -6  10          3.37         69.67       140.89 o                         
  -1   6 -11       3002.99       3302.68       206.78 o                         
   1  -6  11       3002.99       3054.03       202.81 o                         
   0   6 -12         16.71       -125.77       125.77 o                         
   0  -6  12         16.71        216.07       140.95 o                         
   1   6 -13        136.00        105.36       222.77 o                         
  -2  -6  14       5746.64       4892.08       459.46 o                         
   3   6 -15       1688.52       1466.78       382.98 o                         
  -3  -6  15       1688.52       1611.10       419.61 o                         
   4   6 -16        434.16         94.61       452.96 o                         
 -10   7  -3        847.75        336.65       458.57 o                         
  -9   7  -4         19.06         25.83       250.31 o                         
   9  -7   4         19.06        150.73       216.26 o                         
  -8   7  -5       1595.50       1207.76       346.19 o                         
   8  -7   5       1595.50       1364.76       249.68 o                         
  -7   7  -6        121.69       -200.70       422.26 o                         
   7  -7   6        121.69       1104.86       471.04 o                         
  -6   7  -7       4508.46       4745.99       477.63 o                         
   6  -7   7       4508.46       5177.58       441.49 o                         
  -5   7  -8        981.40        332.29       329.38 o                         
   5  -7   8        981.40       1188.91       201.00 o                         
  -4   7  -9       6578.25       7393.88       301.40 o                         
   4  -7   9       6578.25       6638.28       298.88 o                         
  -3   7 -10       7444.39       8009.33       383.15 o                         
   3  -7  10       7444.39       7992.21       360.58 o                         
  -2   7 -11         69.61        160.63       158.88 o                         
   2  -7  11         69.61        189.93       150.85 o                         
  -1   7 -12        706.80        771.39       161.41 o                         
   1  -7  12        706.80        720.63       160.32 o                         
   0   7 -13         66.64        -42.98       158.18 o                         
   0  -7  13         66.64         12.85       248.72 o                         
   1   7 -14       2431.14       -119.87       298.23 o                         
   2   7 -15        732.47       -217.51       260.51 o                         
   3   7 -16       2355.07       2567.93       430.59 o                         
  -9   8  -5        207.31        349.01       281.92 o                         
  -8   8  -6          5.44         28.14       277.96 o                         
  -7   8  -7        715.83       1123.74       594.28 o                         
  -6   8  -8       1750.23       1325.29       444.95 o                         
  -5   8  -9        402.50        561.41       350.52 o                         
   5  -8   9        402.50        353.76       335.29 o                         
  -4   8 -10        257.26       -435.53       442.13 o                         
   4  -8  10        257.26        516.59       306.55 o                         
  -3   8 -11       2954.96       3312.74       341.89 o                         
   3  -8  11       2954.96       3833.31       462.69 o                         
  -2   8 -12          7.16        180.91       173.68 o                         
   2  -8  12          7.16        238.04       210.55 o                         
  -1   8 -13        628.47        636.45       181.80 o                         
   0   8 -14         14.19         -0.27       156.22 o                         
   1   8 -15       1275.13        501.64       317.14 o                         
  -8   9  -7       2003.18       1950.82       357.68 o                         
  -7   9  -8        469.79        998.02       532.13 o                         
  -6   9  -9        169.45        467.51       469.28 o                         
   6  -9   9        169.45       -103.62       364.27 o                         
  -5   9 -10        473.49        245.01       367.32 o                         
   5  -9  10        473.49        611.82       353.23 o                         
  -4   9 -11       1487.63       1561.40       405.02 o                         
   4  -9  11       1487.63       1991.78       425.53 o                         
  -3   9 -12       2011.79       3076.21       530.81 o                         
   3  -9  12       2011.79       1957.79       462.61 o                         
  -2   9 -13        224.32        119.21       201.80 o                         
  -1   9 -14       2264.73       2330.20       216.52 o                         
   0   9 -15         82.66         11.59       251.59 o                         
  -6  10 -10       1057.05       1574.65       596.58 o                         
   6 -10  10       1057.05       1349.61       497.77 o                         
  -5  10 -11         74.84         10.43       377.90 o                         
   5 -10  11         74.84        224.78       385.11 o                         
   4 -10  12        446.36       1079.90       434.93 o                         
   3 -12   2        942.08        706.17       278.49 o                         
  -3  12  -2        942.08       1181.04       374.14 o                         
   4 -12   1        377.58       1332.40       587.61 o                         
   1 -11   3        896.15        689.74       265.50 o                         
  -1  11  -3        816.56       1379.24       337.55 o                         
   2 -11   2         76.33       -225.23       225.23 o                         
  -2  11  -2         76.33        -25.89       262.55 o                         
   3 -11   1        594.52        377.23       311.12 o                         
  -3  11  -1        594.52        -28.86       326.19 o                         
   4 -11   0         88.50        342.09       450.92 o                         
   5 -11  -1       2484.10       2837.83       457.02 o                         
  -5  11   1       2484.10       2691.69       503.79 o                         
   6 -11  -2       3785.16       3687.94       454.62 o                         
  -6  11   2       3785.16       3750.58       508.57 o                         
   7 -11  -3         23.64       -210.49       569.21 o                         
  -7  11   3         23.64        -68.99       148.61 o                         
  -2 -10   5        118.99       -234.63       234.63 o                         
   2  10  -5        118.99        304.21       361.57 o                         
  -1 -10   4       3497.32       3107.15       403.53 o                         
   1  10  -4       3497.32       3725.24       418.72 o                         
   1 -10   2       1933.00       1158.21       271.05 o                         
  -1  10  -2       1933.00       1856.77       202.74 o                         
   2 -10   1        618.75        732.47       164.70 o                         
  -2  10  -1        618.75        745.30       310.88 o                         
   3 -10   0        827.26        816.64       174.71 o                         
  -3  10   0        827.26        995.34       274.77 o                         
   4 -10  -1        525.41       -161.01       307.71 o                         
   5 -10  -2        104.76        604.21       384.70 o                         
  -5  10   2        104.76        -25.76       343.72 o                         
   6 -10  -3       2446.38       3124.45       417.25 o                         
  -6  10   3       2446.38       3197.60       460.56 o                         
   7 -10  -4        480.91        829.49       510.42 o                         
  -7  10   4        480.91        -96.14       332.00 o                         
  -2  -9   4        231.32        471.23       249.90 o                         
   2   9  -4        231.32         49.71       409.46 o                         
  -1  -9   3        319.55        443.99       314.01 o                         
   1   9  -3        319.55        329.38       121.26 o                         
   1  -9   1       7748.70       8148.03       298.05 o                         
  -1   9  -1       7748.70       8470.27       491.72 o                         
   2  -9   0         10.22       -134.21       142.98 o                         
  -2   9   0         10.22        -56.69       146.63 o                         
   3  -9  -1       1332.51       1020.68       174.68 o                         
  -3   9   1       1332.51       1007.95       252.71 o                         
   4  -9  -2       3356.86       3394.37       371.85 o                         
   5  -9  -3        776.81       1162.12       238.57 o                         
  -5   9   3        776.81       1125.96       345.28 o                         
   6  -9  -4       1095.27       1457.80       240.91 o                         
  -6   9   4       1095.27       1071.28       335.72 o                         
   7  -9  -5        497.47       -172.86       431.23 o                         
  -7   9   5        497.47        299.79       318.25 o                         
  -5  -8   6        488.71        379.50       252.20 o                         
   5   8  -6        488.71        594.82       377.98 o                         
  -2  -8   3        499.32        744.67       241.97 o                         
   2   8  -3        499.32        370.22       200.65 o                         
  -1  -8   2        966.21        618.91       193.02 o                         
   1  -8   0       1671.39       1665.58       158.75 o                         
  -1   8   0       1671.39       1556.90       160.01 o                         
   2  -8  -1       1266.14        911.01       169.54 o                         
  -2   8   1       1266.14       1537.75       149.19 o                         
   3  -8  -2        654.30        606.27       159.48 o                         
  -3   8   2        654.30        615.87       221.10 o                         
   4  -8  -3        106.80       -141.11       271.28 o                         
   5  -8  -4        762.24        846.89       238.51 o                         
  -5   8   4        762.24        735.38       380.60 o                         
   6  -8  -5       1611.06       2001.65       233.01 o                         
  -6   8   5       1611.06       1573.32       386.49 o                         
   7  -8  -6        579.77        797.47       216.57 o                         
  -7   8   6        579.77       1034.09       396.85 o                         
  -8   8   7       1385.26       1253.45       425.28 o                         
   9  -8  -8         24.51        110.82       250.55 o                         
  -9   8   8         24.51       -101.68       263.53 o                         
  -6  -7   6        493.09        178.55       287.16 o                         
   6   7  -6        493.09        842.79       322.15 o                         
  -5  -7   5        171.59        144.25       228.46 o                         
   5   7  -5        171.59        348.24       285.12 o                         
  -2  -7   2        213.38        647.87       258.19 o                         
   2   7  -2        213.38        451.26       180.46 o                         
   1  -7  -1       3592.90       3892.70       212.34 o                         
  -1   7   1       3592.90       3895.22       194.16 o                         
   2  -7  -2        114.47        -39.04       142.59 o                         
  -2   7   2        114.47         85.83       109.69 o                         
   3  -7  -3       6046.23       6456.41       266.83 o                         
  -3   7   3       6046.23       5996.65       352.93 o                         
   4  -7  -4       9971.44      10314.75       520.48 o                         
   5  -7  -5         37.55        320.78       198.41 o                         
  -5   7   5         37.55       -169.92       183.51 o                         
   6  -7  -6       2272.85       2386.81       219.21 o                         
  -6   7   6       2272.85       2835.49       235.69 o                         
   7  -7  -7        445.10        394.10       449.31 o                         
  -7   7   7        445.10        751.16       267.45 o                         
   8  -7  -8       2740.01       1743.66       509.24 o                         
  -8   7   8       2740.01       2042.91       454.62 o                         
  -9   7   9        222.62        -16.82       269.59 o                         
  -6  -6   5        718.86          1.03       265.49 o                         
   6   6  -5        718.86        900.32       292.17 o                         
  -5  -6   4        232.18        292.83       215.32 o                         
   5   6  -4        232.18         78.36       250.61 o                         
  -2  -6   1        251.62        266.05       111.74 o                         
   2   6  -1        251.62       -282.47       286.66 o                         
   0   6   1       1894.98       2666.04       151.62 o                         
   1  -6  -2       3489.54       3013.48       191.24 o                         
  -1   6   2       3489.54       3165.31       145.25 o                         
   2  -6  -3          8.99       -116.02       116.02 o                         
  -2   6   3          8.99         31.69        79.24 o                         
   3  -6  -4        172.49        236.88       134.24 o                         
  -3   6   4        172.49        198.63        97.01 o                         
   4  -6  -5       2712.14       2879.64       368.47 o                         
   5  -6  -6       1291.45       1490.98       208.58 o                         
  -5   6   6       1291.45        845.05       206.51 o                         
   6  -6  -7       2644.08       2519.59       232.04 o                         
  -6   6   7       2644.08       2943.11       235.47 o                         
   7  -6  -8        542.02        965.27       376.07 o                         
  -7   6   8        542.02        516.28       269.95 o                         
   8  -6  -9       2519.08       1984.09       455.29 o                         
  -8   6   9        931.66        921.79       250.79 o                         
  -9   6  10          0.74        278.64       255.49 o                         
  -6  -5   4       1850.51       1992.94       272.83 o                         
   6   5  -4       1850.51       1936.36       305.10 o                         
  -5  -5   3       1391.32       1332.27       270.49 o                         
   5   5  -3       1391.32       1299.53       311.79 o                         
  -2  -5   0       4181.84       4840.25       189.12 o                         
   2   5   0       4181.84       4776.14       337.13 o                         
   0   5   2       1454.73       1609.53       147.69 o                         
   1  -5  -3        996.43       1208.32       119.40 o                         
  -1   5   3        996.43        862.14       119.66 o                         
   2  -5  -4        486.24        465.29       112.84 o                         
  -2   5   4        486.24        764.70       133.62 o                         
   3  -5  -5      13530.74      10488.64       411.56 o                         
  -3   5   5       9232.10       9506.55       382.78 o                         
  -4   5   6       7250.79       5984.36       326.38 o                         
   5  -5  -7       3117.89       3366.32       206.79 o                         
  -5   5   7       3117.89       3525.06       214.10 o                         
   6  -5  -8       6239.62       6415.73       250.01 o                         
  -6   5   8       6239.62       6538.90       283.03 o                         
   7  -5  -9        731.92        305.18       371.70 o                         
  -7   5   9        731.92       1155.18       283.97 o                         
   8  -5 -10        354.55         40.51       530.06 o                         
  -8   5  10        354.55        382.07       481.77 o                         
   9  -5 -11          2.10        -18.94       301.75 o                         
  -9   5  11          2.10       -173.47       257.19 o                         
  -6  -4   3       1925.90       2011.39       285.21 o                         
   6   4  -3       1925.90       1568.05       279.16 o                         
  -5  -4   2        395.60        495.54       197.03 o                         
   5   4  -2        395.60        495.94       224.11 o                         
   4   4  -1        844.60        599.78       238.34 o                         
  -2  -4  -1        628.52        708.72       129.22 o                         
   2   4   1        628.52        934.38       189.26 o                         
   1  -4  -4       4396.39       3990.54       186.26 o                         
  -1   4   4       4396.39       3809.50       231.75 o                         
   2  -4  -5       1369.19       1404.04       124.54 o                         
  -2   4   5       1369.19       1398.20       170.59 o                         
   3  -4  -6        171.59        236.41        74.16 o                         
  -3   4   6        171.59        277.93       172.48 o                         
  -4   4   7       3599.91       3776.93       360.67 o                         
   5  -4  -8       3708.79       3627.75       186.47 o                         
  -5   4   8       3708.79       3717.14       220.38 o                         
   6  -4  -9        265.71        342.54       140.42 o                         
  -6   4   9        265.71        332.03       201.16 o                         
   7  -4 -10        742.82        955.17       455.58 o                         
  -7   4  10        742.82        933.60       523.41 o                         
   8  -4 -11       2614.96       2579.40       464.42 o                         
  -8   4  11       2614.96       2172.17       622.89 o                         
  -9   4  12         13.74        -47.19       332.05 o                         
  -9  -3   5        305.49        764.15       337.67 o                         
   9   3  -5        305.49         67.21       371.71 o                         
   8   3  -4        942.15        902.24       336.77 o                         
  -6  -3   2       3000.88       2775.04       293.12 o                         
   6   3  -2       3000.88       3067.08       301.82 o                         
  -5  -3   1       4663.76       5109.03       349.06 o                         
   5   3  -1       4663.76       4641.39       338.36 o                         
  -4  -3   0        718.73        994.76       213.76 o                         
   4   3   0        718.73        875.46       146.07 o                         
  -2  -3  -2       1727.28       1910.90       220.53 o                         
   2   3   2       1727.28       1533.45       228.11 o                         
   1  -3  -5      10731.45      10732.79       274.62 o                         
  -1   3   5      10731.45      11033.92       406.28 o                         
   2  -3  -6       9343.03       9127.20       200.82 o                         
  -2   3   6       9343.03       9553.88       418.12 o                         
   3  -3  -7       2030.54       2204.96       105.96 o                         
  -3   3   7       2030.54       2137.06       223.14 o                         
  -4   3   8         80.37        -83.03       366.77 o                         
   5  -3  -9       3787.95       3747.33       169.42 o                         
  -5   3   9       3787.95       4115.71       378.33 o                         
   6  -3 -10       6350.28       7116.76       256.93 o                         
  -6   3  10       6350.28       7153.51       297.46 o                         
   7  -3 -11        533.02        555.76       357.97 o                         
  -7   3  11        533.02        488.40       421.32 o                         
   8  -3 -12       2575.31       2432.65       494.57 o                         
  -8   3  12       2575.31       2856.65       483.57 o                         
  -9   3  13        474.60        414.59       305.82 o                         
  -9  -2   4        465.65        522.57       275.85 o                         
   9   2  -4        465.65        634.94       350.28 o                         
   8   2  -3       2603.24       2306.76       404.13 o                         
  -6  -2   1         95.04          4.69       171.06 o                         
   6   2  -1         95.04        -10.01       185.52 o                         
  -5  -2   0       3648.67       3878.00       276.08 o                         
   5   2   0       3648.67       3566.72       215.57 o                         
  -4  -2  -1      11320.89      12562.28       443.89 o                         
   4   2   1      11320.89      11909.55       486.88 o                         
  -2  -2  -3       1007.53       1158.15       198.22 o                         
   2   2   3       1007.53        915.19       256.07 o                         
   1  -2  -6       2250.44       2457.05       111.69 o                         
  -1   2   6       2250.44       2534.18       227.19 o                         
   2  -2  -7       1871.48       1852.09        99.48 o                         
  -2   2   7       1871.48       1678.92       221.56 o                         
   3  -2  -8       3490.40       3428.66       112.63 o                         
  -3   2   8       3490.40       3211.38       304.93 o                         
   4  -2  -9       3581.93       3501.28       254.47 o                         
  -4   2   9       3581.93       3748.04       470.05 o                         
   5  -2 -10       3063.13       3031.53       184.43 o                         
  -5   2  10       3063.13       3304.93       446.60 o                         
   6  -2 -11       2485.11       2332.68       219.99 o                         
  -6   2  11       2485.11       2903.96       464.89 o                         
   7  -2 -12        479.96        299.45       392.73 o                         
  -7   2  12        479.96        824.26       422.37 o                         
  -9   2  14         88.91       -166.11       290.34 o                         
 -10  -1   4       3531.59       3458.59       362.78 o                         
  -9  -1   3        143.14        -96.99       340.00 o                         
   9   1  -3        143.14        425.24       310.88 o                         
   8   1  -2       1003.46        733.19       269.27 o                         
  -6  -1   0       4861.85       4677.60       239.73 o                         
   6   1   0       4861.85       4715.52       239.42 o                         
  -5  -1  -1       1997.79       1775.45       162.75 o                         
   5   1   1       1997.79       2038.96       246.14 o                         
  -4  -1  -2       2175.05       2110.83       167.13 o                         
   4   1   2       2175.05       2314.72       267.50 o                         
  -2  -1  -4         46.12        288.18       141.87 o                         
   2   1   4         46.12       -106.00       279.90 o                         
   0  -1  -6        234.39        244.37        98.79 o                         
   1  -1  -7      14757.82      14748.53       259.18 o                         
  -1   1   7      14757.82      15054.41       561.29 o                         
   2  -1  -8       9716.23       9780.11       186.41 o                         
  -2   1   8       9716.23       9283.60       223.46 o                         
   3  -1  -9       1084.44       1098.62       124.54 o                         
  -3   1   9       1084.44        982.88        66.53 o                         
   4  -1 -10       7553.08       7698.14       394.20 o                         
  -4   1  10       7553.08       6764.16       475.35 o                         
   5  -1 -11       1256.81       1163.44       184.36 o                         
  -5   1  11       1256.81       1722.14       364.86 o                         
   6  -1 -12       2392.60       2381.30       265.30 o                         
  -6   1  12       2392.60       2419.30       476.38 o                         
   7  -1 -13        551.54        594.94       313.40 o                         
  -7   1  13        551.54       1106.01       414.94 o                         
   8  -1 -14       4584.58       3321.26       341.70 o                         
 -10   0   3       3527.79       3674.87       372.95 o                         
  10   0  -3       3527.79       3157.43       460.37 o                         
   9   0  -2         51.90       -270.59       270.59 o                         
   8   0  -1        596.46        718.29       288.35 o                         
  -7   0   0        400.04        772.46       164.66 o                         
  -6   0  -1         87.37        213.44       137.52 o                         
   6   0   1         87.37        315.36       256.40 o                         
  -5   0  -2       3950.43       4220.31       247.72 o                         
   5   0   2       3950.43       3754.54       324.32 o                         
  -4   0  -3       3613.73       3208.12       244.40 o                         
  -2   0  -5         51.92         87.39       209.41 o                         
   2   0   5         51.92        273.12       246.72 o                         
   1   0   6       8189.75       7733.79       352.88 o                         
   0   0  -7       1047.94       1643.09       194.69 o                         
   1   0  -8        401.85        555.22        47.69 o                         
  -1   0   8        401.85        425.33       203.22 o                         
   2   0  -9        419.38        414.59        81.33 o                         
  -2   0   9        419.38        201.07       208.78 o                         
   3   0 -10       4840.84       5113.30       295.67 o                         
  -3   0  10       4840.84       5512.00       369.65 o                         
   4   0 -11       2576.33       3097.74       326.21 o                         
  -4   0  11       2576.33       2511.20       391.43 o                         
   5   0 -12         39.03         45.88       149.02 o                         
  -5   0  12         39.03        380.69       431.55 o                         
   6   0 -13       1640.50       1193.83       173.14 o                         
  -6   0  13       1640.50       1664.72       463.00 o                         
   7   0 -14        453.78         96.91       264.70 o                         
  -7   0  14        453.78        578.20       410.27 o                         
   8   0 -15        799.92        767.72       419.14 o                         
  -8   0  15        763.64        555.48       298.81 o                         
   9  -1  -1        727.34        198.60       305.57 o                         
   8  -1   0       8786.05       8571.99       413.36 o                         
  -7   1  -1       1925.29       1889.80       207.10 o                         
  -6   1  -2        748.79        812.98       177.36 o                         
   6  -1   2        748.79       1068.66       282.28 o                         
  -5   1  -3        205.98         65.62       164.32 o                         
   5  -1   3        205.98        234.07       231.25 o                         
  -4   1  -4       5160.73       5688.63       281.11 o                         
  -2   1  -6        979.43        967.10       146.95 o                         
   2  -1   6        979.43       1253.99       332.31 o                         
   1  -1   7      12787.50      14359.54       604.08 o                         
   0  -1   8       3086.80       3509.10       387.61 o                         
   1   1  -9       7341.61       7248.91       223.09 o                         
  -1  -1   9       7341.61       7262.61       405.34 o                         
   2   1 -10        648.93        899.91        92.75 o                         
  -2  -1  10        648.93        666.96       260.13 o                         
   3   1 -11       2415.10       2172.40       320.04 o                         
  -3  -1  11       2261.93       2295.44       274.74 o                         
   4   1 -12      10301.44      10352.25       443.48 o                         
  -4  -1  12      10301.44      10461.37       621.73 o                         
   5   1 -13        706.21        403.34       302.03 o                         
  -5  -1  13        706.21        510.06       373.71 o                         
  -6  -1  14       1021.07       1976.02       403.53 o                         
   7   1 -15        540.28         10.40       299.94 o                         
  -7  -1  15        540.28        656.98       285.19 o                         
   9  -2   0        574.73        -13.17       269.65 o                         
   8  -2   1        446.40        135.19       235.02 o                         
  -6   2  -3       1652.86       1317.80       186.68 o                         
   6  -2   3       1652.86       1352.62       248.90 o                         
  -5   2  -4       1965.56       1977.75       203.65 o                         
   5  -2   4       1965.56       1976.45       247.31 o                         
  -4   2  -5        113.24         99.59       152.27 o                         
  -2   2  -7       1609.36       1232.84       169.44 o                         
   2  -2   7       1609.36       1594.81       286.63 o                         
  -1   2  -8       3412.05       2290.35       182.13 o                         
   1  -2   8       3412.05       3376.15       418.40 o                         
   1   2 -10       1071.21       1136.77        67.28 o                         
  -1  -2  10       1071.21       1110.43       223.72 o                         
   2   2 -11        735.87        827.13        91.89 o                         
  -2  -2  11        735.87        643.49       260.26 o                         
   3   2 -12       2906.49       3075.52       280.95 o                         
  -3  -2  12       2906.49       2550.91       295.08 o                         
   4   2 -13        103.70         -3.07       240.81 o                         
  -4  -2  13        103.70        479.41       442.92 o                         
   5   2 -14        723.89       1189.86       339.75 o                         
  -5  -2  14        723.89       1523.28       475.68 o                         
   6   2 -15       2540.24       2517.43       394.89 o                         
  -6  -2  15       2540.24       2906.15       446.44 o                         
   7   2 -16         21.70        536.11       467.40 o                         
  -9   3  -1        546.91        561.72       216.69 o                         
   8  -3   2       8894.14       8166.88       531.38 o                         
  -6   3  -4       1188.43       1564.38       208.52 o                         
   6  -3   4       1188.43        755.68       228.87 o                         
  -5   3  -5       5689.83       5818.04       321.32 o                         
   5  -3   5       5689.83       4897.66       399.40 o                         
   3  -3   7       4922.62       5405.24       441.82 o                         
  -2   3  -8        599.64        454.08       149.58 o                         
   2  -3   8        599.64        577.50       269.51 o                         
  -1   3  -9      22275.05      23020.56       686.75 o                         
   1  -3   9      22275.05      22266.40       798.11 o                         
   0  -3  10       7713.65       8315.92       479.34 o                         
   1   3 -11         19.81       -111.89       111.89 o                         
  -1  -3  11         19.81        169.46        73.18 o                         
   2   3 -12       1398.61       1540.45       109.25 o                         
  -2  -3  12       1398.61       1620.76       253.61 o                         
   3   3 -13       1720.36       1578.89       368.61 o                         
  -3  -3  13       1139.35       1117.16       262.92 o                         
   4   3 -14       3484.40       4089.05       452.64 o                         
  -4  -3  14       3484.40       2862.22       424.74 o                         
   5   3 -15        108.75        251.25       250.88 o                         
  -5  -3  15        108.75        550.77       484.93 o                         
  -6  -3  16       3712.28       4067.82       556.35 o                         
  -9   4  -2        721.98        810.20       248.35 o                         
   8  -4   3        533.90        750.58       353.00 o                         
  -6   4  -5       1525.71       1056.39       226.28 o                         
   6  -4   5       1525.71       1442.23       248.67 o                         
  -5   4  -6        579.46        671.30       205.44 o                         
   5  -4   6        579.46        345.91       203.46 o                         
   4  -4   7       1006.32        819.83       334.68 o                         
   3  -4   8       5786.25       6374.05       427.35 o                         
  -2   4  -9       3999.86       3864.76       202.13 o                         
   2  -4   9       3999.86       4349.20       340.40 o                         
  -1   4 -10       2218.17       2362.83       220.09 o                         
   1  -4  10       2218.17       2201.10       187.23 o                         
   0   4 -11        764.78        815.25       213.17 o                         
   0  -4  11        764.78       1007.11       418.72 o                         
   1   4 -12       4181.00       4259.49       216.09 o                         
  -1  -4  12       4181.00       4649.70       415.00 o                         
   2   4 -13       2351.36       2560.71       170.28 o                         
  -2  -4  13       2351.36       2468.32       318.56 o                         
   3   4 -14       1342.77        542.48       327.93 o                         
  -3  -4  14        159.51        217.29       231.63 o                         
   4   4 -15        584.35        -26.89       303.03 o                         
  -4  -4  15        584.35        300.00       304.09 o                         
  -5  -4  16       2371.00       2230.89       529.59 o                         
 -10   5  -2       6143.72       6284.95       439.27 o                         
  -9   5  -3         53.04        -22.73       311.94 o                         
   9  -5   3         53.04        138.21       321.07 o                         
  -8   5  -4       1091.62        871.44       382.44 o                         
   8  -5   4       1091.62       1140.15       455.59 o                         
   7  -5   5         76.33        244.87       333.13 o                         
  -6   5  -6       1839.40       2096.74       277.17 o                         
   6  -5   6       1839.40       1734.87       293.84 o                         
  -5   5  -7       7564.33       7407.86       257.34 o                         
   5  -5   7       7564.33       7137.58       450.77 o                         
   4  -5   8        784.11       1026.19       439.73 o                         
  -3   5  -9       1114.42        969.41       186.46 o                         
   3  -5   9       1114.42       1266.11       421.86 o                         
  -2   5 -10        282.10        435.95       142.65 o                         
   2  -5  10        282.10        334.17       147.33 o                         
  -1   5 -11       5073.27       5713.17       271.96 o                         
   1  -5  11       5073.27       5753.80       254.05 o                         
   0   5 -12        291.35        247.48       254.18 o                         
   0  -5  12        291.35        490.31       396.02 o                         
   1   5 -13        842.35       1199.95       160.38 o                         
  -1  -5  13        842.35        679.09       234.40 o                         
   2   5 -14       2831.87       2809.43       318.09 o                         
  -2  -5  14       2831.87       2675.02       339.97 o                         
   3   5 -15        818.17        361.44       348.60 o                         
  -3  -5  15         83.56         88.04       227.69 o                         
   4   5 -16         79.42        694.28       476.78 o                         
 -10   6  -3       3594.81       4662.48       450.77 o                         
  -9   6  -4        154.13        108.01       287.54 o                         
   9  -6   4        154.13        754.52       390.35 o                         
  -8   6  -5       2528.50       2852.62       465.50 o                         
   8  -6   5       2528.50       2249.11       344.58 o                         
  -7   6  -6        370.94        261.31       416.97 o                         
   7  -6   6        370.94        825.86       474.01 o                         
  -6   6  -7         40.60        436.06       296.97 o                         
   6  -6   7         40.60        429.18       207.17 o                         
  -5   6  -8        144.25        279.74       123.27 o                         
   5  -6   8        144.25        221.10       205.55 o                         
  -4   6  -9       4625.91       4286.84       451.00 o                         
   4  -6   9       4625.91       4240.47       517.83 o                         
  -3   6 -10       7484.06       8355.02       335.52 o                         
   3  -6  10       7484.06       8149.92       333.82 o                         
  -2   6 -11        205.77        247.89       170.63 o                         
   2  -6  11        205.77        415.55       171.78 o                         
  -1   6 -12        907.99       1004.69       237.68 o                         
   1  -6  12        907.99        365.47       213.97 o                         
   0   6 -13        341.02        401.91       216.74 o                         
   0  -6  13        341.02       -327.88       335.81 o                         
   1   6 -14       5387.39       5346.14       263.10 o                         
  -1  -6  14       5387.39       5025.98       403.64 o                         
   2   6 -15        665.43        572.98       267.25 o                         
  -2  -6  15        665.43        433.27       287.71 o                         
   3   6 -16        889.30        768.70       284.16 o                         
  -3  -6  16        889.30        781.19       252.96 o                         
 -10   7  -4       3805.41       4743.06       510.13 o                         
  -9   7  -5        490.54        471.87       328.60 o                         
   9  -7   5        490.54       1229.24       304.55 o                         
  -8   7  -6        844.73       1606.44       494.73 o                         
   8  -7   6        844.73        765.65       366.07 o                         
  -7   7  -7        391.95        428.46       461.47 o                         
   7  -7   7        391.95        719.54       393.92 o                         
  -6   7  -8       2550.65       2114.78       358.68 o                         
   6  -7   8       2550.65       2326.21       304.20 o                         
  -5   7  -9       1751.50       2393.58       359.93 o                         
   5  -7   9       1751.50       2110.09       196.78 o                         
  -4   7 -10        214.39         -5.66       175.85 o                         
   4  -7  10        214.39        454.81       177.98 o                         
  -3   7 -11       4482.24       4755.24       289.23 o                         
   3  -7  11       4482.24       4925.56       307.11 o                         
  -2   7 -12        514.76       1031.27       209.00 o                         
   2  -7  12        514.76        475.78       208.32 o                         
  -1   7 -13        359.75        450.65       249.61 o                         
   1  -7  13        359.75        434.93       402.24 o                         
   0   7 -14        332.95        405.99       246.63 o                         
   0  -7  14        332.95        -49.58       179.35 o                         
   1   7 -15          6.83       -228.89       302.03 o                         
  -1  -7  15          6.83       -260.22       260.22 o                         
   2   7 -16        840.59       1108.54       350.56 o                         
  -2  -7  16        840.59        855.33       268.44 o                         
  -9   8  -6        271.94        775.42       349.53 o                         
  -8   8  -7       2675.97       3941.90       490.10 o                         
  -7   8  -8        374.56       1025.01       606.36 o                         
  -6   8  -9         76.66        -65.41       266.50 o                         
  -5   8 -10        994.51        920.76       332.64 o                         
   5  -8  10        994.51       1025.61       285.37 o                         
  -4   8 -11       4150.67       3962.62       518.43 o                         
   4  -8  11       4150.67       4097.87       454.71 o                         
  -3   8 -12       2344.03       2647.04       283.45 o                         
   3  -8  12       2344.03       2620.76       384.92 o                         
  -2   8 -13        205.94        337.35       209.71 o                         
  -1   8 -14       3519.96       4321.19       340.78 o                         
   0   8 -15        361.28        118.08       432.26 o                         
   1   8 -16        319.60         45.80       264.73 o                         
  -8   9  -8       2651.38       3872.63       530.71 o                         
  -7   9  -9       2114.98       2388.40       656.76 o                         
  -6   9 -10          7.64        261.17       288.59 o                         
   6  -9  10          7.64          7.15       228.71 o                         
  -5   9 -11          3.88       -189.47       263.29 o                         
   5  -9  11          3.88        118.54       265.92 o                         
  -4   9 -12          8.22        515.40       610.69 o                         
   4  -9  12          8.22         62.50       465.69 o                         
  -3   9 -13       2944.13       3760.75       574.00 o                         
  -2   9 -14        119.16        249.29       269.42 o                         
  -1   9 -15         89.63        235.52       391.23 o                         
   3 -12   1        460.58        104.06       260.38 o                         
   4 -12   0         11.69       -166.78       263.07 o                         
  -4  12   0         11.69        302.23       351.29 o                         
   0 -11   3       3458.42       3681.90       453.41 o                         
   1 -11   2       1514.17       1576.82       301.19 o                         
  -1  11  -2       1514.17       1551.58       341.09 o                         
   2 -11   1       2893.76       2627.53       487.53 o                         
  -2  11  -1       2893.76       1099.91       236.76 o                         
   3 -11   0        451.98        236.40       403.69 o                         
   4 -11  -1        214.77        430.68       168.51 o                         
  -4  11   1        214.77        222.89       273.20 o                         
   5 -11  -2        192.83       -252.22       324.34 o                         
  -5  11   2        192.83        331.21       329.67 o                         
   6 -11  -3       2607.98       2305.08       407.46 o                         
  -6  11   3       2607.98       2798.52       359.96 o                         
  -2 -10   4        485.21        417.57       267.99 o                         
   2  10  -4        485.21          9.16       270.50 o                         
   1  10  -3         13.98         70.33       269.78 o                         
   0 -10   2        367.95        879.90       455.77 o                         
   1 -10   1       6833.39       6790.59       463.30 o                         
  -1  10  -1       6833.39       7162.39       320.95 o                         
   2 -10   0        263.83        404.52       144.74 o                         
   3 -10  -1        558.98        355.22       406.91 o                         
   4 -10  -2        474.52        528.87       178.80 o                         
  -4  10   2        474.52        850.68       268.11 o                         
   5 -10  -3        544.14       1111.20       219.56 o                         
  -5  10   3        544.14        535.48       262.13 o                         
   6 -10  -4       1826.41       1537.48       627.33 o                         
  -6  10   4        134.92       1397.51       350.35 o                         
   7 -10  -5        329.71        716.95       423.64 o                         
  -7  10   5        329.71        360.92       477.94 o                         
   8 -10  -6       2037.03       3986.47       491.58 o                         
  -4  -9   5          1.86       -236.68       236.68 o                         
  -3  -9   4        896.89        881.58       266.02 o                         
   3   9  -4        896.89        871.02       301.64 o                         
  -2  -9   3         22.40        109.71       231.64 o                         
   2   9  -3         22.40       -130.64       150.67 o                         
   0  -9   1         37.45        179.64       410.06 o                         
   1  -9   0       3055.71       3078.79       240.66 o                         
  -1   9   0       3055.71       2974.02       210.78 o                         
   2  -9  -1       4723.86       5090.79       434.15 o                         
   3  -9  -2        645.49        945.04       410.25 o                         
   4  -9  -3         59.29         47.49       165.57 o                         
  -4   9   3         59.29        179.14       279.41 o                         
   5  -9  -4        242.47        453.92       182.28 o                         
  -5   9   4        242.47        173.36       236.48 o                         
   6  -9  -5       4643.53       4489.44       537.97 o                         
   7  -9  -6        480.68        303.85       359.64 o                         
  -7   9   6        480.68        148.40       454.61 o                         
   8  -9  -7        714.29       1153.43       330.96 o                         
  -3  -8   3       1058.81       1228.88       262.45 o                         
   3   8  -3       1058.81        771.89       267.34 o                         
  -2  -8   2         71.79        256.48       215.18 o                         
   2   8  -2         71.79        168.49       140.53 o                         
   0  -8   0       3030.20       2574.89       417.18 o                         
   1  -8  -1       2433.87       2441.82       208.93 o                         
  -1   8   1       2433.87       2585.71       197.64 o                         
   2  -8  -2        670.16        723.54       412.50 o                         
   3  -8  -3       3580.54       1110.40       291.79 o                         
   4  -8  -4       1843.81       1860.23       197.46 o                         
  -4   8   4       1843.81       1932.37       268.55 o                         
   5  -8  -5        270.69        155.50       186.02 o                         
  -5   8   5        270.69        320.34       225.71 o                         
   6  -8  -6        135.38        238.87       169.74 o                         
   7  -8  -7        510.00        270.23       117.36 o                         
  -7   8   7        510.00        141.70       341.90 o                         
   8  -8  -8       5774.38       6962.97       350.47 o                         
  -8   8   8       5774.38       6840.45       506.62 o                         
  -6  -7   5        978.48       1300.40       377.40 o                         
   6   7  -5        978.48       1535.34       404.57 o                         
  -4  -7   3        211.35        497.32       230.44 o                         
   4   7  -3        211.35        -88.49       246.72 o                         
  -3  -7   2       4750.20       5715.87       427.65 o                         
   3   7  -2       4750.20       5387.25       267.60 o                         
  -2  -7   1         27.29        148.69       249.09 o                         
   2   7  -1         27.29        131.61       129.60 o                         
  -1  -7   0        264.29        273.88       144.13 o                         
   0  -7  -1       1091.38        977.00       336.33 o                         
   1  -7  -2       7636.15       8508.26       274.84 o                         
  -1   7   2       7636.15       8577.51       263.63 o                         
   2  -7  -3       1385.23       1674.23       391.42 o                         
   3  -7  -4       1325.19       1177.52       383.36 o                         
   4  -7  -5       2056.25       1887.40       185.39 o                         
  -4   7   5       2056.25       2081.53       154.41 o                         
   5  -7  -6          6.13         59.07       153.63 o                         
  -5   7   6          6.13         55.13       126.41 o                         
   6  -7  -7        179.06        277.36       225.05 o                         
   7  -7  -8        335.48        -10.39       308.64 o                         
  -7   7   8        335.48        227.88       283.87 o                         
   8  -7  -9       1232.23       1022.62       256.73 o                         
  -8   7   9       1232.23       1173.79       269.67 o                         
   9  -7 -10        734.53        434.89       367.12 o                         
  -9   7  10        734.53       1033.96       330.43 o                         
  -7  -6   5         57.84       -309.76       354.63 o                         
  -6  -6   4        276.08        139.37       333.00 o                         
   6   6  -4        276.08        -29.94       375.92 o                         
  -4  -6   2       2850.87       3085.03       287.82 o                         
  -3  -6   1        363.62        362.57       193.92 o                         
   3   6  -1        363.62        404.18       259.02 o                         
  -2  -6   0        445.55        535.49       108.48 o                         
   2   6   0        445.55        830.81       242.22 o                         
   1   6   1       5271.50       5772.87       253.56 o                         
   0  -6  -2       4990.10       4156.13       317.20 o                         
   1  -6  -3        190.15        311.17       110.73 o                         
  -1   6   3        190.15        282.47       128.19 o                         
   2  -6  -4       1989.17       2624.38       372.58 o                         
   3  -6  -5       5695.14       5719.50       397.07 o                         
   4  -6  -6       1548.44       1631.02       156.59 o                         
  -4   6   6       1548.44       1528.42       156.84 o                         
   5  -6  -7        446.67        486.39       132.26 o                         
  -5   6   7        446.67        591.03       138.11 o                         
   6  -6  -8       7074.20       7118.37       373.85 o                         
  -6   6   8       7074.20       6984.53       437.46 o                         
   7  -6  -9        132.60        195.38       435.12 o                         
  -7   6   9        132.60        317.35       266.30 o                         
   8  -6 -10        566.47        390.54       428.85 o                         
  -8   6  10        566.47        305.02       320.28 o                         
   9  -6 -11         30.55        -47.93       409.01 o                         
  -9   6  11         30.55        333.39       435.23 o                         
  -7  -5   4       3330.95       3068.30       376.02 o                         
   7   5  -4       3330.95       3909.72       381.91 o                         
  -6  -5   3        227.27         41.36       310.40 o                         
   6   5  -3        227.27       1009.70       356.69 o                         
  -4  -5   1        562.48        586.19       116.92 o                         
   4   5  -1        562.48        638.18       216.84 o                         
  -3  -5   0       3710.43       3593.99       169.30 o                         
   3   5   0       3710.43       3434.79       201.21 o                         
  -2  -5  -1          8.19        -93.77        93.77 o                         
   2   5   1          8.19        130.63       133.30 o                         
  -1  -5  -2       3005.74       3023.75       232.60 o                         
   1   5   2       3005.74       3101.54       196.21 o                         
   0  -5  -3       3202.05       1889.87       199.15 o                         
   1  -5  -4       6057.44       6913.02       228.57 o                         
  -1   5   4       6057.44       6584.77       294.93 o                         
   2  -5  -5        688.77        530.29       254.54 o                         
   3  -5  -6       1579.87       1434.43       206.63 o                         
   4  -5  -7       3728.94       3934.28       210.51 o                         
  -4   5   7       3728.94       3933.98       281.94 o                         
   5  -5  -8        211.32        153.56        81.34 o                         
  -5   5   8        211.32        161.69       129.08 o                         
   6  -5  -9         99.45          9.03       151.69 o                         
  -6   5   9         99.45        481.94       253.59 o                         
   7  -5 -10       1075.70        482.33       454.08 o                         
  -7   5  10       1075.70        975.56       293.62 o                         
   8  -5 -11       2443.80       2566.88       386.28 o                         
  -8   5  11       2443.80       2653.20       469.33 o                         
   9  -5 -12         33.88        127.84       334.84 o                         
  -9   5  12         33.88        313.89       473.61 o                         
  -7  -4   3        282.45        404.40       251.39 o                         
   7   4  -3        282.45        265.98       323.51 o                         
  -6  -4   2       1988.66       2374.72       314.62 o                         
   6   4  -2       1988.66       2411.88       358.70 o                         
  -4  -4   0       1658.44       1657.23       219.70 o                         
   4   4   0       1658.44       1861.65       166.58 o                         
  -3  -4  -1        372.62        366.06       170.40 o                         
   3   4   1        372.62        597.65       179.82 o                         
  -2  -4  -2        530.00        614.69       104.78 o                         
   2   4   2        530.00        696.67       157.44 o                         
  -1  -4  -3       9887.86      10552.95       381.65 o                         
   1   4   3       9887.86      10582.94       392.97 o                         
   1  -4  -5       8237.52       8824.36       258.96 o                         
  -1   4   5       8237.52       8767.18       361.91 o                         
   2  -4  -6       4716.44       4819.58       319.15 o                         
  -2   4   6       4716.44       4020.90       276.53 o                         
   3  -4  -7       2305.68       2497.52       196.24 o                         
   4  -4  -8       1429.74       1534.50       104.03 o                         
  -4   4   8       1429.74       1274.52       242.81 o                         
   5  -4  -9       3129.84       3074.98       138.21 o                         
  -5   4   9       3129.84       2834.34       287.15 o                         
   6  -4 -10      17688.03       8349.52       394.59 o                         
   7  -4 -11       1085.83       1157.21       396.66 o                         
  -7   4  11       1085.83       1242.91       462.97 o                         
   8  -4 -12        572.09        955.42       410.25 o                         
  -8   4  12        572.09        620.79       374.37 o                         
   9  -4 -13        747.97        463.64       316.58 o                         
  -9   4  13        747.97        731.81       441.80 o                         
  -7  -3   2        488.58        592.54       267.96 o                         
   7   3  -2        488.58        399.48       302.14 o                         
  -6  -3   1       1944.99       1967.04       256.11 o                         
   6   3  -1       1944.99       1728.25       388.98 o                         
  -4  -3  -1        193.23        404.37       164.52 o                         
   4   3   1        193.23        288.47       205.25 o                         
  -3  -3  -2        183.55        246.78       151.80 o                         
   3   3   2        183.55         14.76       142.88 o                         
  -2  -3  -3       1628.95       1107.01       172.38 o                         
   2   3   3       1628.95       1621.81       200.19 o                         
  -1  -3  -4       4509.63       4592.63       255.43 o                         
   1   3   4       4509.63       4706.25       297.88 o                         
   1  -3  -6        224.67        277.01       116.50 o                         
  -1   3   6        224.67         78.26       199.83 o                         
   2  -3  -7       7665.21       8384.03       335.56 o                         
  -2   3   7       7665.21       8430.01       397.80 o                         
  -3   3   8        165.25        207.13       379.72 o                         
   4  -3  -9         14.07         14.35        76.90 o                         
  -4   3   9         14.07         86.96       235.97 o                         
   5  -3 -10       2117.27       2138.88       158.46 o                         
  -5   3  10       2117.27       2135.66       279.56 o                         
   6  -3 -11       2150.37       1839.53       438.46 o                         
  -6   3  11       2150.37       1821.43       581.86 o                         
   7  -3 -12        125.25         18.98       447.54 o                         
  -7   3  12        125.25         23.29       540.95 o                         
   8  -3 -13       1213.35        916.13       398.97 o                         
  -8   3  13       1213.35       1149.49       401.44 o                         
  -9   3  14        527.08        935.60       551.35 o                         
  -7  -2   1       2456.81       2152.01       240.85 o                         
   7   2  -1       2456.81       2547.21       324.22 o                         
  -6  -2   0       7118.64       7657.38       369.61 o                         
   6   2   0       7118.64       7336.65       401.39 o                         
  -4  -2  -2        460.85        501.50       161.77 o                         
   4   2   2        460.85        531.18       221.35 o                         
  -3  -2  -3      10713.03      10340.39       270.38 o                         
   3   2   3      10713.03       9624.24       419.41 o                         
  -2  -2  -4          8.52       -128.65       128.65 o                         
   2   2   4          8.52        -18.24       157.81 o                         
   1  -2  -7      32623.79      36150.18       566.07 o                         
  -1   2   7      32623.79      36249.84      1102.03 o                         
   2  -2  -8       8020.99       7986.61       347.38 o                         
  -2   2   8       8020.99       8717.79       478.20 o                         
   3  -2  -9        655.63        608.99        88.01 o                         
  -3   2   9       2703.06       2897.06       411.49 o                         
   4  -2 -10       3219.69       3425.50       182.74 o                         
  -4   2  10       3219.69       3619.76       345.59 o                         
   5  -2 -11         65.08        -28.70       116.49 o                         
  -5   2  11         65.08        168.77       226.04 o                         
   6  -2 -12      10494.23      11420.82       597.95 o                         
  -6   2  12      10494.23       9711.03       633.07 o                         
   7  -2 -13        344.10        -42.22       437.87 o                         
  -7   2  13        344.10        418.54       448.63 o                         
  -8   2  14       5806.07       6059.96       516.41 o                         
 -10  -1   3        922.11        873.32       266.93 o                         
  10   1  -3        922.11        412.82       317.78 o                         
  -7  -1   0        523.23        527.86       233.75 o                         
   7   1   0        523.23        528.51       275.40 o                         
  -6  -1  -1       1957.80       2081.79       220.33 o                         
   6   1   1       1957.80       2424.36       318.20 o                         
  -4  -1  -3          3.39        144.46       150.51 o                         
  -3  -1  -4        195.19         56.99       103.37 o                         
   3   1   4        195.19         28.91       175.31 o                         
  -2  -1  -5        716.99        686.58       108.40 o                         
   2   1   5        716.99        692.25       196.69 o                         
  -1  -1  -6       5614.89       5357.20       274.34 o                         
   1  -1  -8        199.68        121.94        82.78 o                         
  -1   1   8        199.68        506.28       268.80 o                         
   2  -1  -9       4730.20       5071.79       327.37 o                         
  -2   1   9       4730.20       5327.61       470.24 o                         
   3  -1 -10       1672.96       2007.18       301.80 o                         
  -3   1  10       1672.96       2433.53       415.35 o                         
   4  -1 -11        388.75        540.32       129.52 o                         
  -4   1  11        388.75        569.64       231.41 o                         
   5  -1 -12        538.83        622.07       158.10 o                         
  -5   1  12        538.83        324.42       242.56 o                         
   6  -1 -13       1384.42       1174.05       449.48 o                         
  -6   1  13       1384.42       1368.41       495.69 o                         
  -7   1  14        472.40       1381.97       461.80 o                         
   8  -1 -15        696.26        166.11       291.50 o                         
  -8   1  15        696.26        376.38       403.93 o                         
 -10   0   2       1669.78       2012.41       303.77 o                         
  10   0  -2       1669.78       2026.92       334.94 o                         
   7   0   1       4261.55       4875.77       431.70 o                         
  -6   0  -2       3696.32       4214.08       265.48 o                         
   6   0   2       3696.32       4059.86       352.81 o                         
  -4   0  -4       4093.35       4375.20       249.98 o                         
  -3   0  -5      12527.65      11875.93       414.19 o                         
   3   0   5      12527.65      11495.67       487.97 o                         
  -2   0  -6        326.99        599.49       182.03 o                         
   2   0   6        326.99        304.84       205.16 o                         
  -1   0  -7       1356.54       1417.52       139.52 o                         
   0   0   8      11495.80      12931.01       575.58 o                         
   1   0  -9       8255.33       8354.54       171.26 o                         
  -1   0   9       8255.33       8105.92       428.47 o                         
   2   0 -10        774.44       1105.74       240.89 o                         
  -2   0  10        774.44        988.46       407.24 o                         
   3   0 -11       5402.11       5465.24       371.49 o                         
  -3   0  11       5402.11       5009.48       526.30 o                         
   4   0 -12       6261.93       6471.00       266.24 o                         
  -4   0  12       6261.93       6493.84       438.86 o                         
   5   0 -13        122.93        -16.59       138.20 o                         
  -5   0  13        122.93        363.95       245.55 o                         
  -6   0  14        161.19        202.25       214.41 o                         
   7   0 -15        503.47        769.93       339.45 o                         
  -7   0  15        503.47       -154.88       549.00 o                         
  10  -1  -1       6049.78       2084.41       315.86 o                         
   7  -1   2       6139.83       6344.31       433.37 o                         
  -6   1  -3        171.10         27.71       227.90 o                         
   6  -1   3        171.10        274.21       279.26 o                         
  -4   1  -5        874.75       1089.71       172.94 o                         
  -3   1  -6       5188.88       5555.50       315.19 o                         
   3  -1   6       5188.88       4812.34       357.36 o                         
  -2   1  -7        967.23        894.57       114.93 o                         
   2  -1   7        967.23       1251.11       233.36 o                         
  -1   1  -8       1685.83       1555.68       180.79 o                         
   0  -1   9       1104.03       1120.83       334.28 o                         
   1   1 -10       5885.64       6171.34       207.03 o                         
  -1  -1  10       5885.64       6238.51       393.27 o                         
   2   1 -11       2154.84       2446.93       131.30 o                         
  -2  -1  11       2154.84       2427.28       368.88 o                         
  -3  -1  12       1460.95       1486.61       411.83 o                         
   4   1 -13         68.89        -11.24       138.61 o                         
  -4  -1  13         68.89        -38.42       233.86 o                         
   5   1 -14         25.98       -134.11       212.92 o                         
  -5  -1  14         25.98        -44.61       249.29 o                         
   6   1 -15       4588.56       2559.98       279.86 o                         
   7   1 -16        317.08        422.98       390.32 o                         
  -7  -1  16        317.08       1017.04       461.16 o                         
   7  -2   3       6212.58       5915.77       488.94 o                         
  -6   2  -4       3463.51       3943.62       278.68 o                         
   6  -2   4       3463.51       3844.96       349.86 o                         
  -3   2  -7       4739.39       4613.02       187.34 o                         
   3  -2   7       4739.39       4032.91       397.77 o                         
  -2   2  -8       1072.41       1034.37       120.26 o                         
   2  -2   8       1072.41       1368.71       278.74 o                         
   1  -2   9      19914.05      19445.43       770.36 o                         
   1   2 -11        207.23         92.42       124.96 o                         
  -1  -2  11        207.23        361.21       213.08 o                         
   2   2 -12       1358.84       1408.94       143.62 o                         
  -2  -2  12       1358.84       1790.30       357.49 o                         
   3   2 -13       3398.05       3725.96       245.10 o                         
   4   2 -14       2773.80       2914.94       350.94 o                         
  -4  -2  14       2773.80       2982.58       337.66 o                         
   5   2 -15          6.49       -154.02       227.55 o                         
  -5  -2  15          6.49       -119.48       244.29 o                         
   6   2 -16       1904.84       1512.84       306.13 o                         
  -6  -2  16       1904.84       1981.91       340.12 o                         
  -9   3  -2         10.96        171.07       217.31 o                         
   8  -3   3        139.70        163.50       315.85 o                         
  -7   3  -4       4267.51       4349.77       325.77 o                         
   7  -3   4       4267.51       4153.08       380.37 o                         
  -6   3  -5       1963.34       1825.07       257.34 o                         
   6  -3   5       1963.34       2451.92       316.40 o                         
   5  -3   6       3042.63       2768.91       280.30 o                         
  -4   3  -7         96.22        241.05       213.95 o                         
  -3   3  -8       2341.32       2141.74       152.53 o                         
   3  -3   8       2341.32       2406.77       270.42 o                         
  -2   3  -9         17.63         27.53       114.99 o                         
   2  -3   9         17.63        145.80       214.92 o                         
   1  -3  10       3174.82       3298.22       442.64 o                         
   0   3 -11       5212.55       4177.52       318.10 o                         
   0  -3  11       5212.55       5263.63       424.21 o                         
   1   3 -12       7414.94       8080.65       280.67 o                         
  -1  -3  12       7414.94       7772.90       451.28 o                         
   2   3 -13        717.06        470.66       136.66 o                         
  -2  -3  13        717.06        731.85       351.17 o                         
   3   3 -14        720.19        559.84       409.81 o                         
   4   3 -15        540.61        534.34       252.85 o                         
  -4  -3  15        540.61       1053.50       284.36 o                         
   5   3 -16         15.51         42.39       253.32 o                         
  -5  -3  16         15.51        265.65       329.11 o                         
   6   3 -17       3692.52       3736.09       560.58 o                         
  -6  -3  17       1376.65       1101.55       327.82 o                         
  -9   4  -3        982.40       1077.89       224.65 o                         
   9  -4   3        982.40        902.37       282.23 o                         
   8  -4   4       4085.53       3647.09       436.66 o                         
  -7   4  -5        551.07        511.67       273.24 o                         
   7  -4   5        551.07        725.73       311.68 o                         
  -6   4  -6       6781.66       7002.68       385.33 o                         
   6  -4   6       6781.66       7648.41       482.90 o                         
  -5   4  -7      14685.55      13742.25       553.04 o                         
   5  -4   7      14685.55      15208.21       660.05 o                         
  -4   4  -8        371.09        235.05       189.53 o                         
   4  -4   8       1843.77       1588.61       426.56 o                         
  -3   4  -9        265.19        380.54       129.54 o                         
   3  -4   9        265.19        166.12       222.20 o                         
  -2   4 -10         38.45        153.10       124.98 o                         
   2  -4  10         38.45        -34.49       216.30 o                         
   1  -4  11       9428.64       9213.33       628.41 o                         
   0   4 -12       1097.71        743.24       172.06 o                         
   0  -4  12       1097.71       1104.89       431.14 o                         
   1   4 -13       2368.41       2593.53       193.33 o                         
  -1  -4  13       2368.41       2885.52       309.42 o                         
   2   4 -14       4959.45       4882.58       326.38 o                         
  -2  -4  14       4959.45       5805.95       501.78 o                         
   3   4 -15        555.90        336.86       322.45 o                         
   4   4 -16        217.48        162.63       321.02 o                         
  -4  -4  16        217.48        455.75       258.71 o                         
   5   4 -17         84.11         38.64       268.64 o                         
  -5  -4  17         84.11        -10.69       329.52 o                         
 -10   5  -3        587.09        949.04       239.10 o                         
  -9   5  -4        381.81        392.05       227.92 o                         
   9  -5   4        381.81        129.60       250.16 o                         
   8  -5   5       1460.90       1469.53       432.85 o                         
  -7   5  -6       2540.75       3206.54       411.52 o                         
   7  -5   6       2540.75       2900.10       361.76 o                         
  -6   5  -7       2011.98       1748.39       303.89 o                         
   6  -5   7       2011.98       2190.81       387.87 o                         
  -5   5  -8       2288.35       2616.26       369.76 o                         
   5  -5   8       2288.35       3006.89       464.31 o                         
  -4   5  -9        531.51        777.39       228.20 o                         
   4  -5   9       1030.98        668.92       498.07 o                         
  -3   5 -10       1953.27       2026.82       175.17 o                         
   3  -5  10       1953.27       2462.51       331.40 o                         
  -2   5 -11        138.05        129.35       129.66 o                         
   2  -5  11        138.05         -2.03       130.65 o                         
  -1   5 -12        498.66        496.97       258.53 o                         
   1  -5  12        498.66        608.98       494.79 o                         
   0   5 -13       3267.02       3313.45       277.36 o                         
   0  -5  13       3267.02       3151.98       472.16 o                         
   1   5 -14       2915.85       2835.13       209.99 o                         
  -1  -5  14       2915.85       3026.93       360.57 o                         
   2   5 -15        236.05        321.27       283.00 o                         
  -2  -5  15        236.05        869.25       438.18 o                         
   3   5 -16        401.42        218.01       341.79 o                         
   4   5 -17        514.26        913.24       298.01 o                         
  -4  -5  17        514.26        722.49       283.57 o                         
 -10   6  -4       2353.48       2046.72       301.14 o                         
  10  -6   4       2353.48       2613.37       383.80 o                         
  -9   6  -5       1402.20       1310.81       285.64 o                         
   9  -6   5       1402.20       1726.94       341.80 o                         
  -8   6  -6         47.20        445.86       376.42 o                         
   8  -6   6         47.20        186.73       429.90 o                         
  -7   6  -7        486.89        280.61       415.91 o                         
   7  -6   7        486.89        977.24       375.22 o                         
  -6   6  -8       1840.42       1973.97       331.23 o                         
   6  -6   8       1840.42       2258.32       331.27 o                         
  -5   6  -9       4548.60       4966.99       519.78 o                         
   5  -6   9       4548.60       5116.47       504.08 o                         
  -4   6 -10        976.85        428.76       236.58 o                         
   4  -6  10       3508.40       3724.79       494.67 o                         
  -3   6 -11       3781.26       4056.11       232.70 o                         
   3  -6  11       3781.26       3730.85       246.02 o                         
  -2   6 -12        953.29        893.44       176.06 o                         
   2  -6  12        953.29       1098.18       165.04 o                         
  -1   6 -13       1798.14       1969.31       284.48 o                         
   1  -6  13       1798.14       1142.18       466.32 o                         
   0   6 -14         39.67         77.20       252.42 o                         
   0  -6  14         39.67       -433.45       433.45 o                         
   1   6 -15       6685.89       6360.90       441.42 o                         
  -1  -6  15       6685.89       5782.30       493.25 o                         
  -2  -6  16       3102.54       3554.60       480.90 o                         
   3   6 -17        196.75        621.20       480.38 o                         
  -9   7  -6        300.02        -64.85       263.19 o                         
   9  -7   6        300.02        850.13       259.89 o                         
  -8   7  -7       2435.81       2598.46       440.18 o                         
   8  -7   7       2435.81       3442.48       550.50 o                         
  -7   7  -8        312.29        561.79       368.23 o                         
   7  -7   8        312.29        411.18       290.49 o                         
  -6   7  -9        231.42        266.26       314.80 o                         
   6  -7   9        231.42        423.03       352.94 o                         
  -5   7 -10       2180.91       2093.72       453.27 o                         
   5  -7  10       2180.91       3217.69       480.05 o                         
  -4   7 -11        457.04        451.92       451.39 o                         
   4  -7  11        457.04         16.39       510.88 o                         
  -3   7 -12        928.20        992.77       187.08 o                         
   3  -7  12        928.20       1009.98       183.43 o                         
  -2   7 -13          7.87        -92.11       185.77 o                         
   2  -7  13          7.87       -272.78       272.78 o                         
  -1   7 -14       1504.41       1571.77       359.00 o                         
   1  -7  14       1504.41        878.81       364.88 o                         
   0   7 -15        364.84        627.18       280.18 o                         
   0  -7  15        364.84       -307.92       492.84 o                         
   1   7 -16       1567.38       1978.97       370.15 o                         
  -1  -7  16       1567.38       1123.75       417.91 o                         
   2   7 -17        135.17       -262.15       413.10 o                         
  -9   8  -7        397.73        541.41       299.66 o                         
   9  -8   7        397.73        502.38       291.74 o                         
  -8   8  -8       1752.83       1261.89       495.98 o                         
  -7   8  -9       3436.08       3769.08       451.32 o                         
  -6   8 -10        257.63        516.28       407.14 o                         
  -5   8 -11        209.19        114.26       442.61 o                         
  -4   8 -12        257.03         -5.31       310.10 o                         
   4  -8  12        257.03        360.88       243.62 o                         
  -3   8 -13       3138.63       2968.99       242.20 o                         
   3  -8  13       3138.63       3124.29       300.02 o                         
  -2   8 -14        732.86        877.34       201.75 o                         
  -1   8 -15        204.81       1136.03       389.54 o                         
   0   8 -16       3567.98       4876.68       585.54 o                         
  -7   9 -10       1561.93       -505.03       505.03 o                         
  -6   9 -11        878.01       1430.03       442.71 o                         
  -5   9 -12       1700.07       2425.40       486.84 o                         
  -4   9 -13        136.72        286.30       274.22 o                         
   4  -9  13        136.72        -35.28       199.12 o                         
  -3   9 -14          1.31        103.08       262.98 o                         
  -2   9 -15          2.14       -107.39       170.18 o                         
   0 -11   2         26.87         50.70       254.20 o                         
   0  11  -2         26.87        117.91       244.47 o                         
   1 -11   1       1034.13        967.09       337.15 o                         
  -1  11  -1       1034.13        954.80       292.99 o                         
   3 -11  -1        206.94       -274.42       274.42 o                         
  -3  11   1        206.94        624.22       274.11 o                         
   4 -11  -2       1623.28       1479.00       215.47 o                         
  -4  11   2       1623.28       1699.10       376.38 o                         
   5 -11  -3        278.77        756.24       263.98 o                         
  -5  11   3        278.77        365.48       262.39 o                         
   6 -11  -4        557.22        560.33       520.91 o                         
  -1 -10   2       2261.71       2060.50       312.44 o                         
   0 -10   1        156.87        559.03       256.14 o                         
   0  10  -1        156.87        242.74       158.37 o                         
   1 -10   0       1526.00       1179.62       321.49 o                         
  -1  10   0       1526.00       1488.64       210.65 o                         
   2 -10  -1       6809.50       3310.14       339.60 o                         
   3 -10  -2        463.01        -62.38       267.03 o                         
   4 -10  -3        675.77        854.42       169.62 o                         
  -4  10   3        675.77        718.91       401.56 o                         
   5 -10  -4        333.54        199.03       259.72 o                         
  -5  10   4        333.54        102.72       188.60 o                         
   6 -10  -5       2955.89       3729.54       610.72 o                         
   7 -10  -6        496.05        585.35       202.13 o                         
  -7  10   6        496.05        187.98       327.46 o                         
  -4  -9   4        238.57        327.03       439.51 o                         
  -3  -9   3        279.94         79.25       392.65 o                         
   3   9  -3        279.94        194.70       431.74 o                         
  -1  -9   1       1054.34       1180.44       268.13 o                         
   1   9  -1       1054.34       1150.41       253.58 o                         
   0  -9   0        265.12        -85.20       270.26 o                         
   0   9   0        265.12        353.82       164.70 o                         
   1  -9  -1        917.78       1122.08       170.83 o                         
  -1   9   1        917.78        989.35       174.66 o                         
   2  -9  -2        408.16        498.03       401.14 o                         
   3  -9  -3        950.83       1539.68       397.09 o                         
   4  -9  -4       3177.46       3069.35       249.57 o                         
  -4   9   4       3177.46       3670.30       413.62 o                         
   5  -9  -5       1011.66       1129.57       238.80 o                         
  -5   9   5       1011.66        463.00       207.67 o                         
   6  -9  -6       1341.16       1380.93       475.01 o                         
   7  -9  -7         95.59        348.51       181.91 o                         
  -7   9   7         95.59        199.98       249.15 o                         
   8  -9  -8       1804.37       1506.67       210.02 o                         
  -8   9   8       1804.37       1521.67       290.15 o                         
  -4  -8   3        243.05          8.30       332.25 o                         
   4   8  -3        243.05        -68.76       328.92 o                         
  -3  -8   2       7341.18       8423.60       473.87 o                         
   3   8  -2       7341.18       8527.59       328.79 o                         
  -1  -8   0          0.27       -128.85       128.85 o                         
   1   8   0          0.27        163.57       148.90 o                         
   0  -8  -1       1065.57       1292.17       143.33 o                         
   0   8   1       1065.57        935.04       164.77 o                         
   1  -8  -2       2983.00       3246.42       206.06 o                         
  -1   8   2       2983.00       3398.09       199.23 o                         
   2  -8  -3       6270.10       6385.82       468.79 o                         
   3  -8  -4        545.58        -62.88       436.07 o                         
   4  -8  -5       7054.03       7521.15       312.38 o                         
  -4   8   5       7054.03       7599.48       423.66 o                         
   5  -8  -6       2652.48       2594.06       273.89 o                         
   7  -8  -8          7.15        -37.65       151.41 o                         
   8  -8  -9       1224.22        977.91       192.67 o                         
  -8   8   9       1224.22       1593.47       275.71 o                         
  -6  -7   4        164.24        501.17       251.44 o                         
   6   7  -4        164.24       -262.16       262.16 o                         
  -4  -7   2        218.21         97.27       375.05 o                         
   4   7  -2        218.21        290.20       240.15 o                         
  -3  -7   1        402.27        -22.23       335.46 o                         
   3   7  -1        402.27        398.21       196.10 o                         
  -1  -7  -1       5167.37       5239.42       237.70 o                         
   1   7   1       5167.37       5294.53       382.29 o                         
   0  -7  -2        249.86        328.52       129.32 o                         
   0   7   2        249.86         96.52       193.81 o                         
   1  -7  -3         54.63        -65.76       130.01 o                         
   2  -7  -4       1188.91       1516.13       361.63 o                         
   3  -7  -5       2800.46       2560.34       436.40 o                         
   4  -7  -6       2231.81       2442.16       191.97 o                         
  -4   7   6       2231.81       2504.29       188.90 o                         
   5  -7  -7         72.46       -226.57       226.57 o                         
  -5   7   7         72.46        143.31       133.30 o                         
   7  -7  -9          4.57         56.10       165.81 o                         
  -7   7   9          4.57        578.01       255.17 o                         
   8  -7 -10        332.49        290.24       266.45 o                         
  -8   7  10        332.49        377.86       184.63 o                         
  -7  -6   4       2170.24       2026.89       299.40 o                         
   7   6  -4       2170.24       1914.85       392.33 o                         
  -6  -6   3        239.35        131.62       223.41 o                         
  -4  -6   1        379.31        151.28       347.37 o                         
   4   6  -1        379.31        133.34       244.73 o                         
  -3  -6   0       8519.54       8887.49       268.48 o                         
   3   6   0       8519.54       9404.24       457.46 o                         
  -1  -6  -2       3623.30       4291.68       218.03 o                         
   1   6   2       3623.30       3821.63       231.13 o                         
   0  -6  -3       2577.90       2729.13       164.59 o                         
   0   6   3       2577.90       2349.44       184.92 o                         
   1  -6  -4       1227.14       1125.57       134.97 o                         
  -1   6   4       1227.14       1269.75       147.47 o                         
   2  -6  -5       1104.58       1225.30       342.57 o                         
   3  -6  -6        608.02        634.48       358.70 o                         
   4  -6  -7      12320.04      13602.68       371.75 o                         
  -4   6   7      12320.04      13298.64       520.54 o                         
   5  -6  -8        312.85        389.50       204.76 o                         
  -5   6   8        312.85        232.79       181.73 o                         
   6  -6  -9       3130.41       2987.31       339.60 o                         
  -6   6   9       3130.41       3067.25       460.94 o                         
   7  -6 -10        143.52        572.90       249.68 o                         
  -7   6  10        143.52        270.30       153.64 o                         
   8  -6 -11        779.46        836.56       281.52 o                         
  -8   6  11        779.46       1237.79       332.39 o                         
   9  -6 -12        220.44        163.63       584.35 o                         
  -9   6  12        220.44        185.00       502.17 o                         
  -7  -5   3        177.72        350.73       230.76 o                         
   7   5  -3        177.72        135.93       263.30 o                         
  -6  -5   2        434.24        530.41       226.10 o                         
   6   5  -2        434.24        275.20       257.73 o                         
  -4  -5   0        921.27        715.15       133.50 o                         
  -3  -5  -1       1125.40       1156.58       147.87 o                         
   3   5   1       1125.40       1123.98       221.57 o                         
  -1  -5  -3       7284.97       6675.81       234.28 o                         
   1   5   3       7284.97       6985.01       304.43 o                         
   0  -5  -4        167.48        235.44       106.99 o                         
   0   5   4        167.48        211.52       131.38 o                         
   1  -5  -5        914.48        897.00       144.70 o                         
  -1   5   5        914.48       1040.81       159.89 o                         
   2  -5  -6       6074.97       6601.10       472.81 o                         
   3  -5  -7       1505.51       1582.67       255.99 o                         
  -3   5   7       1505.51       1668.68       231.17 o                         
   4  -5  -8        251.70        433.57       123.15 o                         
  -4   5   8        251.70        365.34       202.15 o                         
   5  -5  -9        585.32        446.21       379.77 o                         
  -5   5   9        585.32        292.95       376.66 o                         
   6  -5 -10       6600.76       6305.36       520.33 o                         
  -6   5  10       6600.76       7115.88       599.52 o                         
   7  -5 -11        106.75       -224.31       224.31 o                         
  -7   5  11        106.75        302.63       161.11 o                         
   8  -5 -12         81.75        151.82       312.29 o                         
  -8   5  12         81.75        420.79       270.55 o                         
   9  -5 -13        220.88       -129.67       496.85 o                         
  -9   5  13        220.88       -208.82       545.30 o                         
  -8  -4   3       2253.81       2074.03       296.96 o                         
   8   4  -3       2253.81       2279.22       341.41 o                         
  -7  -4   2       2873.25       3450.01       348.71 o                         
   7   4  -2       2873.25       2783.94       335.22 o                         
   6   4  -1       1814.56       1447.93       309.61 o                         
  -4  -4  -1       1637.19       1775.50       240.06 o                         
   4   4   1       1637.19        816.96       137.67 o                         
  -3  -4  -2        426.65         42.17       226.32 o                         
   3   4   2        426.65        482.11       235.16 o                         
  -1  -4  -4      10378.57      10146.33       279.20 o                         
   1   4   4      10378.57      10514.72       408.72 o                         
   0  -4  -5       4397.29       4059.19       190.44 o                         
   0   4   5       4397.29       4092.13       273.31 o                         
   1  -4  -6         26.48         21.48       107.20 o                         
  -1   4   6         26.48       -161.26       161.26 o                         
   2  -4  -7       4365.17       4897.93       376.36 o                         
   3  -4  -8        103.93        -22.60       165.75 o                         
  -3   4   8        103.93         17.50       286.75 o                         
   4  -4  -9       4176.24       4265.05       152.89 o                         
  -4   4   9       4176.24       5049.39       352.56 o                         
   5  -4 -10          5.85        -21.82       296.05 o                         
  -5   4  10          5.85         22.05       346.95 o                         
   6  -4 -11       6316.44       7006.71       540.11 o                         
  -6   4  11       6316.44       5599.39       286.14 o                         
   7  -4 -12        389.16        770.35       297.64 o                         
  -7   4  12        389.16        566.88       280.09 o                         
   8  -4 -13        339.14        184.12       252.17 o                         
  -8   4  13        339.14        256.45       272.41 o                         
  -8  -3   2         25.96         14.41       213.63 o                         
   8   3  -2         25.96        541.67       312.84 o                         
  -7  -3   1        467.21        402.59       215.13 o                         
   7   3  -1        467.21        544.09       238.04 o                         
  -6  -3   0       6684.74       6909.96       389.58 o                         
  -4  -3  -2         29.04        303.00       210.09 o                         
   4   3   2         29.04        167.21       120.98 o                         
  -3  -3  -3      10234.94       9911.53       397.97 o                         
   3   3   3      10234.94      10566.50       447.80 o                         
  -1  -3  -5       1594.21       1962.50       182.30 o                         
   1   3   5       1594.21       1616.11       190.71 o                         
   0  -3  -6        697.82        884.72       114.89 o                         
   0   3   6        697.82        902.20       210.30 o                         
   1  -3  -7      10408.85      10498.93       274.26 o                         
  -1   3   7      10408.85      10417.86       436.48 o                         
   2  -3  -8      10028.37      10260.10       408.76 o                         
   3  -3  -9         30.03         69.64       167.85 o                         
  -3   3   9         30.03         80.95       359.07 o                         
   4  -3 -10       3994.28       4336.00       158.50 o                         
  -4   3  10       3994.28       3897.52       415.12 o                         
   5  -3 -11        610.02        352.76       376.98 o                         
  -5   3  11        610.02        368.01       383.42 o                         
   6  -3 -12       3408.24       4136.23       437.32 o                         
  -6   3  12       3408.24       3514.41       523.35 o                         
   7  -3 -13         85.89        108.89       153.50 o                         
  -7   3  13         85.89       -203.05       248.56 o                         
   8  -3 -14       1518.66       1168.36       309.64 o                         
  -8   3  14       1518.66       1490.64       334.62 o                         
  -8  -2   1        907.97        960.28       283.21 o                         
   8   2  -1        907.97        668.99       250.38 o                         
  -7  -2   0          1.87         50.23       194.22 o                         
   7   2   0          1.87         -0.76       209.60 o                         
  -6  -2  -1        830.27        831.65       206.96 o                         
   6   2   1        830.27        659.38       231.60 o                         
  -4  -2  -3       1284.27        776.71       163.72 o                         
   4   2   3       1284.27       1149.40       219.74 o                         
  -3  -2  -4       4242.13       3818.21       241.65 o                         
   3   2   4       4242.13       4411.52       289.80 o                         
  -1  -2  -6       5697.19       5760.62       258.59 o                         
   1   2   6       5697.19       6030.87       336.42 o                         
   0  -2  -7       1158.68       1170.67       109.02 o                         
   0   2   7       1158.68       1146.79       248.03 o                         
   1  -2  -8       1074.67       1172.44        99.19 o                         
  -1   2   8       1074.67       1032.26       214.36 o                         
   2  -2  -9       7016.72       7335.52       262.62 o                         
  -2   2   9      10388.93       3603.57       239.94 o                         
   3  -2 -10         93.39        352.15       262.21 o                         
  -3   2  10         93.39        265.38       403.61 o                         
   4  -2 -11        223.59        290.84       167.26 o                         
  -4   2  11        223.59        361.85       310.86 o                         
   5  -2 -12        338.96        472.57       380.12 o                         
  -5   2  12        338.96        751.74       403.66 o                         
   6  -2 -13       2264.92       2122.49       462.34 o                         
  -6   2  13       2264.92       3392.85       603.35 o                         
   7  -2 -14        214.04        371.83       177.51 o                         
  -7   2  14        214.04        197.72       270.36 o                         
   8  -2 -15          5.36       -248.43       279.62 o                         
  -8   2  15          5.36        -72.57       358.44 o                         
  10   1  -2       1185.00       1436.35       397.17 o                         
  -8  -1   0        634.15        823.89       232.14 o                         
   8   1   0        634.15        940.02       236.41 o                         
  -7  -1  -1       1926.83       2123.05       159.92 o                         
   7   1   1       1926.83       1619.85       203.62 o                         
  -6  -1  -2       1078.17       1096.17       144.77 o                         
   6   1   2       1078.17        832.97       290.25 o                         
   4   1   4        563.26        587.56       262.75 o                         
  -3  -1  -5      14258.76      13606.00       472.14 o                         
   3   1   5      14258.76      14794.43       574.15 o                         
  -1  -1  -7        969.49        989.72        93.98 o                         
   0  -1  -8       3937.32       4297.82       138.66 o                         
   0   1   8       3937.32       4146.73       350.89 o                         
   1  -1  -9       8043.31       7667.03       170.66 o                         
  -1   1   9       8043.31       7544.60       467.00 o                         
   2  -1 -10       1392.25       1520.18        84.45 o                         
  -2   1  10       4170.66       4086.53       418.41 o                         
   3  -1 -11       1488.48       1253.76       251.53 o                         
  -3   1  11       1488.48       2461.09       470.31 o                         
   4  -1 -12      12396.33      13044.55       350.47 o                         
  -4   1  12      12396.33      13976.45       661.65 o                         
   5  -1 -13         65.06       -103.48       205.55 o                         
  -5   1  13         65.06       -479.07       479.07 o                         
   6  -1 -14        695.74       1461.01       410.77 o                         
  -6   1  14        695.74       1659.11       542.21 o                         
  -7   1  15         26.89         88.92       336.85 o                         
  -8   1  16       2215.72       2288.42       371.16 o                         
  10   0  -1       3271.10       3559.30       402.02 o                         
   8   0   1          0.89        218.50       247.32 o                         
  -7   0  -2       2982.94       2807.33       258.63 o                         
   7   0   2       2982.94       3304.86       333.36 o                         
  -6   0  -3       1718.14       1401.72       202.00 o                         
   6   0   3       1718.14       1835.14       275.99 o                         
   4   0   5          0.09         33.31       231.53 o                         
  -3   0  -6      13855.99      14586.99       504.86 o                         
   3   0   6      13855.99      14708.14       572.39 o                         
  -1   0  -8       1019.23       1144.73        88.83 o                         
   1   0   8       1019.23       1133.36       240.28 o                         
   0   0  -9        806.26        763.68        75.94 o                         
   0   0   9        806.26        725.43       232.25 o                         
   1   0 -10        477.44        472.10        38.04 o                         
  -1   0  10        477.44        138.69       267.34 o                         
  -2   0  11       6227.00       5744.18       571.23 o                         
   3   0 -12        558.61       1362.45       310.05 o                         
  -3   0  12        558.61        611.92       383.07 o                         
   4   0 -13       2126.31       2315.63       187.46 o                         
  -4   0  13       2126.31       2092.83       375.26 o                         
   5   0 -14       2825.00       2562.89       247.65 o                         
  -5   0  14       2825.00       2201.61       523.78 o                         
   6   0 -15       1469.52        949.10       413.09 o                         
  -6   0  15       1469.52        590.35       285.10 o                         
   7   0 -16        177.46        469.69       301.86 o                         
  -7   0  16        177.46        260.87       283.87 o                         
  -8   1  -2       3451.30       3543.22       298.53 o                         
   8  -1   2       3451.30       3421.64       357.23 o                         
  -7   1  -3       1566.04       1294.94       224.85 o                         
   7  -1   3       1566.04       2028.31       296.23 o                         
  -6   1  -4         33.74        101.47       192.91 o                         
   6  -1   4         33.74         80.09       264.80 o                         
   4  -1   6        547.57        321.15       278.13 o                         
  -3   1  -7       4585.82       4707.04       286.69 o                         
   3  -1   7       4585.82       5169.47       420.16 o                         
   2  -1   8         89.43        234.69       235.32 o                         
  -1   1  -9      10081.01      10729.51       403.16 o                         
   1  -1   9      10081.01      10049.22       497.57 o                         
   0   1 -10       5492.90       5444.11       213.57 o                         
   0  -1  10       5492.90       5012.74       397.88 o                         
   1   1 -11        230.16        311.87       119.81 o                         
  -1  -1  11       1042.22        703.98       539.63 o                         
   2   1 -12       1180.79       1305.49       295.36 o                         
  -2  -1  12       1180.79       1117.50       424.57 o                         
   3   1 -13       2682.22       2847.25       224.81 o                         
  -3  -1  13       2682.22       2226.33       508.76 o                         
   4   1 -14       7209.52       8138.10       277.55 o                         
  -4  -1  14       7209.52       7599.15       509.57 o                         
  -5  -1  15       1030.23       1812.55       517.60 o                         
   6   1 -16       2865.62       2829.95       461.02 o                         
   7   1 -17        364.85        648.71       326.53 o                         
  -7  -1  17        364.85        776.42       310.42 o                         
  -8   2  -3        515.18        823.42       222.67 o                         
   8  -2   3        515.18        554.65       273.94 o                         
  -7   2  -4       5504.12       5723.67       368.49 o                         
   7  -2   4       5504.12       5811.93       488.29 o                         
  -6   2  -5        855.34        836.34       196.98 o                         
   6  -2   5        855.34       1029.04       245.41 o                         
  -4   2  -7       1315.70        606.35       142.49 o                         
   4  -2   7       1315.70       1343.29       356.07 o                         
  -3   2  -8      10198.02      11042.00       299.37 o                         
   3  -2   8      10198.02      10516.17       500.11 o                         
   2  -2   9       2836.63       2659.10       383.48 o                         
   1  -2  10       6469.97       5988.40       493.43 o                         
   0   2 -11       1913.13       2016.22       155.99 o                         
   0  -2  11       1913.13       1927.68       284.25 o                         
   1   2 -12        419.37        685.28       138.91 o                         
  -1  -2  12        419.37        271.08       236.58 o                         
   2   2 -13       1146.25       1363.35       248.66 o                         
  -2  -2  13       1146.25        958.65       516.81 o                         
   3   2 -14        552.04        800.80       195.14 o                         
  -3  -2  14        552.04        819.38       487.88 o                         
   4   2 -15       3160.70       3358.01       291.24 o                         
  -4  -2  15       3160.70       3946.54       492.32 o                         
   5   2 -16        360.56       -268.56       268.56 o                         
  -5  -2  16        360.56        103.59       405.62 o                         
   6   2 -17        608.69        488.08       357.08 o                         
  -8   3  -4       2235.56       2078.46       250.80 o                         
   8  -3   4       2235.56       2140.50       372.99 o                         
  -7   3  -5        449.13        412.77       206.93 o                         
   7  -3   5        449.13         33.29       297.03 o                         
  -6   3  -6       1004.53       1409.85       233.28 o                         
   6  -3   6       1004.53       1029.86       262.06 o                         
   5  -3   7      13038.92      12102.05       585.76 o                         
  -4   3  -8         26.41         38.69       223.32 o                         
   4  -3   8         26.41        -13.97       290.10 o                         
  -3   3  -9        384.66        604.19       161.04 o                         
   3  -3   9        384.66         29.33       310.65 o                         
   2  -3  10        301.29        394.77       399.95 o                         
   1  -3  11      13667.52      13956.69       771.35 o                         
   0   3 -12       3311.11       3194.83       197.54 o                         
   0  -3  12       3311.11       3905.07       347.55 o                         
   1   3 -13        728.74        606.16       153.60 o                         
  -1  -3  13        728.74        733.71       304.68 o                         
   2   3 -14       6362.90       5281.12       252.28 o                         
  -2  -3  14       6362.90       6363.16       563.85 o                         
   3   3 -15        883.11        -46.73       249.96 o                         
  -3  -3  15        883.11        628.73       398.64 o                         
   4   3 -16        721.71        258.88       233.76 o                         
  -4  -3  16        721.71        249.01       365.63 o                         
   5   3 -17        247.66         12.82       426.91 o                         
  -5  -3  17        247.66       -359.40       491.38 o                         
 -10   4  -3         87.03        705.88       338.15 o                         
   9  -4   4       1820.85       2234.69       477.06 o                         
  -8   4  -5        613.55       1053.91       237.77 o                         
   8  -4   5        613.55        527.57       273.91 o                         
  -7   4  -6       3077.21       3182.31       299.20 o                         
   7  -4   6       3077.21       2805.50       337.25 o                         
  -6   4  -7          0.80       -244.13       244.13 o                         
   6  -4   7          0.80         70.54       236.11 o                         
   5  -4   8       2574.13       2851.32       409.93 o                         
  -4   4  -9       1754.81       1624.00       188.96 o                         
   4  -4   9       1754.81       2119.99       335.77 o                         
  -3   4 -10       1201.78       1286.87       203.72 o                         
   3  -4  10       1201.78       1109.06       362.36 o                         
  -2   4 -11       2778.22       3108.53       326.49 o                         
   2  -4  11       2778.22       3155.10       473.15 o                         
   1  -4  12       4991.10       4150.54       488.60 o                         
   0   4 -13       3024.50       2988.27       188.43 o                         
   0  -4  13       3024.50       3359.19       340.30 o                         
   1   4 -14        650.51        543.80       136.14 o                         
  -1  -4  14        650.51        373.24       302.35 o                         
   2   4 -15        444.34       1239.95       525.41 o                         
  -2  -4  15        444.34        390.90       286.67 o                         
   3   4 -16        502.82        513.92       409.93 o                         
  -3  -4  16        502.82        605.62       475.66 o                         
   4   4 -17       1643.30       1928.27       289.49 o                         
  -4  -4  17       1643.30       1633.20       401.04 o                         
 -10   5  -4       3242.42       3617.19       425.73 o                         
  10  -5   4       3242.42       2317.98       411.73 o                         
   9  -5   5       1189.51       1723.37       536.43 o                         
  -8   5  -6          2.10       -195.29       222.35 o                         
   8  -5   6          2.10        444.72       261.12 o                         
  -7   5  -7        436.43        346.44       238.56 o                         
   7  -5   7        436.43        457.31       252.81 o                         
  -6   5  -8       5254.51       5340.13       446.79 o                         
   6  -5   8       5254.51       5829.74       427.32 o                         
   5  -5   9      11337.49      12186.65       631.50 o                         
  -4   5 -10        913.54       1006.83       210.22 o                         
   4  -5  10        913.54       1303.29       338.70 o                         
  -3   5 -11       8243.01       8888.85       309.60 o                         
   3  -5  11       8243.01       8795.00       522.34 o                         
  -2   5 -12       2507.28       2693.53       274.14 o                         
   2  -5  12       2507.28       2650.61       463.85 o                         
  -1   5 -13       1479.17       1719.00       267.17 o                         
   1  -5  13       1479.17       1456.18       337.90 o                         
   0   5 -14       1048.11       1021.99       171.92 o                         
   0  -5  14       1048.11       1393.14       284.88 o                         
   1   5 -15       1162.11       1144.73       175.38 o                         
  -1  -5  15       1162.11        832.11       280.66 o                         
   2   5 -16       6966.30       8004.09       595.66 o                         
   3   5 -17        217.69       -132.66       307.61 o                         
  -3  -5  17        217.69       -473.80       473.80 o                         
 -10   6  -5       1091.19       1733.97       444.42 o                         
  10  -6   5       1091.19       1080.94       443.70 o                         
  -9   6  -6       1658.37       1502.63       431.29 o                         
   9  -6   6       1658.37       1145.57       566.13 o                         
  -8   6  -7        156.65        316.16       258.06 o                         
   8  -6   7        156.65        109.67       252.65 o                         
  -7   6  -8         77.84       -100.51       244.33 o                         
   7  -6   8         77.84        251.28       284.19 o                         
  -6   6  -9       1040.35       1039.95       271.45 o                         
   6  -6   9       1040.35       1174.32       316.73 o                         
  -5   6 -10       1833.43       1856.58       462.20 o                         
   5  -6  10       1833.43       1717.46       439.75 o                         
  -4   6 -11        349.54         88.25       222.69 o                         
   4  -6  11        349.54        322.92       328.45 o                         
  -3   6 -12        451.90        551.30       210.92 o                         
   3  -6  12        451.90        200.18       456.41 o                         
  -2   6 -13       1061.32       1295.32       279.99 o                         
   2  -6  13       1061.32        133.87       516.71 o                         
  -1   6 -14       1501.69       1923.14       352.15 o                         
   1  -6  14        565.44        566.27       313.17 o                         
   0   6 -15        263.55        340.97       173.50 o                         
   0  -6  15        263.55        393.24       308.07 o                         
   1   6 -16        103.34        276.43       319.48 o                         
  -1  -6  16        103.34         88.66       309.10 o                         
   2   6 -17        393.58       1021.55       506.98 o                         
  -9   7  -7        554.96        851.58       532.93 o                         
   9  -7   7        554.96       1011.72       545.68 o                         
  -8   7  -8        725.75        616.37       285.77 o                         
   8  -7   8        725.75        762.51       267.20 o                         
  -7   7  -9       3131.97       3138.01       363.79 o                         
   7  -7   9       3131.97       3459.18       372.00 o                         
  -6   7 -10         21.68       -247.39       247.39 o                         
   6  -7  10         21.68        146.59       276.45 o                         
  -5   7 -11        843.95       1702.99       518.72 o                         
   5  -7  11        843.95       1569.10       510.48 o                         
  -4   7 -12        194.42        366.58       244.12 o                         
   4  -7  12        194.42        411.70       396.66 o                         
  -3   7 -13       7357.74       7610.92       330.45 o                         
   3  -7  13       7357.74       8407.59       521.98 o                         
  -2   7 -14       1335.24       1680.06       312.06 o                         
   2  -7  14       1335.24       1198.24       507.75 o                         
  -1   7 -15         22.79       -194.08       194.08 o                         
   1  -7  15         22.79       -240.80       240.80 o                         
   0   7 -16        954.07        842.75       216.72 o                         
   0  -7  16        954.07       1057.37       286.84 o                         
   1   7 -17        337.14        292.03       354.67 o                         
  -1  -7  17        337.14       -304.06       304.06 o                         
  -8   8  -9         24.41         63.70       293.25 o                         
  -7   8 -10        394.75        154.21       284.33 o                         
  -6   8 -11         18.07         63.76       279.64 o                         
  -5   8 -12       1204.85       1824.05       486.47 o                         
  -4   8 -13        219.84         55.40       371.07 o                         
  -3   8 -14        252.27         -3.24       269.68 o                         
  -2   8 -15        576.66        467.56       289.05 o                         
  -1   8 -16       1232.09       1223.94       214.21 o                         
  -6   9 -12         22.08        197.86       283.18 o                         
  -5   9 -13        940.82        932.19       495.01 o                         
  -4   9 -14        243.06        577.02       402.73 o                         
   0 -11   1        142.16        204.61       454.45 o                         
   0  11  -1        142.16        144.77       393.18 o                         
   2 -11  -1       2418.35       2132.79       366.73 o                         
  -2  11   1       2418.35       2507.58       347.83 o                         
   3 -11  -2          9.74        -46.37       194.70 o                         
  -3  11   2          9.74       -253.13       253.13 o                         
   4 -11  -3         28.65        243.87       177.49 o                         
  -4  11   3         28.65       -321.36       321.36 o                         
   5 -11  -4        278.97        833.09       640.82 o                         
   6 -11  -5       2517.97       5755.75       339.28 o                         
  -6  11   5       2517.97       5153.81       576.15 o                         
  -1 -10   1        630.68        502.37       383.86 o                         
   1  10  -1        630.68       1122.92       364.35 o                         
   0 -10   0       1841.16       1694.63       385.65 o                         
   0  10   0       1841.16       2104.26       261.89 o                         
   2 -10  -2        134.82        331.53       155.61 o                         
   3 -10  -3         52.93        194.04       174.11 o                         
  -3  10   3         52.93        -56.23       243.16 o                         
   4 -10  -4        456.06        412.80       183.29 o                         
  -4  10   4        456.06        402.90       258.08 o                         
   5 -10  -5         14.50       1447.70       616.70 o                         
   6 -10  -6         33.17        243.49       270.98 o                         
  -6  10   6         33.17       -453.79       453.79 o                         
   7 -10  -7        733.06       1041.19       231.48 o                         
  -7  10   7        733.06        732.69       346.25 o                         
  -4  -9   3         67.26        406.25       317.91 o                         
   4   9  -3         67.26        241.93       337.25 o                         
  -3  -9   2       3009.88       2579.88       379.02 o                         
  -1  -9   0         93.04        247.06       415.45 o                         
   1   9   0         93.04        256.15       224.72 o                         
   0  -9  -1        604.07       1326.76       350.30 o                         
   0   9   1        604.07        649.48       223.09 o                         
   2  -9  -3       2471.12       3170.78       213.93 o                         
  -2   9   3       2471.12       3141.45       227.84 o                         
   3  -9  -4        136.17        455.85       159.39 o                         
  -3   9   4        136.17        145.20       229.15 o                         
   4  -9  -5       4399.50       4434.03       272.62 o                         
  -4   9   5       4399.50       4480.52       388.61 o                         
   5  -9  -6        835.09        845.67       566.72 o                         
   6  -9  -7       1162.26        635.06       294.71 o                         
  -6   9   7       1162.26       1136.68       440.46 o                         
   7  -9  -8        155.15        242.98       185.86 o                         
  -7   9   8        155.15        636.85       386.69 o                         
  -5  -8   3       3628.03       1267.75       289.81 o                         
   5   8  -3       1303.74       1249.42       366.16 o                         
  -4  -8   2         56.42       -158.96       229.36 o                         
   4   8  -2         56.42         18.57       255.28 o                         
  -3  -8   1          9.26         43.40       278.62 o                         
   3   8  -1          9.26        -75.46       154.85 o                         
  -1  -8  -1       1188.48       1444.17       200.24 o                         
   1   8   1       1188.48        989.56       171.47 o                         
   0  -8  -2        194.34        304.94       206.17 o                         
   0   8   2        194.34         64.69       184.59 o                         
   2  -8  -4       1154.92       1505.54       177.49 o                         
  -2   8   4       1154.92       1005.15       279.62 o                         
   3  -8  -5        378.56        275.67       147.49 o                         
  -3   8   5        378.56        -53.19       256.93 o                         
   4  -8  -6        292.69        535.25       158.58 o                         
  -4   8   6        292.69        508.50       228.95 o                         
   5  -8  -7         36.85         80.64       458.46 o                         
   6  -8  -8       1657.18       1425.80       284.97 o                         
  -6   8   8       1657.18       1823.21       355.17 o                         
   7  -8  -9        238.21        -86.53       189.28 o                         
  -7   8   9        238.21        -15.43       344.04 o                         
   8  -8 -10        512.05        298.81       413.42 o                         
  -8   8  10        512.05        477.75       400.98 o                         
  -5  -7   2         27.37        149.51       228.12 o                         
   5   7  -2         27.37       -245.40       245.40 o                         
  -4  -7   1        189.14        -66.40       216.90 o                         
   4   7  -1        189.14        336.22       294.48 o                         
  -3  -7   0       5526.06       4926.15       384.85 o                         
   3   7   0       5526.06       5223.60       386.73 o                         
  -1  -7  -2       5824.33       5973.77       228.71 o                         
   1   7   2       5824.33       5525.74       300.31 o                         
   0  -7  -3       4002.93       4772.91       230.59 o                         
   1  -7  -4        429.50        -21.19       119.60 o                         
   2  -7  -5        366.01        429.40       164.89 o                         
   3  -7  -6        557.91        433.36       142.08 o                         
   4  -7  -7       8878.87       9597.61       318.04 o                         
  -4   7   7       8878.87       8680.87       294.83 o                         
   5  -7  -8       1985.09       1139.09       273.35 o                         
   6  -7  -9        361.85         92.73       242.25 o                         
  -6   7   9        361.85        353.56       301.57 o                         
   7  -7 -10       2222.13       2931.76       326.39 o                         
  -7   7  10       2222.13       2650.09       222.31 o                         
   8  -7 -11        532.11        647.48       520.86 o                         
  -8   7  11        532.11        157.08       461.65 o                         
  -5  -6   1       1174.77       1626.53       270.18 o                         
   5   6  -1       1174.77        950.99       269.07 o                         
  -4  -6   0        254.97        158.35       214.19 o                         
   4   6   0        254.97        366.08       221.24 o                         
  -3  -6  -1        720.11        737.59       130.37 o                         
   3   6   1        720.11        634.47       146.19 o                         
  -1  -6  -3       4045.84       4011.28       207.47 o                         
   1   6   3       4045.84       2988.89       181.25 o                         
   0  -6  -4       2613.58       2465.64       197.10 o                         
   0   6   4       2613.58       3044.44       206.54 o                         
   1  -6  -5        181.98        292.09       270.07 o                         
   2  -6  -6       2256.69       2339.54       176.63 o                         
  -2   6   6       2256.69       2328.83       204.16 o                         
   3  -6  -7        277.33        112.53       125.88 o                         
  -3   6   7        277.33        146.71       159.42 o                         
   4  -6  -8          1.38         81.82       138.69 o                         
  -4   6   8          1.38        -71.07       175.15 o                         
   6  -6 -10       4998.50       5313.50       257.89 o                         
  -6   6  10       4998.50       5526.22       306.62 o                         
   7  -6 -11        105.86        283.66       338.22 o                         
  -7   6  11        105.86        136.75       186.53 o                         
   8  -6 -12        120.08        565.17       434.56 o                         
  -8   6  12        120.08        400.49       443.64 o                         
   7   5  -2        928.92       1513.20       415.40 o                         
  -5  -5   0       3241.60       3613.86       315.70 o                         
   5   5   0       3241.60       2908.79       308.28 o                         
  -4  -5  -1         39.11         86.55       193.90 o                         
   4   5   1         39.11        205.77       128.62 o                         
  -3  -5  -2       3017.71       3004.68       176.65 o                         
   3   5   2       3017.71       3232.81       284.00 o                         
  -1  -5  -4      11507.38      11940.45       309.31 o                         
   1   5   4      11507.38      10186.06       403.06 o                         
   0  -5  -5      11734.33      12898.24       344.00 o                         
   0   5   5      11734.33      11873.89       459.94 o                         
   1  -5  -6        486.02        230.91       245.68 o                         
   2  -5  -7       1390.16       1572.94       163.26 o                         
  -2   5   7       1390.16       1462.46       207.91 o                         
   3  -5  -8        231.44        269.54       124.84 o                         
  -3   5   8        231.44        351.50       192.22 o                         
   4  -5  -9       3588.84       3988.82       161.84 o                         
  -4   5   9       3588.84       4154.20       364.30 o                         
   5  -5 -10        189.04        -37.47       142.67 o                         
  -5   5  10        200.92        207.12       389.94 o                         
   6  -5 -11       1818.09       1232.64       428.05 o                         
  -6   5  11       1818.09       2121.14       252.88 o                         
   7  -5 -12       4243.43       4120.77       395.29 o                         
  -7   5  12       4243.43       4003.17       267.03 o                         
   8  -5 -13        135.18       -509.10       509.10 o                         
  -8   5  13        135.18        -52.47       574.24 o                         
  -8  -4   2          9.55       -132.33       375.26 o                         
   8   4  -2          9.55        594.48       351.06 o                         
   7   4  -1       4309.40       5074.74       452.74 o                         
  -5  -4  -1         86.89         95.75       197.03 o                         
   5   4   1         86.89        122.48       141.02 o                         
  -4  -4  -2        682.95        779.41       202.17 o                         
   4   4   2        682.95        348.02       214.10 o                         
  -3  -4  -3       2289.25       2597.62       267.93 o                         
   3   4   3       2289.25       2354.33       222.20 o                         
  -1  -4  -5        481.08        653.38       157.95 o                         
   1   4   5        481.08        553.13       191.03 o                         
   0  -4  -6       1164.21        825.93       176.32 o                         
   0   4   6       1164.21       1339.76       230.93 o                         
   1  -4  -7       1227.71       1558.54       283.43 o                         
   2  -4  -8        795.62        743.03       137.03 o                         
  -2   4   8        795.62        926.47       222.18 o                         
   3  -4  -9       1036.48       1001.36        99.34 o                         
  -3   4   9       1036.48        919.32       207.45 o                         
   4  -4 -10       8061.02       7947.34       206.46 o                         
  -4   4  10       8061.02       7646.13       489.97 o                         
  -5   4  11        242.03        346.37       496.95 o                         
   6  -4 -12       1812.91       2539.80       434.70 o                         
  -6   4  12       1812.91       2302.98       520.63 o                         
   7  -4 -13         97.12        453.83       387.43 o                         
  -7   4  13         97.12         48.94       354.07 o                         
   8  -4 -14        516.35        478.78       408.83 o                         
  -8   4  14        516.35        688.74       606.27 o                         
  -8  -3   1        472.63        482.28       281.22 o                         
   8   3  -1        472.63        423.43       401.39 o                         
   7   3   0        500.90        506.57       313.75 o                         
  -5  -3  -2       8604.35       7846.59       404.36 o                         
   5   3   2       8604.35       8619.97       437.69 o                         
  -4  -3  -3       1061.55       1199.87       199.59 o                         
   4   3   3       1061.55        716.87       230.73 o                         
  -3  -3  -4       1323.24       1532.41       195.40 o                         
   3   3   4       1323.24        876.82       223.25 o                         
  -1  -3  -6      12558.86      14672.05       488.34 o                         
   1   3   6      12558.86      13162.51       517.89 o                         
   0  -3  -7       3520.61       3731.30       201.21 o                         
   0   3   7       3520.61       3929.79       338.03 o                         
   1  -3  -8       5051.51       5694.75       340.09 o                         
   2  -3  -9       8113.73       8431.63       235.36 o                         
   3  -3 -10       1255.98       1590.64        99.01 o                         
  -3   3  10       1255.98       1382.82       247.06 o                         
   4  -3 -11       1237.83       1540.03       153.65 o                         
  -4   3  11       1237.83       1349.26       267.11 o                         
   5  -3 -12        181.25        679.56       389.17 o                         
  -5   3  12        181.25        879.65       554.73 o                         
   6  -3 -13       5010.82       5545.37       484.86 o                         
  -6   3  13       5010.82       6752.21       620.16 o                         
   7  -3 -14       2311.15       2295.80       235.05 o                         
  -7   3  14       2311.15       2276.59       497.05 o                         
   8  -3 -15        465.96        559.54       384.08 o                         
  -8   3  15        465.96       1310.43       499.96 o                         
  -8  -2   0        912.58       1021.32       302.01 o                         
   8   2   0        912.58       1339.59       388.04 o                         
   7   2   1       1032.02        903.38       258.00 o                         
  -5  -2  -3         66.57        160.62       104.28 o                         
   5   2   3         66.57         20.66       200.00 o                         
  -4  -2  -4         63.44         76.05       127.87 o                         
   4   2   4         63.44         59.17       177.57 o                         
  -3  -2  -5       5628.67       5713.55       216.05 o                         
   3   2   5       5628.67       5777.57       338.52 o                         
  -1  -2  -7        104.60        -89.08       180.34 o                         
   1   2   7        104.60       -283.28       283.28 o                         
   0  -2  -8        234.54        183.81       179.02 o                         
   0   2   8        234.54        312.56       339.06 o                         
  -1   2   9       5277.16       5195.74       389.53 o                         
   2  -2 -10       1373.56       1634.72        96.04 o                         
  -2   2  10       2080.06       1813.31       440.76 o                         
   3  -2 -11        149.09        264.33       138.22 o                         
  -3   2  11        149.09        470.43       230.02 o                         
   4  -2 -12       5262.23       5113.97       257.38 o                         
  -4   2  12       5262.23       5907.49       492.28 o                         
   5  -2 -13        173.21       -361.98       415.14 o                         
  -5   2  13        173.21        453.45       497.48 o                         
   6  -2 -14        360.78         43.74       211.06 o                         
  -6   2  14        360.78       1169.12       453.42 o                         
   7  -2 -15        255.77        629.19       217.20 o                         
  -7   2  15        255.77        599.80       400.15 o                         
  -8   2  16       1308.73       4165.23       671.50 o                         
   9   1   0       3098.74        967.10       184.94 o                         
  -8  -1  -1        115.34       -238.66       355.63 o                         
   8   1   1        115.34       -165.75       278.33 o                         
   7   1   2       5420.74       4586.55       373.19 o                         
  -5  -1  -4       4594.60       4691.78       213.31 o                         
   5   1   4       4594.60       3858.44       389.01 o                         
  -4  -1  -5        183.33        110.37       115.08 o                         
   4   1   5        183.33        418.62       201.74 o                         
  -3  -1  -6       6791.66       6900.50       224.39 o                         
   3   1   6       6791.66       6946.96       389.28 o                         
  -1  -1  -8        117.59        197.56       167.90 o                         
   1   1   8        117.59       -197.39       284.12 o                         
   0  -1  -9       3285.64       3420.22       162.57 o                         
   0   1   9       3285.64       3265.31       424.89 o                         
   1  -1 -10       1148.43       1534.68       166.49 o                         
  -1   1  10       1148.43       1550.06       364.05 o                         
  -2   1  11       5232.20       4908.78       391.83 o
[truncated: 192,216 more chars]
