# Supplementary material for: The role of π–π stacking and hydrogen-bonding inter­actions in the assembly of a series of isostructural group IIB coordination compounds
Source: Acta Crystallogr C Struct Chem. 2019 Jan 25;75(Pt 2):178–88. doi: 10.1107/S2053229618018314 (PMC6363043; doi:10.1107/S2053229618018314)
Supplement: Supplementary file 4 [file c-75-00178-Compound_3sup4.hkl]

data_Compound_3                                                                 
_shelx_title ' kjf226_4_a.res in P-1'                                           
_shelx_refln_list_code          4                                               
_shelx_F_calc_maximum      272.44                                               
_exptl_crystal_F_000       716.00                                               
_reflns_d_resolution_high  0.7892                                               
                                                                                
loop_                                                                           
 _space_group_symop_operation_xyz                                               
 'x, y, z'                                                                      
 '-x, -y, -z'                                                                   
                                                                                
_cell_length_a     9.2772                                                       
_cell_length_b    10.0935                                                       
_cell_length_c    16.1021                                                       
_cell_angle_alpha  97.699                                                       
_cell_angle_beta  100.586                                                       
_cell_angle_gamma 111.149                                                       
                                                                                
_shelx_F_squared_multiplier     1.000                                           
                                                                                
loop_                                                                           
 _refln_index_h                                                                 
 _refln_index_k                                                                 
 _refln_index_l                                                                 
 _refln_F_squared_calc                                                          
 _refln_F_squared_meas                                                          
 _refln_F_squared_sigma                                                         
 _refln_observed_status                                                         
  -1   0   0        424.11        463.39        17.21 o                         
   1   0   0        424.11        447.46        17.65 o                         
  -2   0   0        232.60        271.37        23.18 o                         
   2   0   0        232.60        289.58        30.44 o                         
  -3   0   0       2302.21       2254.99        53.94 o                         
   3   0   0       2302.21       2243.84       101.62 o                         
  -4   0   0        923.80       1106.29        30.26 o                         
   4   0   0        923.80       1037.21        25.17 o                         
  -5   0   0       2544.35       2593.69        45.02 o                         
   5   0   0       2544.35       2577.13        38.45 o                         
  -6   0   0       3833.02       3971.55        70.85 o                         
   6   0   0       3833.02       3744.74        51.79 o                         
  -7   0   0        909.70        948.25        47.97 o                         
   7   0   0        909.70        972.37        34.40 o                         
  -8   0   0       1919.67       2101.85        75.71 o                         
   8   0   0       1919.67       2179.18        59.07 o                         
  -9   0   0       2342.84       2144.22        84.84 o                         
   9   0   0       2342.84       2606.45       100.81 o                         
 -10   0   0        552.70        527.29        80.73 o                         
  10   0   0        552.70        604.01        65.52 o                         
  10  -1   0        705.96        703.83       155.04 o                         
 -10   1   0        705.96        728.94        69.17 o                         
   9  -1   0       1636.14       1838.32       117.30 o                         
  -9   1   0       1636.14       1675.92       104.46 o                         
   8  -1   0       3531.02       3709.25       126.25 o                         
  -8   1   0       3531.02       3757.24        94.52 o                         
   7  -1   0        327.59        355.44        68.76 o                         
  -7   1   0        327.59        309.90        46.25 o                         
   6  -1   0        663.64        689.25        26.39 o                         
  -6   1   0        663.64        672.89        27.98 o                         
   5  -1   0       2864.71       2595.61       108.92 o                         
  -5   1   0       2864.71       2925.55        93.84 o                         
   4  -1   0       1545.92       1518.36        30.32 o                         
  -4   1   0       1545.92       1482.33        35.12 o                         
  -3   1   0      14433.31      15220.02       604.85 o                         
   2  -1   0       1008.87        988.81        40.10 o                         
  -2   1   0       1008.87       1061.13        28.62 o                         
   1  -1   0       5004.25       5283.42       129.20 o                         
  -1   1   0       5004.25       5200.03       181.71 o                         
   0  -1   0      12102.18      12580.12       255.98 o                         
   0   1   0      12102.18      12734.75       308.76 o                         
  -1  -1   0       1524.72       1494.91        53.16 o                         
   1   1   0       1524.72       1552.16        53.38 o                         
  -2  -1   0      18193.57      19161.12       390.00 o                         
   2   1   0      18193.57      18917.45       697.11 o                         
  -3  -1   0       1910.26       1922.26        84.92 o                         
   3   1   0       1910.26       1362.97       104.73 o                         
  -4  -1   0       2202.23       2303.14        45.60 o                         
   4   1   0       2202.23       2292.75        39.17 o                         
  -5  -1   0        910.33        985.93        37.24 o                         
   5   1   0        910.33        866.13        26.54 o                         
  -6  -1   0       2493.14       2394.07        64.13 o                         
   6   1   0       2493.14       2560.10        52.12 o                         
  -7  -1   0       1100.04       1299.15        67.06 o                         
   7   1   0       1100.04       1174.27        40.91 o                         
  -8  -1   0         88.15        114.35        46.10 o                         
   8   1   0         88.15         72.27        27.10 o                         
  -9  -1   0       3408.62       3552.69       109.69 o                         
   9   1   0       3408.62       3723.26        90.67 o                         
 -10  -1   0        343.95        250.99        66.38 o                         
  10   1   0        343.95        342.05        68.86 o                         
  10  -2   0        517.80        124.42       215.74 o                         
 -10   2   0        517.80        683.48       142.07 o                         
   9  -2   0        417.19        247.52       186.15 o                         
  -9   2   0        417.19        332.02       131.15 o                         
   8  -2   0       5573.36       4569.97       240.86 o                         
  -8   2   0       5573.36       5619.32       166.15 o                         
  -7   2   0          0.24          1.67        47.14 o                         
   6  -2   0        544.23        340.63       108.06 o                         
  -6   2   0        544.23        491.11        63.17 o                         
   5  -2   0        681.23        760.73        26.67 o                         
  -5   2   0        681.23        709.10        24.97 o                         
   4  -2   0      12995.54       2956.96       137.79 o                         
  -4   2   0       7198.72       7800.25       124.83 o                         
   3  -2   0       4854.94       5068.17       140.47 o                         
  -3   2   0       4854.94       4918.11        95.41 o                         
   2  -2   0       5684.34       5539.80       217.42 o                         
  -2   2   0       4207.64       4729.77       126.52 o                         
   1  -2   0       8483.79       8526.97       215.80 o                         
  -1   2   0       8483.79       8396.34       173.28 o                         
   0  -2   0       5814.37       6043.36       163.40 o                         
   0   2   0       5814.37       5870.42       153.65 o                         
  -1  -2   0       4569.73       4726.46       110.04 o                         
   1   2   0       4569.73       4556.83       108.84 o                         
  -2  -2   0       3639.21       3975.65       133.42 o                         
   2   2   0       5945.09       5493.45       228.29 o                         
  -3  -2   0       2159.26       2273.19        41.44 o                         
   3   2   0       2159.26       2294.69        46.63 o                         
  -4  -2   0       6037.58       5950.36       249.43 o                         
   4   2   0       6037.58       5932.12       186.16 o                         
  -5  -2   0       2146.75       2097.32        46.61 o                         
   5   2   0       2146.75       2119.43        46.03 o                         
  -6  -2   0       5198.02       5824.83       187.96 o                         
   6   2   0       5198.02       5078.93       146.21 o                         
  -7  -2   0        150.36        193.55        41.89 o                         
   7   2   0        150.36        147.24        52.03 o                         
  -8  -2   0          9.35         -3.19        71.34 o                         
   8   2   0          9.35        -27.01        38.87 o                         
  -9  -2   0       4024.52       4237.92       159.67 o                         
   9   2   0       4024.52       4185.00       164.96 o                         
  11  -3   0       1702.54       1661.68       130.26 o                         
 -11   3   0       1702.54       1679.51       105.79 o                         
  10  -3   0        125.43         98.16        99.63 o                         
 -10   3   0        125.43        329.21       185.65 o                         
   9  -3   0        812.03        845.70        56.10 o                         
  -9   3   0        812.03        885.90        70.27 o                         
   8  -3   0       5262.50       5084.55       180.70 o                         
  -8   3   0       5262.50       5254.51       154.16 o                         
   7  -3   0        666.01        708.52        31.40 o                         
  -7   3   0        666.01        752.10        33.80 o                         
   6  -3   0        863.99        760.61        97.07 o                         
  -6   3   0        863.99        748.59        66.98 o                         
   5  -3   0         61.28         62.04        14.09 o                         
  -5   3   0         61.28         49.81        20.18 o                         
   4  -3   0       9902.22       9773.91       230.67 o                         
  -4   3   0       9902.22       9545.95       332.69 o                         
   3  -3   0         33.92         11.34        20.23 o                         
  -3   3   0         33.92         29.73         8.76 o                         
  -2   3   0       7930.09       8111.63       171.56 o                         
   1  -3   0       7906.48       8065.65       173.74 o                         
  -1   3   0       7906.48       8124.10       170.93 o                         
   0  -3   0       3072.87       2964.30        97.32 o                         
   0   3   0       3072.87       3045.86        87.77 o                         
  -1  -3   0       6639.38       6502.20       128.16 o                         
   1   3   0       6639.38       6491.25       130.26 o                         
  -2  -3   0       3833.49       4031.71        88.85 o                         
   2   3   0       3834.43       3566.82       157.76 o                         
  -3  -3   0         23.33         27.06        41.68 o                         
   3   3   0         76.44        -22.59        85.00 o                         
  -4  -3   0       4425.14       4081.24       184.59 o                         
   4   3   0       3006.34       3032.69       128.50 o                         
  -5  -3   0       7724.77       7777.61       304.63 o                         
   5   3   0       7724.77       7616.70       217.36 o                         
   6   3   0       9251.85       8949.60       289.77 o                         
  -7  -3   0        471.16        309.66       119.33 o                         
   7   3   0        471.16        231.20        94.97 o                         
  -8  -3   0       1011.54        879.67       156.75 o                         
   8   3   0       1011.54        915.83       154.08 o                         
  -9  -3   0       1420.44       1731.54       144.42 o                         
   9   3   0       1420.44       1497.17       173.79 o                         
  11  -4   0        935.27        932.45        66.29 o                         
 -11   4   0        935.27        979.86        93.39 o                         
  10  -4   0        130.04        123.10        36.26 o                         
 -10   4   0        130.04         84.39        47.38 o                         
   9  -4   0        771.15        754.22        42.40 o                         
  -9   4   0        771.15        758.38        64.45 o                         
   8  -4   0        664.94        675.46        36.90 o                         
  -8   4   0        664.94        723.94        50.24 o                         
   7  -4   0       2935.76       2853.76        90.75 o                         
  -7   4   0       2935.76       3142.85       119.26 o                         
   6  -4   0        654.22        640.54        23.66 o                         
  -6   4   0        654.22        708.26        28.73 o                         
   5  -4   0         41.33        -33.84        38.55 o                         
  -5   4   0         41.33         41.74        23.76 o                         
   4  -4   0       2934.63       2642.17        35.67 o                         
  -4   4   0       2934.63       2693.77        43.18 o                         
   3  -4   0       4622.79       4378.85       129.42 o                         
   2  -4   0       7685.83       7356.36       122.32 o                         
  -2   4   0       7685.83       7410.40       166.01 o                         
   1  -4   0       4585.01       4825.61       205.75 o                         
  -1   4   0       4585.01       4912.95       203.41 o                         
   0  -4   0         54.71         57.62        18.00 o                         
   0   4   0         54.71         44.61        15.88 o                         
   1   4   0      10659.43      11440.04       180.80 o                         
  -2  -4   0       3483.83       3510.18        52.43 o                         
   2   4   0       3483.83       3519.25        47.51 o                         
   3   4   0        396.48        431.02        90.33 o                         
  -4  -4   0        669.85        681.68        33.81 o                         
   4   4   0        669.85        669.71        40.79 o                         
  -5  -4   0       7138.64       7077.65       296.15 o                         
   5   4   0       7138.64       6843.39       224.35 o                         
  -6  -4   0       1580.41       1664.73       112.60 o                         
   6   4   0       2198.11       2250.28       192.33 o                         
  -7  -4   0        485.78        572.29       146.11 o                         
   7   4   0        485.78        189.69       126.55 o                         
  -8  -4   0       1689.79       1272.29        98.58 o                         
   8   4   0       1689.79       1632.06       139.39 o                         
  11  -5   0         88.34        108.29        39.85 o                         
 -11   5   0         88.34         25.97        62.35 o                         
  10  -5   0        276.81        319.31        45.59 o                         
 -10   5   0        276.81        321.52        65.28 o                         
   9  -5   0       2649.78       2782.73        72.57 o                         
  -9   5   0       2649.78       2692.27        89.96 o                         
   8  -5   0       1607.77       1653.09        51.44 o                         
  -8   5   0       1607.77       1615.30        56.40 o                         
   7  -5   0        884.25        969.34        35.34 o                         
  -7   5   0        884.25        977.95        43.90 o                         
   6  -5   0       2435.83       2431.23        42.46 o                         
  -6   5   0       2435.83       2386.63        45.29 o                         
   5  -5   0        782.61        833.51        21.55 o                         
  -5   5   0        782.61        819.94        24.25 o                         
   4  -5   0       5728.25       5693.76        63.57 o                         
  -4   5   0       5728.25       5661.03        72.65 o                         
   3  -5   0      14438.90      14358.63       141.01 o                         
  -3   5   0      14438.90      14243.45       172.56 o                         
   2  -5   0       3967.27       3866.56        54.31 o                         
  -2   5   0       3967.27       3827.75        60.71 o                         
   1  -5   0        346.78        376.63        20.52 o                         
  -1   5   0        346.78        349.49        18.87 o                         
   0  -5   0       1867.21       1817.23        39.14 o                         
   0   5   0       1867.21       1959.24        36.78 o                         
  -1  -5   0       1104.30       1085.85        31.19 o                         
   1   5   0       1104.30       1081.21        22.19 o                         
  -2  -5   0       4892.21       4679.91        68.98 o                         
   2   5   0       4892.21       5077.81        68.97 o                         
  -3  -5   0        451.64        478.43        30.63 o                         
   3   5   0        451.64        466.58        24.35 o                         
  -4  -5   0        584.70        586.77        39.73 o                         
   4   5   0        584.70        567.79        33.91 o                         
  -5  -5   0       3074.49       3270.63        81.76 o                         
   5   5   0       3074.49       3347.82        78.71 o                         
  -6  -5   0        785.74        773.15        79.29 o                         
   6   5   0        785.74        775.81        62.66 o                         
  -7  -5   0       1353.61       1109.56        71.54 o                         
   7   5   0       1353.61       1300.34        78.16 o                         
  11  -6   0        929.08        850.72        67.18 o                         
 -11   6   0        929.08        901.51       127.82 o                         
  10  -6   0        359.64        376.78        48.17 o                         
 -10   6   0        359.64        390.66        61.63 o                         
   9  -6   0       2304.97       2001.83       119.54 o                         
  -9   6   0       2304.97       2238.54       112.87 o                         
   8  -6   0        190.35        213.30        29.30 o                         
  -8   6   0        190.35        195.47        34.36 o                         
   7  -6   0        725.33        654.34        48.83 o                         
  -7   6   0        725.33        565.52        67.68 o                         
   6  -6   0       2884.58       2873.90        48.10 o                         
  -6   6   0       2884.58       2950.31        62.77 o                         
   5  -6   0        149.61        107.69        23.46 o                         
  -5   6   0        149.61         90.95        23.01 o                         
   4  -6   0        465.57        479.20        18.96 o                         
  -4   6   0        465.57        545.76        21.32 o                         
   3  -6   0      20967.99      21259.75       315.88 o                         
  -3   6   0      20967.99      20734.11       291.09 o                         
   2  -6   0        446.21        457.46        18.31 o                         
  -2   6   0        446.21        468.39        20.27 o                         
   1  -6   0        309.00        284.04        25.14 o                         
  -1   6   0        309.00        278.03        21.68 o                         
   0  -6   0        695.19        673.47        25.95 o                         
   0   6   0        695.19        684.28        20.76 o                         
  -1  -6   0        604.89        639.30        31.21 o                         
   1   6   0        604.89        586.92        26.93 o                         
  -2  -6   0        888.10        954.28        34.76 o                         
   2   6   0        888.10        934.89        30.96 o                         
  -3  -6   0       2087.99       2110.03        52.96 o                         
   3   6   0       2087.99       2040.77        51.32 o                         
  -4  -6   0        803.61        895.22        46.64 o                         
   4   6   0        803.61        822.12        40.18 o                         
  -5  -6   0       2820.45       2869.00        84.16 o                         
   5   6   0       2820.45       3073.16        77.50 o                         
  -6  -6   0        870.75        936.62        74.09 o                         
   6   6   0        870.75        832.49        53.15 o                         
  -7  -6   0        453.29        446.94        92.98 o                         
   7   6   0        453.29        494.63        56.95 o                         
 -11   7   0       1023.77       1049.01       109.07 o                         
   9  -7   0         29.62         47.54       159.18 o                         
  -9   7   0         27.00         67.72        66.83 o                         
   8  -7   0        617.77        544.57       151.91 o                         
   7  -7   0         78.62        103.57        30.86 o                         
  -7   7   0         78.62         91.87        28.16 o                         
   6  -7   0       4415.56       4866.94       167.15 o                         
   5  -7   0         13.44         22.69        18.18 o                         
  -5   7   0         13.44          5.16        19.72 o                         
   4  -7   0        217.19         43.37        29.76 o                         
  -4   7   0        217.19        122.91        45.81 o                         
   3  -7   0       8873.62       8839.69        94.89 o                         
  -3   7   0       8873.62       8822.51       107.43 o                         
  -2   7   0        575.76        470.91        53.40 o                         
   1  -7   0        329.55        368.71        23.59 o                         
  -1   7   0        329.55        349.78        23.20 o                         
   0   7   0        128.42        176.69        39.57 o                         
  -1  -7   0         62.04         32.13        22.75 o                         
   1   7   0         62.04         53.00        21.39 o                         
   2   7   0        174.43        200.27        34.79 o                         
  -3  -7   0       3274.88       3481.82        72.01 o                         
   3   7   0       3274.88       3362.71        68.30 o                         
  -4  -7   0       1265.68       1082.67        50.52 o                         
   4   7   0       1265.68       1454.13        70.96 o                         
  -5  -7   0        416.19        374.58        52.45 o                         
   5   7   0        416.19        338.70        51.16 o                         
  -6  -7   0       1922.90       1835.02       127.66 o                         
   6   7   0       1922.90       2145.74        89.86 o                         
  11  -8   0       1704.49       1731.77       186.56 o                         
   9  -8   0         23.48          2.67        63.95 o                         
  -9   8   0         23.48        -39.55        86.00 o                         
   7  -8   0       3474.85       2977.09       204.08 o                         
  -7   8   0       1472.75       1737.74       151.39 o                         
   5  -8   0        278.48        407.21        73.99 o                         
  -5   8   0        278.48        242.88        69.67 o                         
   2  -8   0       2613.79       2651.93       102.50 o                         
  -2   8   0       4189.85       1828.20       107.18 o                         
  -1   8   0         32.51        121.29        62.47 o                         
   0  -8   0        723.70        635.21        54.26 o                         
   0   8   0       2346.19       2501.67       125.62 o                         
   1   8   0       2166.64       2415.81       105.49 o                         
  -2  -8   0        203.84        121.58        53.00 o                         
   2   8   0        223.16        101.28        81.75 o                         
   3   8   0       4486.68       4476.03       119.99 o                         
  -4  -8   0          2.07         51.13        58.61 o                         
   4   8   0          3.09         34.50        38.33 o                         
   5   8   0         57.89        190.97        96.10 o                         
  10  -9   0        778.54        747.65        64.57 o                         
 -10   9   0        778.54        740.88        77.89 o                         
   9  -9   0         28.59         18.62        75.44 o                         
   8  -9   0          5.57         29.09        37.01 o                         
  -8   9   0          5.57         11.61        32.79 o                         
   7  -9   0       2139.56       2095.15       112.45 o                         
   6  -9   0        491.69        530.74        31.96 o                         
  -6   9   0        491.69        465.19        33.67 o                         
   4  -9   0       1952.55       1950.31        48.54 o                         
  -4   9   0       1952.55       1842.85        53.47 o                         
  -3   9   0       3268.43       3122.14       126.80 o                         
   2  -9   0        341.74        320.41        38.86 o                         
  -2   9   0        341.74        341.67        36.21 o                         
  -1   9   0        517.91        473.50        65.48 o                         
   0  -9   0        811.60        740.43        44.11 o                         
   0   9   0        811.60        858.74        52.54 o                         
   1   9   0        419.45        414.25        64.72 o                         
  -2  -9   0       1283.14       1339.68        66.32 o                         
   2   9   0       2623.52       3102.72       249.12 o                         
   3   9   0       1731.31       1753.19       121.72 o                         
  -4  -9   0         89.03         38.56        74.42 o                         
   4   9   0        102.91        255.76       114.97 o                         
  10 -10   0        701.75        812.39        74.64 o                         
 -10  10   0        701.75        797.85        63.67 o                         
   9 -10   0         14.53        -45.50        45.50 o                         
  -9  10   0         14.53        -30.10        30.32 o                         
   8 -10   0         19.78        -18.69        53.16 o                         
  -8  10   0         19.78        102.35        39.76 o                         
   7 -10   0       2132.07       2217.90        65.35 o                         
  -7  10   0       2132.07       2192.18        67.76 o                         
   6 -10   0       1241.58       1293.42        47.17 o                         
  -6  10   0       1241.58       1371.42        56.35 o                         
   5 -10   0       1976.29       1962.36        53.16 o                         
  -5  10   0       1976.29       2059.01        63.13 o                         
   4 -10   0        812.41        727.31        51.40 o                         
  -4  10   0        812.41        841.81        52.60 o                         
   3 -10   0          9.33         -5.17        40.59 o                         
  -3  10   0          9.33        -32.47        36.03 o                         
   2 -10   0       2658.86       2617.90       101.42 o                         
  -2  10   0       2658.86       2691.82        80.57 o                         
   1 -10   0        586.76        645.93        51.90 o                         
  -1  10   0        586.76        548.96        45.14 o                         
   0 -10   0         62.72         78.85        56.95 o                         
   0  10   0         62.72        175.74        51.72 o                         
  -1 -10   0         31.51        -48.11        48.11 o                         
   1  10   0         31.51          2.27        41.98 o                         
  -2 -10   0       2251.48       1883.33       203.04 o                         
   2  10   0       2251.48       2318.18        90.13 o                         
   9 -11   0       1585.14       1457.62        77.00 o                         
  -9  11   0       1585.14       1672.78        70.78 o                         
   8 -11   0        272.71        377.69        44.00 o                         
  -8  11   0        272.71        276.73        41.97 o                         
   7 -11   0       1568.25       1556.23        61.34 o                         
  -7  11   0       1568.25       1600.93        67.94 o                         
   6 -11   0       1283.57       1217.57        49.79 o                         
  -6  11   0       1283.57       1258.21        60.53 o                         
   5 -11   0       1112.61       1062.78        65.20 o                         
  -5  11   0       1112.61       1072.29        62.68 o                         
   4 -11   0        174.06        206.54        46.89 o                         
  -4  11   0        174.06        176.64        45.41 o                         
   3 -11   0        501.10        523.89        71.46 o                         
  -3  11   0        501.10        667.29        55.32 o                         
   2 -11   0        453.92        426.09        50.09 o                         
  -2  11   0        453.92        480.36        49.69 o                         
   1 -11   0       1883.37       1943.24        82.61 o                         
  -1  11   0       1883.37       1848.19        74.10 o                         
   0 -11   0        151.18        154.63        66.30 o                         
   0  11   0        151.18        124.55        40.52 o                         
  -1 -11   0        280.53        245.56        68.23 o                         
   1  11   0        280.53        246.67        57.43 o                         
   7 -12   0         11.74         -2.24        46.14 o                         
  -7  12   0         11.74         32.39        55.26 o                         
  -6  12   0       2500.77       1607.91       105.60 o                         
   5 -12   0        165.37        239.12        59.52 o                         
  -5  12   0        165.37        255.57        54.45 o                         
   4 -12   0        353.90        281.18       155.52 o                         
  -4  12   0        353.90        404.66        76.11 o                         
   3 -12   0          0.95         31.70        60.87 o                         
  -3  12   0          0.95        -49.53        49.53 o                         
   2 -12   0        122.26         68.56        78.95 o                         
  -2  12   0        122.26        253.72        62.29 o                         
   1 -12   0       1051.97        924.12        78.64 o                         
  -1  12   0       1051.97        926.97        73.89 o                         
  -1  12  -1        198.92        132.63        72.96 o                         
   1 -12   1        198.92        146.75        79.85 o                         
  -2  12  -1        696.93        536.72        73.86 o                         
   2 -12   1        696.93        667.54        66.35 o                         
  -3  12  -1        289.32        298.96        76.58 o                         
   3 -12   1        289.32        269.80        86.28 o                         
  -4  12  -1         16.74        110.40        51.99 o                         
   4 -12   1         16.74         48.78        53.70 o                         
  -5  12  -1       3116.15       3063.14       102.41 o                         
   5 -12   1       3116.15       3220.99       117.15 o                         
  -6  12  -1        291.22        233.04        53.00 o                         
   6 -12   1        291.22        252.98        44.07 o                         
  -7  12  -1         69.85         44.97        60.32 o                         
   7 -12   1         69.85         38.93        53.68 o                         
   1  11  -1        718.70        540.89        58.24 o                         
  -1 -11   1        718.70        715.18        61.12 o                         
   0  11  -1        407.70        313.33        85.89 o                         
   0 -11   1        407.70        362.94        94.75 o                         
  -1  11  -1       2053.31       2135.91        81.97 o                         
   1 -11   1       2053.31       1960.05        91.43 o                         
  -2  11  -1       2333.37       2443.96        92.02 o                         
   2 -11   1       2333.37       1939.61        75.68 o                         
  -3  11  -1         31.03         21.72        44.61 o                         
   3 -11   1         31.03         39.42        41.38 o                         
  -4  11  -1        355.54        383.72        61.33 o                         
   4 -11   1        355.54        342.69        71.38 o                         
  -5  11  -1       1298.61       1387.63        70.25 o                         
   5 -11   1       1298.61       1350.13        51.72 o                         
  -6  11  -1       1769.22       1819.57        70.84 o                         
   6 -11   1       1769.22       1814.97        63.59 o                         
  -7  11  -1         15.63         43.56        39.38 o                         
   7 -11   1         15.63         59.92        36.13 o                         
  -8  11  -1        128.34        195.97        53.10 o                         
   8 -11   1        128.34        120.99        59.61 o                         
  -9  11  -1        867.98        824.23        50.40 o                         
   9 -11   1        867.98        805.45        64.39 o                         
   3  10  -1        512.54        582.67        78.54 o                         
  -3 -10   1        512.54        498.87        61.80 o                         
   2  10  -1        719.49        983.94       231.84 o                         
  -2 -10   1        635.94        476.71       129.88 o                         
   1  10  -1        187.68        210.95        70.91 o                         
   0  10  -1         16.06         51.89        36.75 o                         
   0 -10   1         16.06         24.05        39.65 o                         
  -1  10  -1       6112.15       6459.13       208.57 o                         
  -2  10  -1        720.20        732.61        49.42 o                         
   2 -10   1        720.20        683.51        49.22 o                         
  -3  10  -1        940.90        858.18        64.65 o                         
  -4  10  -1        676.04        779.70        42.87 o                         
   4 -10   1        676.04        795.75        40.80 o                         
  -6  10  -1        914.99        885.37        41.88 o                         
   6 -10   1        914.99        938.56        40.82 o                         
   7 -10   1        897.53        755.22       108.16 o                         
  -8  10  -1        289.40        333.08        35.35 o                         
   8 -10   1        289.40        199.46        45.85 o                         
   9 -10   1       1907.95       1702.66       105.60 o                         
 -10  10  -1        753.46        864.90        58.19 o                         
  10 -10   1        753.46        751.38        70.55 o                         
   4   9  -1        165.53        136.51       119.06 o                         
  -4  -9   1        151.87         -6.75        72.12 o                         
   3   9  -1         11.79         33.64        74.46 o                         
   2   9  -1       3902.24       4374.33       186.69 o                         
  -2  -9   1       2326.93       2425.87       132.20 o                         
   1   9  -1        135.98        109.23        80.42 o                         
   0   9  -1        671.58        848.80       154.14 o                         
   0  -9   1        639.74        492.94       113.21 o                         
  -1   9  -1      11791.87      10858.00       277.98 o                         
  -2   9  -1        107.25         43.75        62.20 o                         
  -5   9  -1         52.28         31.82        39.48 o                         
   5  -9   1         52.28         74.28        53.57 o                         
  -7   9  -1       1736.67       1646.75        99.83 o                         
   7  -9   1       1736.67       1721.87        85.22 o                         
   8  -9   1        316.56        309.03       186.69 o                         
  -9   9  -1        329.66        304.31        83.69 o                         
   9  -9   1        329.66        466.61        74.63 o                         
  10  -9   1       2192.30       3007.95       259.22 o                         
   5   8  -1          5.80        -51.18        56.73 o                         
  -5  -8   1          5.80         68.14        53.82 o                         
   4   8  -1        134.60        125.75        68.78 o                         
  -4  -8   1        134.60         79.97        49.17 o                         
   3   8  -1        636.93        571.80        44.90 o                         
  -3  -8   1        636.93        594.03        44.14 o                         
   2   8  -1       3036.92       3399.31        79.50 o                         
   1   8  -1       1311.71       1415.96        47.54 o                         
  -1  -8   1       1311.71       1372.23        41.65 o                         
   0   8  -1        320.88        256.30        35.97 o                         
  -1   8  -1       2336.62       2307.53        54.60 o                         
   1  -8   1       2336.62       2269.51        59.42 o                         
  -3   8  -1        674.31        780.16        29.63 o                         
   3  -8   1        674.31        720.04        27.33 o                         
   4  -8   1        400.32        364.44        76.46 o                         
  -5   8  -1       1657.08       1724.38        44.60 o                         
   5  -8   1       1657.08       1664.28        45.24 o                         
   6  -8   1        312.12        268.26       103.23 o                         
  -7   8  -1       4173.45       4411.30        86.83 o                         
   7  -8   1       4173.45       4347.92        90.11 o                         
   8  -8   1        181.03         35.37       150.94 o                         
  -9   8  -1         35.05        104.06        61.72 o                         
   9  -8   1        264.09         42.32        77.61 o                         
  11  -8   1         15.53        -34.73        74.65 o                         
   6   7  -1         98.54         81.22        43.81 o                         
  -6  -7   1         98.54         77.19        64.47 o                         
   5   7  -1         47.25         15.37        43.39 o                         
  -5  -7   1         47.25         89.18        61.42 o                         
   4   7  -1         57.92         68.68        29.32 o                         
  -4  -7   1         57.92         38.04        35.32 o                         
   3   7  -1       1154.23       1129.40        45.69 o                         
  -3  -7   1       1154.23       1253.32        49.20 o                         
   2   7  -1        197.26        185.60        23.90 o                         
  -2  -7   1        197.26        188.04        30.10 o                         
   1   7  -1       3439.30       3595.63        58.44 o                         
  -1  -7   1       3439.30       3602.56        58.90 o                         
   0   7  -1       2883.39       2817.12        53.13 o                         
   0  -7   1       2883.39       2854.54        52.47 o                         
  -1   7  -1       4293.15       4221.43        65.70 o                         
   1  -7   1       4293.15       4254.43        65.87 o                         
  -2   7  -1       3388.62       3361.23        52.96 o                         
   2  -7   1       3388.62       3295.79        46.52 o                         
  -3   7  -1         57.00         68.12        18.24 o                         
   3  -7   1         57.00         55.38        22.84 o                         
  -4   7  -1        137.42        184.91        19.81 o                         
   4  -7   1        137.42        178.88        19.30 o                         
  -5   7  -1        733.69        599.97        52.77 o                         
   5  -7   1        733.69        709.36        42.83 o                         
  -6   7  -1       2209.41       2297.26        55.32 o                         
   6  -7   1       2209.41       2372.44        49.04 o                         
  -7   7  -1      15180.74      14235.89       549.72 o                         
   7  -7   1      15180.74      15551.56       318.87 o                         
  -8   7  -1         20.41         34.70        34.17 o                         
   8  -7   1         20.41         -7.00        30.97 o                         
  -9   7  -1        236.97         46.51        67.40 o                         
   9  -7   1        236.97        131.12        36.76 o                         
 -10   7  -1       1922.33       1971.13       102.02 o                         
  10  -7   1       1922.33       1985.02        80.41 o                         
 -11   7  -1        191.64        282.74       102.66 o                         
  11  -7   1        191.64        187.12        54.51 o                         
   7   6  -1       1163.69       1106.15        68.62 o                         
  -7  -6   1       1163.69        982.27        72.14 o                         
   6   6  -1        327.28        326.51        57.81 o                         
  -6  -6   1        327.28        374.92        80.90 o                         
   5   6  -1        397.83        450.70        40.78 o                         
  -5  -6   1        397.83        387.34        48.30 o                         
   4   6  -1        773.99        953.69        41.50 o                         
  -4  -6   1        773.99        810.25        47.93 o                         
   3   6  -1       1841.19       1810.44        45.83 o                         
  -3  -6   1       1841.19       1811.29        49.22 o                         
   2   6  -1         79.58         32.51        27.16 o                         
  -2  -6   1         79.58         80.49        26.20 o                         
   1   6  -1       7900.87       8096.02        97.63 o                         
  -1  -6   1       7900.87       7978.71        94.30 o                         
   0   6  -1        217.77        222.98        19.17 o                         
   0  -6   1        217.77        175.71        21.16 o                         
  -1   6  -1        313.00        273.48        17.98 o                         
   1  -6   1        313.00        293.99        20.22 o                         
  -2   6  -1       8387.00       8165.85       105.16 o                         
   2  -6   1       8387.00       8097.56        90.37 o                         
  -3   6  -1        703.33        734.53        23.31 o                         
   3  -6   1        703.33        717.84        18.96 o                         
  -4   6  -1       2438.44       2643.57        42.35 o                         
   4  -6   1       2438.44       2541.61        40.46 o                         
  -5   6  -1        211.30        221.65        20.02 o                         
   5  -6   1        211.30        232.12        18.58 o                         
  -6   6  -1       5194.88       5195.55        97.21 o                         
   6  -6   1       5194.88       5277.13        73.93 o                         
  -7   6  -1       5075.23       5171.35        99.35 o                         
   7  -6   1       5075.23       4921.68        80.04 o                         
  -8   6  -1       4669.08       4836.67       112.18 o                         
   8  -6   1       4669.08       4818.49        87.69 o                         
  -9   6  -1       1031.29       1038.25        62.50 o                         
   9  -6   1       1031.29       1118.34        51.59 o                         
 -10   6  -1       1624.01       1731.26        80.48 o                         
  10  -6   1       1624.01       1777.29        70.08 o                         
 -11   6  -1        556.61        568.01        62.07 o                         
  11  -6   1        556.61        599.84        52.56 o                         
   8   5  -1        989.73        741.11       112.33 o                         
  -8  -5   1        989.73        727.60        89.20 o                         
   7   5  -1        309.42        389.57        78.31 o                         
  -7  -5   1        309.42        183.40       115.30 o                         
   6   5  -1        354.29        166.41       100.08 o                         
  -6  -5   1        234.90        323.88        52.58 o                         
   5   5  -1       1357.44       1460.53        86.43 o                         
  -5  -5   1       1357.44       1385.94       146.28 o                         
   4   5  -1        207.94        169.23        30.82 o                         
  -4  -5   1        207.94        191.45        29.66 o                         
   3   5  -1       1382.49       1314.21        52.05 o                         
   2   5  -1       4751.62       4783.90        64.20 o                         
  -2  -5   1       4751.62       4778.84        63.46 o                         
   1   5  -1      12364.26      12732.45       139.66 o                         
   0   5  -1         61.24         42.77        11.79 o                         
   0  -5   1         61.24         65.29        15.83 o                         
  -1   5  -1        123.13        102.71        18.92 o                         
   1  -5   1        123.13        138.64        97.98 o                         
  -2   5  -1       4180.31       3933.88        62.38 o                         
   2  -5   1       4180.31       3893.57        52.59 o                         
  -3   5  -1       7966.82       8378.09       328.36 o                         
   3  -5   1       7966.82       7845.20       177.99 o                         
  -4   5  -1        636.12        661.95        19.90 o                         
   4  -5   1        636.12        685.52        18.66 o                         
  -5   5  -1       1104.32       1015.72        77.60 o                         
   5  -5   1       1104.32        964.38        42.78 o                         
  -6   5  -1       4388.04       4428.11        67.26 o                         
   6  -5   1       4388.04       4361.26        64.26 o                         
  -7   5  -1         86.47        128.12        68.94 o                         
   7  -5   1         86.47        -14.15        26.39 o                         
  -8   5  -1       2092.20       2128.75        66.43 o                         
   8  -5   1       2092.20       2139.56        57.82 o                         
  -9   5  -1       1544.23       1490.15        84.91 o                         
   9  -5   1       1544.23       1530.14        56.14 o                         
 -10   5  -1         53.05         82.03        53.40 o                         
  10  -5   1         53.05         46.85        39.75 o                         
 -11   5  -1       1801.54       1934.29       112.04 o                         
  11  -5   1       1801.54       1864.45        72.77 o                         
   8   4  -1       1022.90        761.75       137.90 o                         
  -8  -4   1       1022.90        945.25       256.25 o                         
   7   4  -1        539.08        472.65       184.64 o                         
  -7  -4   1        539.08        847.21       181.24 o                         
   6   4  -1       2781.11       2438.40       199.56 o                         
  -6  -4   1       2781.11       2587.90       184.27 o                         
   5   4  -1       4524.02       4094.28       234.42 o                         
  -5  -4   1       4524.02       4485.32       212.94 o                         
   4   4  -1        160.14        255.88       100.25 o                         
  -4  -4   1         17.12        -35.95        67.73 o                         
   3   4  -1        444.87        381.96        95.33 o                         
  -3  -4   1        256.63        276.78        49.32 o                         
   2   4  -1      18264.90      19331.95       776.03 o                         
   1   4  -1      12320.57      13181.64       332.31 o                         
  -1  -4   1       6086.15       6223.23        81.84 o                         
   0   4  -1        461.04        422.75        66.62 o                         
   0  -4   1        397.37        394.73        32.86 o                         
  -1   4  -1         65.85         97.50        27.75 o                         
   1  -4   1         65.85         38.42        18.30 o                         
   2  -4   1       1027.26       1021.56        51.09 o                         
  -3   4  -1       6708.80       6642.48        92.08 o                         
   3  -4   1       6708.80       6586.12        85.93 o                         
  -4   4  -1       3742.57       3831.32       172.41 o                         
   4  -4   1       2779.42       2708.32       123.65 o                         
  -5   4  -1       1044.59       1066.71        28.95 o                         
   5  -4   1       1044.59       1045.92        26.84 o                         
   6  -4   1       5689.08       5048.55       142.93 o                         
  -7   4  -1        449.26        413.00        35.96 o                         
   7  -4   1        449.26        460.92        26.34 o                         
   8  -4   1       4592.01       2468.64       145.21 o                         
  -9   4  -1          2.49          6.17        54.24 o                         
   9  -4   1          2.49         60.47        41.03 o                         
 -10   4  -1         20.78       -120.16       120.16 o                         
  10  -4   1         20.78          9.99       100.83 o                         
 -11   4  -1        741.29        745.81        77.37 o                         
  11  -4   1        741.29        866.52       145.63 o                         
   9   3  -1        232.38        322.51       106.52 o                         
  -9  -3   1        232.38        226.13        61.93 o                         
   8   3  -1        282.95        217.94        38.06 o                         
  -8  -3   1        282.95        339.61        80.37 o                         
   7   3  -1         21.42        -13.66        70.03 o                         
  -7  -3   1         21.42        -32.60        40.19 o                         
   6   3  -1        546.62        509.55        64.51 o                         
  -6  -3   1        546.62        489.45        86.75 o                         
   5   3  -1       7821.19       8205.39       129.10 o                         
  -5  -3   1       7821.19       8152.93       117.31 o                         
   4   3  -1       1541.02       1743.74        66.20 o                         
  -4  -3   1       1541.02       1522.88        79.35 o                         
   3   3  -1       1556.77       1559.64        32.43 o                         
  -3  -3   1       1556.77       1583.53        29.52 o                         
   1   3  -1       1482.12       1563.36        46.76 o                         
  -1  -3   1       1482.12       1551.47        56.83 o                         
   0   3  -1       5822.73       6216.54       236.43 o                         
  -1   3  -1        334.40        310.85        38.35 o                         
   1  -3   1        334.40        364.76        26.31 o                         
  -2   3  -1        203.54        201.54        65.70 o                         
   2  -3   1        203.54        159.21        29.32 o                         
  -3   3  -1       2215.70       2289.64        62.28 o                         
   3  -3   1       2215.70       2397.98        63.32 o                         
  -4   3  -1      11077.78       9314.53       349.72 o                         
   4  -3   1       9496.57       9370.43       186.78 o                         
  -5   3  -1       2491.24       2478.01        41.93 o                         
   5  -3   1       3425.17       2814.40       149.66 o                         
  -6   3  -1       2983.80       2643.08       139.15 o                         
   6  -3   1       2983.80       2696.44       134.11 o                         
  -7   3  -1       2085.48       1811.84        99.74 o                         
  -8   3  -1       3334.83       2753.48       108.10 o                         
  -9   3  -1        279.45        374.91        99.61 o                         
   9  -3   1        394.58        503.16       168.38 o                         
 -10   3  -1        103.63        294.95       208.25 o                         
   9   2  -1        159.62         80.44        45.94 o                         
  -9  -2   1        159.62        296.30        75.33 o                         
   8   2  -1         52.85        126.48        40.84 o                         
  -8  -2   1         52.85        -21.60        45.05 o                         
   7   2  -1       1026.14       1115.54        41.10 o                         
  -7  -2   1       1026.14       1103.98        57.31 o                         
   6   2  -1       1180.06       1238.40        35.33 o                         
  -6  -2   1       1180.06       1240.40        45.48 o                         
   5   2  -1       9120.49       9238.65       102.11 o                         
  -5  -2   1       9120.49       9416.72       134.76 o                         
   4   2  -1       1089.67       1226.95        27.11 o                         
  -4  -2   1       1089.67       1249.30        33.19 o                         
   3   2  -1        994.47        750.27        28.87 o                         
  -3  -2   1        994.47        846.11        35.79 o                         
   2   2  -1      24188.15      24906.87       439.44 o                         
  -2  -2   1      24188.15      25519.99       513.31 o                         
   1   2  -1        355.34        275.35        79.70 o                         
  -1  -2   1        355.34        273.16        25.77 o                         
   0   2  -1        533.13        551.52        23.75 o                         
   0  -2   1        533.13        581.00        35.78 o                         
  -1   2  -1          6.95         64.27        58.74 o                         
   1  -2   1          6.95        -34.89        66.54 o                         
  -2   2  -1        340.92        401.08        24.58 o                         
   2  -2   1        340.92        434.23        25.73 o                         
  -3   2  -1        491.84        400.12        65.75 o                         
  -4   2  -1      18784.25      19022.02       268.58 o                         
   4  -2   1      18784.25      18804.58       218.80 o                         
  -5   2  -1       2183.78       2256.07       103.12 o                         
   5  -2   1       2183.78       2113.31       133.91 o                         
  -6   2  -1         39.82         65.68        21.59 o                         
   6  -2   1         39.82         58.98        16.24 o                         
  -7   2  -1       6862.71       7097.62       154.41 o                         
   7  -2   1       6862.71       7386.77       186.97 o                         
  -8   2  -1         87.90        118.57        39.52 o                         
   8  -2   1         87.90         24.26        34.71 o                         
  -9   2  -1        252.15        305.43        72.34 o                         
   9  -2   1        252.15        273.60        70.25 o                         
 -10   2  -1         24.64         55.47        62.00 o                         
  10  -2   1         24.64         75.89       124.77 o                         
 -11   2  -1         58.22        174.74       123.93 o                         
  11  -2   1         58.22        134.80       173.23 o                         
  10   1  -1       1201.23       1194.31        72.73 o                         
 -10  -1   1       1201.23       1164.99        95.84 o                         
   9   1  -1         16.50         75.88        52.71 o                         
  -9  -1   1         16.50        -11.26        45.87 o                         
   8   1  -1         14.93         43.84        36.28 o                         
  -8  -1   1         14.93        -11.55        53.89 o                         
   7   1  -1         47.17         40.28        25.09 o                         
  -7  -1   1         47.17         35.47        37.10 o                         
   6   1  -1       3446.27       3646.37        66.30 o                         
  -6  -1   1       3446.27       3647.55        67.27 o                         
   5   1  -1       2299.85       2232.28        37.80 o                         
  -5  -1   1       2299.85       2238.91        42.23 o                         
   4   1  -1      13692.21      14205.72       172.00 o                         
  -4  -1   1      13692.21      14729.64       195.25 o                         
   3   1  -1       4499.93       4510.60       102.25 o                         
  -3  -1   1       4499.93       4587.12        93.64 o                         
   2   1  -1      74225.50      82208.95      1972.37 o                         
  -2  -1   1      74225.50      80562.55      1627.99 o                         
   1   1  -1       8002.82       8208.48       147.94 o                         
  -1  -1   1       8002.82       8397.49       173.34 o                         
   0   1  -1      11894.70      12982.78       248.99 o                         
   0  -1   1      11894.70      11977.03       255.65 o                         
  -1   1  -1       3461.47       3623.67        89.65 o                         
   1  -1   1       3461.47       3209.88        87.78 o                         
  -2   1  -1        422.68        469.66        22.83 o                         
   2  -1   1        422.68        367.29        25.52 o                         
  -3   1  -1        846.06        845.27        31.58 o                         
   3  -1   1        846.06        848.64        40.92 o                         
  -4   1  -1      35775.04      37388.83       504.51 o                         
   4  -1   1      35775.04      35600.70       398.85 o                         
  -5   1  -1          4.11          1.39        13.63 o                         
   5  -1   1          4.11          7.45        12.15 o                         
  -6   1  -1        147.50        119.98        24.59 o                         
   6  -1   1        147.50        121.68        21.79 o                         
  -7   1  -1       3326.17       3349.73        77.64 o                         
   7  -1   1       3326.17       3379.93        55.76 o                         
  -8   1  -1         88.09         41.57        56.89 o                         
   8  -1   1         88.09        103.49        36.42 o                         
  -9   1  -1         26.12        105.50        59.33 o                         
   9  -1   1         26.12         99.04        49.23 o                         
 -10   1  -1        769.88        728.66        83.31 o                         
  10  -1   1        769.88        912.65        64.40 o                         
  10   0  -1        609.98        732.59       151.53 o                         
 -10   0   1        609.98        578.27        67.56 o                         
   9   0  -1       1092.03       1192.06       103.05 o                         
  -9   0   1       1092.03       1179.77        85.39 o                         
   8   0  -1         15.11         81.87        73.84 o                         
  -8   0   1         15.11        -37.30        37.30 o                         
   7   0  -1       1263.04       1205.46        71.28 o                         
  -7   0   1       1263.04       1401.37        64.95 o                         
   6   0  -1       2450.36       2537.00        38.25 o                         
  -6   0   1       2450.36       2444.57        47.78 o                         
   5   0  -1        425.06        268.06        72.52 o                         
  -5   0   1        425.06        427.02        34.55 o                         
   4   0  -1      16073.36      16163.20       175.42 o                         
  -4   0   1      16073.36      16408.18       201.76 o                         
  -3   0   1       1046.18       1021.09       111.27 o                         
   2   0  -1       4387.47       4445.21       100.71 o                         
  -2   0   1       4387.47       4598.10       101.94 o                         
   1   0  -1       6340.47       6702.15       228.00 o                         
  -1   0   1       6340.47       6728.92       227.97 o                         
  -1   0  -1       6365.99       6515.14       164.16 o                         
   1   0   1       6365.99       6503.84       241.02 o                         
  -2   0  -1         28.37         30.02        19.04 o                         
   2   0   1         28.37         10.45        22.27 o                         
  -4   0  -1       7857.22       7974.30       112.48 o                         
   4   0   1       7857.22       7779.68        95.09 o                         
  -5   0  -1       4050.16       4026.06        61.34 o                         
   5   0   1       4050.16       3614.97        60.93 o                         
  -6   0  -1        709.86        759.49        35.02 o                         
   6   0   1        709.86        716.57        24.16 o                         
  -7   0  -1       3644.63       3968.67        93.66 o                         
   7   0   1       3644.63       3848.82        73.50 o                         
  -8   0  -1        226.18        141.17        42.96 o                         
   8   0   1        226.18        217.03        32.02 o                         
  -9   0  -1        436.32        427.67        72.31 o                         
   9   0   1        436.32        520.29        48.75 o                         
 -10   0  -1        657.38        602.47        70.39 o                         
  10   0   1        657.38        651.07        69.30 o                         
  11  -1  -1         14.61        130.75       123.32 o                         
 -11   1   1         14.61        -35.43        90.11 o                         
  10  -1  -1        563.01        352.98       207.45 o                         
 -10   1   1        563.01        542.76        96.14 o                         
   9  -1  -1       1260.53       1428.50       248.95 o                         
  -9   1   1       1260.53       1537.69       155.91 o                         
   8  -1  -1       3735.45       3715.40       233.89 o                         
  -8   1   1       3735.45       3822.56       144.82 o                         
   7  -1  -1       1756.84       1698.31       130.99 o                         
  -7   1   1       1756.84       1920.58       111.21 o                         
   6  -1  -1       2805.03       2847.02       190.13 o                         
  -6   1   1       2805.03       2744.75        89.80 o                         
   5  -1  -1       1207.49       1029.35       129.70 o                         
  -5   1   1       1207.49       1237.42       115.76 o                         
   4  -1  -1      15864.42      15961.79       263.56 o                         
  -4   1   1      18494.81      17544.47       455.27 o                         
   3  -1  -1        161.12        148.79        14.07 o                         
  -3   1   1        161.12        170.38        13.26 o                         
   2  -1  -1       2973.95       3136.97        88.25 o                         
  -2   1   1       2973.95       3219.63        87.64 o                         
   1  -1  -1        747.22        770.30        21.49 o                         
  -1   1   1        747.22        806.39        20.23 o                         
   0  -1  -1        329.67        388.21        15.70 o                         
   0   1   1        329.67        371.38        19.46 o                         
  -1  -1  -1        541.59        501.28        18.94 o                         
   1   1   1        541.59        531.06        24.37 o                         
  -2  -1  -1       2292.64       2584.70        74.24 o                         
   2   1   1       2292.64       2491.29       116.94 o                         
  -3  -1  -1      11974.08      12008.44       190.43 o                         
   3   1   1      11974.08      11703.69       167.00 o                         
  -4  -1  -1       2651.78       2638.20       145.92 o                         
   4   1   1       2651.78       2328.87       108.46 o                         
  -5  -1  -1       3035.51       3014.71        58.18 o                         
   5   1   1       4855.60       4842.11       266.44 o                         
  -6  -1  -1         95.73        191.09        67.31 o                         
   6   1   1         95.73        140.16        63.15 o                         
  -7  -1  -1       1140.92       1246.21        58.75 o                         
   7   1   1       1140.92       1263.73        79.46 o                         
  -8  -1  -1        399.22        616.58        70.40 o                         
   8   1   1        399.22        389.31        83.11 o                         
  -9  -1  -1        373.95        344.90        58.53 o                         
   9   1   1        373.95        408.46        75.31 o                         
 -10  -1  -1        790.54       1118.88       104.77 o                         
  10   1   1        790.54        840.37        77.06 o                         
  11  -2  -1        522.87        695.08       104.89 o                         
 -11   2   1        522.87        430.35        73.84 o                         
  10  -2  -1         17.26        -21.85        73.68 o                         
 -10   2   1         17.26         36.20        72.47 o                         
   9  -2  -1        328.95        265.07        62.20 o                         
  -9   2   1        328.95        307.78        50.40 o                         
   8  -2  -1       6166.59       6291.94       159.12 o                         
  -8   2   1       6166.59       6045.18       174.71 o                         
   7  -2  -1       1175.69       1184.49        39.84 o                         
  -7   2   1       1175.69       1125.86        46.98 o                         
  -6   2   1        260.43        244.05        53.40 o                         
   5  -2  -1       4411.68       4368.15        57.08 o                         
  -5   2   1       4411.68       4498.22        85.64 o                         
   4  -2  -1      10808.48       2191.96       132.87 o                         
  -4   2   1       6887.46       7255.98       183.85 o                         
   3  -2  -1       1149.15       1076.72        33.23 o                         
  -3   2   1       1149.15       1160.75        31.84 o                         
   2  -2  -1        453.65        518.78        26.82 o                         
  -2   2   1        453.65        544.60        26.59 o                         
   1  -2  -1       1099.77       1137.05        36.87 o                         
  -1   2   1       1099.77       1145.72        37.94 o                         
   0  -2  -1      22907.85      24018.19       412.77 o                         
   0   2   1      22907.85      23659.35       412.48 o                         
  -1  -2  -1       3702.96       3771.46        93.02 o                         
   1   2   1       3702.96       3771.82        91.15 o                         
  -2  -2  -1       6531.74       6796.09       111.17 o                         
  -3  -2  -1       8773.16       8859.09       123.51 o                         
   3   2   1      14058.71      14762.52       532.62 o                         
  -4  -2  -1       6667.85       7228.16       154.66 o                         
   4   2   1       9950.46      11253.59       436.50 o                         
   5   2   1       6885.04       5884.53       298.97 o                         
  -6  -2  -1        392.94        148.83       142.02 o                         
   6   2   1        392.94        571.27       112.62 o                         
  -7  -2  -1         46.74         26.92       122.25 o                         
   7   2   1         46.74         81.48        90.23 o                         
  -8  -2  -1        753.22        819.35       121.39 o                         
   8   2   1        753.22        746.09       153.52 o                         
  -9  -2  -1       2982.06       3177.52       167.67 o                         
   9   2   1       2982.06       3800.53       209.11 o                         
  11  -3  -1        996.51        937.71        62.03 o                         
 -11   3   1        996.51        982.42        88.46 o                         
  10  -3  -1        395.67        449.48        46.41 o                         
 -10   3   1        395.67        381.39        55.47 o                         
   9  -3  -1         40.59         62.88        33.94 o                         
  -9   3   1         40.59         89.28        62.09 o                         
   8  -3  -1       6263.52       6555.46        98.07 o                         
  -8   3   1       6263.52       6537.76       128.09 o                         
   7  -3  -1        463.01        500.35        44.97 o                         
  -7   3   1        463.01        515.30        42.51 o                         
   6  -3  -1       1286.92       1376.15        31.58 o                         
  -6   3   1       1286.92       1389.34        35.02 o                         
   5  -3  -1       6622.27       6396.04       178.44 o                         
  -5   3   1       6622.27       6545.56       269.67 o                         
   4  -3  -1        495.59        488.64        16.14 o                         
  -4   3   1        495.59        540.11        20.68 o                         
   3  -3  -1       3166.43       3335.93       149.90 o                         
   2  -3  -1        385.09        344.26        21.65 o                         
  -2   3   1        385.09        352.60        24.03 o                         
   1  -3  -1       1407.72       1640.56        98.24 o                         
  -1   3   1       1407.72       1666.42        99.03 o                         
   0  -3  -1       9535.81       9930.11       179.53 o                         
   0   3   1       9535.81       9819.29       179.24 o                         
  -2  -3  -1       7187.05       7144.41        95.31 o                         
   2   3   1       7187.05       7036.30        96.88 o                         
   3   3   1       3114.80       2978.16       111.19 o                         
  -4  -3  -1        584.96        631.96        26.46 o                         
   4   3   1        584.96        600.77        23.86 o                         
  -5  -3  -1       3603.91       3488.36       217.09 o                         
   5   3   1       3603.91       3856.24       155.90 o                         
  -6  -3  -1          1.51         95.97        55.65 o                         
   6   3   1         38.84        -30.48       156.18 o                         
  -7  -3  -1         25.34        185.01       129.86 o                         
   7   3   1         25.34       -120.40       120.40 o                         
  -8  -3  -1         57.72         28.99        63.35 o                         
   8   3   1        207.37         48.23       237.36 o                         
  -9  -3  -1       1840.81       1829.49        88.38 o                         
   9   3   1       1840.81       1933.24        98.51 o                         
  11  -4  -1         46.39        -19.93        39.37 o                         
 -11   4   1         46.39         43.66        54.16 o                         
  10  -4  -1        512.48        398.23        41.79 o                         
 -10   4   1        512.48        538.68        60.89 o                         
   9  -4  -1         17.16         27.04        29.50 o                         
  -9   4   1         17.16        -23.75        44.47 o                         
   8  -4  -1       5512.53       5691.17        93.89 o                         
  -8   4   1       5512.53       5797.19       102.62 o                         
   7  -4  -1        706.00        726.15        27.40 o                         
  -7   4   1        706.00        733.78        35.53 o                         
   6  -4  -1        794.96        813.09        27.23 o                         
  -6   4   1        794.96        852.20        31.48 o                         
   5  -4  -1      10100.97       9918.68       110.49 o                         
  -5   4   1      10100.97      10021.69       127.02 o                         
   4  -4  -1        257.92        337.52        19.35 o                         
  -4   4   1        257.92        320.60        19.76 o                         
   3  -4  -1        784.38        753.95        23.28 o                         
  -3   4   1        784.38        744.53        22.73 o                         
   2  -4  -1       1652.05       1488.81        42.24 o                         
  -2   4   1       1652.05       1545.31        51.28 o                         
   1  -4  -1        388.07        418.13        22.49 o                         
  -1   4   1        388.07        418.83        23.94 o                         
   0  -4  -1       3128.30       3149.67       104.80 o                         
   0   4   1       3128.30       3358.41        50.89 o                         
  -1  -4  -1      14221.79      13985.81       163.41 o                         
   1   4   1      14221.79      13920.29       146.60 o                         
  -2  -4  -1       1895.82       1686.07        47.96 o                         
   2   4   1       1895.82       1893.39        39.35 o                         
  -3  -4  -1         15.45         18.17        20.02 o                         
   3   4   1         15.45        -14.90        14.90 o                         
  -4  -4  -1       5610.52       5529.63        90.96 o                         
   4   4   1       5610.52       5502.47        85.73 o                         
  -5  -4  -1        344.11        339.73        40.32 o                         
   5   4   1        344.11        352.56        31.58 o                         
  -6  -4  -1        349.69        402.84        62.28 o                         
   6   4   1        349.69        348.82        46.50 o                         
  -7  -4  -1        437.52        442.66        53.04 o                         
   7   4   1        437.52        486.82        99.54 o                         
  -8  -4  -1        127.65        204.27        99.63 o                         
   8   4   1        127.65         86.56        58.83 o                         
  11  -5  -1        100.99        105.62        56.91 o                         
 -11   5   1        100.99        167.32       122.74 o                         
  10  -5  -1        454.53        435.77        57.95 o                         
 -10   5   1        454.53        492.19        55.91 o                         
   9  -5  -1        759.32        623.16        64.10 o                         
  -9   5   1        759.32        937.86        71.52 o                         
   8  -5  -1       2521.11       2597.92        57.48 o                         
  -8   5   1       2521.11       2570.57        63.43 o                         
   7  -5  -1       3054.62       2767.10       111.14 o                         
  -7   5   1       3054.62       2970.08        87.62 o                         
   6  -5  -1       1838.57       1817.49        35.24 o                         
  -6   5   1       1838.57       1780.80        39.34 o                         
   5  -5  -1       6538.71       6970.54       146.18 o                         
  -5   5   1       6538.71       5842.26       122.08 o                         
   4  -5  -1       1553.30       1502.37        26.47 o                         
  -4   5   1       1553.30       1477.29        30.79 o                         
   3  -5  -1        186.90        231.41        26.07 o                         
  -3   5   1        186.90        216.86        26.56 o                         
   2  -5  -1      12011.99      12659.29       138.02 o                         
  -2   5   1      12011.99      12578.56       148.23 o                         
   1  -5  -1        140.33        124.69        19.02 o                         
  -1   5   1        140.33        132.54        19.03 o                         
   0  -5  -1        991.62        989.08        27.88 o                         
   0   5   1        991.62       1012.17        26.37 o                         
  -1  -5  -1      18761.44      19099.71       218.07 o                         
   1   5   1      18761.44      19079.40       186.09 o                         
  -2  -5  -1        179.71        152.16        21.37 o                         
   2   5   1        179.71        176.63        18.01 o                         
  -3  -5  -1        379.59        407.22        34.89 o                         
   3   5   1        379.59        385.03        30.14 o                         
  -4  -5  -1       1535.47       1567.46        51.99 o                         
   4   5   1       1535.47       1543.98        53.97 o                         
  -5  -5  -1        142.70        204.82        58.21 o                         
   5   5   1        142.70        195.37        38.65 o                         
  -6  -5  -1        159.83        180.05        58.31 o                         
   6   5   1        159.83        135.90        38.01 o                         
  -7  -5  -1       1174.38       1187.62        93.12 o                         
   7   5   1       1174.38       1243.73        62.82 o                         
 -11   6   1         26.43        113.11        77.90 o                         
  -9   6   1        998.69        980.32        92.60 o                         
   8  -6  -1        522.61        704.48       122.84 o                         
   7  -6  -1       3552.21       3648.81        66.31 o                         
  -7   6   1       3552.21       3649.82        73.43 o                         
   6  -6  -1         60.66         48.02       108.73 o                         
   5  -6  -1        790.72        765.96        24.06 o                         
  -5   6   1        790.72        777.31        23.39 o                         
   4  -6  -1       1031.04        834.31        74.85 o                         
   3  -6  -1        645.30        628.05        17.78 o                         
  -3   6   1        645.30        591.88        24.41 o                         
   2  -6  -1       2764.48       2724.30       147.88 o                         
  -2   6   1       2764.48       2250.51        83.78 o                         
   1  -6  -1        632.34        663.66        23.31 o                         
  -1   6   1        632.34        681.76        24.70 o                         
   0   6   1       8130.30       9006.99       125.12 o                         
  -1  -6  -1       4716.08       4765.58        74.59 o                         
   1   6   1       4716.08       4713.28        65.73 o                         
   2   6   1       1919.67       1842.69        51.81 o                         
  -3  -6  -1         85.41         97.20        30.61 o                         
   3   6   1         85.41         65.79        23.87 o                         
  -4  -6  -1       1594.60       1424.07       108.14 o                         
   4   6   1       1594.60       1716.98        59.97 o                         
  -5  -6  -1        277.14        255.58        52.71 o                         
   5   6   1        277.14        248.72        41.54 o                         
  -6  -6  -1         26.30        -39.19        80.20 o                         
   6   6   1         26.30        105.13        64.28 o                         
  11  -7  -1        346.57        207.59       119.37 o                         
   9  -7  -1        490.36        443.34        67.02 o                         
   7  -7  -1       3195.48       3049.31       195.41 o                         
  -7   7   1       3060.97       3039.99       125.23 o                         
   5  -7  -1        354.83        318.66        34.19 o                         
  -5   7   1        354.83        333.65        63.97 o                         
  -4   7   1        954.62       1002.65        92.17 o                         
   3  -7  -1       2690.84       2833.17        76.23 o                         
  -3   7   1       2690.84       2543.71       146.88 o                         
   2  -7  -1        461.53        466.83        28.27 o                         
  -2   7   1        461.53        472.03        36.46 o                         
  -1   7   1       1988.99       1807.40        64.28 o                         
   0  -7  -1       2270.04       2365.79        66.19 o                         
   0   7   1       2270.04       2286.67        56.66 o                         
   1   7   1       7739.75       7247.25       151.17 o                         
  -2  -7  -1       2861.95       2907.93        92.42 o                         
   2   7   1       4454.46       4704.92       169.82 o                         
   3   7   1         21.78        -59.86        59.86 o                         
  -4  -7  -1         69.65         44.91        62.19 o                         
   4   7   1        514.98        443.91       145.54 o                         
   5   7   1        503.25        652.90        79.43 o                         
  -6  -7  -1        202.85        290.90        68.93 o                         
   6   7   1        202.85        216.80        53.38 o                         
  11  -8  -1       1243.55       1184.51        87.20 o                         
 -11   8   1       1243.55       1206.37        92.77 o                         
  10  -8  -1       1590.63       1626.28        70.20 o                         
 -10   8   1       1590.63       1781.72       122.31 o                         
   9  -8  -1         18.74         87.43        80.87 o                         
   8  -8  -1        225.06        156.51        37.65 o                         
  -8   8   1        225.06        210.87        32.94 o                         
   7  -8  -1       3430.58       2244.81       146.85 o                         
   6  -8  -1        265.13        276.66        28.88 o                         
  -6   8   1        265.13        337.98        28.30 o                         
   4  -8  -1         58.08         36.05        21.63 o                         
  -4   8   1         58.08         43.52        25.98 o                         
  -3   8   1       3402.76       3096.82       118.75 o                         
   2  -8  -1        140.85        138.16        26.69 o                         
  -2   8   1        140.85        134.70        24.70 o                         
  -1   8   1       1949.90       1852.48        83.23 o                         
   0  -8  -1       3416.77       3421.89        67.16 o                         
   0   8   1       3416.77       3388.53        72.44 o                         
   1   8   1         57.70          7.54        54.50 o                         
  -2  -8  -1       2000.01       2206.45        75.02 o                         
   2   8   1       2291.36       2239.11       119.05 o                         
   3   8   1        478.52        364.96        67.86 o                         
  -4  -8  -1        167.98         34.13        87.14 o                         
   4   8   1        315.43        262.90        64.50 o                         
  -5  -8  -1        172.90        294.37        63.27 o                         
   5   8   1        172.90        184.13        50.96 o                         
  10  -9  -1         93.47        149.40        57.24 o                         
 -10   9   1         93.47         44.12        48.35 o                         
   9  -9  -1          0.23        -11.46        40.14 o                         
  -9   9   1          0.23         -0.70        37.10 o                         
   8  -9  -1       2617.45       2649.26        68.49 o                         
  -8   9   1       2617.45       2774.40        70.02 o                         
   7  -9  -1        382.54        410.84        39.34 o                         
  -7   9   1        382.54        396.02        32.04 o                         
   6  -9  -1       1375.58       1408.10        46.09 o                         
  -6   9   1       1375.58       1464.62        52.21 o                         
   5  -9  -1        380.57        366.21        29.84 o                         
  -5   9   1        380.57        466.86        36.05 o                         
   4  -9  -1         63.17         31.83        23.56 o                         
  -4   9   1         63.17         38.88        38.52 o                         
   3  -9  -1       3121.45       3297.68        79.30 o                         
  -3   9   1       3121.45       3240.80        75.30 o                         
   2  -9  -1       1447.52       1232.82        69.47 o                         
  -2   9   1       1447.52       1494.58        52.22 o                         
   1  -9  -1       1857.85       1870.34        59.76 o                         
  -1   9   1       1857.85       1725.83        60.99 o                         
   0   9   1        348.90        324.36        44.08 o                         
  -1  -9  -1          3.35        -33.98        33.98 o                         
   1   9   1          3.35         43.83        30.83 o                         
  -2  -9  -1       1091.38        967.61        93.69 o                         
   2   9   1       1091.38       1123.45        72.79 o                         
  -3  -9  -1        255.34        198.44        51.49 o                         
   3   9   1        255.34        264.11        52.60 o                         
  10 -10  -1        169.62        143.42        49.03 o                         
 -10  10   1        169.62        152.73        42.15 o                         
   9 -10  -1        420.70        429.69        59.89 o                         
  -9  10   1        420.70        484.91        53.90 o                         
   8 -10  -1       1157.56       1197.01        54.22 o                         
  -8  10   1       1157.56       1238.23        54.51 o                         
   7 -10  -1        155.91        195.49        46.02 o                         
  -7  10   1        155.91        233.15        42.59 o                         
   6 -10  -1        984.48        929.35        42.07 o                         
  -6  10   1        984.48       1021.28        54.70 o                         
   5 -10  -1       1644.11       1623.97        53.67 o                         
  -5  10   1       1644.11       1627.57        57.51 o                         
   4 -10  -1        139.84        131.01        43.50 o                         
  -4  10   1        139.84        135.38        36.83 o                         
   3 -10  -1       1179.30       1169.40        60.32 o                         
  -3  10   1       1179.30       1151.96        57.42 o                         
   2 -10  -1       3654.76       3822.78        91.63 o                         
  -2  10   1       3654.76       3632.14        95.14 o                         
   1 -10  -1        804.06        781.80        54.68 o                         
  -1  10   1        804.06        731.60        46.76 o                         
   0 -10  -1         34.03         62.62        38.76 o                         
   0  10   1         34.03         28.95        37.66 o                         
  -1 -10  -1        806.64        952.86        73.64 o                         
   1  10   1        806.64        946.28        68.16 o                         
  -2 -10  -1        214.30        132.18        70.72 o                         
   2  10   1        214.30        202.02        57.74 o                         
   9 -11  -1        421.82        480.99        57.05 o                         
  -9  11   1        421.82        479.11        53.46 o                         
   8 -11  -1        207.47        281.09       162.97 o                         
   7 -11  -1        221.10        199.62        40.94 o                         
  -7  11   1        221.10        279.99        48.57 o                         
   6 -11  -1        436.49        457.80        94.42 o                         
  -6  11   1        436.49        247.06        47.58 o                         
   5 -11  -1       1803.03       1873.00        70.74 o                         
  -5  11   1       1803.03       1792.33        72.51 o                         
   4 -11  -1        165.99        105.27        58.75 o                         
  -4  11   1        165.99        104.26        54.49 o                         
   3 -11  -1         60.11         98.30        45.67 o                         
  -3  11   1         60.11         31.69        41.59 o                         
   2 -11  -1       4275.65       4131.08       177.74 o                         
  -2  11   1       4275.65       4394.99       106.36 o                         
   1 -11  -1          6.45         15.32        46.37 o                         
  -1  11   1          6.45         43.67        38.81 o                         
   0 -11  -1         19.86         24.85        87.17 o                         
   0  11   1         19.86        -15.59        56.27 o                         
   6 -12  -1        104.64        107.14       111.92 o                         
  -6  12   1        104.64        117.07        79.89 o                         
   4 -12  -1         21.62         18.40       141.30 o                         
  -4  12   1         21.62        -14.06        46.94 o                         
  -3  12   1        670.77        699.29       106.51 o                         
   2 -12  -1       1818.91       1977.41       204.84 o                         
  -2  12   1       1818.91       1719.29        71.06 o                         
  -1  12  -2        357.51        358.54        61.38 o                         
   1 -12   2        357.51        346.81        60.37 o                         
  -2  12  -2        442.52        499.80        88.43 o                         
   2 -12   2        442.52        473.67        86.60 o                         
  -3  12  -2          4.93         50.72        57.63 o                         
   3 -12   2          4.93        -13.09        54.78 o                         
  -4  12  -2        793.83        805.11        99.49 o                         
   4 -12   2        793.83        732.22        93.54 o                         
  -5  12  -2       1650.43       1800.26        95.93 o                         
   5 -12   2       1650.43       1518.14        72.66 o                         
  -6  12  -2       1271.52       1364.74        96.56 o                         
   6 -12   2       1271.52       1224.13        89.24 o                         
  -7  12  -2          9.62        -46.01        46.01 o                         
   7 -12   2          9.62         38.58        41.56 o                         
   1  11  -2       1009.82       1029.71        91.50 o                         
   0  11  -2        372.38        299.06        59.45 o                         
   0 -11   2        372.38        461.72       103.37 o                         
  -1  11  -2        669.22        636.79       113.42 o                         
  -2  11  -2        165.68         52.35        62.48 o                         
   2 -11   2        165.68        108.74        51.01 o                         
  -3  11  -2         91.35        125.21        84.73 o                         
  -4  11  -2        124.94        133.79        44.30 o                         
   4 -11   2        124.94        113.86        46.03 o                         
  -6  11  -2        114.40        141.05        40.77 o                         
   6 -11   2        114.40        193.15        38.51 o                         
   7 -11   2         68.66         73.40        87.47 o                         
  -8  11  -2        894.36        958.80        49.85 o                         
   8 -11   2        894.36        913.98        58.05 o                         
  -9  11  -2          2.13          1.90        38.24 o                         
   9 -11   2          2.13         16.43        49.91 o                         
   3  10  -2       2968.67       2913.60       135.16 o                         
   2  10  -2        164.13        222.07       119.26 o                         
  -2 -10   2        139.61         83.28       136.28 o                         
   1  10  -2        408.27        490.73       100.16 o                         
   0  10  -2        825.52        864.07       158.16 o                         
   0 -10   2        772.20        583.12       122.60 o                         
  -1  10  -2       1892.74       1912.88       112.83 o                         
  -2  10  -2       4107.45       4159.95       248.95 o                         
   2 -10   2       4107.45       4074.84       251.60 o                         
  -5  10  -2       2397.66       2432.59       127.89 o                         
   5 -10   2       2397.66       2794.43       178.75 o                         
  -7  10  -2        359.79        448.80        98.89 o                         
   7 -10   2        359.79        379.98        63.65 o                         
   8 -10   2        523.19        523.07       210.28 o                         
  -9  10  -2         31.04        -41.37        93.89 o                         
   9 -10   2         31.04         49.49        62.24 o                         
   4   9  -2         52.59         49.47        85.71 o                         
  -4  -9   2         52.59         15.90        64.54 o                         
   3   9  -2       2916.88       3030.28        99.39 o                         
  -3  -9   2       2916.88       2717.17        86.22 o                         
   2   9  -2         97.12          0.85        52.54 o                         
  -2  -9   2         97.12        171.49        47.08 o                         
   1   9  -2         16.43         24.88        33.47 o                         
  -1  -9   2         16.43          2.26        41.68 o                         
   0   9  -2        221.46        169.53        36.73 o                         
  -1   9  -2       2455.36       2502.83        64.87 o                         
   1  -9   2       2455.36       2448.51        66.04 o                         
  -2   9  -2       1596.84        957.74        94.55 o                         
   2  -9   2       1596.84        515.46        49.70 o                         
  -3   9  -2         28.13         14.96        25.91 o                         
   3  -9   2         28.13         33.69        27.71 o                         
   4  -9   2       2324.34       2188.76       132.48 o                         
  -5   9  -2       3166.26       3337.36        65.84 o                         
   5  -9   2       3166.26       3297.08        64.48 o                         
   6  -9   2       2890.63       3324.73       133.07 o                         
  -7   9  -2          7.76         23.46        27.85 o                         
   7  -9   2          7.76         39.88        45.88 o                         
   8  -9   2        435.12        350.44       125.25 o                         
  -9   9  -2        236.15        181.22        77.73 o                         
   9  -9   2        236.15        307.01        99.34 o                         
   5   8  -2         29.89        -46.17        52.20 o                         
  -5  -8   2         29.89        -67.63        74.39 o                         
   4   8  -2        705.21        721.12        48.86 o                         
  -4  -8   2        705.21        675.91        49.59 o                         
   3   8  -2       3394.60       3550.84        88.44 o                         
  -3  -8   2       3394.60       3545.91        83.23 o                         
   2   8  -2        263.52        246.63        31.99 o                         
  -2  -8   2        263.52        274.12        33.18 o                         
   1   8  -2         24.33         37.91        32.61 o                         
  -1  -8   2         24.33         35.48        41.61 o                         
   0   8  -2        298.94        287.16        31.92 o                         
   0  -8   2        298.94        294.82        32.61 o                         
  -1   8  -2       1220.83       1202.84        42.88 o                         
   1  -8   2       1220.83       1124.18        50.16 o                         
  -2   8  -2         15.96         10.82        19.12 o                         
   2  -8   2         15.96         60.85        24.60 o                         
  -3   8  -2       3912.99       3877.14        65.72 o                         
   3  -8   2       3912.99       3923.37        65.35 o                         
  -4   8  -2       2532.85       2562.13        53.48 o                         
   4  -8   2       2532.85       2570.45        50.15 o                         
  -5   8  -2       7212.85       6577.82       159.94 o                         
   5  -8   2       7212.85       7338.38       121.81 o                         
  -6   8  -2       3441.30       3597.36        66.91 o                         
   6  -8   2       3441.30       3621.05        59.91 o                         
  -7   8  -2         87.82          9.59        39.76 o                         
   7  -8   2         87.82        -12.67        76.56 o                         
  -8   8  -2         44.58        -26.72        32.62 o                         
   8  -8   2         44.58        -31.40        36.13 o                         
  -9   8  -2        155.62        134.04        61.52 o                         
   9  -8   2        155.62        213.73       105.68 o                         
 -10   8  -2        281.86        365.54        51.87 o                         
  10  -8   2        281.86        340.98        52.18 o                         
   6   7  -2       1104.35       1369.78        78.79 o                         
  -6  -7   2       1104.35       1253.98       108.55 o                         
   5   7  -2        126.57        172.07        42.23 o                         
  -5  -7   2        126.57        121.02        46.91 o                         
   4   7  -2        510.34        487.59        51.87 o                         
  -4  -7   2        510.34        466.95        53.02 o                         
   3   7  -2       1624.63       1723.55        51.54 o                         
  -3  -7   2       1624.63       1712.18        53.27 o                         
   2   7  -2       1894.49       1968.50        52.77 o                         
  -2  -7   2       1894.49       1757.88        48.67 o                         
   1   7  -2        224.92        211.69        22.59 o                         
  -1  -7   2        224.92        223.10        24.24 o                         
   0   7  -2        292.00        331.54        33.06 o                         
   0  -7   2        292.00        262.71        27.00 o                         
  -1   7  -2       2772.95       2740.95        44.26 o                         
   1  -7   2       2772.95       2709.91        47.28 o                         
  -2   7  -2       1101.00       1059.64        30.08 o                         
   2  -7   2       1101.00       1119.05        33.53 o                         
  -3   7  -2       8587.99       8479.61       108.99 o                         
   3  -7   2       8587.99       8342.08        95.69 o                         
  -4   7  -2        943.52        957.44        30.74 o                         
   4  -7   2        943.52        958.77        30.50 o                         
  -5   7  -2        280.57        245.87        24.08 o                         
   5  -7   2        280.57        279.10        22.28 o                         
  -6   7  -2       9955.06      10170.66       151.54 o                         
   6  -7   2       9955.06      10251.88       125.99 o                         
  -7   7  -2         22.46         44.85        29.54 o                         
   7  -7   2         22.46          9.76        25.78 o                         
  -8   7  -2        292.48        302.62        38.29 o                         
   8  -7   2        292.48        282.67        38.30 o                         
  -9   7  -2          8.51         93.19        42.59 o                         
   9  -7   2          8.51         -0.50        34.03 o                         
 -10   7  -2       2362.17       2640.35        92.33 o                         
  10  -7   2       2362.17       2385.04        84.84 o                         
 -11   7  -2        224.82        169.51        57.78 o                         
  11  -7   2        224.82        215.34        49.07 o                         
   7   6  -2       2060.82       2000.74        89.80 o                         
  -7  -6   2       2060.82       2380.52       250.64 o                         
   6   6  -2         35.91        107.41        64.72 o                         
  -6  -6   2          4.26        -14.43        47.33 o                         
   5   6  -2       1314.98       1196.75        55.71 o                         
  -5  -6   2       1314.98       1206.70       177.16 o                         
   4   6  -2       2414.83       2426.79        73.67 o                         
  -4  -6   2       2414.83       2483.61        65.41 o                         
   3   6  -2        651.64        560.32        39.04 o                         
   2   6  -2       1110.08       1149.88        33.74 o                         
  -2  -6   2       1110.08       1136.10        36.77 o                         
   1   6  -2       3819.25       4254.83        68.63 o                         
   0   6  -2         48.76         53.49        15.20 o                         
   0  -6   2         48.76         20.38        16.45 o                         
  -1   6  -2       1676.16       1633.99        40.76 o                         
   1  -6   2       1676.16       1765.13       107.93 o                         
  -2   6  -2       5448.30       5399.43        71.36 o                         
   2  -6   2       5448.30       5308.01        65.24 o                         
  -3   6  -2       7440.33       7579.80       317.86 o                         
   3  -6   2       7440.33       7332.52       164.39 o                         
  -4   6  -2        211.58        218.75        17.93 o                         
   4  -6   2        211.58        221.87        18.48 o                         
   5  -6   2       2246.49       2208.47        62.21 o                         
  -6   6  -2       1034.69       1088.51        39.14 o                         
   6  -6   2       1034.69       1108.69        31.95 o                         
   7  -6   2       1461.55       1494.12        66.53 o                         
  -8   6  -2         60.51         24.61        41.35 o                         
   8  -6   2         60.51         86.02        31.64 o                         
  -9   6  -2        500.17        500.90        46.64 o                         
   9  -6   2        500.17        446.64        44.66 o                         
 -10   6  -2       2206.39       2198.11        87.36 o                         
  10  -6   2       2206.39       2426.46        85.78 o                         
 -11   6  -2        240.91        193.37        63.21 o                         
  11  -6   2        240.91        222.94        56.66 o                         
   8   5  -2          5.32        -36.59       108.47 o                         
  -8  -5   2          6.08       -194.28       194.28 o                         
   7   5  -2       1574.68       1571.75       100.63 o                         
  -7  -5   2       1574.68       1898.99       213.56 o                         
   6   5  -2        570.65        694.95       146.41 o                         
  -6  -5   2        570.65        556.00       182.60 o                         
   5   5  -2       2611.92       2263.57       171.68 o                         
  -5  -5   2       2611.92       2341.25       167.61 o                         
   4   5  -2       1514.87       1300.88       132.24 o                         
  -4  -5   2       1497.36       1543.89        97.26 o                         
   3   5  -2        527.96        648.81        79.29 o                         
  -3  -5   2         73.52         76.84        48.51 o                         
   2   5  -2       1287.44        957.02        37.28 o                         
  -2  -5   2       1248.84       1119.23       116.26 o                         
   1   5  -2       7145.00       6583.25       109.06 o                         
  -1  -5   2       5853.84       5664.26        82.75 o                         
   0   5  -2        284.95        253.78        36.08 o                         
   0  -5   2         67.13        127.69        30.06 o                         
  -1   5  -2          3.25         25.08        15.04 o                         
   1  -5   2          3.25        -13.87        16.52 o                         
  -2   5  -2      22776.89      23055.11       839.91 o                         
   2  -5   2      22776.89      21298.80       765.77 o                         
  -3   5  -2        463.31        484.91        20.77 o                         
   3  -5   2        463.31        452.37        18.65 o                         
  -4   5  -2         66.10        100.01        86.82 o                         
   4  -5   2         66.10          3.34        48.42 o                         
  -5   5  -2       1182.12       1085.38        29.33 o                         
   5  -5   2       1182.12       1126.04        25.53 o                         
   6  -5   2        539.27        606.19        83.71 o                         
  -7   5  -2       2378.61       2677.70        77.16 o                         
   7  -5   2       2378.61       2503.45        58.67 o                         
  -9   5  -2         83.86        156.20        63.04 o                         
   9  -5   2         83.86        108.57        48.80 o                         
  10  -5   2       4012.42       4400.44       184.14 o                         
 -11   5  -2         52.56         70.34        92.43 o                         
  11  -5   2         52.56         30.05        53.61 o                         
   8   4  -2        381.49        476.53        52.81 o                         
  -8  -4   2        381.49        371.90        87.60 o                         
   7   4  -2       2611.49       2769.09       163.34 o                         
  -7  -4   2       2611.49       2662.87        82.09 o                         
   6   4  -2       1372.28       1191.38        58.83 o                         
  -6  -4   2       1372.28       1469.78        90.76 o                         
   5   4  -2        527.53        624.71        38.78 o                         
  -5  -4   2        527.53        541.96        36.33 o                         
   4   4  -2        198.40        167.56        35.03 o                         
  -4  -4   2        198.40        108.18        58.55 o                         
   3   4  -2         63.72         71.63        11.49 o                         
  -3  -4   2         63.72         78.56        18.85 o                         
   2   4  -2       1038.12       1056.21        47.02 o                         
   1   4  -2       9850.18       9905.94       116.98 o                         
  -1  -4   2       9850.18       9732.40       127.75 o                         
   0   4  -2        164.70        113.83        41.34 o                         
   0  -4   2        164.70        166.20        68.46 o                         
  -1   4  -2       1551.51       1538.85        44.36 o                         
   1  -4   2       1551.51       1460.64        41.10 o                         
  -2   4  -2      22791.46      23211.31       871.51 o                         
   2  -4   2      22791.46      23626.38       873.86 o                         
  -3   4  -2        322.01        324.14        16.14 o                         
   3  -4   2        322.01        325.19        14.79 o                         
  -4   4  -2       1937.18       1798.24       105.88 o                         
   4  -4   2       1937.18       1615.66       111.63 o                         
  -5   4  -2        514.32        547.07        22.66 o                         
   5  -4   2        522.62        430.90       101.18 o                         
   6  -4   2       1178.21       1027.11       125.35 o                         
  -7   4  -2        876.74        862.30        65.47 o                         
   7  -4   2        876.74        983.10        92.87 o                         
  -9   4  -2        827.32        986.54       124.78 o                         
   9  -4   2       1177.46        370.66        77.63 o                         
  10  -4   2        471.94        240.21       202.68 o                         
   9   3  -2       2719.64       3066.15        84.50 o                         
  -9  -3   2       2719.64       2839.06       110.33 o                         
   8   3  -2        793.99        724.35        52.52 o                         
  -8  -3   2        793.99        709.86        59.69 o                         
   7   3  -2         23.03         53.65        36.55 o                         
  -7  -3   2         23.03         36.70        60.89 o                         
   6   3  -2       1626.94       1691.56        44.79 o                         
  -6  -3   2       1626.94       1736.46        59.76 o                         
   5   3  -2         83.35         79.99        23.92 o                         
  -5  -3   2         83.35        134.28        38.95 o                         
   4   3  -2       1126.40       1155.61        25.49 o                         
  -4  -3   2       1126.40       1174.18        33.87 o                         
   3   3  -2       1089.08       1169.35        24.84 o                         
  -3  -3   2       1089.08       1247.23        38.56 o                         
   2   3  -2        794.49        729.23        20.69 o                         
  -2  -3   2        794.49        763.94        24.03 o                         
   1   3  -2       7290.77       7560.66       192.92 o                         
  -1  -3   2       7290.77       6621.91       189.43 o                         
   0   3  -2       5431.74       5377.23       106.92 o                         
   0  -3   2       5431.74       5477.34       157.88 o                         
  -1   3  -2       7511.41       6852.99       196.30 o                         
   1  -3   2       7511.41       7672.68       199.45 o                         
  -2   3  -2       4593.53       4317.43       126.51 o                         
   2  -3   2       4593.53       4234.89       186.03 o                         
  -4   3  -2       1621.99       1694.94        35.37 o                         
   4  -3   2       1621.99       1668.30        32.27 o                         
  -5   3  -2        272.69        276.84        49.52 o                         
   5  -3   2        272.69        231.37        44.11 o                         
  -6   3  -2        313.86        339.61        25.02 o                         
   6  -3   2        313.86        373.84        20.14 o                         
  -7   3  -2        138.20        243.62        69.02 o                         
   7  -3   2        138.20        134.11        40.80 o                         
  -8   3  -2       3947.50       4151.91        97.50 o                         
   8  -3   2       3947.50       4194.72        76.79 o                         
  -9   3  -2        123.40         61.83        71.45 o                         
   9  -3   2        123.40        103.05        64.00 o                         
 -10   3  -2         51.26        -40.72        57.10 o                         
  10  -3   2         51.26        -43.32       118.98 o                         
 -11   3  -2       4332.51       4354.28       279.29 o                         
  11  -3   2       4332.51       3463.94       249.50 o                         
  10   2  -2        482.73        772.79       180.00 o                         
   9   2  -2       1989.81       2062.53       119.34 o                         
  -9  -2   2       1989.81       2193.16        88.61 o                         
   8   2  -2         16.26         24.33        38.08 o                         
  -8  -2   2         16.26          6.17        59.33 o                         
   7   2  -2         37.78         32.11        24.80 o                         
  -7  -2   2         37.78         79.48        31.36 o                         
   6   2  -2       6179.61       6269.19        85.29 o                         
  -6  -2   2       6179.61       6533.74       106.06 o                         
   5   2  -2        290.59        294.76        17.18 o                         
  -5  -2   2        290.59        314.14        26.07 o                         
   4   2  -2       3220.74       3376.04        44.05 o                         
  -4  -2   2       3220.74       3384.00        56.57 o                         
   3   2  -2       1149.90       1328.74        26.96 o                         
  -3  -2   2       1149.90       1313.68        30.58 o                         
   2   2  -2       1261.88       1254.89        38.02 o                         
  -2  -2   2       1261.88       1221.87        45.44 o                         
   1   2  -2        719.02        714.17        28.83 o                         
  -1  -2   2        719.02        649.71        27.47 o                         
   0   2  -2      28296.05      30653.12       595.85 o                         
   0  -2   2      28296.05      29877.88       613.97 o                         
  -1   2  -2       5907.32       5972.27       128.52 o                         
   1  -2   2       5907.32       5970.41       160.76 o                         
  -2   2  -2      70421.20      78535.69      1557.89 o                         
   2  -2   2      70421.20      76291.13      1877.20 o                         
  -3   2  -2       5733.91       5816.58       129.38 o                         
   3  -2   2       5733.91       5687.52       224.74 o                         
  -4   2  -2       1329.10       1467.36        37.59 o                         
   4  -2   2       1329.10       1404.83        31.81 o                         
  -5   2  -2        668.31        731.01        26.61 o                         
   5  -2   2        668.31        727.89        21.98 o                         
  -6   2  -2         73.45         67.70        26.97 o                         
   6  -2   2         73.45         88.09        21.08 o                         
  -7   2  -2       1243.94       1393.41        54.95 o                         
   7  -2   2       1243.94       1297.87        38.56 o                         
  -8   2  -2       5888.23       6110.45       127.79 o                         
   8  -2   2       5888.23       6255.42        90.81 o                         
  -9   2  -2        334.03        425.26        53.86 o                         
   9  -2   2        334.03        371.36        39.29 o                         
 -10   2  -2        467.12        386.76        91.65 o                         
  10  -2   2        467.12        467.36        64.11 o                         
  10   1  -2       1822.03       1631.88       210.09 o                         
 -10  -1   2       1538.51       1345.47        74.95 o                         
   9   1  -2       2347.80       2607.60       158.04 o                         
  -9  -1   2       2347.80       2177.11       106.74 o                         
   8   1  -2         53.94         67.49        83.84 o                         
  -8  -1   2         53.94         80.12        42.67 o                         
   7   1  -2        342.35        192.96        65.67 o                         
  -7  -1   2        342.35        401.57        53.61 o                         
   6   1  -2       3447.00       3552.80        56.08 o                         
  -6  -1   2       3447.00       3555.96        66.17 o                         
   5   1  -2       3055.68       3335.96       128.11 o                         
  -5  -1   2       3055.68       3141.11        54.83 o                         
   4   1  -2        505.17        439.86        16.20 o                         
  -4  -1   2        505.17        455.51        21.95 o                         
  -3  -1   2       1062.32       1173.33        69.31 o                         
   2   1  -2       1034.46        852.86        38.12 o                         
  -2  -1   2       1034.46        941.87        34.21 o                         
   1   1  -2          6.68        -26.51        68.15 o                         
  -1  -1   2          6.68         56.37        54.09 o                         
   0   1  -2       6547.32       7008.05       141.60 o                         
   0  -1   2       6547.32       6964.99       124.76 o                         
   1  -1   2       2692.59        362.69        33.97 o                         
  -2   1  -2       2401.24       2495.91        63.24 o                         
   2  -1   2       2401.24       2521.38        77.36 o                         
  -3   1  -2      12469.38      13400.15       499.92 o                         
  -4   1  -2       1710.97       1607.84        36.78 o                         
   4  -1   2       1710.97       1642.58        30.70 o                         
  -5   1  -2         33.15         12.05        19.93 o                         
   5  -1   2         33.15         28.73        11.30 o                         
  -6   1  -2        187.25        202.48        27.50 o                         
   6  -1   2        187.25        221.50        21.36 o                         
  -7   1  -2       6775.66       7017.38       124.52 o                         
   7  -1   2       6775.66       7158.25       103.01 o                         
  -8   1  -2       1826.53       1829.04        79.95 o                         
   8  -1   2       1826.53       1878.06        57.15 o                         
  -9   1  -2       1451.21       1578.73        85.62 o                         
   9  -1   2       1451.21       1519.03        63.78 o                         
 -10   1  -2        224.07        183.03        60.76 o                         
  10  -1   2        224.07        119.95        50.94 o                         
  10   0  -2       2753.49       2563.78       191.09 o                         
 -10   0   2       2753.49       3174.22       134.59 o                         
   9   0  -2         31.77         56.38       195.72 o                         
  -9   0   2         31.77         24.22        55.36 o                         
   8   0  -2       1542.28       1579.05       192.05 o                         
  -8   0   2       1542.28       1407.20        79.24 o                         
   7   0  -2       1825.20       1883.16       134.13 o                         
  -7   0   2       1825.20       1693.34       107.88 o                         
   6   0  -2       2762.32       2235.49       133.94 o                         
  -6   0   2       2762.32       2568.44        73.56 o                         
   5   0  -2       3466.21       3728.20       219.88 o                         
  -5   0   2       2555.91       2499.48        56.16 o                         
   4   0  -2       7797.40       7987.38       326.00 o                         
  -4   0   2       7797.40       7404.95       149.92 o                         
   3   0  -2       3168.68       3268.70        93.74 o                         
  -3   0   2       3168.68       3176.90        81.92 o                         
   2   0  -2       5578.80       4746.63       189.72 o                         
  -2   0   2       4041.34       4252.25       159.95 o                         
   1   0  -2       2745.37       2753.48       107.11 o                         
  -1   0   2       2745.37       2863.08        79.90 o                         
   0   0  -2        632.26        720.83        21.31 o                         
   0   0   2        632.26        691.29        23.56 o                         
  -1   0  -2         33.93         24.05        12.53 o                         
   1   0   2         33.93         31.02        17.12 o                         
  -2   0  -2       2195.12       2233.69        92.96 o                         
   2   0   2       1607.68       1762.46        84.69 o                         
  -3   0  -2       3948.46       4020.82        83.39 o                         
   3   0   2       3948.46       3895.15       120.39 o                         
  -4   0  -2       4401.75       4464.07       142.59 o                         
   4   0   2       4401.75       4212.28       140.75 o                         
  -5   0  -2       1890.66       1896.83        38.81 o                         
   5   0   2       2052.70       1720.49       170.89 o                         
  -6   0  -2       2411.93       2259.17        75.16 o                         
   6   0   2       2411.93       2436.22        86.22 o                         
  -7   0  -2       4214.83       4372.95       101.16 o                         
   7   0   2       4214.83       4470.67        98.68 o                         
  -8   0  -2        201.23        182.16        60.38 o                         
   8   0   2        201.23        241.97        79.48 o                         
  -9   0  -2       1443.83       1392.42        80.18 o                         
   9   0   2       1443.83       1386.13        96.51 o                         
 -10   0  -2        276.79        182.67       112.12 o                         
  10   0   2        276.79        331.07        63.53 o                         
  11  -1  -2        200.41        338.78        97.45 o                         
 -11   1   2        200.41        205.40        61.28 o                         
  10  -1  -2       5103.92       4989.18       204.78 o                         
 -10   1   2       5103.92       5337.10       156.05 o                         
   9  -1  -2          1.99         29.50       110.72 o                         
  -9   1   2          1.99        -27.97        48.54 o                         
   8  -1  -2       3365.25       3246.69       135.85 o                         
  -8   1   2       3365.25       3598.48       162.86 o                         
   7  -1  -2        254.97        279.11        28.27 o                         
  -7   1   2        419.13        269.43       143.71 o                         
   6  -1  -2        752.99        868.14       115.40 o                         
  -6   1   2        752.99        604.47        66.04 o                         
   5  -1  -2        728.91        774.24        18.67 o                         
  -5   1   2        728.91        806.00        25.24 o                         
   4  -1  -2      13247.48      11856.60       488.48 o                         
  -4   1   2      13247.48      13216.33       488.07 o                         
   3  -1  -2        512.58        470.20        26.96 o                         
  -3   1   2        512.58        514.59        30.26 o                         
   2  -1  -2         38.26         42.86        13.36 o                         
  -2   1   2         38.26         48.96        18.01 o                         
   1  -1  -2      22353.85      22680.24       391.45 o                         
  -1   1   2      22353.85      22777.24       391.52 o                         
   0  -1  -2       9797.95      10261.82       204.22 o                         
   0   1   2       9797.95      10089.76       242.21 o                         
  -1  -1  -2        467.95        509.90        25.98 o                         
   1   1   2        519.63        493.68        42.42 o                         
  -2  -1  -2       1430.09       1662.42        49.93 o                         
   2   1   2       1430.09       1631.32        96.00 o                         
  -3  -1  -2        878.82        833.67        70.83 o                         
   3   1   2        771.18        774.29        32.61 o                         
  -4  -1  -2       3068.96       3005.46       121.02 o                         
   4   1   2       3068.96       2653.34       114.93 o                         
  -5  -1  -2        938.68        814.12        62.76 o                         
   5   1   2        938.68        987.59        92.41 o                         
  -6  -1  -2       1234.76       1139.47       110.30 o                         
   6   1   2       1234.76       1051.21       124.56 o                         
  -7  -1  -2       3804.60       3706.16       158.98 o                         
   7   1   2       3804.60       4281.60       193.20 o                         
  -8  -1  -2        147.31        422.94       142.64 o                         
   8   1   2        147.31         21.39       137.89 o                         
  -9  -1  -2       2449.78       2580.76       116.56 o                         
   9   1   2       2449.78       2552.73       144.01 o                         
  11  -2  -2       1779.50       1783.15        79.43 o                         
 -11   2   2       1779.50       1884.21       120.36 o                         
  10  -2  -2        784.73        896.38        65.18 o                         
 -10   2   2        784.73        741.59        67.79 o                         
   9  -2  -2        880.13        848.95        46.23 o                         
  -9   2   2        880.13        811.64        79.24 o                         
   8  -2  -2       1009.70       1064.91        36.13 o                         
  -8   2   2       1009.70       1017.19        46.05 o                         
   7  -2  -2        299.96        341.68        39.38 o                         
  -7   2   2        299.96        329.45        51.11 o                         
   6  -2  -2        776.59        891.15        24.90 o                         
  -6   2   2        776.59        981.60        33.33 o                         
  -5   2   2          0.45         49.70        52.29 o                         
   4  -2  -2       5897.73       5594.17        73.52 o                         
  -4   2   2       5897.73       5764.59        91.08 o                         
   3  -2  -2       1455.62       1393.22        98.73 o                         
   2  -2  -2       1898.91       1809.90        43.30 o                         
  -2   2   2       1898.91       1814.79        43.06 o                         
   1  -2  -2      28845.37      30424.74       748.18 o                         
  -1   2   2      28845.37      30731.46       748.25 o                         
   0  -2  -2        614.34        690.39        27.67 o                         
   0   2   2        614.34        683.87        29.95 o                         
  -1  -2  -2       1367.38       1319.14        54.00 o                         
  -2  -2  -2         99.88         92.55        12.88 o                         
   2   2   2         99.88        107.53        17.26 o                         
   3   2   2        383.27        465.74        62.37 o                         
  -4  -2  -2       1223.26       1185.76        27.78 o                         
   4   2   2       1223.26       1193.13        28.61 o                         
  -5  -2  -2       6837.04       6799.06       286.82 o                         
   5   2   2       6837.04       6177.89       157.11 o                         
  -6  -2  -2       1245.09       1285.00        93.16 o                         
   6   2   2       1979.02       2179.53       198.19 o                         
  -7  -2  -2       1876.83       2059.99       140.88 o                         
   7   2   2       1876.83       1824.63       105.05 o                         
  -8  -2  -2       1493.45       1307.39        90.96 o                         
   8   2   2       2048.52       2378.54       289.36 o                         
  -9  -2  -2        499.74        537.46       104.11 o                         
   9   2   2        499.74        627.74       162.59 o                         
  11  -3  -2          1.29        -48.20        48.20 o                         
 -11   3   2          1.29         64.22        56.84 o                         
  10  -3  -2        653.27        579.19        49.31 o                         
 -10   3   2        653.27        699.08        61.77 o                         
   9  -3  -2       1711.91       1865.69        57.28 o                         
  -9   3   2       1711.91       1816.38        70.16 o                         
   8  -3  -2         24.07         14.90        32.83 o                         
  -8   3   2         24.07         75.53        28.24 o                         
   7  -3  -2         65.11         59.39        20.39 o                         
  -7   3   2         65.11         29.78        22.93 o                         
   6  -3  -2        673.20        742.67        24.74 o                         
  -6   3   2        673.20        705.03        28.49 o                         
   5  -3  -2       1347.58       1375.30        27.80 o                         
  -5   3   2       1347.58       1417.02        35.37 o                         
   4  -3  -2      20312.67      21044.36       230.82 o                         
  -4   3   2      20312.67      21011.56       270.80 o                         
   3  -3  -2       4237.16       4233.49        85.56 o                         
  -3   3   2       4237.16       4193.56        84.77 o                         
   2  -3  -2        158.95         91.50        19.60 o                         
  -2   3   2        158.95         74.82        22.23 o                         
   1  -3  -2      21405.08      22052.49       441.71 o                         
  -1   3   2      21405.08      22158.95       441.81 o                         
   0  -3  -2       2377.05       2327.72       110.87 o                         
   0   3   2       2377.05       2366.95       109.04 o                         
  -1  -3  -2       1828.65       1841.97        34.32 o                         
   1   3   2       1828.65       1796.14        31.63 o                         
  -2  -3  -2        440.72        370.00        49.54 o                         
   2   3   2        440.72        360.28        23.65 o                         
  -3  -3  -2        259.77        266.19        21.90 o                         
   3   3   2        259.77        264.34        20.09 o                         
  -4  -3  -2        188.92        163.02        25.09 o                         
   4   3   2        188.92        132.59        21.88 o                         
  -5  -3  -2       7137.75       7489.70       127.96 o                         
   5   3   2       7137.75       7385.46       104.37 o                         
  -6  -3  -2          6.81         11.43        60.07 o                         
   6   3   2          6.81         72.92        28.19 o                         
  -7  -3  -2          5.99         12.53        47.05 o                         
   7   3   2          5.99        -57.21        57.21 o                         
  -8  -3  -2       2197.78       2384.56       116.10 o                         
   8   3   2       2197.78       2378.92        99.99 o                         
  11  -4  -2          8.02         14.66        61.07 o                         
 -11   4   2          8.02         32.57       107.53 o                         
  10  -4  -2         67.70         34.98        48.39 o                         
 -10   4   2         67.70         56.80        67.83 o                         
   9  -4  -2       2618.02       2452.56        98.36 o                         
  -9   4   2       2618.02       2835.70       111.92 o                         
   8  -4  -2        557.44        633.78        34.94 o                         
  -8   4   2        557.44        662.21        39.54 o                         
   7  -4  -2        674.54        670.64        63.65 o                         
  -7   4   2        674.54        709.91        40.76 o                         
   6  -4  -2         65.91         58.56        16.95 o                         
  -6   4   2         65.91         46.21        19.27 o                         
   5  -4  -2       4917.15       4873.20       131.82 o                         
  -5   4   2       4917.15       4735.63       138.11 o                         
   4  -4  -2       9363.62       9692.20       106.68 o                         
  -4   4   2       9363.62       9585.49       109.73 o                         
   3  -4  -2      15259.58      15051.32       546.66 o                         
  -3   4   2      15259.58      14699.06       357.58 o                         
   2  -4  -2      15375.39      16014.24       206.64 o                         
  -2   4   2      15375.39      15810.28       246.38 o                         
   1  -4  -2       5712.54       5979.29       222.40 o                         
  -1   4   2       5712.54       5666.49        88.53 o                         
   0  -4  -2       1684.35       1625.53        30.55 o                         
   0   4   2       1684.35       1616.72        30.91 o                         
  -1  -4  -2        108.08        124.19        18.61 o                         
   1   4   2        108.08        113.72        15.07 o                         
  -2  -4  -2        561.39        596.76        23.48 o                         
   2   4   2        561.39        629.60        21.64 o                         
  -3  -4  -2        536.22        592.79        31.51 o                         
   3   4   2        536.22        587.17        24.44 o                         
  -4  -4  -2       1543.19       1552.66        44.85 o                         
   4   4   2       1543.19       1565.95        49.57 o                         
  -5  -4  -2       8576.34       9337.71       166.41 o                         
   5   4   2       8576.34       9045.38       146.27 o                         
  -6  -4  -2        105.77         99.31        51.24 o                         
   6   4   2        105.77        112.92        36.91 o                         
  -7  -4  -2         94.97        125.51        72.56 o                         
   7   4   2         94.97        133.28        48.90 o                         
  -8  -4  -2        572.20        616.93        74.38 o                         
   8   4   2        572.20        572.55        88.51 o                         
 -11   5   2        154.94        217.78        64.53 o                         
  -9   5   2        623.63        731.77        63.45 o                         
   7  -5  -2        159.16        132.77        24.69 o                         
  -7   5   2        159.16        125.08        25.29 o                         
   6  -5  -2       4346.40       4275.81       194.27 o                         
   5  -5  -2       3043.48       2907.07        40.78 o                         
  -5   5   2       3043.48       2921.59        44.05 o                         
   4  -5  -2        482.48        -26.52        36.12 o                         
   3  -5  -2      10053.94       9948.03       111.01 o                         
  -3   5   2      10053.94       9920.25       126.16 o                         
   2  -5  -2        776.10        694.08        80.08 o                         
  -2   5   2        776.10        675.04        68.79 o                         
   1  -5  -2        154.94        152.09        16.23 o                         
  -1   5   2        154.94        151.22        13.23 o                         
   0  -5  -2       5940.69       6019.85       252.21 o                         
   0   5   2       5940.69       6248.61        92.31 o                         
  -1  -5  -2       1954.83       1924.74        38.77 o                         
   1   5   2       1954.83       1895.49        34.59 o                         
   2   5   2        681.53        560.61        28.52 o                         
  -3  -5  -2        897.29        952.79        37.48 o                         
   3   5   2        897.29        906.49        32.57 o                         
  -4  -5  -2       3937.89       3881.45       213.20 o                         
   4   5   2       3937.89       4192.90        96.20 o                         
  -5  -5  -2       3277.08       3549.10        99.27 o                         
   5   5   2       3277.08       3701.19        96.25 o                         
  -6  -5  -2        469.75        485.54        74.59 o                         
   6   5   2        469.75        434.83        62.65 o                         
  -7  -5  -2        214.32        217.32        83.67 o                         
   7   5   2        214.32        201.61        56.49 o                         
   7  -6  -2       2318.89       2479.19       102.21 o                         
  -7   6   2       2318.89       2371.33       101.13 o                         
  -6   6   2       1655.70       1766.12       121.99 o                         
   5  -6  -2        992.72       1027.00        33.42 o                         
  -5   6   2        992.72       1041.84        60.20 o                         
   4  -6  -2       2227.55       1750.60       107.64 o                         
  -4   6   2       1699.46       1670.53        70.26 o                         
   3  -6  -2       5620.78       5481.53       120.30 o                         
  -3   6   2       5620.78       5430.79       123.00 o                         
   2  -6  -2          0.79         16.26        15.22 o                         
  -2   6   2          0.79         -5.45        20.06 o                         
   1  -6  -2        293.10        143.09       109.68 o                         
  -1   6   2        293.10        335.60        56.11 o                         
   0  -6  -2       4707.69       4926.31        76.15 o                         
   0   6   2       8635.48       9360.90       250.69 o                         
   1   6   2       5324.60       5623.24       109.32 o                         
  -2  -6  -2        200.13        165.63        47.92 o                         
   2   6   2        308.65        320.74       156.07 o                         
   3   6   2        899.87        753.02        75.19 o                         
  -4  -6  -2       2124.59       2190.13        98.60 o                         
   4   6   2       2124.59       2144.59       178.30 o                         
   5   6   2       1459.57       1270.89        96.46 o                         
  -6  -6  -2       1751.54       1419.59       121.27 o                         
   6   6   2       1751.54       1806.20       178.37 o                         
  11  -7  -2       1249.22       1072.98        75.89 o                         
 -11   7   2       1249.22       1326.88        95.16 o                         
  10  -7  -2          1.19         17.06        44.24 o                         
 -10   7   2          1.19          0.60        48.51 o                         
   9  -7  -2        120.04         55.94        49.84 o                         
   8  -7  -2        743.70        801.14        37.57 o                         
  -8   7   2        743.70        867.86        44.79 o                         
   7  -7  -2       4556.58       1665.55       108.58 o                         
   6  -7  -2        827.38        856.44        31.93 o                         
  -6   7   2        827.38        913.00        35.07 o                         
   4  -7  -2       3270.98       3364.24        50.00 o                         
  -4   7   2       3270.98       3328.87        47.89 o                         
  -3   7   2       4019.12       3683.73       103.59 o                         
   2  -7  -2        401.61        410.90        20.71 o                         
  -2   7   2        401.61        425.82        22.36 o                         
  -1   7   2        823.39        780.67        59.07 o                         
   0  -7  -2         39.62         52.81        24.34 o                         
   0   7   2         39.62         41.15        23.51 o                         
   1   7   2       7932.68       7457.90       124.23 o                         
  -2  -7  -2        192.17        146.49        48.62 o                         
   2   7   2        262.88        279.05       141.68 o                         
   3   7   2       2382.34       2396.97        94.02 o                         
  -4  -7  -2       2213.32       2379.40       114.05 o                         
   4   7   2       3499.46       3267.83       204.92 o                         
   5   7   2         25.39         33.96        93.13 o                         
  11  -8  -2         63.56         65.74        48.90 o                         
 -11   8   2         63.56        100.33        52.00 o                         
  10  -8  -2        639.64        596.29        63.13 o                         
 -10   8   2        639.64        626.12        55.81 o                         
   9  -8  -2         40.36         10.54        36.68 o                         
  -9   8   2         40.36        126.57        39.31 o                         
   8  -8  -2        140.53        141.89        38.92 o                         
  -8   8   2        140.53        123.90        37.07 o                         
   7  -8  -2       3987.72       4138.25        74.68 o                         
  -7   8   2       3987.72       4262.75        83.25 o                         
   6  -8  -2         81.82        115.85        31.26 o                         
  -6   8   2         81.82         64.52        36.81 o                         
   5  -8  -2         51.68         51.88        24.06 o                         
  -5   8   2         51.68         57.05        26.14 o                         
   4  -8  -2       6400.93       6231.89        99.31 o                         
  -4   8   2       6400.93       6690.48       109.27 o                         
   3  -8  -2        338.00        346.87        26.65 o                         
  -3   8   2        338.00        362.94        28.61 o                         
  -2   8   2       1307.69       1256.04        47.77 o                         
   1  -8  -2         77.03        106.46        24.67 o                         
  -1   8   2         77.03         48.91        27.35 o                         
   0   8   2        160.94        119.82        41.98 o                         
  -1  -8  -2        636.97        756.73        47.03 o                         
   1   8   2        636.97        681.09        37.28 o                         
   2   8   2       3035.17       3125.69        81.72 o                         
  -3  -8  -2       1370.44       1241.38        51.56 o                         
   3   8   2       1370.44       1380.44        59.41 o                         
  -4  -8  -2       1469.43       1158.56       167.44 o                         
   4   8   2       1469.43       1596.93        80.05 o                         
  10  -9  -2        123.87         79.00        45.69 o                         
 -10   9   2        123.87        104.88        38.26 o                         
   9  -9  -2         96.74         16.89        53.66 o                         
  -9   9   2         96.74        101.56        40.01 o                         
   8  -9  -2        102.03        134.26        37.06 o                         
  -8   9   2        102.03         94.09        39.10 o                         
   7  -9  -2       5515.79       5469.51        96.28 o                         
  -7   9   2       5515.79       5509.16       101.05 o                         
   6  -9  -2        278.04        315.61        31.32 o                         
  -6   9   2        278.04        295.37        41.32 o                         
   5  -9  -2        537.51        508.88        36.67 o                         
  -5   9   2        537.51        549.77        49.99 o                         
   4  -9  -2       2538.02       2499.50        62.89 o                         
  -4   9   2       2538.02       2591.57        68.72 o                         
   3  -9  -2        786.56        923.79        54.07 o                         
  -3   9   2        786.56       1004.96        44.86 o                         
   2  -9  -2       1173.74       1223.20        53.81 o                         
  -2   9   2       1173.74       1215.58        51.27 o                         
   1  -9  -2        888.66        926.26        49.50 o                         
  -1   9   2        888.66        827.37        42.50 o                         
   0  -9  -2         59.86         84.01        35.30 o                         
   0   9   2         59.86         74.79        32.48 o                         
  -1  -9  -2        281.80        265.09        47.29 o                         
   1   9   2        281.80        228.07        41.33 o                         
  -2  -9  -2       4028.72       4291.42       128.62 o                         
   2   9   2       4028.72       4264.75       103.43 o                         
  -3  -9  -2        807.80        932.20        70.18 o                         
   3   9   2        807.80        805.95        62.16 o                         
  10 -10  -2        786.20        909.46       194.99 o                         
   9 -10  -2        210.67        197.73        53.68 o                         
  -9  10   2        210.67        206.19        50.71 o                         
   8 -10  -2       1174.16       1147.49       202.76 o                         
   7 -10  -2       2075.29       2302.57        72.84 o                         
  -7  10   2       2075.29       2115.00        75.00 o                         
   6 -10  -2       1860.24       1754.23        97.91 o                         
   5 -10  -2        692.80        648.70        41.55 o                         
  -5  10   2        692.80        632.43        42.39 o                         
   4 -10  -2        851.19        899.41       103.58 o                         
  -4  10   2        851.19        897.53        52.13 o                         
   3 -10  -2        963.42        980.09        54.56 o                         
  -3  10   2        963.42        924.68        49.74 o                         
   2 -10  -2         92.04        -18.86        70.05 o                         
  -2  10   2         92.04        124.97        44.67 o                         
   1 -10  -2       1340.85       1420.53        62.39 o                         
  -1  10   2       1340.85       1462.34        55.26 o                         
   0 -10  -2        132.74        214.23        48.75 o                         
   0  10   2        132.74        188.26        53.02 o                         
  -1 -10  -2         28.88         14.91        51.85 o                         
   1  10   2         28.88        -25.67        38.84 o                         
  -2 -10  -2       3116.90       3007.64       137.57 o                         
   2  10   2       3116.90       3396.68       135.70 o                         
  -8  11   2         83.51        136.81        72.96 o                         
  -6  11   2       2927.60       3049.38       120.25 o                         
   4 -11  -2        207.85        -12.74       126.14 o                         
  -4  11   2        207.85        277.25        53.99 o                         
  -3  11   2        747.38        534.51       105.71 o                         
   2 -11  -2        518.32        504.14        85.81 o                         
  -2  11   2        518.32        502.85        47.39 o                         
  -1  11   2        402.48        318.91        89.56 o                         
   0 -11  -2         11.92         27.27        67.67 o                         
   0  11   2         11.92        -40.07        40.07 o                         
   7 -12  -2         14.15         92.44        46.73 o                         
  -7  12   2         14.15         49.97        49.39 o                         
  -6  12   2        731.33        650.42        74.97 o                         
  -5  12   2         28.61        126.93       150.33 o                         
  -4  12   2         15.03        -10.78        57.27 o                         
  -3  12   2        969.51       1019.77       176.72 o                         
  -2  12   2        481.46        494.17        72.28 o                         
  -1  12  -3       2474.02       2390.74       116.54 o                         
  -2  12  -3        323.02        393.15        68.31 o                         
   2 -12   3        323.02        267.27        73.11 o                         
  -3  12  -3        445.50        445.99        97.42 o                         
  -4  12  -3        570.70        556.41        58.64 o                         
   4 -12   3        570.70        583.50        67.60 o                         
  -5  12  -3        183.70        131.27        70.69 o                         
  -6  12  -3        168.06        115.38        54.32 o                         
   6 -12   3        168.06        142.74        57.14 o                         
   1  11  -3          7.32        -35.59        94.28 o                         
   0  11  -3        726.38        658.13        72.48 o                         
   0 -11   3        726.38        725.22        94.43 o                         
  -1  11  -3       1404.04       1136.82       162.65 o                         
  -2  11  -3        367.93        332.42       113.45 o                         
   2 -11   3        367.93        348.62       116.89 o                         
  -5  11  -3        173.71        181.28       119.03 o                         
  -7  11  -3        101.62         69.30       102.83 o                         
   7 -11   3        101.62         29.64        59.53 o                         
   3  10  -3        137.11        181.56        54.58 o                         
  -3 -10   3        137.11        142.41        63.98 o                         
   2  10  -3       2000.24       2218.68        92.36 o                         
  -2 -10   3       2000.24       1496.52       103.04 o                         
   1  10  -3        423.99        453.63        50.29 o                         
  -1 -10   3        423.99        455.34        50.99 o                         
   0  10  -3         78.69        151.88        48.72 o                         
   0 -10   3         78.69         35.12        60.67 o                         
  -1  10  -3       1721.90       1993.18        84.53 o                         
   1 -10   3       1721.90       1655.67        64.99 o                         
  -2  10  -3        140.01         38.11        48.45 o                         
   2 -10   3        140.01        167.09        80.63 o                         
  -3  10  -3         32.86         15.31        41.29 o                         
   3 -10   3         32.86         33.11        31.46 o                         
   4 -10   3       1926.65       2249.72       192.48 o                         
  -5  10  -3       1183.90       1163.83        44.06 o                         
   5 -10   3       1183.90       1182.59        50.91 o                         
   6 -10   3        552.12        468.91       121.04 o                         
  -7  10  -3        395.69        441.72        44.08 o                         
   7 -10   3        395.69        400.65        56.55 o                         
   8 -10   3        449.75        399.49       104.25 o                         
  -9  10  -3        494.36        542.73       114.93 o                         
   9 -10   3        494.36        349.17       138.15 o                         
   4   9  -3        192.69        237.98        49.12 o                         
  -4  -9   3        192.69        258.37        56.82 o                         
   3   9  -3       1503.87       1520.91        67.57 o                         
  -3  -9   3       1503.87       1483.38        75.42 o                         
   2   9  -3        514.50        470.99        45.13 o                         
  -2  -9   3        514.50        452.91        42.56 o                         
   1   9  -3         14.94         18.36        52.20 o                         
  -1  -9   3         14.94         36.45        54.77 o                         
   0   9  -3       2870.94       2815.98        82.56 o                         
   0  -9   3       2870.94       2863.97        71.24 o                         
  -1   9  -3       2147.70       2412.41        68.71 o                         
   1  -9   3       2147.70       2272.94        72.81 o                         
  -2   9  -3          2.51        -31.82        31.82 o                         
   2  -9   3          2.51          2.14        30.67 o                         
  -3   9  -3       1780.19       1639.30        50.57 o                         
   3  -9   3       1780.19       1789.81        54.32 o                         
  -4   9  -3       1343.09       1466.09        47.00 o                         
   4  -9   3       1343.09       1407.76        50.15 o                         
  -5   9  -3       1316.09       1101.77        55.95 o                         
   5  -9   3       1316.09       1327.49        61.01 o                         
  -6   9  -3        720.23        713.83        39.91 o                         
   6  -9   3        720.23        718.89        35.81 o                         
  -7   9  -3       2863.37       1910.42       139.22 o                         
   7  -9   3       2863.37       3014.89       126.09 o                         
  -8   9  -3        797.91        887.18        50.86 o                         
   8  -9   3        797.91        710.12        46.02 o                         
  -9   9  -3        761.28        526.80       122.98 o                         
   9  -9   3        761.28        556.38        60.54 o                         
 -10   9  -3       1102.16       1134.08        69.95 o                         
  10  -9   3       1102.16        977.72        60.82 o                         
   5   8  -3         40.56         52.53        50.74 o                         
  -5  -8   3         40.56        115.91        48.29 o                         
   4   8  -3         54.38        135.72        55.87 o                         
  -4  -8   3         54.38         34.55        54.26 o                         
   3   8  -3       3373.37       3451.66        80.60 o                         
  -3  -8   3       3373.37       3281.04        81.74 o                         
   2   8  -3        266.97        250.89        45.40 o                         
  -2  -8   3        266.97        336.68        44.29 o                         
   1   8  -3        510.18        544.94        38.14 o                         
  -1  -8   3        510.18        457.72        34.74 o                         
   0   8  -3       1944.59       1893.67        54.86 o                         
   0  -8   3       1944.59       1925.54        56.43 o                         
  -1   8  -3       3687.51       3660.65        74.20 o                         
   1  -8   3       3687.51       3530.97        72.51 o                         
  -2   8  -3       5405.55       5628.89        92.46 o                         
   2  -8   3       5405.55       5319.13        84.46 o                         
  -3   8  -3        206.69        192.57        21.99 o                         
   3  -8   3        206.69        208.07        25.19 o                         
  -4   8  -3        622.66        554.58        35.29 o                         
   4  -8   3        622.66        607.20        35.77 o                         
  -5   8  -3         60.04         83.05        24.13 o                         
   5  -8   3         60.04         50.18        25.55 o                         
  -6   8  -3        124.83        191.66        32.66 o                         
   6  -8   3        124.83         70.69        31.15 o                         
  -7   8  -3       1376.45       1414.06        45.80 o                         
   7  -8   3       1376.45       1429.90        51.04 o                         
  -8   8  -3        378.43        384.20        41.62 o                         
   8  -8   3        378.43        382.83        46.29 o                         
  -9   8  -3        406.41        416.29        44.07 o                         
   9  -8   3        406.41        379.75        42.38 o                         
 -10   8  -3       2621.87       2504.52        83.29 o                         
  10  -8   3       2621.87       2578.09        81.54 o                         
   6   7  -3        218.96        113.41       114.75 o                         
  -6  -7   3        156.04        145.69        64.86 o                         
   5   7  -3         49.96         18.61        54.63 o                         
  -5  -7   3         49.96        193.04       146.17 o                         
   4   7  -3        176.59        220.94        33.03 o                         
  -4  -7   3        176.59        218.15        38.02 o                         
   3   7  -3       4719.19       5108.96        98.12 o                         
   2   7  -3        603.87        623.27        38.30 o                         
  -2  -7   3        603.87        618.58        33.77 o                         
   1   7  -3       2190.28       2073.42        66.97 o                         
   0   7  -3       3854.82       3912.01        61.98 o                         
   0  -7   3       3854.82       3840.19        62.19 o                         
  -1   7  -3        226.02        177.39        31.59 o                         
  -2   7  -3       1529.45       1543.38        35.02 o                         
   2  -7   3       1529.45       1507.26        37.08 o                         
   3  -7   3       1148.40        929.17        55.45 o                         
  -4   7  -3        202.95        188.96        21.76 o                         
   4  -7   3        202.95        201.76        20.55 o                         
   5  -7   3        923.59        964.03        65.03 o                         
  -6   7  -3       5046.30       5088.69        81.09 o                         
   6  -7   3       5046.30       4998.24        76.39 o                         
   7  -7   3        123.47        126.55        44.63 o                         
  -8   7  -3        218.08        244.45        36.87 o                         
   8  -7   3        218.08        198.97        34.44 o                         
  -9   7  -3       1309.51       1215.93        63.63 o                         
   9  -7   3       1309.51       1227.27        66.37 o                         
 -10   7  -3        170.28        177.69        47.78 o                         
  10  -7   3        170.28         95.48        45.89 o                         
   7   6  -3         41.56        -23.01        77.93 o                         
  -7  -6   3         41.56        -70.29       145.83 o                         
   6   6  -3        247.13        291.93        75.96 o                         
  -6  -6   3        247.13        148.64       188.20 o                         
   5   6  -3       1713.34       1500.27        66.18 o                         
  -5  -6   3       1713.34       1395.73       166.81 o                         
   4   6  -3        862.39        803.67        70.35 o                         
   3   6  -3       5389.00       5002.90       114.21 o                         
  -3  -6   3       4258.25       4234.99       155.99 o                         
   2   6  -3       4371.36       4303.98        83.08 o                         
  -2  -6   3       3877.13       4043.91       197.51 o                         
   1   6  -3       5138.07       5006.11       109.89 o                         
  -1  -6   3       2272.14       2155.80        53.10 o                         
   0   6  -3       3657.72       3310.70        70.45 o                         
  -1   6  -3        662.27        696.20        23.54 o                         
   1  -6   3        662.27        712.34        26.94 o                         
  -3   6  -3       2025.44       1933.74        36.44 o                         
   3  -6   3       2025.44       2062.07        38.34 o                         
  -4   6  -3        218.05        130.02       102.81 o                         
   4  -6   3        218.05        163.13        57.83 o                         
  -5   6  -3         46.49         24.45        20.31 o                         
   5  -6   3         46.49         47.27        20.92 o                         
   6  -6   3      12004.40      12371.72       258.48 o                         
  -7   6  -3        221.98        244.88        36.01 o                         
   7  -6   3        221.98        166.11        30.25 o                         
   8  -6   3         75.09        -56.50       158.55 o                         
  -9   6  -3        207.11        118.04        62.27 o                         
   9  -6   3        207.11        224.69        49.94 o                         
  10  -6   3        876.81        804.32       116.76 o                         
 -11   6  -3        365.69        264.46        80.52 o                         
  11  -6   3        365.69        257.68        65.30 o                         
   8   5  -3        230.85        236.44        56.21 o                         
  -8  -5   3        230.85        350.62       108.74 o                         
   7   5  -3        342.85        351.34        68.11 o                         
  -7  -5   3        342.85        301.47        48.29 o                         
   6   5  -3        135.93        226.57        44.30 o                         
  -6  -5   3        135.93        223.98        51.56 o                         
   5   5  -3       2138.08       2234.98        62.11 o                         
  -5  -5   3       2138.08       2236.48        69.93 o                         
   4   5  -3       1718.80       1720.68        52.76 o                         
  -4  -5   3       1718.80       1918.29       165.01 o                         
   3   5  -3       1829.08       1789.78        42.13 o                         
  -3  -5   3       1829.08       1658.93        41.19 o                         
   2   5  -3      10829.83      10919.17       148.31 o                         
   1   5  -3       2127.80       2132.98        37.50 o                         
  -1  -5   3       2127.80       2079.77        36.78 o                         
   0   5  -3        272.67        243.12        33.50 o                         
   0  -5   3        272.67        179.74        70.60 o                         
  -1   5  -3       1631.59       1574.49        32.04 o                         
   1  -5   3       1631.59       1577.84        34.50 o                         
  -2   5  -3        565.33        716.42       104.82 o                         
   2  -5   3        565.33        469.95        63.87 o                         
  -3   5  -3       2332.77       2183.46        42.00 o                         
   3  -5   3       2332.77       2201.57        37.96 o                         
  -4   5  -3       2140.22       2092.71        62.67 o                         
   4  -5   3       2793.32       1804.27        76.68 o                         
  -5   5  -3        894.67        896.14        27.17 o                         
   5  -5   3       1076.59        917.03       104.55 o                         
   6  -5   3      13655.95      13528.24       478.21 o                         
   7  -5   3        170.59         48.01       125.35 o                         
  10  -5   3        206.60         79.40       181.35 o                         
  11  -5   3          8.91        -72.62       128.22 o                         
   8   4  -3        179.17        209.12        41.83 o                         
  -8  -4   3        179.17        113.47        45.53 o                         
   7   4  -3        331.13        301.53        44.86 o                         
  -7  -4   3        331.13        329.36        60.85 o                         
   6   4  -3       1865.99       1820.41        49.69 o                         
  -6  -4   3       1865.99       1836.65        64.62 o                         
   5   4  -3       9076.47       9694.58       120.28 o                         
  -5  -4   3       9076.47       9512.98       160.90 o                         
   4   4  -3        466.65        470.63        24.33 o                         
  -4  -4   3        466.65        500.82        27.35 o                         
   3   4  -3        121.44        121.20        18.52 o                         
  -3  -4   3        121.44        152.36        30.14 o                         
   2   4  -3       4628.45       4196.04        55.70 o                         
  -2  -4   3       4628.45       4142.82        58.15 o                         
   1   4  -3        432.70        432.80        25.59 o                         
  -1  -4   3        432.70        417.60        24.39 o                         
   0   4  -3         24.97          4.90        16.57 o                         
   0  -4   3         24.97         24.29        17.05 o                         
  -1   4  -3       1888.61       1915.01        73.39 o                         
   1  -4   3       1888.61       2072.32        96.84 o                         
  -2   4  -3       4167.54       4092.85        67.29 o                         
   2  -4   3       4167.54       3990.06        76.60 o                         
  -3   4  -3       3227.75       3137.38       156.86 o                         
   3  -4   3       3227.75       3127.93       105.97 o                         
  -4   4  -3       4058.80       3782.42        59.92 o                         
   4  -4   3       4058.80       3704.34        43.98 o                         
  -5   4  -3       3597.36       2801.45       136.73 o                         
   5  -4   3       3597.36       3333.35       107.42 o                         
  -6   4  -3       3791.67       3749.77        70.45 o                         
   6  -4   3       3791.67       3791.20        53.54 o                         
  -7   4  -3       2119.31       2256.74       136.57 o                         
   7  -4   3       2119.31       1910.85       104.23 o                         
  -8   4  -3        467.91        562.02        48.34 o                         
   8  -4   3        467.91        409.03        39.21 o                         
   9  -4   3       1081.28        954.95        69.34 o                         
 -10   4  -3        457.49        430.63        85.74 o                         
  10  -4   3        715.45        464.27       156.92 o                         
 -11   4  -3        133.32        258.53       153.73 o                         
  11  -4   3        133.32         65.72        97.50 o                         
   9   3  -3          3.09         40.97        64.03 o                         
  -9  -3   3          3.09          1.97        53.41 o                         
   8   3  -3        115.20        126.15        42.06 o                         
  -8  -3   3        115.20        209.83        66.73 o                         
   7   3  -3         39.47         32.57        26.78 o                         
  -7  -3   3         39.47         96.09        32.87 o                         
   6   3  -3       3809.79       3875.98        62.97 o                         
  -6  -3   3       3809.79       4046.42        86.31 o                         
   5   3  -3       1179.19       1159.13        33.76 o                         
  -5  -3   3       1179.19       1175.98        38.76 o                         
   4   3  -3       1899.57       2115.25        34.30 o                         
  -4  -3   3       1899.57       2078.90        44.37 o                         
   3   3  -3       2099.38       2043.19        33.94 o                         
  -3  -3   3       2099.38       2023.24        37.72 o                         
   2   3  -3      19958.26      20729.67       247.38 o                         
  -2  -3   3      19958.26      20853.63       253.92 o                         
   1   3  -3        530.72        461.95        27.50 o                         
  -1  -3   3        530.72        524.18        31.57 o                         
   0   3  -3       7126.09       7244.56       138.87 o                         
   0  -3   3       7126.09       7680.06       210.63 o                         
  -1   3  -3        177.31        220.30        17.97 o                         
   1  -3   3        177.31        229.97        19.92 o                         
  -3   3  -3        686.31        745.38        30.71 o                         
   3  -3   3        686.31        743.44        22.31 o                         
  -4   3  -3      15036.17      15715.00       191.15 o                         
   4  -3   3      15036.17      15401.12       165.83 o                         
  -5   3  -3       3842.64       3902.61        64.66 o                         
   5  -3   3       3842.64       3884.85        48.86 o                         
  -6   3  -3       2709.35       2817.33        60.37 o                         
   6  -3   3       2709.35       2865.03        47.02 o                         
  -7   3  -3       4068.46       4039.60        81.96 o                         
   7  -3   3       4068.46       4186.58        72.79 o                         
  -8   3  -3         63.40        139.89        52.76 o                         
   8  -3   3         63.40        115.81        37.24 o                         
  -9   3  -3        131.26        117.86        44.06 o                         
   9  -3   3        131.26         94.82        32.80 o                         
 -10   3  -3        348.17        541.88        73.02 o                         
  10  -3   3        348.17        293.98        56.06 o                         
  10   2  -3        431.83        548.77       157.67 o                         
 -10  -2   3        431.83        354.39        61.81 o                         
   9   2  -3        694.07        826.60        95.80 o                         
  -9  -2   3        694.07        808.10        87.79 o                         
   8   2  -3        100.38         72.33       111.70 o                         
  -8  -2   3         98.07        129.87        45.14 o                         
   7   2  -3         41.09        -63.00        87.72 o                         
  -7  -2   3         41.09         22.26        53.11 o                         
   6   2  -3       4159.56       4197.20        88.21 o                         
  -6  -2   3       4159.56       4018.75        74.47 o                         
   5   2  -3        721.74        630.97        60.19 o                         
  -5  -2   3        721.74        702.17        36.26 o                         
   4   2  -3       1604.72       1453.94        27.75 o                         
  -4  -2   3       1604.72       1498.22        32.94 o                         
   3   2  -3       5144.73       5064.43       227.10 o                         
  -3  -2   3       5144.73       5023.92        79.83 o                         
   2   2  -3       1637.32       1525.03        52.05 o                         
  -2  -2   3       1637.32       1593.14        54.91 o                         
   1   2  -3       7209.80       6763.49       197.75 o                         
  -1  -2   3       7209.80       7301.43       206.19 o                         
   0   2  -3       4719.72       4833.13       105.45 o                         
   0  -2   3       4719.72       4757.93        94.31 o                         
  -1   2  -3        150.55        135.73        61.73 o                         
   1  -2   3        150.55         50.97        42.97 o                         
  -2   2  -3      33004.18      34878.91       688.06 o                         
   2  -2   3      33004.18      35154.56      1167.29 o                         
  -3   2  -3       2589.81       2577.79        85.41 o                         
  -4   2  -3       7363.12       7401.68       123.52 o                         
   4  -2   3       7363.12       7162.86        81.83 o                         
  -5   2  -3       2859.77       2904.83        53.01 o                         
   5  -2   3       2859.77       2926.98        58.00 o                         
  -6   2  -3         58.29         37.53        22.54 o                         
   6  -2   3         58.29         63.61        18.87 o                         
  -7   2  -3       7118.63       7212.11       136.91 o                         
   7  -2   3       7118.63       7361.70       112.43 o                         
  -8   2  -3        530.78        485.73        48.23 o                         
   8  -2   3        530.78        544.02        36.40 o                         
  -9   2  -3        214.48        209.89        71.66 o                         
   9  -2   3        214.48        114.35        43.87 o                         
 -10   2  -3         59.48        100.87        62.09 o                         
  10  -2   3         59.48         85.20        55.79 o                         
  10   1  -3        281.86        284.92       150.10 o                         
 -10  -1   3        281.86        461.02        98.76 o                         
   9   1  -3       1185.32       1254.22       130.62 o                         
  -9  -1   3       1185.32        995.50       100.30 o                         
   8   1  -3       1193.42       1223.53       225.66 o                         
  -8  -1   3       1193.42       1157.99        85.44 o                         
   7   1  -3         88.64        109.02       124.28 o                         
  -7  -1   3         88.64        110.34        98.59 o                         
   6   1  -3      13264.16      13493.30       365.04 o                         
  -6  -1   3      13264.16      12650.74       215.88 o                         
   5   1  -3        210.65        106.75        88.30 o                         
  -5  -1   3         22.72         15.54        18.90 o                         
   4   1  -3       3266.61       3096.66       124.37 o                         
  -4  -1   3       3266.61       3334.10       107.61 o                         
   3   1  -3       2472.02       2444.67        59.63 o                         
  -3  -1   3       2472.02       2545.08        61.22 o                         
   2   1  -3        466.12        258.70        72.78 o                         
  -2  -1   3        466.12        540.93        69.28 o                         
   1   1  -3       7609.08       7803.37       141.40 o                         
  -1  -1   3       7609.08       7674.57       141.74 o                         
   0   1  -3       3003.60       2977.27       119.84 o                         
  -1   1  -3        575.43        621.48        35.48 o                         
   1  -1   3        575.43        587.93        35.13 o                         
  -2   1  -3       3412.39       3808.69       107.61 o                         
   2  -1   3       3412.39       3602.23       145.02 o                         
  -3   1  -3      13152.81      13418.57       240.53 o                         
   3  -1   3      13152.81      13203.51       339.38 o                         
  -4   1  -3       4815.19       4865.53       153.99 o                         
   4  -1   3       4815.19       4875.60       225.97 o                         
  -5   1  -3         37.52         37.84        14.06 o                         
   5  -1   3         51.23        -89.05       120.47 o                         
  -6   1  -3       2093.43       2249.26        73.75 o                         
   6  -1   3       2093.43       2245.44        86.10 o                         
  -7   1  -3       1450.08       1527.12        55.57 o                         
   7  -1   3       1450.08       1509.65        46.47 o                         
  -8   1  -3       1594.95       1592.99        83.63 o                         
   8  -1   3       1594.95       1712.55        98.13 o                         
  -9   1  -3        401.41        341.88        58.31 o                         
   9  -1   3        401.41        520.90        77.44 o                         
 -10   1  -3        287.50        339.45        97.39 o                         
  10  -1   3        287.50        299.40        53.58 o                         
  10   0  -3        666.53        518.04       130.43 o                         
 -10   0   3        666.53        614.64       101.82 o                         
   9   0  -3          5.04         66.45       111.16 o                         
  -9   0   3          5.04        -43.38        43.38 o                         
   8   0  -3       2033.64       1851.19       117.10 o                         
  -8   0   3       2033.64       1993.87        89.66 o                         
   7   0  -3       1898.30       1920.95        87.61 o                         
  -7   0   3       2767.44       2311.67       188.89 o                         
   6   0  -3       7898.07       6070.05       295.87 o                         
  -6   0   3       7898.07       7499.12       168.68 o                         
   5   0  -3       1469.09       1431.62        28.38 o                         
  -5   0   3       1469.09       1459.61        37.43 o                         
   4   0  -3       8888.74       8352.11       326.54 o                         
  -4   0   3       8888.74       8930.78       197.44 o                         
   3   0  -3       1926.90       1850.24        69.98 o                         
  -3   0   3       1926.90       2013.88        58.50 o                         
   2   0  -3         51.59         53.78        22.32 o                         
  -2   0   3         51.59         70.47        32.55 o                         
   1   0  -3        837.49        860.19        42.96 o                         
  -1   0   3        837.49        793.08        29.03 o                         
   0   0  -3      20186.23      21230.48       366.35 o                         
   0   0   3      20186.23      21150.82       497.96 o                         
  -1   0  -3        141.42        169.51        16.46 o                         
   1   0   3        141.42        192.56        18.85 o                         
  -2   0  -3         40.43         79.70        62.81 o                         
   2   0   3         29.61         39.01        25.50 o                         
  -3   0  -3      20419.62      21563.26       733.14 o                         
   3   0   3      14955.07      14325.83       251.06 o                         
  -4   0  -3       3545.84       3543.63       114.98 o                         
   4   0   3       3545.84       3846.66       195.47 o                         
  -5   0  -3        125.39        106.21        60.93 o                         
   5   0   3        125.39         54.21        67.67 o                         
  -6   0  -3         39.84         51.18       142.01 o                         
   6   0   3         39.84       -152.47       160.23 o                         
  -7   0  -3        346.64        247.27       166.01 o                         
   7   0   3        346.64        314.72       124.20 o                         
  -8   0  -3       2018.25       1832.23       116.91 o                         
   8   0   3       2018.25       1790.00       238.71 o                         
  -9   0  -3        409.27        358.96        60.06 o                         
   9   0   3        409.27        282.77        81.68 o                         
 -10   0  -3        283.85         30.29       136.64 o                         
  10   0   3        283.85         65.62       104.48 o                         
  11  -1  -3         88.81         85.43        65.04 o                         
 -11   1   3         88.81        116.54        84.89 o                         
  10  -1  -3        262.94        263.13        63.24 o                         
 -10   1   3        262.94        223.12        58.51 o                         
   9  -1  -3       2126.34       2134.40        58.70 o                         
  -9   1   3       2126.34       2288.86        96.17 o                         
   8  -1  -3       2228.24       2229.99        50.66 o                         
  -8   1   3       2228.24       2174.11        65.06 o                         
   7  -1  -3       2659.27       2727.44        66.29 o                         
  -7   1   3       2659.27       2826.47        74.87 o                         
   6  -1  -3       2213.43       2217.65        35.89 o                         
  -6   1   3       2213.43       2210.99        46.48 o                         
  -5   1   3       6415.39       6182.25       180.75 o                         
   4  -1  -3       1387.58       1303.00        26.36 o                         
  -4   1   3       1387.58       1356.02        36.71 o                         
   2  -1  -3       2012.07       1905.23        53.93 o                         
  -2   1   3       2012.07       1984.96        63.33 o                         
   1  -1  -3        472.95        480.67        19.90 o                         
  -1   1   3        472.95        470.89        31.02 o                         
   0  -1  -3       7504.78       7266.63       149.17 o                         
   0   1   3       7504.78       7286.98       253.21 o                         
  -1  -1  -3       3729.84       3939.02       169.47 o                         
   1   1   3       3729.84       3769.94       163.21 o                         
  -2  -1  -3       1712.00       1775.98        54.13 o                         
   2   1   3       1712.00       1686.03        50.42 o                         
  -3  -1  -3      20467.36      18324.39       689.05 o                         
   3   1   3      20467.36      20390.47       722.63 o                         
  -4  -1  -3        468.95        562.47        20.44 o                         
   4   1   3        468.95        582.88        20.28 o                         
  -5  -1  -3       1075.12       1278.18       134.91 o                         
   5   1   3       1075.12       1098.31        98.47 o                         
  -6  -1  -3        579.28        682.67        50.90 o                         
   6   1   3        935.15        797.60       121.53 o                         
  -7  -1  -3        121.33         25.07        81.09 o                         
   7   1   3        121.33          8.31        65.73 o                         
  -8  -1  -3        282.42        263.70        54.37 o                         
   8   1   3        284.68        199.56       143.27 o                         
  -9  -1  -3       2136.06       2230.05       101.03 o                         
   9   1   3       2136.06       2412.67       203.01 o                         
  11  -2  -3          5.79         30.72        56.70 o                         
 -11   2   3          5.79          0.69        49.86 o                         
  10  -2  -3        453.34        495.09        49.95 o                         
 -10   2   3        453.34        382.24        61.88 o                         
   9  -2  -3        640.71        658.75        35.82 o                         
  -9   2   3        640.71        691.53        57.53 o                         
   8  -2  -3       4832.07       5132.38        84.03 o                         
  -8   2   3       4832.07       5055.90        99.10 o                         
   7  -2  -3        398.01        451.41        23.41 o                         
  -7   2   3        398.01        474.33        30.14 o                         
   6  -2  -3        859.05        866.47        26.44 o                         
  -6   2   3        859.05        818.09        33.96 o                         
   5  -2  -3      14044.34      13973.15       156.34 o                         
  -5   2   3      14044.34      14136.34       174.04 o                         
   4  -2  -3          2.63         24.79        12.18 o                         
  -4   2   3          2.63         -9.69        21.05 o                         
   3  -2  -3       3617.82       3658.64        75.71 o                         
  -3   2   3       3617.82       3716.63        86.46 o                         
   2  -2  -3        982.76        969.75        39.62 o                         
  -2   2   3        982.76        951.17        41.59 o                         
   1  -2  -3       1504.49       1536.45        39.56 o                         
  -1   2   3       1504.49       1459.05        43.99 o                         
   0  -2  -3      12148.18      12484.92       372.29 o                         
   0   2   3      12148.18       9182.09       366.05 o                         
  -1  -2  -3       5720.60       5726.14       110.38 o                         
   1   2   3       5720.60       5626.40       152.52 o                         
  -2  -2  -3       3674.15       3301.09       163.71 o                         
   2   2   3       3674.15       3566.66        93.56 o                         
  -3  -2  -3       9430.64       9519.15       114.90 o                         
   3   2   3       9430.64       9385.48       108.63 o                         
  -4  -2  -3       3670.03       3748.54        92.70 o                         
   4   2   3       3670.03       3635.69       103.28 o                         
  -5  -2  -3        272.69        278.43        25.98 o                         
   5   2   3        272.69        270.91        24.42 o                         
  -6  -2  -3        238.28        306.71        53.55 o                         
   6   2   3        238.28        346.56        47.21 o                         
  -7  -2  -3         20.62         69.93        40.68 o                         
   7   2   3         20.62          1.75        44.19 o                         
  -8  -2  -3         69.91         97.83        83.43 o                         
   8   2   3         69.91         10.04        63.69 o                         
  -9  -2  -3       2152.15       2355.91        98.06 o                         
   9   2   3       2152.15       2121.45       156.61 o                         
  11  -3  -3         38.93        -41.13        75.42 o                         
 -11   3   3         38.93        -24.51        26.21 o                         
  10  -3  -3        565.58        551.41        61.18 o                         
 -10   3   3        565.58        514.03        62.06 o                         
   9  -3  -3       1802.97       1917.55        90.77 o                         
  -9   3   3       1802.97       2024.67        90.21 o                         
   8  -3  -3       4960.26       5337.42        80.85 o                         
  -8   3   3       4960.26       5179.16        92.36 o                         
   7  -3  -3          4.41         23.02        60.49 o                         
  -7   3   3          4.41        -10.68        40.31 o                         
   6  -3  -3        701.83        827.94        24.17 o                         
  -6   3   3        701.83        872.01        29.28 o                         
   5  -3  -3      12795.00      12382.82       402.62 o                         
  -5   3   3      12795.00      12398.52       253.52 o                         
   4  -3  -3        179.72        232.67        13.44 o                         
  -4   3   3        179.72        227.03        15.32 o                         
   3  -3  -3        490.15        281.76        49.62 o                         
  -3   3   3        490.15        460.50        62.68 o                         
   2  -3  -3         39.06         32.21        17.70 o                         
  -2   3   3         39.06          2.32        17.50 o                         
   1  -3  -3       6703.61       6953.31       250.75 o                         
  -1   3   3       6703.61       7063.22       251.79 o                         
   0  -3  -3       2324.73       2396.48        46.86 o                         
   0   3   3       2324.73       2429.99        48.35 o                         
  -1  -3  -3      10643.84      10461.18       142.82 o                         
   1   3   3      10643.84      10644.84       141.68 o                         
  -2  -3  -3       4907.02       4772.08        64.99 o                         
   2   3   3       4907.02       4772.57        67.45 o                         
  -3  -3  -3       3368.43       3511.26        63.58 o                         
   3   3   3       3368.43       3428.62        55.65 o                         
  -4  -3  -3       3822.99       3908.83        67.71 o                         
   4   3   3       3822.99       3835.59        60.35 o                         
  -5  -3  -3         65.17         94.60        40.39 o                         
   5   3   3         65.17        130.78        30.93 o                         
  -6  -3  -3         18.25         22.89        44.41 o                         
   6   3   3         18.25         26.39        30.05 o                         
  -7  -3  -3         70.24        -23.71        68.91 o                         
   7   3   3         70.24        125.93        45.10 o                         
  -8  -3  -3       1052.41       1045.17        80.18 o                         
   8   3   3       1052.41        986.62        93.79 o                         
 -11   4   3         97.51        111.85        66.85 o                         
 -10   4   3         29.89        160.32       153.78 o                         
  -9   4   3       2561.10       2736.70       102.07 o                         
   7  -4  -3        392.07        440.26        30.31 o                         
  -7   4   3        392.07        477.95        29.58 o                         
   5  -4  -3       3106.99       3057.02        40.83 o                         
  -5   4   3       3106.99       3075.27        49.52 o                         
   3  -4  -3        147.01         96.92        13.40 o                         
  -3   4   3        147.01        119.08        15.59 o                         
   1  -4  -3       5031.56       4865.30        63.85 o                         
  -1   4   3       5031.56       4750.24        61.27 o                         
   0  -4  -3       2706.82       2773.71       134.21 o                         
   0   4   3       2706.82       2860.71        62.39 o                         
  -1  -4  -3       9446.46       9750.48       110.83 o                         
   1   4   3       9446.46       9609.66       105.87 o                         
   2   4   3       3902.63       4099.48        88.04 o                         
  -3  -4  -3         44.83         52.52        21.55 o                         
   3   4   3         44.83         41.75        20.17 o                         
  -4  -4  -3       3572.01       3676.01       199.92 o                         
   4   4   3       3572.01       3536.92        95.89 o                         
  -5  -4  -3        757.81        861.70        52.68 o                         
   5   4   3        757.81        774.93        50.25 o                         
  -6  -4  -3         28.75         16.56        57.85 o                         
   6   4   3         28.75          8.04        55.71 o                         
  -7  -4  -3         11.79        -37.43        57.03 o                         
   7   4   3         11.79         18.75        87.75 o                         
   8   4   3       1660.30        914.07        95.37 o                         
   7  -5  -3       1629.25       1551.19        83.28 o                         
  -7   5   3       1629.25       1559.34        70.59 o                         
   5  -5  -3         94.63         90.60        18.76 o                         
  -5   5   3         94.63        133.22        24.34 o                         
   4  -5  -3       7518.27       6697.27       272.54 o                         
  -4   5   3       5198.75       5574.14       215.64 o                         
   3  -5  -3       3997.42       3802.65        65.71 o                         
  -3   5   3       3997.42       3929.25        94.60 o                         
   2  -5  -3        535.38        772.24        22.08 o                         
  -2   5   3        535.38        743.23        27.34 o                         
   1  -5  -3       4828.97       4984.94       214.73 o                         
  -1   5   3       4828.97       5056.22       150.96 o                         
   0  -5  -3       2236.16       2131.77        38.28 o                         
   0   5   3       2660.13       2259.42       136.42 o                         
   1   5   3       7197.92       6701.41       134.33 o                         
  -2  -5  -3        277.61        263.29        28.91 o                         
   2   5   3        438.69        623.03       135.98 o                         
   3   5   3       1243.13       1127.46        97.94 o                         
  -4  -5  -3       1327.64       1427.26        98.16 o                         
   4   5   3       1327.64       1525.36       142.72 o                         
   5   5   3       1725.57       1727.98       192.67 o                         
  -6  -5  -3         32.18        -84.39        84.39 o                         
   6   5   3         32.18         35.58       104.09 o                         
  -7  -5  -3        443.93        481.94       177.13 o                         
   7   5   3        443.93        428.32        96.07 o                         
  11  -6  -3        692.05        569.82        64.63 o                         
 -11   6   3        692.05        833.99        84.85 o                         
  10  -6  -3        156.20         60.91        43.49 o                         
 -10   6   3        156.20        281.86        61.05 o                         
   9  -6  -3       3851.54       3332.87       125.84 o                         
  -9   6   3       3851.54       2781.12       185.70 o                         
   8  -6  -3        164.27        149.68        26.91 o                         
  -8   6   3        164.27        157.81        31.85 o                         
   6  -6  -3         41.97         45.49        19.15 o                         
  -6   6   3         41.97         62.64        17.88 o                         
   4  -6  -3        295.35        280.73        14.69 o                         
  -4   6   3        295.35        318.37        18.11 o                         
   3  -6  -3       9713.09       8909.40       320.48 o                         
  -3   6   3       9713.09       8269.32       176.77 o                         
   2  -6  -3        949.85       1004.13        24.48 o                         
  -2   6   3        949.85       1003.59        29.75 o                         
  -1   6   3        224.65        145.19        42.66 o                         
   0  -6  -3       4477.87       4432.99        70.00 o                         
   0   6   3       4477.87       4375.85        65.92 o                         
   1   6   3       3863.92       3788.22        77.00 o                         
  -2  -6  -3        355.52        411.09        40.12 o                         
   2   6   3        355.52        378.44        34.69 o                         
   3   6   3        810.27        827.14       109.95 o                         
  -4  -6  -3         41.58        161.61        84.12 o                         
   4   6   3        133.74        149.81       115.38 o                         
   5   6   3       1463.64       1336.23       208.47 o                         
  -6  -6  -3        542.88        598.37       143.59 o                         
   6   6   3        598.48        392.72       172.32 o                         
  11  -7  -3       1261.19       1289.98        58.55 o                         
 -11   7   3       1261.19       1225.34        72.65 o                         
  10  -7  -3        573.96        556.04        48.28 o                         
 -10   7   3        573.96        644.57        51.99 o                         
   9  -7  -3       1521.43       1517.91        49.77 o                         
  -9   7   3       1521.43       1678.03        61.16 o                         
   8  -7  -3       3397.16       3690.91        68.70 o                         
  -8   7   3       3397.16       3616.62        80.04 o                         
   7  -7  -3        541.34        536.96        30.25 o                         
  -7   7   3        541.34        540.74        33.67 o                         
   6  -7  -3        137.18        115.06        23.20 o                         
  -6   7   3        137.18        118.03        26.26 o                         
   5  -7  -3         24.18         30.75        20.18 o                         
  -5   7   3         24.18         18.68        17.45 o                         
   4  -7  -3         13.37          0.57        20.88 o                         
  -4   7   3         13.37         18.32        15.60 o                         
   3  -7  -3       6274.80       6325.94        75.60 o                         
  -3   7   3       6274.80       6376.12        87.34 o                         
  -2   7   3         26.96         10.28        27.85 o                         
   1  -7  -3        199.35        159.88        26.78 o                         
  -1   7   3        199.35        200.73        24.90 o                         
   0   7   3       4674.46       4939.60        84.84 o                         
  -1  -7  -3         14.43         30.99        25.89 o                         
   1   7   3         14.43          5.20        26.24 o                         
   2   7   3       1086.13       1058.65        51.10 o                         
  -3  -7  -3         15.96         23.55        34.01 o                         
   3   7   3         15.96         24.71        36.03 o                         
  -4  -7  -3         19.80        210.86       160.00 o                         
   4   7   3         19.80         23.80        64.12 o                         
  -5  -7  -3        237.87        226.61        65.78 o                         
   5   7   3        237.87        243.13        72.91 o                         
  11  -8  -3       1628.35       1727.89        77.51 o                         
 -11   8   3       1628.35       1773.19        74.62 o                         
  10  -8  -3         67.46         99.73        42.08 o                         
 -10   8   3         67.46         83.74        43.84 o                         
   9  -8  -3         89.23         34.75        39.93 o                         
  -9   8   3         89.23        158.99        45.94 o                         
   8  -8  -3        931.91       1012.35        42.78 o                         
  -8   8   3        931.91       1022.31        47.38 o                         
   7  -8  -3        104.14        139.46        37.32 o                         
  -7   8   3        104.14        120.69        38.62 o                         
   6  -8  -3         33.18         62.78        28.37 o                         
  -6   8   3         33.18         31.35        26.04 o                         
   5  -8  -3        117.15        100.95        30.29 o                         
  -5   8   3        117.15        130.34        40.29 o                         
   4  -8  -3        302.59        302.44        26.10 o                         
  -4   8   3        302.59        339.39        25.94 o                         
   3  -8  -3       4343.96       4430.37        71.13 o                         
  -3   8   3       4343.96       4255.58        71.81 o                         
   2  -8  -3       1932.63       1951.51        53.32 o                         
  -2   8   3       1932.63       1908.22        55.45 o                         
   1  -8  -3       1612.79       1711.63        48.11 o                         
  -1   8   3       1612.79       1669.76        46.10 o                         
   0  -8  -3       4849.76       5075.73        86.47 o                         
   0   8   3       4849.76       5038.24        93.28 o                         
  -1  -8  -3        941.11       1093.90        57.08 o                         
   1   8   3        941.11       1071.41        44.79 o                         
  -2  -8  -3        132.69         90.87        39.06 o                         
   2   8   3        132.69        138.71        40.76 o                         
  -3  -8  -3        320.57        234.70        57.23 o                         
   3   8   3        320.57        490.20        54.92 o                         
  -4  -8  -3          4.03         13.18        51.87 o                         
   4   8   3          4.03         56.94        44.43 o                         
  10  -9  -3        109.14        409.35       176.32 o                         
   9  -9  -3        185.46        194.02        60.09 o                         
  -9   9   3        185.46        188.65        59.25 o                         
   7  -9  -3        498.29        506.29        37.52 o                         
  -7   9   3        498.29        476.09        44.95 o                         
   6  -9  -3        135.95         97.74        72.91 o                         
  -6   9   3        135.95         40.23        77.36 o                         
   5  -9  -3         31.98         50.00        27.01 o                         
  -5   9   3         31.98         31.60        33.45 o                         
   4  -9  -3       1436.65       1348.02        94.15 o                         
  -4   9   3       1436.65       1530.31        62.17 o                         
   3  -9  -3       1407.83       1488.44        55.75 o                         
  -3   9   3       1407.83       1503.26        56.24 o                         
   2  -9  -3       3643.38       3086.14       135.66 o                         
  -2   9   3       3643.38       3624.09        87.88 o                         
   1  -9  -3        595.93        609.47        42.65 o                         
  -1   9   3        595.93        638.20        38.82 o                         
   0  -9  -3        889.13        763.43        52.68 o                         
   0   9   3        889.13        926.00        47.97 o                         
  -1  -9  -3       1274.17       1271.00        54.41 o                         
   1   9   3       1274.17       1231.35        49.01 o                         
  -2  -9  -3         54.73         73.69        55.02 o                         
   2   9   3         54.73        134.58        57.51 o                         
  -3  -9  -3        711.22        629.20        57.98 o                         
   3   9   3        711.22        714.41        54.46 o                         
  10 -10  -3        842.33        919.29        67.65 o                         
 -10  10   3        842.33        841.57        76.27 o                         
  -8  10   3        301.97        186.28        79.92 o                         
  -6  10   3         39.32        -19.69        47.71 o                         
   4 -10  -3        794.90        739.79       118.65 o                         
  -4  10   3        794.90        854.74        52.83 o                         
  -3  10   3        360.81        414.13       123.13 o                         
   2 -10  -3       2476.36       2766.50       197.86 o                         
  -2  10   3       3409.60       3147.31       212.60 o                         
  -1  10   3        256.25        336.26        90.55 o                         
   0 -10  -3        116.67        132.52        89.05 o                         
   0  10   3        116.67         88.12        37.50 o                         
   1  10   3        710.14        621.57        85.12 o                         
   2  10   3        311.39        176.42        82.73 o                         
   9 -11  -3          1.61         52.57       100.79 o                         
   8 -11  -3        132.23        118.93        61.41 o                         
  -8  11   3        132.23        144.59        60.95 o                         
   6 -11  -3       1222.03       1206.81        79.27 o                         
  -6  11   3       1222.03       1311.26        75.98 o                         
  -5  11   3        447.04        293.35       150.43 o                         
  -4  11   3        690.56        696.26        63.95 o                         
  -3  11   3        545.71        815.81       166.89 o                         
  -2  11   3        970.87        961.04       129.80 o                         
  -1  11   3        265.85        279.84        86.36 o                         
   0  11   3         97.97         81.22       129.98 o                         
  -6  12   3       1496.72       1284.60        70.98 o                         
   5 -12  -3        133.83        175.53        52.11 o                         
  -5  12   3        133.83         61.31        53.66 o                         
  -4  12   3         88.19         85.75        63.59 o                         
   3 -12  -3        647.16        469.03        64.80 o                         
  -3  12   3        647.16        678.24        60.18 o                         
  -1  12  -4        131.37        -63.42        91.41 o                         
  -2  12  -4        252.12        264.48        80.82 o                         
   2 -12   4        252.12        407.19       147.34 o                         
   1  11  -4         16.49        -12.95        45.43 o                         
  -1 -11   4         16.49         -0.16        46.89 o                         
   0  11  -4        320.07        311.06        56.63 o                         
   0 -11   4        320.07        197.94        99.18 o                         
  -1  11  -4        800.67        863.34        62.24 o                         
   1 -11   4        800.67        690.52        51.87 o                         
  -2  11  -4       1145.34        974.11        74.48 o                         
   2 -11   4       1145.34        784.42       154.41 o                         
  -3  11  -4       1336.40       1335.66        69.85 o                         
   3 -11   4       1336.40       1354.64        61.00 o                         
  -5  11  -4       1046.39       1091.44        58.14 o                         
   5 -11   4       1046.39       1046.34        50.39 o                         
   6 -11   4        162.77        239.89       157.00 o                         
  -7  11  -4         33.50          7.25        42.78 o                         
   7 -11   4         33.50         61.85        48.19 o                         
   8 -11   4       1045.66        306.39       104.32 o                         
   3  10  -4       1336.92       1196.77        73.25 o                         
  -3 -10   4       1336.92       1381.83       102.01 o                         
   2  10  -4        327.50        289.41        46.57 o                         
  -2 -10   4        327.50        334.40        50.44 o                         
   1  10  -4         21.69        -48.25        48.25 o                         
  -1 -10   4         21.69          0.72        57.34 o                         
   0  10  -4        419.44        375.78        48.01 o                         
   0 -10   4        419.44        356.83        39.31 o                         
  -1  10  -4       4443.46       4383.89       111.31 o                         
   1 -10   4       4443.46       4520.25       111.35 o                         
  -2  10  -4        525.62        639.42        53.15 o                         
   2 -10   4        525.62        542.20        48.02 o                         
  -3  10  -4       1318.86       1281.83        67.88 o                         
   3 -10   4       1318.86       1396.99        63.46 o                         
  -4  10  -4       2734.84       2917.22        82.10 o                         
   4 -10   4       2734.84       2864.43        71.38 o                         
  -5  10  -4       3237.69       3064.32        85.63 o                         
   5 -10   4       3237.69       3292.36        81.05 o                         
  -6  10  -4        637.53        699.19        46.39 o                         
   6 -10   4        637.53        659.08        48.08 o                         
  -7  10  -4         37.94         47.39        79.85 o                         
   7 -10   4         37.94         98.32        90.16 o                         
  -8  10  -4        170.49        148.02        39.01 o                         
   8 -10   4        170.49        301.71        60.76 o                         
  -9  10  -4       1483.00        873.49        97.80 o                         
   9 -10   4       1483.00       1497.57       159.25 o                         
   4   9  -4        680.49        590.01        67.14 o                         
  -4  -9   4        680.49        771.54        94.26 o                         
   3   9  -4        660.35        671.18        46.30 o                         
  -3  -9   4        660.35        667.46        52.85 o                         
   2   9  -4        694.15        780.83        61.06 o                         
  -2  -9   4        694.15        700.61        63.36 o                         
   1   9  -4        105.24        104.05        37.64 o                         
  -1  -9   4        105.24        108.97        42.02 o                         
   0   9  -4        372.17        346.07        56.55 o                         
   0  -9   4        372.17        344.18        46.94 o                         
  -1   9  -4       2554.46       2560.35        85.15 o                         
   1  -9   4       2554.46       2540.00        71.34 o                         
  -2   9  -4        354.56        492.66        55.88 o                         
   2  -9   4        354.56        370.87        47.86 o                         
  -3   9  -4       1104.00       1129.11        44.70 o                         
   3  -9   4       1104.00       1156.55        43.16 o                         
  -4   9  -4       1209.13       1222.58        53.20 o                         
   4  -9   4       1209.13       1286.57        51.70 o                         
  -5   9  -4         64.97         70.51        29.83 o                         
   5  -9   4         64.97         85.34        30.78 o                         
  -6   9  -4        659.35        789.29        45.97 o                         
   6  -9   4        659.35        733.37        52.31 o                         
  -7   9  -4          4.32         67.12        31.46 o                         
   7  -9   4          4.32         25.09        37.89 o                         
  -8   9  -4        104.87        214.05        47.13 o                         
   8  -9   4        104.87        102.21        53.34 o                         
  -9   9  -4        660.07        661.36        50.48 o                         
   9  -9   4        660.07        690.79        58.66 o                         
 -10   9  -4        734.03        882.17        71.43 o                         
  10  -9   4        734.03        794.99        84.73 o                         
   5   8  -4        104.88        172.98        67.59 o                         
  -5  -8   4        104.88        410.85       191.21 o                         
   4   8  -4       1939.69       2070.43        67.18 o                         
  -4  -8   4       1939.69       1825.53        70.46 o                         
   3   8  -4        250.41        206.92        55.61 o                         
  -3  -8   4        250.41        175.24       103.77 o                         
   2   8  -4         14.60         57.01        35.28 o                         
  -2  -8   4         14.60         18.52        31.36 o                         
   1   8  -4        572.33        510.53        54.45 o                         
   0   8  -4         37.07         10.32        34.92 o                         
   0  -8   4         37.07         19.76        29.38 o                         
  -1   8  -4       5746.34       5876.28       108.21 o                         
  -2   8  -4       1243.10       1288.85        41.40 o                         
   2  -8   4       1243.10       1341.47        41.68 o                         
   3  -8   4       2001.70       1938.46        73.17 o                         
  -4   8  -4       2193.10       2085.42        47.24 o                         
   4  -8   4       2193.10       2154.76        53.79 o                         
   5  -8   4       1190.69       1376.90        73.94 o                         
  -6   8  -4        864.21        990.76        42.12 o                         
   6  -8   4        864.21        914.47        40.58 o                         
  -7   8  -4        314.89         42.90        26.21 o                         
   7  -8   4        314.89        136.10        79.07 o                         
  -8   8  -4         11.03        -32.70        39.49 o                         
   8  -8   4         11.03        -34.35        34.35 o                         
  -9   8  -4        624.18        494.94        65.83 o                         
   9  -8   4        624.18        561.12        62.20 o                         
 -10   8  -4       2856.71       3200.72       103.06 o                         
  10  -8   4       2856.71       3130.96       117.08 o                         
   6   7  -4         55.97         53.28        58.73 o                         
  -6  -7   4         55.97          0.09       109.99 o                         
   5   7  -4        221.55        258.31        59.16 o                         
  -5  -7   4        221.55        129.13       103.04 o                         
   4   7  -4       2862.07       2829.32        78.90 o                         
  -4  -7   4       2849.60       3366.67       211.68 o                         
   3   7  -4        633.30        675.30        57.35 o                         
  -3  -7   4         77.89         85.64        79.52 o                         
   2   7  -4        274.69        311.25        55.99 o                         
  -2  -7   4         36.46        -23.89        77.47 o                         
   1   7  -4       1521.77       1673.87        84.29 o                         
  -1  -7   4        884.52        851.46        56.86 o                         
   0   7  -4       2022.12       1917.12        64.22 o                         
  -1   7  -4       1995.47       1970.63        43.44 o                         
   1  -7   4       1995.47       1943.68        46.70 o                         
  -3   7  -4        942.58       1045.47        29.83 o                         
   3  -7   4        942.58       1012.07        30.84 o                         
   4  -7   4       4666.14       4603.40       116.42 o                         
  -5   7  -4       2730.27       2790.33        50.98 o                         
   5  -7   4       2730.27       2757.29        52.50 o                         
   6  -7   4        235.22        295.04        67.88 o                         
  -7   7  -4       1317.60       1295.95        52.18 o                         
   7  -7   4       1317.60       1376.20        47.00 o                         
   8  -7   4        451.20        631.48       156.12 o                         
  -9   7  -4         70.79         57.28        59.14 o                         
   9  -7   4         70.79         12.59        42.73 o                         
  10  -7   4       2411.57       2592.94       238.57 o                         
   7   6  -4       2639.79       2558.85       101.42 o                         
  -7  -6   4       2639.79       2450.42        85.29 o                         
   6   6  -4        340.77        263.40        45.05 o                         
  -6  -6   4        340.77        325.09        62.05 o                         
   5   6  -4          3.29         -9.11        29.27 o                         
  -5  -6   4          3.29         15.34        40.82 o                         
   4   6  -4       2201.41       2131.06        63.81 o                         
  -4  -6   4       2201.41       2095.03       113.40 o                         
   3   6  -4        648.40        674.49        33.84 o                         
  -3  -6   4        648.40        655.33        32.21 o                         
   2   6  -4        481.66        522.71        39.11 o                         
   1   6  -4        802.85        790.58        27.52 o                         
  -1  -6   4        802.85        788.11        26.36 o                         
   0   6  -4       3820.92       3661.55        75.44 o                         
  -1   6  -4         65.07         91.65        16.82 o                         
   1  -6   4         65.07         59.12        16.64 o                         
   2  -6   4      12834.96      13303.15       246.79 o                         
  -3   6  -4        162.84        134.90        17.50 o                         
   3  -6   4        162.84        162.34        18.74 o                         
  -4   6  -4        959.29        978.45       125.42 o                         
   4  -6   4        959.29        892.72        74.99 o                         
  -5   6  -4       2070.76       2116.23        41.97 o                         
   5  -6   4       2361.38       2186.82       151.24 o                         
   6  -6   4        641.86        648.18        85.69 o                         
  -7   6  -4        455.19        518.61        60.20 o                         
   7  -6   4       1160.24       1182.05       165.05 o                         
   8  -6   4       1291.63       1078.66       151.00 o                         
  10  -6   4       2308.05        903.05       124.70 o                         
   8   5  -4       2270.92       2113.18        71.16 o                         
  -8  -5   4       2270.92       2003.39        80.64 o                         
   7   5  -4       1575.86       1746.61        62.87 o                         
  -7  -5   4       1575.86       1541.69        74.20 o                         
   6   5  -4       1815.10       1876.55        53.40 o                         
  -6  -5   4       1815.10       1854.91        67.48 o                         
   5   5  -4       1265.56       1115.34        42.61 o                         
  -5  -5   4       1265.56       1212.29        73.26 o                         
   4   5  -4        183.94        228.09        21.91 o                         
  -4  -5   4        183.94        161.96        28.34 o                         
   3   5  -4       1901.99       1911.32        40.08 o                         
  -3  -5   4       1901.99       1883.98        44.76 o                         
   2   5  -4       1746.52       1720.05        35.25 o                         
  -2  -5   4       1746.52       1659.35        32.11 o                         
   1   5  -4       6293.46       6734.50        87.74 o                         
  -1  -5   4       6293.46       6291.00        82.82 o                         
   0   5  -4        553.85        642.95        22.64 o                         
   0  -5   4        553.85        581.77        22.48 o                         
  -1   5  -4        387.85        290.79        24.47 o                         
   1  -5   4        387.85        333.09        29.02 o                         
  -2   5  -4      15176.42      14903.51       167.79 o                         
   2  -5   4      15176.42      14979.31       162.90 o                         
  -3   5  -4        111.07         89.21        81.07 o                         
   3  -5   4        111.07         95.40        36.37 o                         
  -4   5  -4         35.39         79.12        13.82 o                         
   4  -5   4         35.39         39.90        15.99 o                         
  -5   5  -4        968.48        833.94        89.94 o                         
   5  -5   4        968.48        921.55        56.73 o                         
  -6   5  -4        661.34        694.42        40.21 o                         
   6  -5   4        661.34        634.61        25.38 o                         
   7  -5   4        129.01        166.05        90.24 o                         
  -8   5  -4        370.62        398.44        42.87 o                         
   8  -5   4        370.62        354.62        41.63 o                         
   9  -5   4       1480.51       1756.24       189.76 o                         
 -10   5  -4        302.42        509.49        80.99 o                         
  10  -5   4        302.42        336.86        77.67 o                         
   9   4  -4       1284.56       1169.68        67.90 o                         
  -9  -4   4       1284.56       1089.08        92.72 o                         
   8   4  -4       2213.20       2167.42        70.87 o                         
  -8  -4   4       2213.20       2145.40        75.58 o                         
   7   4  -4         15.51          4.31        32.28 o                         
  -7  -4   4         15.51          0.92        35.96 o                         
   6   4  -4       4456.56       4536.80        72.11 o                         
  -6  -4   4       4456.56       4626.44        99.01 o                         
   5   4  -4          5.28        -15.91        20.49 o                         
  -5  -4   4          5.28          3.84        24.40 o                         
   4   4  -4        157.13        158.91        22.61 o                         
  -4  -4   4        157.13        106.08        32.35 o                         
   3   4  -4       1349.63       1385.58        28.92 o                         
  -3  -4   4       1349.63       1332.88        33.25 o                         
   2   4  -4      10496.31      10346.34       121.84 o                         
  -2  -4   4      10496.31      10451.56       115.78 o                         
   1   4  -4         23.64         10.93        14.71 o                         
  -1  -4   4         23.64        -15.60        15.60 o                         
   0   4  -4        213.85        222.26        21.29 o                         
   0  -4   4        213.85        211.96        17.10 o                         
  -1   4  -4       2488.96       2385.82        43.85 o                         
   1  -4   4       2488.96       2320.93        37.53 o                         
  -2   4  -4      18871.90      19406.35       282.44 o                         
   2  -4   4      18871.90      19552.27       231.58 o                         
  -3   4  -4        203.34        164.42        13.71 o                         
   3  -4   4        203.34        151.24        16.28 o                         
  -4   4  -4       2887.03       2883.91        46.63 o                         
   4  -4   4       2887.03       3013.03        41.10 o                         
  -5   4  -4        276.15        275.16        18.67 o                         
   5  -4   4        276.15        289.76        15.26 o                         
  -6   4  -4       3755.99       3733.80        77.03 o                         
   6  -4   4       3755.99       3831.53        56.82 o                         
  -7   4  -4        307.93        290.68        33.91 o                         
   7  -4   4        307.93        322.49        27.69 o                         
  -8   4  -4       2161.52       2299.34        86.91 o                         
   8  -4   4       2161.52       2280.24        82.46 o                         
  -9   4  -4       1055.71       1118.37        72.69 o                         
   9  -4   4       1055.71        975.71        50.91 o                         
 -10   4  -4        352.78        399.11        76.94 o                         
  10  -4   4        352.78        272.87        59.31 o                         
   9   3  -4       1196.80       1254.57        96.10 o                         
  -9  -3   4       1196.80       1187.25        94.79 o                         
   8   3  -4        999.26       1077.99       107.86 o                         
  -8  -3   4        999.26       1010.36        55.10 o                         
   7   3  -4        418.72        382.65        49.32 o                         
  -7  -3   4        418.72        482.03        54.52 o                         
   6   3  -4       1760.26       1638.36        76.95 o                         
  -6  -3   4       1760.26       1703.82        54.27 o                         
   5   3  -4        709.89        840.59        75.46 o                         
  -5  -3   4        709.89        647.96        42.61 o                         
   4   3  -4        246.77        257.45        16.51 o                         
  -4  -3   4        246.77        265.21        17.87 o                         
   3   3  -4        148.09         48.29        60.93 o                         
  -3  -3   4        148.09        145.84        37.87 o                         
   2   3  -4      15032.93      14629.51       178.65 o                         
  -2  -3   4      15032.93      14745.67       184.07 o                         
   1   3  -4       1023.03       1155.29        36.40 o                         
  -1  -3   4       1023.03       1053.04        51.49 o                         
   0   3  -4       1685.18       1543.01        46.94 o                         
   0  -3   4       1685.18       1600.76        54.13 o                         
  -1   3  -4       9176.19       9509.20       335.57 o                         
   1  -3   4       9176.19       9181.60       238.35 o                         
  -2   3  -4       5548.42       5843.99        89.51 o                         
   2  -3   4       5548.42       5693.67       151.78 o                         
   3  -3   4       1357.33       1230.83        48.94 o                         
  -4   3  -4        636.73        741.91        23.56 o                         
   4  -3   4        636.73        793.75        20.51 o                         
  -5   3  -4        963.18        963.28        28.79 o                         
   5  -3   4        963.18        904.28        26.73 o                         
  -6   3  -4       2225.26       2149.12        48.56 o                         
   6  -3   4       2225.26       2209.06        43.16 o                         
  -7   3  -4       4364.95       4234.63        84.11 o                         
   7  -3   4       4364.95       4229.61        85.30 o                         
  -8   3  -4       1672.93       1694.72        70.50 o                         
   8  -3   4       1672.93       1705.39        56.50 o                         
  -9   3  -4        822.48        889.25        69.73 o                         
   9  -3   4        822.48        774.36        52.97 o                         
 -10   3  -4         94.11        169.87        52.43 o                         
  10  -3   4         94.11         87.84        50.12 o                         
  10   2  -4       2980.39       2801.72       281.78 o                         
 -10  -2   4       2367.68       2329.61       119.24 o                         
   9   2  -4        971.75       1107.43       137.65 o                         
  -9  -2   4        971.75        959.00        97.22 o                         
   8   2  -4        421.65         -9.85       173.62 o                         
  -8  -2   4        421.65        403.84        58.34 o                         
   7   2  -4       2095.87       1912.55       188.57 o                         
  -7  -2   4       2095.87       2014.19       121.40 o                         
   6   2  -4       1752.79       1493.15       207.51 o                         
  -6  -2   4       1752.79       1523.16        59.28 o                         
   5   2  -4        824.79        781.01        73.11 o                         
  -5  -2   4        824.79        765.52        84.53 o                         
   4   2  -4       2569.40       2268.71        81.37 o                         
  -4  -2   4       2569.40       2227.46        63.37 o                         
   3   2  -4        601.41        566.85        21.43 o                         
  -3  -2   4        719.07        850.74       115.15 o                         
  -2  -2   4      21305.28      22055.70       776.94 o                         
   1   2  -4       1219.76       1222.65        44.10 o                         
  -1  -2   4       1219.76       1160.84        42.70 o                         
   0   2  -4       7239.08       7133.09       264.78 o                         
   0  -2   4       7239.08       7354.63       268.38 o                         
  -1   2  -4       6650.03       6774.26       143.05 o                         
   1  -2   4       6650.03       6631.87       243.27 o                         
  -3   2  -4       3338.50       3608.24        76.69 o                         
   3  -2   4       3338.50       3433.28        61.20 o                         
  -4   2  -4       1807.25       1716.90       115.44 o                         
   4  -2   4       1807.25       1623.83       117.23 o                         
  -5   2  -4        443.46        528.66        21.77 o                         
   5  -2   4        443.46        497.39        24.37 o                         
  -6   2  -4       1716.49       1910.17        69.96 o                         
   6  -2   4       1716.49       1845.86        83.12 o                         
  -7   2  -4       6659.39       6714.56       120.24 o                         
   7  -2   4       6659.39       7006.86       122.33 o                         
  -8   2  -4       1534.49       1584.79       127.59 o                         
   8  -2   4       1534.49       1442.05        68.40 o                         
  -9   2  -4          1.30         28.52        50.02 o                         
   9  -2   4          1.30        -14.20        62.50 o                         
 -10   2  -4        627.37        694.45        95.71 o                         
  10  -2   4        627.37        580.14        56.66 o                         
  10   1  -4       3019.52       2969.81       124.41 o                         
 -10  -1   4       3019.52       3447.51       126.54 o                         
   9   1  -4         32.43        354.33       208.49 o                         
  -9  -1   4          6.56         36.87        44.09 o                         
   8   1  -4        176.55         58.87       128.98 o                         
  -8  -1   4        176.55         95.11        72.17 o                         
   7   1  -4       1331.60       1370.41        80.30 o                         
  -7  -1   4       1331.60       1437.44        68.53 o                         
   6   1  -4        212.26        300.08        91.88 o                         
  -6  -1   4        212.26        160.94        46.21 o                         
   5   1  -4        587.16        612.18        24.96 o                         
  -5  -1   4        587.16        639.35        27.07 o                         
   4   1  -4       3651.49       2690.20       151.42 o                         
  -4  -1   4       3651.49       3636.91        94.77 o                         
   3   1  -4       3639.89       3465.58        55.33 o                         
  -3  -1   4       3639.89       3505.40        59.84 o                         
   2   1  -4      10045.07      10296.35       252.63 o                         
  -2  -1   4      10045.07      10121.58       252.31 o                         
   1   1  -4      13781.15      14348.60       253.46 o                         
  -1  -1   4      13781.15      14221.26       288.22 o                         
   0   1  -4      12280.48      13039.01       261.12 o                         
   0  -1   4      12280.48      12863.58       321.61 o                         
  -1   1  -4       4438.20       4486.65       102.62 o                         
   1  -1   4       4438.20       4571.19       120.59 o                         
  -2   1  -4        769.15       1117.60       101.73 o                         
   2  -1   4        246.60        329.67        42.00 o                         
  -3   1  -4        576.37        527.43        82.80 o                         
   3  -1   4        294.58        332.94        28.70 o                         
  -4   1  -4       4641.41       4770.28       140.35 o                         
   4  -1   4       5317.35       5183.81       162.42 o                         
  -5   1  -4        238.92        250.51        54.88 o                         
   5  -1   4        238.92         61.97        59.99 o                         
  -6   1  -4         26.08        -27.90        69.60 o                         
   6  -1   4         26.08         55.46       141.92 o                         
  -7   1  -4       3844.58       4149.43       171.40 o                         
   7  -1   4       3844.58       3685.02       180.89 o                         
  -8   1  -4        456.17        518.03       128.49 o                         
   8  -1   4        456.17        703.88       203.73 o                         
  -9   1  -4         67.27        131.21       131.68 o                         
   9  -1   4         67.27       -118.00       145.75 o                         
 -10   1  -4        667.50       1010.04       178.67 o                         
  10  -1   4        667.50        977.47       263.17 o                         
  10   0  -4       2643.21       2850.16       126.27 o                         
 -10   0   4       2643.21       2641.04       106.29 o                         
   9   0  -4        479.69        469.02        45.98 o                         
  -9   0   4        479.69        534.00        68.94 o                         
   8   0  -4        125.18        117.11        28.87 o                         
  -8   0   4        125.18        128.37        36.72 o                         
   7   0  -4        229.21        242.00        42.75 o                         
  -7   0   4        229.21        223.16        42.04 o                         
   6   0  -4        786.80        842.58        23.94 o                         
  -6   0   4        786.80        819.15        29.97 o                         
   5   0  -4         34.36         66.82        31.71 o                         
  -5   0   4         34.36        -31.41        31.41 o                         
   4   0  -4       2676.45       2446.47        36.24 o                         
  -4   0   4       2676.45       2368.00        44.54 o                         
  -3   0   4       4070.26       3979.52       190.42 o                         
   2   0  -4        719.49        645.13        61.58 o                         
  -2   0   4        719.49        679.31        34.95 o                         
   0   0  -4        924.17        803.83        27.07 o                         
   0   0   4        924.17        739.75        32.12 o                         
  -1   0  -4       4166.33       4260.60       117.02 o                         
   1   0   4       4166.33       4237.86       116.54 o                         
  -2   0  -4       1952.83       2055.27        51.63 o                         
   2   0   4       1952.83       2007.90        71.36 o                         
  -3   0  -4        518.66        486.51        77.82 o                         
   3   0   4        518.66        487.28        92.74 o                         
  -4   0  -4       4209.93       4201.98        55.97 o                         
   4   0   4       5748.23       5941.78       270.70 o                         
  -5   0  -4       1079.76       1054.59        66.64 o                         
   5   0   4       1079.76        921.97        68.22 o                         
  -6   0  -4        443.24        524.60        47.10 o                         
   6   0   4        882.35        755.97       176.65 o                         
  -7   0  -4       7165.26       7701.44       229.90 o                         
   7   0   4       7165.26       6949.62       226.80 o                         
  -8   0  -4        137.49         91.65        48.57 o                         
   8   0   4        159.24        222.31       266.52 o                         
  -9   0  -4         38.72         86.41        90.43 o                         
   9   0   4         38.72         29.83        85.05 o                         
  11  -1  -4        752.23        803.02        79.71 o                         
 -11   1   4        752.23        695.66        75.63 o                         
  10  -1  -4       1996.47       2150.49        74.72 o                         
 -10   1   4       1996.47       2082.01        94.55 o                         
   9  -1  -4       2909.34       3069.57        75.30 o                         
  -9   1   4       2909.34       3040.98        87.07 o                         
   8  -1  -4        989.81       1085.75        33.28 o                         
  -8   1   4        989.81       1017.35        47.52 o                         
   7  -1  -4        581.16        633.20        25.30 o                         
  -7   1   4        581.16        647.63        35.14 o                         
   6  -1  -4       1062.52       1063.84        27.75 o                         
  -6   1   4       1062.52       1067.76        34.77 o                         
   5  -1  -4       3155.75       2943.70        39.64 o                         
  -5   1   4       3155.75       2893.78        51.36 o                         
   4  -1  -4      18702.18      19438.08       224.67 o                         
  -4   1   4      18702.18      19732.14       253.62 o                         
   3  -1  -4        238.34        165.92        21.27 o                         
  -3   1   4        238.34        225.89        24.32 o                         
   1  -1  -4      25023.43      25588.05       628.83 o                         
  -1   1   4      25023.43      25461.29       519.14 o                         
  -1  -1  -4       2602.37       2773.21        73.84 o                         
   1   1   4       2602.37       2691.78       114.99 o                         
  -2  -1  -4       2085.93       2010.77        71.02 o                         
   2   1   4       2085.93       2124.66        60.08 o                         
  -3  -1  -4        983.82        981.07        27.44 o                         
   3   1   4        983.82        947.60        23.63 o                         
  -4  -1  -4        331.28        345.38        32.38 o                         
   4   1   4        331.28        302.66        40.00 o                         
  -5  -1  -4       3008.72       3139.11        53.50 o                         
   5   1   4       3008.72       3233.40        54.69 o                         
  -6  -1  -4       3680.00       3826.67       101.08 o                         
   6   1   4       3680.00       3660.71       164.34 o                         
  -7  -1  -4       2100.68       2103.39        86.26 o                         
   7   1   4       2100.68       2265.06        88.90 o                         
  -8  -1  -4       2257.37       2400.26        91.90 o                         
   8   1   4       2257.37       2144.08        96.91 o                         
  -9  -1  -4        129.26         95.02        54.82 o                         
   9   1   4        129.26         32.60        68.88 o                         
  11  -2  -4       1385.03       1216.65       123.36 o                         
 -11   2   4       1385.03       1332.95       100.78 o                         
  10  -2  -4        315.48        281.12       133.93 o                         
 -10   2   4        315.48        301.19        56.33 o                         
   9  -2  -4       1144.78       1041.12        54.76 o                         
  -9   2   4       1144.78       1101.20        63.97 o                         
   8  -2  -4         63.04         55.11        20.55 o                         
  -8   2   4         63.04         42.59        32.96 o                         
   7  -2  -4       1100.04       1090.11        69.15 o                         
  -7   2   4       1100.04       1191.53        49.53 o                         
   6  -2  -4          3.57         -6.13        15.05 o                         
  -6   2   4          3.57         10.74        17.55 o                         
   5  -2  -4      11563.09      11005.90       443.33 o                         
  -5   2   4      11563.09      12319.43       195.30 o                         
   4  -2  -4       2418.52       2192.02        34.19 o                         
  -4   2   4       2418.52       2255.16        47.63 o                         
   3  -2  -4         22.36         -4.38        31.39 o                         
   2  -2  -4        183.61        171.39        18.73 o                         
  -2   2   4        183.61        156.35        19.49 o                         
   1  -2  -4      15066.47      15614.29       528.99 o                         
  -1   2   4      15066.47      15958.09       530.16 o                         
   0  -2  -4        516.99        605.57        31.43 o                         
   0   2   4        516.99        582.83        36.80 o                         
  -1  -2  -4        170.15        184.32        19.07 o                         
   1   2   4        170.15        169.73        18.66 o                         
  -2  -2  -4        192.44        183.38        15.69 o                         
   2   2   4        192.44        188.29        13.86 o                         
  -3  -2  -4       3534.04       3547.17        52.82 o                         
   3   2   4       3534.04       3535.46        49.83 o                         
  -4  -2  -4        236.39        238.66        22.66 o                         
   4   2   4        236.39        242.43        19.08 o                         
  -5  -2  -4       4494.57       4658.01        76.22 o                         
   5   2   4       4494.57       4683.28        76.15 o                         
  -6  -2  -4       1632.44       1741.71        75.64 o                         
   6   2   4       1632.44       1657.66        56.86 o                         
  -7  -2  -4        707.99        821.09        62.15 o                         
   7   2   4        707.99        675.25        48.62 o                         
  -8  -2  -4       2206.49       2329.78       102.05 o                         
   8   2   4       2206.49       2113.20       117.98 o                         
 -11   3   4        442.60        417.87        96.21 o                         
  10  -3  -4         17.35         66.66        80.82 o                         
 -10   3   4         17.35        -22.38        69.70 o                         
  -9   3   4       1719.76       1761.33        80.02 o                         
  -8   3   4       1189.44       1078.00        92.90 o                         
   7  -3  -4         18.68        -21.51        22.78 o                         
  -7   3   4         18.68        -26.14        26.14 o                         
   5  -3  -4       4681.72       4364.18        50.80 o                         
  -5   3   4       4681.72       4469.07        65.63 o                         
   3  -3  -4        658.96        722.44        21.33 o                         
  -3   3   4        658.96        657.96        20.74 o                         
   2  -3  -4       3089.13       2890.86       123.97 o                         
   1  -3  -4       2256.51       2286.96        47.80 o                         
  -1   3   4       2256.51       2222.28        42.31 o                         
   0   3   4       6784.24       7199.36       157.94 o                         
  -1  -3  -4        929.16        929.87        24.96 o                         
   1   3   4        929.16        915.52        24.47 o                         
   2   3   4          5.58          7.67        25.11 o                         
  -3  -3  -4       2985.59       2902.57        52.12 o                         
   3   3   4       2985.59       2948.10        49.65 o                         
  -4  -3  -4       1770.35       1700.38       146.93 o                         
   4   3   4       1770.35       1614.96        51.64 o                         
  -5  -3  -4       4083.88       4222.14        86.08 o                         
   5   3   4       4083.88       4346.40       100.12 o                         
  -6  -3  -4        868.99       1048.13        79.28 o                         
   6   3   4        868.99        712.99        43.37 o                         
  -7  -3  -4          5.22         45.58        48.85 o                         
   7   3   4          5.22         -8.29        66.76 o                         
  -8  -3  -4       1013.42       1126.32       102.35 o                         
   8   3   4       1013.42       1091.22       116.19 o                         
  10  -4  -4        342.91         48.02        42.76 o                         
 -10   4   4        342.91         76.95        70.91 o                         
   7  -4  -4        274.76        386.28        82.03 o                         
  -7   4   4        274.76        305.32        70.36 o                         
   6  -4  -4         83.12        132.93        50.40 o                         
   5  -4  -4      10146.62      10271.03       136.06 o                         
  -5   4   4      10146.62      10203.04       164.12 o                         
   4  -4  -4       1043.62       1085.69        30.73 o                         
  -4   4   4       1043.62       1096.79        41.50 o                         
   3  -4  -4       1708.21       1677.13        37.09 o                         
  -3   4   4       1708.21       1626.92        47.08 o                         
   2  -4  -4        709.38        666.74        19.50 o                         
  -2   4   4        709.38        623.74        22.38 o                         
   1  -4  -4        469.47        498.48        19.40 o                         
  -1   4   4        799.19        575.48        39.14 o                         
   0  -4  -4        986.93        971.81        25.39 o                         
   0   4   4       2395.09       2464.12       158.79 o                         
  -1  -4  -4       5912.34       5802.58       150.35 o                         
   1   4   4       7845.22       7962.87       133.67 o                         
  -2  -4  -4         24.50          7.94        16.60 o                         
   2   4   4        149.41        243.21        85.52 o                         
   3   4   4        635.26        672.90        79.18 o                         
  -4  -4  -4       4397.89       4587.58       168.74 o                         
   4   4   4       4397.89       4689.40       182.59 o                         
   5   4   4       2013.72       1807.09       186.00 o                         
  -6  -4  -4         53.60          5.17        73.74 o                         
   6   4   4         53.60        246.12       129.51 o                         
  -7  -4  -4        112.67       -130.55       168.18 o                         
   7   4   4        112.67        253.66       147.68 o                         
  11  -5  -4        195.59        233.36        58.16 o                         
 -11   5   4        195.59         96.35        71.91 o                         
  10  -5  -4        185.40        254.08        43.85 o                         
 -10   5   4        185.40        191.51        59.22 o                         
   9  -5  -4         34.71         12.91        66.52 o                         
  -9   5   4         34.71         59.41        57.34 o                         
   8  -5  -4       1455.60       1527.00        46.45 o                         
  -8   5   4       1455.60       1444.51        57.62 o                         
   6  -5  -4       1131.70       1090.85        31.85 o                         
  -6   5   4       1131.70       1108.82        31.28 o                         
   4  -5  -4       2746.10       2744.24        38.21 o                         
  -4   5   4       2746.10       2731.30        44.75 o                         
  -3   5   4       3875.24       3491.78       107.22 o                         
   2  -5  -4        958.04        936.39        25.08 o                         
  -2   5   4        958.04        985.91        26.84 o                         
   1  -5  -4        213.99        173.75        99.32 o                         
  -1   5   4        213.99        151.39        34.18 o                         
   0  -5  -4          0.45          5.74        14.53 o                         
   0   5   4          0.45          4.33        17.41 o                         
   1   5   4       6283.39       6378.68       133.29 o                         
  -2  -5  -4         11.05         34.88        24.90 o                         
   2   5   4         11.05         25.27        23.32 o                         
   3   5   4        771.60        808.13        96.83 o                         
  -4  -5  -4       3179.35       3238.81       143.96 o                         
   4   5   4       4119.43       4380.75       252.71 o                         
   5   5   4        525.24        495.73       217.22 o                         
  -6  -5  -4          0.70         50.62       112.64 o                         
   6   5   4        129.67         -8.52       174.06 o                         
  -7  -5  -4        169.90        231.20        67.76 o                         
   7   5   4        169.90         73.96        55.94 o                         
  11  -6  -4         15.69        -24.37        36.70 o                         
 -11   6   4         15.69         23.67        41.71 o                         
  10  -6  -4         15.82         -7.81        41.09 o                         
 -10   6   4         15.82        132.30        52.35 o                         
   9  -6  -4        107.35         80.64        29.14 o                         
  -9   6   4        107.35        144.26        31.12 o                         
   8  -6  -4        531.87        523.44        39.48 o                         
  -8   6   4        531.87        575.25        41.50 o                         
   7  -6  -4       3451.29       3550.42        67.41 o                         
  -7   6   4       3451.29       3396.33        68.61 o                         
   6  -6  -4       1007.90        990.64        32.49 o                         
  -6   6   4       1007.90        953.85        32.29 o                         
   5  -6  -4       1573.56       1654.09        31.99 o                         
  -5   6   4       1573.56       1577.95        35.26 o                         
   4  -6  -4       7803.02       7284.02       197.30 o                         
  -4   6   4       7803.02       7593.94        95.34 o                         
   3  -6  -4        557.82        572.24        20.36 o                         
  -3   6   4        557.82        591.55        24.77 o                         
   2  -6  -4        373.49        296.77        91.73 o                         
  -2   6   4        373.49        379.12        29.14 o                         
   1  -6  -4         47.29         43.76        15.93 o                         
  -1   6   4         47.29         55.41        17.91 o                         
   0   6   4        258.54        257.50        30.82 o                         
  -1  -6  -4       1371.26       1496.57        43.41 o                         
   1   6   4       1371.26       1437.56        37.49 o                         
   2   6   4        338.71        309.53        41.77 o                         
  -3  -6  -4       1459.47       1569.01        62.59 o                         
   3   6   4       1459.47       1507.92        58.42 o                         
  -4  -6  -4       5551.29       4924.81       294.78 o                         
   4   6   4       5551.29       5849.17       125.00 o                         
  -5  -6  -4         76.70         80.86        55.06 o                         
   5   6   4         76.70         22.93        64.50 o                         
  -6  -6  -4        196.44        322.36       117.70 o                         
   6   6   4        196.44        179.18        69.97 o                         
  11  -7  -4         53.83         95.46        53.40 o                         
 -11   7   4         53.83         22.95        49.05 o                         
  10  -7  -4          3.84         43.20        35.73 o                         
 -10   7   4          3.84        -11.68        37.52 o                         
   9  -7  -4        294.56        222.97        38.19 o                         
  -9   7   4        294.56        251.57        46.47 o                         
   8  -7  -4       2149.37       2155.88        54.67 o                         
  -8   7   4       2149.37       2139.52        57.37 o                         
   7  -7  -4       3402.83       3412.98        62.85 o                         
  -7   7   4       3402.83       3546.38        69.03 o                         
   6  -7  -4        383.99        423.42        25.66 o                         
  -6   7   4        383.99        409.12        25.22 o                         
   5  -7  -4        284.17        279.89        24.51 o                         
  -5   7   4        284.17        348.51        29.36 o                         
   4  -7  -4       6301.89       6129.62        74.88 o                         
  -4   7   4       6301.89       6074.50        90.03 o                         
   3  -7  -4         83.15         94.55        22.32 o                         
  -3   7   4         83.15        108.28        24.96 o                         
   2  -7  -4         23.10          8.67        17.64 o                         
  -2   7   4         23.10         -3.57        20.26 o                         
   1  -7  -4        929.55       1082.96        42.49 o                         
  -1   7   4        929.55       1123.30        35.02 o                         
   0  -7  -4        118.70        104.93        26.23 o                         
   0   7   4        118.70        118.06        24.69 o                         
  -1  -7  -4       1511.11       1476.49        50.22 o                         
   1   7   4       1511.11       1409.83        43.28 o                         
  -2  -7  -4       3042.14       3140.94        79.58 o                         
   2   7   4       3042.14       3217.51        74.81 o                         
  -3  -7  -4        633.90        876.56        62.80 o                         
   3   7   4        633.90        658.54        54.05 o                         
  -4  -7  -4       1276.45       1280.54        68.15 o                         
   4   7   4       1276.45       1311.36        68.99 o                         
  -5  -7  -4        391.87        397.70        74.91 o                         
   5   7   4        391.87        432.18        64.55 o                         
  11  -8  -4        150.48        117.11        54.59 o                         
 -11   8   4        150.48        224.16        59.46 o                         
   9  -8  -4        297.57        306.48        46.40 o                         
  -9   8   4        297.57        379.84        62.83 o                         
  -8   8   4        687.01        210.10        65.79 o                         
   7  -8  -4       2560.55       2835.60        61.79 o                         
  -7   8   4       2560.55       2807.24        71.75 o                         
   6  -8  -4         78.91        138.48        91.15 o                         
  -6   8   4         78.91         24.16        37.82 o                         
   5  -8  -4          4.96          1.29        24.01 o                         
  -5   8   4          4.96         20.54        24.94 o                         
  -4   8   4       3750.67       3511.16        77.84 o                         
   3  -8  -4        631.51        736.38        33.66 o                         
  -3   8   4        631.51        680.42        31.71 o                         
  -2   8   4         95.79         46.80        17.53 o                         
   1  -8  -4         47.57         15.25        26.59 o                         
  -1   8   4         47.57         47.57        26.67 o                         
   0  -8  -4       3452.67       3038.85       127.68 o                         
   0   8   4       3452.67       3676.66        71.42 o                         
  -1  -8  -4        234.97        235.09        39.83 o                         
   1   8   4        234.97        227.63        33.70 o                         
  -2  -8  -4       2677.03       2666.43        78.68 o                         
   2   8   4       2677.03       2950.41        88.88 o                         
  -3  -8  -4        410.88        397.14        49.66 o                         
   3   8   4        410.88        454.80        48.47 o                         
  -4  -8  -4        277.56        261.19        72.72 o                         
   4   8   4        277.56        485.18        75.81 o                         
  -8   9   4       2626.85       2877.15       196.31 o                         
  -6   9   4       1168.62       1283.10        95.82 o                         
   4  -9  -4       1082.03       1219.02        91.97 o                         
  -4   9   4       1082.03       1201.22        66.01 o                         
  -3   9   4        969.37        876.39       138.46 o                         
   2  -9  -4        742.38        911.10       116.20 o                         
  -2   9   4        744.73        562.24       147.93 o                         
  -1   9   4        955.65        814.39        89.77 o                         
   0  -9  -4       1533.31       1556.22        84.07 o                         
   0   9   4       1533.31       1536.23        56.81 o                         
   1   9   4       1067.39       1025.11        78.96 o                         
  -2  -9  -4       1451.23       1370.90        90.77 o                         
   2   9   4       1451.23       1557.28        75.58 o                         
   3   9   4        312.33        267.81       101.31 o                         
   8 -10  -4       1524.59       1582.24        87.90 o                         
  -8  10   4       1524.59       1601.11        93.34 o                         
   6 -10  -4        291.71        319.65        68.88 o                         
  -6  10   4        291.71        292.10        58.95 o                         
  -5  10   4        644.06        820.68       161.80 o                         
   4 -10  -4         14.28       -113.48       113.48 o                         
  -4  10   4         14.28        -15.70        52.10 o                         
  -3  10   4        383.48        615.58       185.89 o                         
  -2  10   4       2562.22       2534.53       145.90 o                         
  -1  10   4        151.20        103.16        84.15 o                         
   0  10   4        185.79        114.27       124.76 o                         
   1  10   4       1186.17       1279.65       115.53 o                         
   8 -11  -4       2231.96       2048.15        94.44 o                         
  -8  11   4       2231.96       1938.45        80.73 o                         
   7 -11  -4        592.87        506.56        62.41 o                         
  -7  11   4        592.87        556.74        56.96 o                         
   6 -11  -4        416.46        459.33        89.20 o                         
  -6  11   4        416.46        443.97        68.89 o                         
   5 -11  -4          1.95         80.97        47.41 o                         
  -5  11   4          1.95          7.06        44.98 o                         
  -4  11   4         28.60         29.65        49.71 o                         
   3 -11  -4        405.69        367.78        51.35 o                         
  -3  11   4        405.69        407.36        50.50 o                         
  -2  11   4       2065.66       2002.05        76.63 o                         
   1 -11  -4         45.28        -33.27        53.40 o                         
  -1  11   4         45.28         32.99        46.60 o                         
  -6  12   4        162.59        242.29       109.00 o                         
   5 -12  -4        282.66        284.80        69.30 o                         
  -5  12   4        282.66        312.26        69.42 o                         
   4 -12  -4         60.25         30.86        59.83 o                         
  -4  12   4         60.25         36.72        54.88 o                         
  -1  12  -5        628.59        578.93        63.68 o                         
   1 -12   5        628.59        621.64        56.65 o                         
  -2  12  -5        493.54        211.69        65.72 o                         
  -3  12  -5        137.89        122.66        53.69 o                         
   3 -12   5        137.89        107.54        48.28 o                         
  -5  12  -5        274.08        249.07        53.43 o                         
   5 -12   5        274.08        264.58        45.65 o                         
  -7  12  -5        195.53        127.18        45.86 o                         
   7 -12   5        195.53        103.26        83.76 o                         
   1  11  -5       1800.13       1750.90        76.91 o                         
  -1 -11   5       1800.13       1831.91        93.60 o                         
   0  11  -5       1345.40       1263.22        65.44 o                         
   0 -11   5       1345.40       1318.94        68.42 o                         
  -1  11  -5       3234.71       3488.47       104.18 o                         
   1 -11   5       3234.71       3449.81        95.64 o                         
  -2  11  -5        216.56        233.47        51.86 o                         
   2 -11   5        216.56        232.29        43.28 o                         
  -3  11  -5        554.34        449.81        61.95 o                         
   3 -11   5        554.34        720.35        71.03 o                         
  -4  11  -5        166.93        202.50        49.08 o                         
   4 -11   5        166.93        173.34        44.28 o                         
  -5  11  -5       1948.44       1766.09        64.70 o                         
   5 -11   5       1948.44       2036.02        82.25 o                         
  -6  11  -5          5.36        -34.94        34.94 o                         
   6 -11   5          5.36         -8.66        44.62 o                         
  -7  11  -5         53.41         50.11        38.91 o                         
   7 -11   5         53.41         69.38        77.09 o                         
  -8  11  -5       2078.25       2198.53        88.29 o                         
   8 -11   5       2078.25       2185.18        99.85 o                         
   3  10  -5       1193.66       1075.54        63.90 o                         
  -3 -10   5       1193.66       1114.91        78.97 o                         
   2  10  -5        607.24        571.21        56.97 o                         
  -2 -10   5        607.24        503.09        68.52 o                         
   1  10  -5        564.82        513.80        49.54 o                         
  -1 -10   5        564.82        585.67        52.92 o                         
   0  10  -5       2974.67       3038.48       115.53 o                         
   0 -10   5       2974.67       3255.44        88.55 o                         
  -1  10  -5       1331.34       1373.36        72.05 o                         
   1 -10   5       1331.34       1363.56        57.94 o                         
  -2  10  -5        586.23        724.19        64.94 o                         
   2 -10   5        586.23        599.81        58.02 o                         
  -3  10  -5         25.19         31.49        37.03 o                         
   3 -10   5         25.19          3.99        33.16 o                         
  -4  10  -5        257.39        363.17        51.05 o                         
   4 -10   5        257.39        199.29        43.76 o                         
  -5  10  -5       1772.24       1838.28        67.98 o                         
   5 -10   5       1772.24       1849.33        62.66 o                         
  -6  10  -5        393.02        335.14        41.91 o                         
   6 -10   5        393.02        335.43        53.77 o                         
  -7  10  -5        290.53        350.46        51.30 o                         
   7 -10   5        290.53        270.68        48.78 o                         
  -8  10  -5       1125.64       1287.54        70.49 o                         
   8 -10   5       1125.64       1174.43        95.18 o                         
  -9  10  -5          3.91        -23.85        47.66 o                         
   9 -10   5          3.91         -4.17        55.90 o                         
   4   9  -5          2.09         34.87        38.51 o                         
  -4  -9   5          2.09         19.10        63.71 o                         
   3   9  -5       3320.97       3555.60       101.08 o                         
   2   9  -5         42.63         52.67        40.26 o                         
  -2  -9   5         42.63         30.85        38.59 o                         
   1   9  -5         38.11        139.90        60.63 o                         
   0   9  -5       3591.57       3811.75       104.71 o                         
   0  -9   5       3591.57       3571.99        88.22 o                         
  -1   9  -5        139.95        136.01        55.08 o                         
   1  -9   5        139.95        105.83        83.47 o                         
  -2   9  -5         77.07         92.03        29.42 o                         
   2  -9   5         77.07         84.35        32.73 o                         
  -3   9  -5        300.95        237.01        41.33 o                         
   3  -9   5        300.95        324.72        51.16 o                         
  -4   9  -5        416.21        406.68        39.11 o                         
   4  -9   5        416.21        458.28        37.14 o                         
   5  -9   5       3685.79       3749.91        94.82 o                         
  -6   9  -5       1426.79       1520.50        56.90 o                         
   6  -9   5       1426.79       1523.70        59.68 o                         
  -7   9  -5        386.22        251.84        59.96 o                         
   7  -9   5        386.22        291.83        59.66 o                         
  -8   9  -5       1955.58       2049.05        73.86 o                         
   8  -9   5       1955.58       2035.58        78.59 o                         
  -9   9  -5        765.45        824.12        55.13 o                         
   9  -9   5        765.45        723.65        72.59 o                         
   5   8  -5         51.02        146.18        62.43 o                         
   4   8  -5        419.53        347.89        63.53 o                         
   3   8  -5       5018.68       5248.74       105.95 o                         
   2   8  -5         17.14         38.42        63.80 o                         
   1   8  -5        370.31        347.27        67.31 o                         
  -1  -8   5        217.95        231.77        91.70 o                         
   0   8  -5       4017.22       3322.76       110.55 o                         
  -1   8  -5        163.48        154.16        32.45 o                         
   1  -8   5        163.48        156.81        47.33 o                         
  -3   8  -5         13.79          2.31        25.81 o                         
   3  -8   5         13.79         23.37        24.50 o                         
   4  -8   5       1810.38       1449.07        78.83 o                         
  -5   8  -5        739.40        700.03        36.97 o                         
   5  -8   5        739.40        715.28        39.45 o                         
   6  -8   5       6897.94       7297.38       165.38 o                         
  -7   8  -5        596.53        604.21        43.46 o                         
   7  -8   5        596.53        608.43        51.31 o                         
   8  -8   5        496.29        650.20       121.68 o                         
  -9   8  -5       1711.92       1539.96       156.26 o                         
   9  -8   5       1711.92       1665.58        98.04 o                         
  10  -8   5          0.80       -125.90       125.90 o                         
   6   7  -5        286.82        303.63        60.93 o                         
  -6  -7   5        286.82        245.06       119.68 o                         
   5   7  -5         54.80         51.85        34.25 o                         
  -5  -7   5         54.80         10.80        42.62 o                         
   4   7  -5       1023.37       1060.30        59.22 o                         
  -4  -7   5       1023.37       1059.46        82.00 o                         
   3   7  -5       1659.21       1589.19        54.26 o                         
  -3  -7   5       1659.21       1708.24        48.12 o                         
   2   7  -5        497.88        572.47        54.53 o                         
  -2  -7   5        497.88        308.37        58.83 o                         
   1   7  -5        534.46        522.94        35.18 o                         
  -1  -7   5        534.46        547.41        28.54 o                         
   0   7  -5       3722.88       3267.18        76.83 o                         
   0  -7   5       3722.88       3204.51       101.78 o                         
  -1   7  -5       2070.31       2050.66        52.88 o                         
   1  -7   5       2070.31       2046.59        47.49 o                         
   2  -7   5        453.36        523.16        71.55 o                         
  -3   7  -5        250.82        265.17        22.04 o                         
   3  -7   5        250.82        225.87        21.71 o                         
   4  -7   5        931.23        848.73        99.23 o                         
  -5   7  -5        163.95        191.20        26.94 o                         
   5  -7   5        200.78        113.04        72.67 o                         
   6  -7   5       7850.27       8062.85       193.16 o                         
  -7   7  -5        185.58        268.58        75.67 o                         
   7  -7   5        219.65        329.81       165.11 o                         
   8  -7   5        223.26        247.32       159.93 o                         
   7   6  -5        453.72        568.65        56.43 o                         
  -7  -6   5        453.72        503.03        74.54 o                         
   6   6  -5         14.54         -7.51        33.09 o                         
  -6  -6   5         14.54         21.05        40.69 o                         
   5   6  -5        377.16        432.89        43.13 o                         
  -5  -6   5        377.16        291.69        59.03 o                         
   4   6  -5       5306.23       5404.68        92.28 o                         
  -4  -6   5       5306.23       5211.38        94.46 o                         
   3   6  -5       1041.13       1199.88        43.43 o                         
  -3  -6   5       1041.13       1027.90        44.45 o                         
   2   6  -5       1816.06       1753.44        50.50 o                         
  -2  -6   5       1816.06       1710.52        39.61 o                         
   1   6  -5        463.93        431.40        29.93 o                         
  -1  -6   5        463.93        469.72        29.78 o                         
   0   6  -5        469.91        446.74        21.53 o                         
   0  -6   5        469.91        460.85        21.33 o                         
  -1   6  -5       4801.61       4210.83        84.58 o                         
   1  -6   5       4801.61       4765.58        65.76 o                         
  -2   6  -5       2393.95       2438.78        49.12 o                         
   2  -6   5       2393.95       2403.27        42.96 o                         
   3  -6   5       1836.16       1721.22        47.17 o                         
  -4   6  -5        142.42        173.13        16.96 o                         
   4  -6   5        142.42        128.18        18.81 o                         
   5  -6   5       1715.20       1556.24        55.84 o                         
  -6   6  -5       3999.02       3985.12        83.95 o                         
   6  -6   5       3999.02       4006.35        65.56 o                         
   7  -6   5         32.35         37.38        65.06 o                         
  -8   6  -5          6.31         23.72        35.27 o                         
   8  -6   5          6.31         98.87        44.89 o                         
   9  -6   5       2058.65       1988.10       203.53 o                         
 -10   6  -5        775.92        896.45        90.74 o                         
  10  -6   5        775.92        910.59       104.67 o                         
   8   5  -5        295.73        363.71        67.96 o                         
  -8  -5   5        295.73        285.47        60.68 o                         
   7   5  -5        741.29        740.91        49.89 o                         
  -7  -5   5        741.29        643.21        47.67 o                         
   6   5  -5        434.04        422.01        41.87 o                         
  -6  -5   5        434.04        481.37        57.68 o                         
   5   5  -5       1910.81       1879.38        50.17 o                         
  -5  -5   5       1910.81       1845.41        56.78 o                         
   4   5  -5       4584.97       4697.36        74.50 o                         
  -4  -5   5       4584.97       4769.33        81.93 o                         
   3   5  -5       1061.57       1137.90        34.31 o                         
  -3  -5   5       1061.57       1120.15        33.89 o                         
   2   5  -5      10076.61      10287.56       123.19 o                         
  -2  -5   5      10076.61      10433.72       111.36 o                         
   1   5  -5        116.04        140.87        17.26 o                         
  -1  -5   5        116.04        147.45        17.05 o                         
   0   5  -5       6577.03       7100.46        88.95 o                         
   0  -5   5       6577.03       7506.15        86.09 o                         
  -1   5  -5        173.88        157.35        16.07 o                         
   1  -5   5        173.88        152.66        15.48 o                         
  -2   5  -5      10701.72      10625.68       123.05 o                         
   2  -5   5      10701.72      10682.16       121.09 o                         
  -3   5  -5        603.45        671.75        24.24 o                         
   3  -5   5        603.45        674.86        24.88 o                         
  -4   5  -5       2080.78       2243.82        40.11 o                         
   4  -5   5       2080.78       2258.78        44.51 o                         
  -5   5  -5       3116.38       3101.42        54.24 o                         
   5  -5   5       3116.38       3041.10        47.26 o                         
  -6   5  -5       4701.84       4857.72        93.45 o                         
   6  -5   5       4701.84       4888.05        71.31 o                         
  -7   5  -5        241.04        279.54        37.73 o                         
   7  -5   5        241.04        284.02        32.68 o                         
  -8   5  -5          9.62          5.40        44.81 o                         
   8  -5   5          9.62        -32.76        41.31 o                         
  -9   5  -5        597.83        592.04        51.78 o                         
   9  -5   5        597.83        616.91        54.12 o                         
 -10   5  -5        650.95        634.79        72.09 o                         
  10  -5   5        650.95        555.65        60.67 o                         
   9   4  -5         10.90          9.11        42.51 o                         
  -9  -4   5         10.90         73.93        52.96 o                         
   8   4  -5         18.43        204.58        87.55 o                         
  -8  -4   5         18.43          6.65        37.23 o                         
   7   4  -5       1241.98       1231.97        55.59 o                         
  -7  -4   5       1241.98       1225.99        66.40 o                         
   6   4  -5       3472.16       3607.50        79.17 o                         
  -6  -4   5       3472.16       3448.11        75.72 o                         
   5   4  -5       1635.12       1557.81        41.52 o                         
  -5  -4   5       1635.12       1562.44        59.79 o                         
   4   4  -5       2042.00       2047.38        41.55 o                         
  -4  -4   5       2042.00       2025.52        42.52 o                         
   3   4  -5       3644.12       3386.73        49.59 o                         
  -3  -4   5       3644.12       3650.15        63.45 o                         
   2   4  -5       4814.17       4573.33        64.22 o                         
  -2  -4   5       4814.17       4726.25        57.93 o                         
   1   4  -5        309.56        345.42        25.14 o                         
  -1  -4   5        309.56        345.49        22.43 o                         
   0   4  -5         20.20         14.08        16.44 o                         
   0  -4   5         20.20         30.31        15.92 o                         
  -1   4  -5        232.71        271.38        19.14 o                         
   1  -4   5        232.71        288.32        22.82 o                         
  -2   4  -5       3741.76       3438.72        45.53 o                         
   2  -4   5       3741.76       3455.95        51.42 o                         
  -3   4  -5       1660.29       1753.77        64.81 o                         
   3  -4   5       1660.29       1743.01        44.87 o                         
  -4   4  -5       1265.03       1341.13        29.33 o                         
   4  -4   5       1265.03       1376.72        30.33 o                         
  -5   4  -5       9228.74       8871.34       154.58 o                         
   5  -4   5       9228.74       9040.86       105.54 o                         
  -6   4  -5         55.24         64.13        26.29 o                         
   6  -4   5         55.24         80.17        20.05 o                         
  -7   4  -5       1539.86       1484.54        58.28 o                         
   7  -4   5       1539.86       1576.15        68.27 o                         
  -8   4  -5         20.79         98.43        46.85 o                         
   8  -4   5         20.79          8.60        35.90 o                         
  -9   4  -5        390.88        476.40        70.49 o                         
   9  -4   5        390.88        360.56        49.74 o                         
 -10   4  -5        411.74        382.02        67.12 o                         
  10  -4   5        411.74        333.20        49.39 o                         
   9   3  -5        162.89        321.01       208.28 o                         
  -9  -3   5        162.89        126.04       108.20 o                         
   8   3  -5        154.68        299.97       209.80 o                         
  -8  -3   5        154.68          4.92        92.61 o                         
   7   3  -5        161.04        105.87       155.86 o                         
  -7  -3   5        161.04         98.12        84.62 o                         
  -6  -3   5       8369.40       8890.41       184.47 o                         
   5   3  -5       1552.01       1902.71       145.19 o                         
  -5  -3   5       1552.01       1629.99        79.70 o                         
   4   3  -5        870.21        771.80        78.39 o                         
  -4  -3   5        870.21        906.18        45.46 o                         
   3   3  -5       5747.31       5502.51        81.44 o                         
  -3  -3   5       6599.70       6112.04       234.99 o                         
   2   3  -5       1339.73        909.64       111.38 o                         
  -2  -3   5       1339.73       1413.69        52.47 o                         
   1   3  -5        532.60        593.93        23.88 o                         
  -1  -3   5        532.60        571.91        23.51 o                         
   0   3  -5        171.79         49.03        51.82 o                         
   0  -3   5        171.79        181.61        35.28 o                         
  -1   3  -5        186.67        191.62        16.76 o                         
   1  -3   5        186.67        167.80        20.46 o                         
   2  -3   5       6874.73       6819.30       245.80 o                         
  -3   3  -5       7616.54       7562.51       111.49 o                         
   3  -3   5       7616.54       7527.22        86.35 o                         
  -4   3  -5       6415.16       6754.66       257.70 o                         
   4  -3   5       6415.16       5965.38       182.77 o                         
  -5   3  -5       4981.13       4766.42        67.43 o                         
   5  -3   5       4981.13       4860.63        69.33 o                         
  -6   3  -5        184.00        161.01        38.51 o                         
   6  -3   5        184.00        225.37        62.15 o                         
  -7   3  -5        808.82        795.69        44.05 o                         
   7  -3   5        808.82        876.11        45.70 o                         
  -8   3  -5        234.71         10.69       146.42 o                         
   8  -3   5        234.71         59.56        80.02 o                         
  -9   3  -5          8.74         52.66        54.16 o                         
   9  -3   5          8.74         59.40        56.15 o                         
 -10   3  -5        174.99        279.92       101.78 o                         
  10  -3   5        174.99        143.56        63.38 o                         
  10   2  -5          1.95        -52.56        52.56 o                         
 -10  -2   5          1.95        -27.43       101.57 o                         
   9   2  -5        839.45        472.01       174.71 o                         
  -9  -2   5        839.45        888.38       210.54 o                         
   8   2  -5        183.98        251.53       156.63 o                         
  -8  -2   5        183.98        222.72        66.62 o                         
   7   2  -5       1513.92       1501.70        85.76 o                         
  -7  -2   5       1995.36       2071.37       212.01 o                         
   6   2  -5      11935.80      10066.00       446.47 o                         
  -6  -2   5      11935.80      12082.51       162.63 o                         
   5   2  -5        442.57        414.65        38.93 o                         
  -5  -2   5        459.56        320.09        65.53 o                         
   4   2  -5        101.24         22.33        57.67 o                         
  -4  -2   5        101.24        153.01        35.11 o                         
   3   2  -5       6716.75       6498.97        98.48 o                         
  -3  -2   5       6716.75       6620.98        92.22 o                         
  -2  -2   5        549.76        504.20        67.68 o                         
   1   2  -5        178.28        170.89        33.73 o                         
  -1  -2   5        178.28        190.08        24.97 o                         
   0   2  -5       3078.58       3118.44        93.69 o                         
   0  -2   5       3078.58       2932.86       133.82 o                         
  -1   2  -5       1140.95       1066.74        41.09 o                         
   1  -2   5       1140.95       1094.18        69.42 o                         
  -2   2  -5       8587.88       8888.36       327.38 o                         
   2  -2   5       8587.88       8522.53       316.93 o                         
  -3   2  -5      14465.21      14494.69       291.78 o                         
   3  -2   5      17670.90      16522.54       575.30 o                         
  -4   2  -5       1386.31       1272.22        75.88 o                         
   4  -2   5       1386.31       1403.68        83.00 o                         
  -5   2  -5        893.88        663.55        47.59 o                         
   5  -2   5        893.88        746.56        87.30 o                         
  -6   2  -5         80.21         71.00        42.16 o                         
   6  -2   5         80.21        169.92        91.52 o                         
  -7   2  -5        148.24         77.86        63.91 o                         
   7  -2   5        148.24         20.74        98.39 o                         
  -8   2  -5        919.10        901.18       137.06 o                         
   8  -2   5        919.10        659.21       218.15 o                         
  -9   2  -5         41.83        300.01       203.88 o                         
   9  -2   5         41.83        127.23       118.48 o                         
 -10   2  -5        108.99       -255.97       255.97 o                         
  10  -2   5        108.99        311.64       277.08 o                         
  10   1  -5        489.43        459.12        61.37 o                         
 -10  -1   5        489.43        412.83        58.12 o                         
   9   1  -5        957.63       1100.04        54.25 o                         
  -9  -1   5        957.63        989.79        70.56 o                         
   8   1  -5         58.60         97.42        32.83 o                         
  -8  -1   5         58.60          9.07        36.55 o                         
   7   1  -5       1215.59       1147.79        39.72 o                         
  -7  -1   5       1215.59       1278.66        59.22 o                         
   6   1  -5       5134.11       4998.92        62.47 o                         
  -6  -1   5       5134.11       5006.97        80.64 o                         
   5   1  -5       1284.46       1148.07        42.80 o                         
  -5  -1   5       1284.46       1282.55        42.86 o                         
   4   1  -5        283.18        296.81        15.99 o                         
  -4  -1   5        283.18        280.18        16.98 o                         
  -3  -1   5       5212.96       5164.59       128.88 o                         
   2   1  -5       2091.55       2148.40        54.11 o                         
  -2  -1   5       2091.55       2132.90        63.51 o                         
  -1  -1   5       2548.93       2590.88       109.04 o                         
   0   1  -5       7184.34       7245.18       152.67 o                         
   0  -1   5       7184.34       7136.89       185.94 o                         
  -1   1  -5       3141.39       3043.83       138.59 o                         
  -2   1  -5         84.83         85.59        19.95 o                         
   2  -1   5         84.83        103.41        20.06 o                         
  -3   1  -5      20736.04      22324.60       735.84 o                         
   3  -1   5      20736.04      20824.04       529.24 o                         
  -4   1  -5       1203.45       1249.97        34.26 o                         
   4  -1   5       1203.45       1280.16        31.41 o                         
  -5   1  -5        733.20        764.77        64.28 o                         
   5  -1   5        733.20        815.50        85.18 o                         
  -6   1  -5       1201.75       1183.37        45.63 o                         
   6  -1   5       1363.71       1214.57       177.81 o                         
  -7   1  -5        208.75        124.23       102.90 o                         
   7  -1   5        208.75        341.32        97.48 o                         
  -8   1  -5        153.06        235.97        59.83 o                         
   8  -1   5        208.99        280.13       211.25 o                         
  -9   1  -5        428.06        316.49       107.06 o                         
   9  -1   5        428.06        486.47       118.02 o                         
  10   0  -5       2031.08       2038.56        77.18 o                         
 -10   0   5       2031.08       1958.24        93.07 o                         
   9   0  -5        117.92        131.73        30.30 o                         
  -9   0   5        117.92        129.74        40.31 o                         
   8   0  -5       3398.87       3650.30        65.21 o                         
  -8   0   5       3398.87       3511.33        83.15 o                         
   7   0  -5       6022.02       6090.38        74.18 o                         
  -7   0   5       6022.02       5964.11       102.73 o                         
   6   0  -5       2447.04       2506.09        40.74 o                         
  -6   0   5       2447.04       2422.71        48.26 o                         
   5   0  -5       6090.19       6113.00        68.77 o                         
  -5   0   5       6090.19       6013.51        86.68 o                         
   4   0  -5        520.00        590.55        22.13 o                         
  -4   0   5        520.00        606.53        29.43 o                         
   3   0  -5       3789.14       3808.44        76.58 o                         
  -3   0   5       3789.14       3676.73        71.51 o                         
   2   0  -5        266.25        193.58        35.91 o                         
  -2   0   5        266.25        266.28        33.23 o                         
   1   0  -5      11355.71      11716.10       209.03 o                         
  -1   0   5      11355.71      11688.64       292.18 o                         
   0   0  -5      11155.68      11201.47       369.56 o                         
   0   0   5      11155.68       9852.75       366.52 o                         
  -1   0  -5        212.12        176.72        21.14 o                         
   1   0   5        212.12        166.35        20.97 o                         
  -2   0  -5       2821.90       2814.73        91.87 o                         
   2   0   5       2821.90       2575.27       133.87 o                         
  -3   0  -5      10632.68      10770.94       144.33 o                         
   3   0   5      10632.68      10593.37       130.64 o                         
  -4   0  -5         62.30         85.47        36.33 o                         
   4   0   5         62.30         72.93        33.13 o                         
  -5   0  -5        312.47        338.47        19.78 o                         
   5   0   5        312.47        343.68        21.81 o                         
  -6   0  -5       3535.78       3679.64        87.72 o                         
   6   0   5       3535.78       3818.40       121.45 o                         
  -7   0  -5       1246.21       1229.95        66.12 o                         
   7   0   5       1246.21       1177.12        68.28 o                         
  -8   0  -5         49.38        142.53        70.22 o                         
   8   0   5         49.38        -52.63        52.63 o                         
  -9   0  -5       1086.09        931.53        76.96 o                         
   9   0   5       1086.09       1013.74        91.34 o                         
  11  -1  -5        146.96        103.94        64.65 o                         
 -11   1   5        146.96        201.51        88.73 o                         
  10  -1  -5       1465.98       1717.46       174.65 o                         
 -10   1   5       1465.98       1540.05        82.11 o                         
   9  -1  -5       2256.29       2132.52       108.17 o                         
  -9   1   5       2256.29       2296.14        87.79 o                         
   8  -1  -5       1527.35       1587.03        42.78 o                         
  -8   1   5       1527.35       1603.17        66.16 o                         
   7  -1  -5       3837.16       3518.32        99.07 o                         
  -7   1   5       3837.16       3818.06        80.23 o                         
   6  -1  -5         52.55         80.35        15.30 o                         
  -6   1   5         52.55         54.35        19.97 o                         
   5  -1  -5       6561.55       6168.98       263.53 o                         
  -5   1   5       6561.55       6565.10       119.58 o                         
   4  -1  -5       3084.89       3285.71        46.11 o                         
  -4   1   5       3084.89       3285.52        56.62 o                         
   3  -1  -5        788.26        753.68        65.41 o                         
  -3   1   5        788.26        731.67        56.54 o                         
   2  -1  -5        816.47        863.34        50.11 o                         
  -2   1   5        816.47        790.92        37.96 o                         
   0  -1  -5          2.09         19.96        10.91 o                         
   0   1   5          2.09         37.10        19.41 o                         
  -1  -1  -5         90.19         61.70        15.69 o                         
   1   1   5         90.19         62.53        24.50 o                         
  -2  -1  -5       5156.04       5099.17        69.88 o                         
   2   1   5       5156.04       4953.80        64.70 o                         
  -3  -1  -5       8089.34       8208.20       100.81 o                         
   3   1   5       8089.34       8302.95       103.32 o                         
  -4  -1  -5        851.92        873.83        23.53 o                         
   4   1   5        851.92        879.41        26.17 o                         
  -5  -1  -5        185.16        177.97        28.71 o                         
   5   1   5        185.16        203.18        24.22 o                         
  -6  -1  -5        432.13        476.01        46.81 o                         
   6   1   5        432.13        404.34        43.67 o                         
  -7  -1  -5       1052.34       1063.28        69.85 o                         
   7   1   5       1052.34       1109.90        72.71 o                         
  -8  -1  -5        336.92        262.86        56.95 o                         
   8   1   5        336.92        277.86        60.43 o                         
  -9  -1  -5       1986.60       2044.36        89.60 o                         
   9   1   5       1986.60       1988.57       106.63 o                         
 -11   2   5         30.23       -250.28       250.28 o                         
 -10   2   5        636.52        723.35        96.62 o                         
  -9   2   5       1425.46       1459.47        74.92 o                         
  -8   2   5       2701.76       2634.06        89.70 o                         
   7  -2  -5       1492.20       1521.33        53.29 o                         
  -7   2   5       1492.20       1530.15        53.07 o                         
  -6   2   5       2446.15       2580.94       106.34 o                         
   5  -2  -5       2183.67       2115.30        32.82 o                         
  -5   2   5       2183.67       2141.25        42.33 o                         
   3  -2  -5         38.86         25.03        12.38 o                         
  -3   2   5         38.86         35.75        13.12 o                         
   1  -2  -5      10802.83      10202.72       163.90 o                         
  -1   2   5      10802.83      10552.10       212.56 o                         
   0   2   5       1519.73       1760.24       106.24 o                         
  -1  -2  -5       1355.86       1390.81        30.39 o                         
   1   2   5       1355.86       1357.35        30.63 o                         
   2   2   5       5164.24       5021.11       103.59 o                         
  -3  -2  -5       1425.99       1397.59        31.21 o                         
   3   2   5       1425.99       1418.25        31.70 o                         
  -4  -2  -5        860.82        668.59       104.10 o                         
   4   2   5        860.82        732.49        51.19 o                         
  -5  -2  -5        359.41        362.44        31.68 o                         
   5   2   5        359.41        359.52        32.14 o                         
  -6  -2  -5        126.60         15.24        71.00 o                         
   6   2   5        126.60         57.02        45.51 o                         
  -7  -2  -5        659.92        624.59        72.79 o                         
   7   2   5        659.92        641.56        64.78 o                         
  -8  -2  -5       1587.29       1780.58        98.30 o                         
   8   2   5       1587.29       1568.66       109.54 o                         
 -11   3   5        370.12        467.52       179.39 o                         
  10  -3  -5        414.68        487.19       141.66 o                         
 -10   3   5        414.68        418.89        56.62 o                         
  -9   3   5       6225.19       6081.75       291.36 o                         
  -8   3   5       1497.01        845.62        72.47 o                         
  -7   3   5        285.68        357.32        79.65 o                         
   6  -3  -5       1555.76       1702.30       111.85 o                         
   5  -3  -5        822.41        892.66        25.90 o                         
  -5   3   5        822.41        885.57        79.14 o                         
   4  -3  -5       4889.40       5215.75        70.51 o                         
  -4   3   5       4889.40       5250.65       209.11 o                         
   3  -3  -5        420.08        413.89        19.21 o                         
  -3   3   5        420.08        445.77        30.86 o                         
   2  -3  -5        893.43        809.50        24.28 o                         
  -2   3   5        893.43        839.86        26.16 o                         
   1  -3  -5      12620.44      12526.60       163.30 o                         
  -1   3   5      17489.41      17480.02       432.80 o                         
   0  -3  -5       8320.15       8559.11       109.59 o                         
   0   3   5      10406.00      10713.07       271.68 o                         
  -1  -3  -5       2290.28       2201.29        53.97 o                         
   1   3   5       2510.72       2351.84       105.79 o                         
  -2  -3  -5       2615.38       2590.45        46.02 o                         
   2   3   5       4087.89       4376.51       209.53 o                         
   3   3   5        209.50        220.28        62.48 o                         
  -4  -3  -5        717.98        633.21        75.04 o                         
   4   3   5        717.98        756.32        56.69 o                         
  -5  -3  -5       3316.01       2279.94       181.38 o                         
   5   3   5       3316.01       3539.30       165.44 o                         
  -6  -3  -5         24.28         25.66        74.38 o                         
   6   3   5        207.96        263.19       167.61 o                         
  -7  -3  -5         42.46       -212.79       212.79 o                         
   7   3   5         42.46       -146.59       146.59 o                         
  -8  -3  -5       2245.91       2479.63       114.73 o                         
   8   3   5       2245.91       2675.55       184.81 o                         
  11  -4  -5         73.60         90.25        24.86 o                         
 -11   4   5         73.60        -12.46        68.61 o                         
  10  -4  -5          4.36         51.31        42.48 o                         
 -10   4   5          4.36        -55.66        55.66 o                         
   9  -4  -5       8791.30       8836.24       254.02 o                         
  -9   4   5       8791.30       9384.16       221.21 o                         
   8  -4  -5        106.61        148.27        29.81 o                         
  -8   4   5        106.61        107.73        30.76 o                         
   6  -4  -5       2938.54       2807.06        42.91 o                         
  -6   4   5       2938.54       2801.49        48.22 o                         
   4  -4  -5        261.60        291.81        15.34 o                         
  -4   4   5        261.60        279.68        17.17 o                         
   2  -4  -5       5165.48       5622.33        71.03 o                         
  -2   4   5       5165.48       5606.71        70.98 o                         
   1  -4  -5       6667.41       6799.83       249.92 o                         
  -1   4   5       6667.41       6399.23       185.65 o                         
   0  -4  -5       6422.88       6163.24        80.05 o                         
   0   4   5       6422.88       6177.14        86.78 o                         
   1   4   5       1607.47       1622.33        58.94 o                         
  -2  -4  -5       1676.17       1694.54        44.24 o                         
   2   4   5       1676.17       1660.97        53.99 o                         
   3   4   5        143.07         55.67        74.27 o                         
   4   4   5       1773.03       2381.26       205.73 o                         
   5   4   5        538.79        447.39       116.81 o                         
   6   4   5        262.48        498.94       198.39 o                         
  -7  -4  -5         56.82        243.04       182.03 o                         
   7   4   5         56.82        134.10       163.20 o                         
  11  -5  -5          2.57         30.72        38.31 o                         
 -11   5   5          2.57         14.53        51.79 o                         
  10  -5  -5       1403.99       1460.22        60.50 o                         
 -10   5   5       1403.99       1357.01        65.69 o                         
   9  -5  -5       3948.87       4139.20        79.93 o                         
  -9   5   5       3948.87       4196.19        99.38 o                         
   8  -5  -5        384.20        399.57        30.63 o                         
  -8   5   5        384.20        407.55        40.36 o                         
   7  -5  -5         76.94         85.93        21.78 o                         
  -7   5   5         76.94         59.12        22.56 o                         
   6  -5  -5       3009.16       2914.93        54.04 o                         
  -6   5   5       3009.16       3032.18        47.68 o                         
   5  -5  -5        939.84        969.07        24.08 o                         
  -5   5   5        939.84        930.57        25.35 o                         
   4  -5  -5        207.12        171.45        30.90 o                         
  -4   5   5        207.12        185.13        28.68 o                         
   3  -5  -5       6983.64       6964.84        78.17 o                         
  -3   5   5       6983.64       6851.84        89.98 o                         
   2  -5  -5       1223.54       1188.27        89.44 o                         
  -2   5   5       1223.54       1198.81        46.24 o                         
   1  -5  -5        483.28        497.50        20.30 o                         
  -1   5   5        483.28        492.85        19.71 o                         
   0  -5  -5      12487.23      13034.08       462.79 o                         
   0   5   5      12487.23      12806.19       173.56 o                         
  -1  -5  -5         96.13         90.88        21.82 o                         
   1   5   5         96.13         98.55        19.31 o                         
   2   5   5         92.93         91.18        36.02 o                         
  -3  -5  -5       1247.98       1245.50        54.91 o                         
   3   5   5       1247.98       1287.88        46.57 o                         
   4   5   5        356.68        232.97        50.49 o                         
  -5  -5  -5        441.53        370.87        68.29 o                         
   5   5   5        441.53        458.10        68.03 o                         
  -6  -5  -5        473.63        287.64       106.41 o                         
   6   5   5        473.63        394.90        81.00 o                         
  11  -6  -5       1026.53        964.60        55.91 o                         
 -11   6   5       1026.53       1060.21        67.91 o                         
  10  -6  -5       1721.98       1868.04        61.57 o                         
 -10   6   5       1721.98       1818.71        67.83 o                         
   9  -6  -5        587.64        519.90        41.20 o                         
  -9   6   5        587.64        633.04        49.48 o                         
   8  -6  -5       2955.94       3065.98        66.69 o                         
  -8   6   5       2955.94       2973.20        67.68 o                         
   7  -6  -5         12.49        -22.49        29.92 o                         
  -7   6   5         12.49         22.05        27.13 o                         
   6  -6  -5        310.70        277.22        22.00 o                         
  -6   6   5        310.70        293.46        23.11 o                         
   5  -6  -5       1694.95       1709.00        33.22 o                         
  -5   6   5       1694.95       1728.40        39.66 o                         
   4  -6  -5       1004.15       1014.04        23.93 o                         
  -4   6   5       1004.15       1012.30        28.84 o                         
   3  -6  -5       4708.81       4676.49        59.02 o                         
  -3   6   5       4708.81       4612.49        67.21 o                         
   2  -6  -5        113.48         94.43        14.29 o                         
  -2   6   5        113.48        122.83        18.19 o                         
   1  -6  -5        469.23        503.61        23.74 o                         
  -1   6   5        469.23        536.06        23.64 o                         
   0  -6  -5       8113.41       8332.21       124.43 o                         
   0   6   5       8113.41       8569.63       111.96 o                         
  -1  -6  -5         56.19         73.47        33.97 o                         
   1   6   5         56.19         64.48        27.13 o                         
  -2  -6  -5        139.27         87.09        32.88 o                         
   2   6   5        139.27        169.98        28.90 o                         
  -3  -6  -5        270.42        372.83        59.37 o                         
   3   6   5        270.42        367.73        46.22 o                         
  -4  -6  -5       1337.41       1333.17        60.74 o                         
   4   6   5       1337.41       1432.25        63.97 o                         
  -5  -6  -5        162.99         99.10        66.59 o                         
   5   6   5        162.99        225.43        62.10 o                         
  11  -7  -5        456.97        289.64       116.54 o                         
 -11   7   5        456.97        707.77       108.83 o                         
 -10   7   5       2079.20       1808.94        99.30 o                         
   9  -7  -5        363.82        417.22        57.92 o                         
  -9   7   5        363.82        397.18        54.00 o                         
  -8   7   5        735.52        365.14        91.18 o                         
   7  -7  -5       1536.01       1630.38        46.09 o                         
  -7   7   5       1536.01       1542.40        56.22 o                         
   6  -7  -5         22.25         37.73        77.28 o                         
  -6   7   5         22.25        -57.36        62.02 o                         
   5  -7  -5        796.36        837.91        28.23 o                         
  -5   7   5        796.36        794.60        35.16 o                         
  -4   7   5       3824.97       4047.32        89.86 o                         
   3  -7  -5       2464.39       2454.93        41.22 o                         
  -3   7   5       2464.39       2381.00        52.67 o                         
  -2   7   5         95.67         99.61        55.62 o                         
   1  -7  -5       1243.25       1338.25        44.85 o                         
  -1   7   5       1243.25       1284.29        43.41 o                         
   0   7   5       5032.28       5179.56        97.96 o                         
  -1  -7  -5        726.11        758.45        39.78 o                         
   1   7   5        726.11        836.19        43.00 o                         
  -2  -7  -5        123.43         79.27        42.45 o                         
   2   7   5        123.43        100.12        48.26 o                         
  -3  -7  -5         42.97         50.22        44.69 o                         
   3   7   5         42.97         49.40        37.19 o                         
  -4  -7  -5       2023.94       2150.67        77.66 o                         
   4   7   5       2023.94       2251.24        88.93 o                         
  -6   8   5        126.27        141.22        44.60 o                         
   4  -8  -5       4974.95       4961.37       132.89 o                         
  -4   8   5       4974.95       4996.99        99.14 o                         
  -3   8   5        807.79        698.41       123.63 o                         
   2  -8  -5        403.62        376.33        51.15 o                         
  -2   8   5        677.97        328.94       177.96 o                         
  -1   8   5       2920.10       3008.84        94.93 o                         
   0  -8  -5       1054.36       1151.86        59.93 o                         
   0   8   5       1054.36       1126.07        52.68 o                         
   1   8   5       1378.30       1373.74        71.05 o                         
  -2  -8  -5        489.28        412.74        67.19 o                         
   2   8   5        489.28        482.47        53.63 o                         
   3   8   5         78.39         43.09        89.52 o                         
  10  -9  -5        128.20        142.71        53.15 o                         
 -10   9   5        128.20        108.19        80.28 o                         
   8  -9  -5          7.40         69.95        52.46 o                         
  -8   9   5          7.40        -23.65        61.13 o                         
   6  -9  -5        383.34        465.58        48.64 o                         
  -6   9   5        383.34        331.26        72.53 o                         
  -5   9   5        734.96        670.24       126.48 o                         
   4  -9  -5       7061.57       7241.52       223.29 o                         
  -4   9   5       7061.57       7459.57       147.44 o                         
  -3   9   5        955.56       1416.07       192.36 o                         
  -2   9   5        597.72        577.07       130.60 o                         
  -1   9   5        934.30       1183.06       109.57 o                         
   0   9   5        244.56        186.36       120.31 o                         
   1   9   5        430.75        593.46       118.70 o                         
   2   9   5        600.92        553.04       123.87 o                         
   9 -10  -5        388.87        366.13        53.14 o                         
  -9  10   5        388.87        384.50        59.76 o                         
   8 -10  -5         37.41         71.71        49.86 o                         
  -8  10   5         37.41         79.31        24.06 o                         
   7 -10  -5        966.27       1113.48        55.65 o                         
  -7  10   5        966.27       1035.21        67.00 o                         
   6 -10  -5        505.08        447.81        64.43 o                         
  -6  10   5        505.08        471.89        61.85 o                         
   5 -10  -5        181.62        240.19        41.32 o                         
  -5  10   5        181.62        212.15        43.76 o                         
  -4  10   5       1556.13       1502.62        81.19 o                         
   3 -10  -5       1398.22       1378.26        60.04 o                         
  -3  10   5       1398.22       1308.98        66.11 o                         
  -2  10   5       1128.23       1164.75        66.62 o                         
   1 -10  -5         16.48         13.92        40.97 o                         
  -1  10   5         16.48        -17.25        40.81 o                         
   0  10   5         31.59        -26.43        71.43 o                         
  -1 -10  -5        283.92        262.95        52.52 o                         
   1  10   5        283.92        270.01        53.87 o                         
   8 -11  -5        308.48        393.87        47.18 o                         
  -8  11   5        308.48        283.39        61.32 o                         
   7 -11  -5        349.81        448.23        59.61 o                         
  -7  11   5        349.81        276.21        57.44 o                         
   6 -11  -5       1651.24       1616.13        83.09 o                         
  -6  11   5       1651.24       1478.58        71.93 o                         
   5 -11  -5        248.23        382.23        66.22 o                         
  -5  11   5        248.23        305.10        61.73 o                         
   4 -11  -5        521.34        655.63        66.06 o                         
  -4  11   5        521.34        420.03        53.83 o                         
   3 -11  -5       2382.25       2607.10        95.72 o                         
  -3  11   5       2382.25       2609.51        83.30 o                         
   2 -11  -5         53.91          4.87        60.56 o                         
  -2  11   5         53.91         18.69        41.75 o                         
   1 -11  -5         99.73        174.92        91.83 o                         
  -1  11   5         99.73        -88.31        88.31 o                         
  -1  12  -6        102.94        155.07        71.81 o                         
   1 -12   6        102.94        265.25        70.96 o                         
  -2  12  -6        182.01        140.82        53.23 o                         
   2 -12   6        182.01        188.68        44.70 o                         
  -3  12  -6       2211.28       2218.40        90.71 o                         
   3 -12   6       2211.28       2336.31       111.17 o                         
  -4  12  -6       2687.25       2839.80       107.57 o                         
   4 -12   6       2687.25       2738.19        96.03 o                         
  -5  12  -6       1845.98       1836.49        81.38 o                         
   5 -12   6       1845.98       1861.25       126.62 o                         
  -6  12  -6        380.41        468.45        54.86 o                         
   6 -12   6        380.41        324.06        48.62 o                         
   1  11  -6        107.56        120.69        49.43 o                         
  -1 -11   6        107.56         99.63        44.67 o                         
   0  11  -6        892.20       1008.06        64.48 o                         
   0 -11   6        892.20        709.07        80.00 o                         
  -1  11  -6       1087.18       1031.37        66.47 o                         
   1 -11   6       1087.18       1003.57        56.26 o                         
  -2  11  -6        696.56        619.27        69.98 o                         
   2 -11   6        696.56        653.79        61.47 o                         
  -3  11  -6         56.13        110.15        49.50 o                         
   3 -11   6         56.13         73.67        39.85 o                         
  -4  11  -6       1963.05       1971.92        75.20 o                         
   4 -11   6       1963.05       2110.95        67.51 o                         
  -5  11  -6        235.38        232.98        47.68 o                         
   5 -11   6        235.38        247.48        43.50 o                         
  -6  11  -6        121.39         44.65        47.38 o                         
   6 -11   6        121.39         56.34        52.94 o                         
  -7  11  -6        240.48        252.97        46.63 o                         
   7 -11   6        240.48        161.04        50.78 o                         
  -8  11  -6         20.68        -22.47        57.46 o                         
   8 -11   6         20.68         77.05        68.21 o                         
   3  10  -6        153.39        195.33        65.26 o                         
  -3 -10   6        153.39         48.59        92.97 o                         
   2  10  -6        150.54        226.83        49.06 o                         
  -2 -10   6        150.54        282.28        54.86 o                         
   1  10  -6        413.53        249.29        67.72 o                         
   0  10  -6         74.46         40.48        45.60 o                         
   0 -10   6         74.46         49.18        39.47 o                         
  -1  10  -6       3964.12       4081.09       106.44 o                         
   1 -10   6       3964.12       3318.06       207.20 o                         
  -2  10  -6         12.01         94.18        40.05 o                         
   2 -10   6         12.01         51.94        35.15 o                         
  -3  10  -6        238.61        137.11        35.25 o                         
   3 -10   6        238.61        192.64        42.52 o                         
  -4  10  -6       5209.82       5418.79       115.37 o                         
   4 -10   6       5209.82       5492.00       101.88 o                         
  -5  10  -6         30.85        -19.44        67.02 o                         
   5 -10   6         30.85        158.13        35.95 o                         
  -6  10  -6         35.62         53.90        32.12 o                         
   6 -10   6         35.62         -4.18        39.51 o                         
  -7  10  -6        287.25        199.11        52.12 o                         
   7 -10   6        287.25        255.92        77.30 o                         
  -8  10  -6          8.17        110.26        51.37 o                         
   8 -10   6          8.17         20.28        57.91 o                         
  -9  10  -6        123.06        418.18        55.40 o                         
   9 -10   6        123.06        370.65        65.02 o                         
   4   9  -6       2138.06       2120.37        93.61 o                         
  -4  -9   6       1938.26       1806.86       177.04 o                         
   3   9  -6        296.58        289.66        65.42 o                         
  -3  -9   6         75.27        -56.81        97.78 o                         
   2   9  -6        500.31        541.03        65.98 o                         
   1   9  -6         81.87        106.97        75.31 o                         
  -1  -9   6         23.61         85.47        91.78 o                         
   0   9  -6       1345.60       1232.55        82.05 o                         
  -1   9  -6       2084.39       2155.09        80.81 o                         
   1  -9   6       2084.39       2198.43        81.00 o                         
  -3   9  -6        591.86        664.73        46.43 o                         
   3  -9   6        591.86        652.35        37.48 o                         
   4  -9   6       3881.36       2956.15       134.78 o                         
  -5   9  -6        681.45        797.15        42.85 o                         
   5  -9   6        681.45        840.39        50.36 o                         
   6  -9   6         16.30        101.99        80.95 o                         
  -7   9  -6        182.81        132.19        41.44 o                         
   7  -9   6        182.81        127.69        44.50 o                         
   8  -9   6       1940.30       2116.46       173.46 o                         
  -9   9  -6         37.36         42.91        95.60 o                         
   9  -9   6         37.36          9.10        66.15 o                         
   5   8  -6         40.41         51.47        38.80 o                         
  -5  -8   6         40.41         17.16        53.63 o                         
   4   8  -6       1110.04       1238.31        64.51 o                         
  -4  -8   6       1110.04       1152.43       117.05 o                         
   3   8  -6        745.03        560.32        42.00 o                         
  -3  -8   6        745.03        753.95        49.02 o                         
   2   8  -6        171.18        137.91        56.04 o                         
  -2  -8   6        171.18         33.76        37.89 o                         
   1   8  -6        165.04        136.36        32.60 o                         
  -1  -8   6        165.04        116.85        30.62 o                         
   0   8  -6       3505.87       2786.64        76.92 o                         
   0  -8   6       3505.87       3291.00       101.15 o                         
  -1   8  -6        353.27        336.28        29.25 o                         
   1  -8   6        353.27        384.62        30.23 o                         
   2  -8   6       1123.66       1008.18        73.02 o                         
  -3   8  -6       1358.61       1364.98        48.51 o                         
   3  -8   6       1358.61       1461.30        45.09 o                         
   4  -8   6       3062.79       3269.24       156.69 o                         
  -5   8  -6       1626.47       1696.51        56.67 o                         
   5  -8   6       2328.20       2375.08       108.30 o                         
   6  -8   6        285.35        183.51        75.38 o                         
   7  -8   6        237.76        482.57       170.93 o                         
   8  -8   6        358.60        603.84       141.11 o                         
   9  -8   6        444.02        419.67       191.70 o                         
   6   7  -6        287.72        331.85        40.94 o                         
  -6  -7   6        287.72        227.28        51.08 o                         
   5   7  -6        381.89        388.54        50.03 o                         
  -5  -7   6        381.89        549.74        78.87 o                         
   4   7  -6        836.58        908.94        46.41 o                         
  -4  -7   6        836.58        872.05        45.89 o                         
   3   7  -6       1237.54       1381.75        58.78 o                         
  -3  -7   6       1237.54       1410.01        61.51 o                         
   2   7  -6        377.83        374.89        33.04 o                         
  -2  -7   6        377.83        391.35        31.53 o                         
   1   7  -6        560.60        559.02        48.05 o                         
  -1  -7   6        560.60        537.65        43.87 o                         
   0   7  -6       7282.31       7478.93       101.75 o                         
   0  -7   6       7282.31       7787.41       109.10 o                         
  -1   7  -6        832.02       1013.66        37.03 o                         
   1  -7   6        832.02        872.20        42.85 o                         
  -2   7  -6       4455.41       4530.75        83.06 o                         
   2  -7   6       4455.41       4693.21        72.03 o                         
   3  -7   6        478.10        505.45        41.57 o                         
  -4   7  -6        765.30        767.31        32.63 o                         
   4  -7   6        765.30        797.74        31.00 o                         
   5  -7   6       1863.69       1723.24        59.62 o                         
  -6   7  -6       1431.54       1368.22        52.07 o                         
   6  -7   6       1431.54       1432.39        43.11 o                         
   7  -7   6        180.35        226.37        64.72 o                         
  -8   7  -6        139.11        161.31        41.89 o                         
   8  -7   6        139.11         82.89        45.49 o                         
   9  -7   6       1345.97       -115.89       115.89 o                         
 -10   7  -6        773.73        708.58       140.65 o                         
  10  -7   6        773.73        791.65       103.56 o                         
   7   6  -6        689.23        657.42        47.34 o                         
  -7  -6   6        689.23        681.56        57.55 o                         
   6   6  -6         29.68         38.95        46.98 o                         
  -6  -6   6         29.68          7.70        62.89 o                         
   5   6  -6        746.56        801.22        41.35 o                         
  -5  -6   6        746.56        674.95        46.68 o                         
   4   6  -6        481.05        441.62        34.99 o                         
  -4  -6   6        481.05        510.83        49.20 o                         
   3   6  -6       2579.15       2496.30        55.08 o                         
  -3  -6   6       2579.15       2511.70        53.80 o                         
   2   6  -6       4905.73       4939.04        85.19 o                         
  -2  -6   6       4905.73       4998.61        71.52 o                         
   1   6  -6       1969.46       1974.51        40.38 o                         
  -1  -6   6       1969.46       1992.34        43.05 o                         
   0   6  -6       2302.51       2037.08        41.01 o                         
   0  -6   6       2302.51       2176.70        41.03 o                         
  -1   6  -6       4618.06       4767.79        77.90 o                         
   1  -6   6       4618.06       4921.11        63.36 o                         
  -2   6  -6       9744.57      10178.38       138.05 o                         
   2  -6   6       9744.57      10269.22       119.12 o                         
  -3   6  -6        158.43        155.45        20.71 o                         
   3  -6   6        158.43        165.89        20.63 o                         
  -4   6  -6         66.05         55.97        23.30 o                         
   4  -6   6         66.05         72.38        24.21 o                         
  -5   6  -6        307.49        329.65        27.21 o                         
   5  -6   6        307.49        292.14        26.44 o                         
  -6   6  -6       3628.84       3707.69        90.41 o                         
   6  -6   6       3628.84       3759.22        62.44 o                         
  -7   6  -6        103.56        110.64        36.73 o                         
   7  -6   6        103.56        101.37        32.45 o                         
  -8   6  -6         43.47         40.89        42.73 o                         
   8  -6   6         43.47         76.72        56.65 o                         
  -9   6  -6       1965.91       2240.50        77.80 o                         
   9  -6   6       1965.91       2176.92        85.53 o                         
 -10   6  -6        614.00        586.13        81.05 o                         
  10  -6   6        614.00        577.92        71.89 o                         
  -8  -5   6       2803.33       2991.64       101.31 o                         
   7   5  -6         13.08        124.44        50.13 o                         
  -7  -5   6         13.08        -12.38        63.77 o                         
   6   5  -6        501.31        505.23        38.03 o                         
  -6  -5   6        501.31        458.54        42.52 o                         
   5   5  -6        521.78        555.32        40.17 o                         
  -5  -5   6        521.78        510.29        52.57 o                         
   4   5  -6         42.99         74.75        22.17 o                         
  -4  -5   6         42.99         19.98        23.82 o                         
   3   5  -6        286.58        274.87        34.78 o                         
  -3  -5   6        286.58        224.65        29.72 o                         
   2   5  -6       7016.63       6933.95        83.32 o                         
  -2  -5   6       7016.63       7201.61        85.17 o                         
   1   5  -6       3570.82       3621.76        53.56 o                         
  -1  -5   6       3570.82       3658.98        61.14 o                         
   0   5  -6        794.99        789.73        23.57 o                         
   0  -5   6        794.99        812.58        25.22 o                         
  -1   5  -6       8891.30       8545.96       111.33 o                         
   1  -5   6       8891.30       9050.72       117.81 o                         
  -2   5  -6        264.76        259.24        15.08 o                         
   2  -5   6        264.76        236.46        19.39 o                         
  -3   5  -6         50.11         82.69        27.35 o                         
   3  -5   6         50.11         35.46        25.77 o                         
  -4   5  -6         12.68        -12.84        15.46 o                         
   4  -5   6         12.68         15.36        15.46 o                         
  -5   5  -6         97.73         76.15        21.42 o                         
   5  -5   6         97.73         52.72        20.82 o                         
  -6   5  -6       2398.69       2492.49        58.04 o                         
   6  -5   6       2398.69       2484.92        45.24 o                         
  -7   5  -6       1492.99       1436.29        59.09 o                         
   7  -5   6       1492.99       1536.40        53.41 o                         
  -8   5  -6        110.62        227.90        42.35 o                         
   8  -5   6        110.62         89.11        41.65 o                         
  -9   5  -6       3081.70       3296.04        99.49 o                         
   9  -5   6       3081.70       3082.81        93.47 o                         
 -10   5  -6        100.24         94.48        49.51 o                         
  10  -5   6        100.24         26.98        49.91 o                         
   9   4  -6        861.99        722.77       128.08 o                         
  -9  -4   6        861.99        615.82       107.45 o                         
  -8  -4   6       1818.71       1876.78        98.08 o                         
  -7  -4   6        594.32        711.14       102.49 o                         
  -6  -4   6        174.73        167.29        87.89 o                         
  -5  -4   6        160.72        168.94        71.23 o                         
  -4  -4   6        421.24        391.29        50.90 o                         
   3   4  -6         60.43         63.06        19.27 o                         
  -3  -4   6        119.93        149.72        90.06 o                         
   2   4  -6      11899.64      11332.68       124.01 o                         
  -2  -4   6      11899.64      11646.64       171.13 o                         
   1   4  -6        865.49        855.12        24.27 o                         
  -1  -4   6        865.49        877.44        23.66 o                         
   0   4  -6        113.00        158.06        23.15 o                         
   0  -4   6        113.00        161.08        29.24 o                         
  -1   4  -6      16125.51      16124.40       207.57 o                         
   1  -4   6      16125.51      15817.18       171.20 o                         
   2  -4   6        826.89       1101.19        51.98 o                         
  -3   4  -6        111.71        127.87        14.01 o                         
   3  -4   6        111.71        144.12        15.64 o                         
   4  -4   6       2651.52       2468.11        79.26 o                         
  -5   4  -6         98.43         98.42        16.89 o                         
   5  -4   6         98.43         87.18        19.15 o                         
  -6   4  -6       3523.73       1591.52       110.74 o                         
  -7   4  -6       3326.52       3496.88        92.05 o                         
   7  -4   6       3326.52       3576.91        82.04 o                         
   8  -4   6        493.14        359.68        76.57 o                         
  -9   4  -6       1444.25       1547.49        83.54 o                         
   9  -4   6       1444.25       1372.33        69.84 o                         
 -10   4  -6        410.92        277.63        73.01 o                         
  10  -4   6        410.92        261.47        64.73 o                         
   9   3  -6       1258.00       1192.18       163.72 o                         
  -9  -3   6       1271.65       1331.70       212.20 o                         
   8   3  -6        788.68        675.41        86.96 o                         
  -8  -3   6        788.68        806.98        77.58 o                         
   7   3  -6       2160.23       2112.49       110.85 o                         
  -7  -3   6       2378.20       2435.68       152.41 o                         
   6   3  -6        448.36        267.95       128.66 o                         
  -6  -3   6        448.36        427.39        55.12 o                         
   5   3  -6          8.79        -15.54        40.72 o                         
  -5  -3   6       1006.43       1060.78        85.91 o                         
   4   3  -6        526.84        382.73        74.18 o                         
  -4  -3   6        526.84        499.55        32.76 o                         
   3   3  -6       2161.16       2095.58        44.38 o                         
  -3  -3   6       2901.25       2678.44       144.15 o                         
  -2  -3   6      19532.40      19589.92       258.13 o                         
   1   3  -6        220.83        134.59        36.39 o                         
  -1  -3   6        220.83        356.55        81.83 o                         
   0   3  -6        319.45        320.79        41.01 o                         
   0  -3   6        174.26        118.99        38.36 o                         
  -1   3  -6      17062.05      16896.83       233.69 o                         
   1  -3   6      17062.05      17054.35       254.73 o                         
  -2   3  -6          2.58         -2.50        15.43 o                         
   2  -3   6       1403.33       1430.57       117.11 o                         
  -3   3  -6        153.89        234.01        61.51 o                         
   3  -3   6        145.37        141.45        35.80 o                         
  -4   3  -6      11420.10      13666.26       518.71 o                         
   4  -3   6       8983.68       9769.97       179.64 o                         
  -5   3  -6       4134.29       4479.57       199.85 o                         
   5  -3   6       4134.29       3607.31       138.93 o                         
  -6   3  -6        675.49        662.66        69.72 o                         
   6  -3   6        675.49        560.62       140.20 o                         
  -7   3  -6       4851.99       4154.54       224.98 o                         
   7  -3   6       4851.99       4840.63       190.87 o                         
  -8   3  -6       1548.31       1455.74       163.15 o                         
   8  -3   6       1548.31       1615.13       219.79 o                         
   9  -3   6        229.39        455.72       186.35 o                         
  10  -3   6        842.86        623.48       161.74 o                         
  10   2  -6       2112.29       2329.89        72.20 o                         
 -10  -2   6       2112.29       2077.18        79.63 o                         
   9   2  -6        819.79        823.78        59.53 o                         
  -9  -2   6        819.79        848.60        69.05 o                         
   8   2  -6        506.63        439.80        46.74 o                         
  -8  -2   6        506.63        500.70        44.28 o                         
   7   2  -6        332.65        311.34        33.10 o                         
  -7  -2   6        332.65        355.42        47.33 o                         
   6   2  -6        903.57        994.23        31.99 o                         
  -6  -2   6        903.57       1024.32        39.36 o                         
   5   2  -6       1428.69       1350.23        38.71 o                         
  -5  -2   6       1428.69       1442.83        42.69 o                         
   4   2  -6        154.97        114.08        13.94 o                         
  -4  -2   6        154.97        157.52        18.15 o                         
   3   2  -6       9258.44       8280.92       371.29 o                         
  -3  -2   6       9258.44       9100.70       178.59 o                         
   2   2  -6       7576.99       7244.46        92.51 o                         
  -2  -2   6       7576.99       6904.33       110.21 o                         
   1   2  -6       4863.06       5230.70       139.83 o                         
  -1  -2   6       4863.06       5278.79       207.06 o                         
   0   2  -6       3360.25       3355.32        63.07 o                         
   0  -2   6       3360.25       3319.23        57.88 o                         
  -1   2  -6      11448.14      12613.33       453.74 o                         
  -2   2  -6       3107.63       3119.57        49.35 o                         
   2  -2   6       3107.63       2986.88        48.48 o                         
  -3   2  -6        993.92        768.30        49.01 o                         
   3  -2   6        993.92        958.39       106.50 o                         
  -4   2  -6        288.13        263.99        20.56 o                         
   4  -2   6        735.11        741.35       112.13 o                         
  -5   2  -6       1353.47       1320.43        55.53 o                         
   5  -2   6       1353.47       1270.83        90.07 o                         
  -6   2  -6        973.93       1029.76        42.06 o                         
   6  -2   6       1185.60       1045.02       178.56 o                         
  -7   2  -6       6910.70       7152.88       187.59 o                         
   7  -2   6       6910.70       7129.90       244.33 o                         
  -8   2  -6         59.54         53.70        55.33 o                         
   8  -2   6        109.77       -206.81       216.35 o                         
  -9   2  -6        283.97        378.20       171.04 o                         
   9  -2   6        283.97        354.47        92.23 o                         
  10   1  -6       3097.71       3203.19        89.63 o                         
 -10  -1   6       3097.71       3122.18        93.60 o                         
   9   1  -6          9.50          5.07        31.65 o                         
  -9  -1   6          9.50         71.58        38.89 o                         
   8   1  -6        340.13        338.70        33.53 o                         
  -8  -1   6        340.13        333.45        46.75 o                         
   7   1  -6       5517.53       5639.48        80.27 o                         
  -7  -1   6       5517.53       5614.52       106.57 o                         
   6   1  -6       4081.95       4249.48        55.71 o                         
  -6  -1   6       4081.95       4254.87        74.16 o                         
   5   1  -6        374.63        328.65        17.53 o                         
  -5  -1   6        374.63        383.97        24.92 o                         
   4   1  -6       4772.40       4844.11        62.62 o                         
  -4  -1   6       4772.40       4801.63        72.91 o                         
   3   1  -6      12518.46      11977.53       141.75 o                         
  -3  -1   6      12518.46      11708.79       160.30 o                         
   2   1  -6        925.84        932.46        36.06 o                         
  -2  -1   6        925.84        967.27        35.80 o                         
   1   1  -6       9795.80      10303.50       212.92 o                         
  -1  -1   6       9795.80      10148.29       213.49 o                         
   0   1  -6       2820.26       2915.50        85.00 o                         
   0  -1   6       2820.26       2594.12       105.80 o                         
  -1   1  -6       1561.16       1568.00        44.15 o                         
   1  -1   6       1561.16       1488.21        41.50 o                         
  -2   1  -6       3355.09       3209.56       103.52 o                         
   2  -1   6       3355.09       3117.79        82.77 o                         
  -3   1  -6       5297.77       5417.25       111.37 o                         
   3  -1   6       5297.77       5305.00        69.09 o                         
  -4   1  -6        298.60        318.47        56.96 o                         
   4  -1   6        298.60        247.49        36.00 o                         
  -5   1  -6        147.59        135.32        17.01 o                         
   5  -1   6        147.59        140.76        20.24 o                         
  -6   1  -6       4503.29       4701.46        89.90 o                         
   6  -1   6       4503.29       4644.19       106.11 o                         
  -7   1  -6       4944.00       5113.60       114.61 o                         
   7  -1   6       4944.00       5166.07       135.77 o                         
  -8   1  -6         82.94        156.31        73.55 o                         
   8  -1   6         82.94        105.61       104.09 o                         
  -9   1  -6         13.46        -32.45        54.40 o                         
   9  -1   6         13.46         10.02        66.36 o                         
 -10   0   6       1120.99       1158.35        78.50 o                         
   9   0  -6        116.29         95.26        51.40 o                         
  -9   0   6        116.29        110.50        60.36 o                         
   8   0  -6        491.27        489.61        42.23 o                         
  -8   0   6        491.27        554.65        48.87 o                         
   7   0  -6        271.62        255.35        32.43 o                         
  -7   0   6        271.62        347.85        47.22 o                         
   6   0  -6       3209.82       3114.75        47.00 o                         
  -6   0   6       3209.82       3138.07        55.34 o                         
   5   0  -6       6361.55       5570.02       233.20 o                         
  -5   0   6       6361.55       6771.98        94.43 o                         
   4   0  -6       4400.71       4430.94        65.94 o                         
  -4   0   6       4400.71       4430.22        62.86 o                         
  -3   0   6      15951.92      17024.01       299.39 o                         
   2   0  -6       4388.31       4589.27       104.04 o                         
  -2   0   6       4388.31       4468.81        90.07 o                         
   1   0  -6       7843.88       7116.01       186.80 o                         
  -1   0   6       7843.88       7952.05       195.85 o                         
   0   0  -6       1585.37       1738.97        45.13 o                         
   0   0   6       1585.37       1760.46        58.52 o                         
  -1   0  -6        220.01        202.21        21.29 o                         
   1   0   6        220.01        233.45        22.47 o                         
  -2   0  -6       1338.82       1289.32        31.55 o                         
   2   0   6       1338.82       1256.69        30.65 o                         
  -3   0  -6       8180.71       8543.90       127.89 o                         
   3   0   6       8180.71       8447.06       112.73 o                         
  -4   0  -6         53.41         61.68        15.21 o                         
   4   0   6         53.41         69.12        17.49 o                         
  -5   0  -6        137.73        135.48        20.60 o                         
   5   0   6        137.73        167.33        25.60 o                         
  -6   0  -6       3303.32       3243.68        90.12 o                         
   6   0   6       3303.32       3299.51        71.65 o                         
  -7   0  -6       2282.61       2459.32        88.57 o                         
   7   0   6       2282.61       2458.52        93.52 o                         
  -8   0  -6        591.98        685.87        55.88 o                         
   8   0   6        591.98        556.39        62.40 o                         
  -9   0  -6         78.02        138.57        61.59 o                         
   9   0   6         78.02         86.53        74.50 o                         
  11  -1  -6       2488.65       1955.38       188.33 o                         
 -11   1   6       2488.65       2863.91       302.54 o                         
  10  -1  -6         89.66          7.37        38.67 o                         
 -10   1   6         89.66        115.69        96.77 o                         
  -9   1   6        345.23        404.42        57.32 o                         
  -8   1   6        236.04        285.49        68.35 o                         
   7  -1  -6         11.33        -32.85        57.83 o                         
  -7   1   6         11.33         32.35        32.27 o                         
  -6   1   6       4646.27       4562.45        89.57 o                         
   5  -1  -6       6014.38       5949.52        71.56 o                         
  -5   1   6       6014.38       5924.55        85.88 o                         
   3  -1  -6       1098.08        985.56        31.34 o                         
  -3   1   6       1098.08       1028.73        31.37 o                         
   1  -1  -6       4311.71       4159.73        85.91 o                         
  -1   1   6       4311.71       4175.90        99.92 o                         
   0  -1  -6        945.75       1239.52        55.20 o                         
  -1  -1  -6         21.42         26.00        13.17 o                         
   1   1   6         21.42         -2.84        12.89 o                         
   2   1   6         22.42        -21.82        21.82 o                         
  -3  -1  -6       8034.43       8102.00        94.14 o                         
   3   1   6       8034.43       8166.91       110.79 o                         
  -4  -1  -6        151.31        191.91        55.86 o                         
   4   1   6        151.31        182.44        36.09 o                         
  -5  -1  -6        904.23        962.87        35.12 o                         
   5   1   6        904.23        933.28        39.52 o                         
  -6  -1  -6       5268.66       5177.18       148.70 o                         
   6   1   6       5268.66       5506.71       136.69 o                         
  -7  -1  -6        157.17        187.68        52.49 o                         
   7   1   6        157.17        212.11        50.57 o                         
  -8  -1  -6        313.91         53.69        79.52 o                         
   8   1   6        313.91        369.03        80.14 o                         
 -11   2   6       2191.71       2053.82       123.59 o                         
  10  -2  -6         21.63         27.02       113.65 o                         
 -10   2   6         21.63         46.29        88.24 o                         
  -9   2   6        266.85        209.45        58.76 o                         
  -8   2   6        529.26        525.40        97.52 o                         
  -7   2   6        862.48        936.90       143.96 o                         
  -6   2   6        110.76        121.38        53.96 o                         
   5  -2  -6      10745.21      10647.06       164.79 o                         
   4  -2  -6       5020.59       5375.42        77.16 o                         
  -4   2   6       5020.59       5066.50       203.63 o                         
   3  -2  -6        180.72        175.56        16.83 o                         
  -3   2   6        180.72        182.18        30.47 o                         
   2  -2  -6      15639.12      15416.25       184.63 o                         
  -2   2   6      15639.12      15464.67       202.86 o                         
   1  -2  -6        594.88        626.05        20.18 o                         
  -1   2   6        812.25        838.74        68.42 o                         
   0  -2  -6       1351.26       1421.38        40.87 o                         
   0   2   6       2328.69       2511.98        99.56 o                         
  -1  -2  -6        713.41        773.47        38.71 o                         
   1   2   6        722.76        609.27        64.93 o                         
  -2  -2  -6       2977.37       3113.46        50.59 o                         
   2   2   6       2980.68       2898.74       149.13 o                         
   3   2   6       9568.92       6520.49       196.30 o                         
  -4  -2  -6       2677.47       2582.45       119.01 o                         
   4   2   6       3075.81       2618.08       115.65 o                         
  -5  -2  -6       2315.42       2288.02       176.92 o                         
   5   2   6       2315.42       2363.48       108.73 o                         
  -6  -2  -6       2323.57       2593.51       133.54 o                         
   6   2   6       3377.27       3731.02       299.34 o                         
  -7  -2  -6        423.53        566.06       187.88 o                         
   7   2   6        423.53        495.14       149.65 o                         
  -8  -2  -6        192.01        270.37        87.13 o                         
   8   2   6        521.38        423.33       260.08 o                         
  11  -3  -6        934.03       1074.09        64.15 o                         
 -11   3   6        934.03        990.82        91.27 o                         
  10  -3  -6        310.55        307.64        55.88 o                         
 -10   3   6        310.55        401.11        56.25 o                         
   9  -3  -6         72.19         15.64        48.57 o                         
  -9   3   6         72.19        107.80        74.31 o                         
   8  -3  -6        404.20        432.87        31.68 o                         
  -8   3   6        404.20        418.76        44.83 o                         
  -7   3   6        251.42        212.94        42.69 o                         
   6  -3  -6        650.99        674.26        24.98 o                         
  -6   3   6        650.99        715.15        26.44 o                         
   4  -3  -6         11.91          9.14        12.09 o                         
  -4   3   6         11.91          1.49        14.41 o                         
   3  -3  -6        393.02        710.31        70.35 o                         
  -3   3   6        785.21        690.28        92.86 o                         
   2  -3  -6      14858.68      15239.58       171.46 o                         
  -2   3   6      14858.68      15521.56       162.39 o                         
   1  -3  -6        652.76        637.99        60.36 o                         
  -1   3   6        652.76        567.72        49.87 o                         
   0  -3  -6        260.80        345.19        18.79 o                         
   0   3   6        260.80        333.68        20.02 o                         
   1   3   6       2736.38       2554.15       105.33 o                         
  -2  -3  -6       1455.46       1504.11        36.23 o                         
   2   3   6       4412.54       4659.62       197.26 o                         
   3   3   6       1986.25        985.90        77.44 o                         
  -5  -3  -6        120.20        354.15       127.99 o                         
   5   3   6        120.20         30.31       125.81 o                         
  -6  -3  -6        470.12        414.82       119.80 o                         
   6   3   6        744.80        811.78       121.77 o                         
  -7  -3  -6        822.95        739.15       208.37 o                         
   7   3   6        822.95        809.63       174.06 o                         
  11  -4  -6        337.93        328.30        49.45 o                         
 -11   4   6        337.93        449.26        77.61 o                         
  10  -4  -6       1898.04       1992.08        67.10 o                         
 -10   4   6       1898.04       2008.19        73.82 o                         
   9  -4  -6        503.59        487.22        36.48 o                         
  -9   4   6        503.59        526.45        41.43 o                         
   8  -4  -6        155.00        175.99        33.66 o                         
  -8   4   6        155.00         91.88        35.46 o                         
   7  -4  -6         42.96         70.09        20.77 o                         
  -7   4   6         42.96         68.60        21.79 o                         
   6  -4  -6       4267.22       4088.70        63.46 o                         
  -6   4   6       4267.22       4314.45        63.48 o                         
   5  -4  -6       9695.98       9448.94       102.01 o                         
  -5   4   6       9695.98       9430.36       112.11 o                         
  -4   4   6       3272.00       3078.17        55.92 o                         
   3  -4  -6        186.06        177.13        14.23 o                         
  -3   4   6        186.06        175.36        17.06 o                         
   2  -4  -6       3690.73       3611.84       144.24 o                         
  -2   4   6       3690.73       3703.91        75.60 o                         
   1  -4  -6       1803.41       1756.02        34.14 o                         
  -1   4   6       1803.41       1779.91        32.50 o                         
   0  -4  -6        189.83        339.78        72.32 o                         
   0   4   6        189.83        297.11        27.83 o                         
  -1  -4  -6       2632.80       2606.33        43.47 o                         
   1   4   6       2632.80       2618.18        46.86 o                         
   2   4   6       1123.88       1214.74        71.36 o                         
  -3  -4  -6        209.60        196.26        35.26 o                         
   3   4   6        209.60        212.65        30.35 o                         
   4   4   6       4104.80       4616.25       189.96 o                         
  -5  -4  -6        674.91        645.30        71.22 o                         
   5   4   6        674.91        671.93        76.35 o                         
  -6  -4  -6         26.88         18.48       117.30 o                         
   6   4   6         26.88        137.51        55.81 o                         
  -7  -4  -6        630.62        488.42        82.17 o                         
   7   4   6        630.62        576.84       112.11 o                         
  11  -5  -6        760.77        661.20        51.81 o                         
 -11   5   6        760.77        702.23        66.33 o                         
  10  -5  -6        685.21        753.10        45.02 o                         
 -10   5   6        685.21        719.40        63.97 o                         
   9  -5  -6       3249.71       3245.19        68.90 o                         
  -9   5   6       3249.71       3226.71        97.98 o                         
   8  -5  -6         37.83         38.37        24.42 o                         
  -8   5   6         37.83         42.40        29.23 o                         
   7  -5  -6       1022.61       1031.85        38.48 o                         
  -7   5   6       1022.61        973.17        34.51 o                         
   6  -5  -6       6580.88       6775.00        93.49 o                         
  -6   5   6       6580.88       6654.48        85.68 o                         
   5  -5  -6       2270.63       2238.12        34.70 o                         
  -5   5   6       2270.63       2221.76        42.53 o                         
   4  -5  -6       2709.60       2721.03        36.99 o                         
  -4   5   6       2709.60       2749.82        47.50 o                         
   3  -5  -6         95.84         78.44        17.47 o                         
  -3   5   6         95.84        100.34        21.64 o                         
   2  -5  -6       1084.48       1075.61        28.09 o                         
  -2   5   6       1084.48       1137.13        32.11 o                         
   1  -5  -6       1715.38       1749.10        35.88 o                         
  -1   5   6       1715.38       1810.42        34.05 o                         
   0  -5  -6       1731.38       1606.50        41.03 o                         
   0   5   6       1731.38       1635.24        35.73 o                         
  -1  -5  -6       1646.79       1641.61        46.28 o                         
   1   5   6       1646.79       1530.28        43.94 o                         
  -2  -5  -6          0.63         27.85        29.44 o                         
   2   5   6          0.63        -23.62        23.62 o                         
  -3  -5  -6       1775.10       1966.89        67.27 o                         
   3   5   6       1775.10       1921.70        55.34 o                         
  -4  -5  -6       5766.34       6190.63       139.99 o                         
   4   5   6       5766.34       6108.54       120.43 o                         
  -5  -5  -6        167.11        196.80        60.67 o                         
   5   5   6        167.11        103.24        60.48 o                         
  -6  -5  -6          9.08         -4.97        59.71 o                         
   6   5   6          9.08         15.87        57.15 o                         
 -11   6   6         40.73         89.49        72.95 o                         
 -10   6   6        246.65        160.41       100.45 o                         
   9  -6  -6       3210.75       3486.37       143.95 o                         
  -9   6   6       3210.75       3312.85       110.40 o                         
  -8   6   6        664.47        601.00        68.40 o                         
   7  -6  -6       2320.71       2383.58        55.64 o                         
  -7   6   6       2320.71       2363.64        59.11 o                         
  -6   6   6       1481.58       1448.70       101.33 o                         
   5  -6  -6        105.84        109.70        17.11 o                         
  -5   6   6        105.84         93.74        21.06 o                         
  -4   6   6       2518.63       2310.80        84.42 o                         
   3  -6  -6          5.11          9.31        17.49 o                         
  -3   6   6          5.11          6.12        17.84 o                         
  -2   6   6        225.98        202.24        41.26 o                         
   1  -6  -6        670.11        698.92        30.28 o                         
  -1   6   6        670.11        701.40        29.91 o                         
   0   6   6       7680.87       8239.81       133.97 o                         
  -1  -6  -6        762.02        750.58        41.08 o                         
   1   6   6        762.02        843.24        41.46 o                         
  -2  -6  -6        529.46        469.90        41.57 o                         
   2   6   6        529.46        643.20        47.77 o                         
  -3  -6  -6       1424.47       1484.60        64.14 o                         
   3   6   6       1424.47       1484.67        54.86 o                         
  -4  -6  -6       1881.43       1913.32        73.65 o                         
   4   6   6       1881.43       1926.24        95.88 o                         
  -5  -6  -6        394.86        343.69        62.83 o                         
   5   6   6        394.86        361.69        56.44 o                         
  -8   7   6        627.50        579.11        91.11 o                         
   6  -7  -6       2338.34       2093.83       149.43 o                         
  -6   7   6       2338.34       2349.13       113.01 o                         
   4  -7  -6       2182.34       2436.00        62.70 o                         
  -4   7   6       2182.34       2219.41        69.04 o                         
  -3   7   6        414.74        330.90        56.40 o                         
   2  -7  -6        271.74        184.91        33.28 o                         
  -2   7   6        353.14        423.87       144.64 o                         
  -1   7   6        117.69        108.26        51.21 o                         
   0  -7  -6       5119.94       5180.53       139.85 o                         
   0   7   6       5890.47       3824.24       174.13 o                         
   1   7   6         59.02          4.68        59.68 o                         
  -2  -7  -6        521.63        321.53        72.87 o                         
   2   7   6        521.63        509.13        53.92 o                         
   3   7   6       3031.30       3390.51       102.78 o                         
  -4  -7  -6        196.26        162.12        72.41 o                         
   4   7   6        196.26        131.71        70.90 o                         
  10  -8  -6          9.56         48.42        71.97 o                         
 -10   8   6          9.56        -58.58        83.38 o                         
   8  -8  -6       4623.90       5039.11       123.61 o                         
  -8   8   6       4623.90       5179.65       154.92 o                         
   6  -8  -6        161.32        154.60        40.83 o                         
  -6   8   6        161.32        157.37        41.10 o                         
  -5   8   6       5207.34       5264.23       245.17 o                         
   4  -8  -6        183.40        163.71        38.38 o                         
  -4   8   6        183.40        144.86        42.46 o                         
  -3   8   6       1726.20       1213.66        90.56 o                         
   2  -8  -6        295.45        391.68        85.80 o                         
  -2   8   6        295.88        263.54       100.91 o                         
  -1   8   6        308.84        149.83        88.26 o                         
   0   8   6       4416.06       4145.70       136.78 o                         
   1   8   6        733.27        704.41        64.05 o                         
   2   8   6        683.08        738.42       102.72 o                         
   3   8   6       1137.61        982.86        88.62 o                         
  10  -9  -6        310.37        364.53        46.45 o                         
 -10   9   6        310.37        346.76        70.09 o                         
   9  -9  -6         11.64          2.15        36.57 o                         
  -9   9   6         11.64         52.36        48.83 o                         
   8  -9  -6       4136.75       4035.45       129.13 o                         
  -8   9   6       4136.75       4522.73       143.38 o                         
   7  -9  -6          4.25         75.40        38.20 o                         
  -7   9   6          4.25         -1.47        37.51 o                         
   6  -9  -6         12.93          7.55        65.13 o                         
  -6   9   6         12.93        -37.30        50.64 o                         
   5  -9  -6       1525.29       1529.06        56.62 o                         
  -5   9   6       1525.29       1585.16        56.68 o                         
  -4   9   6        285.30        174.47        62.35 o                         
   3  -9  -6        901.82        887.53        52.63 o                         
  -3   9   6        901.82       1001.93        52.44 o                         
  -2   9   6        662.97        597.98        62.07 o                         
   1  -9  -6        396.08        349.96        40.91 o                         
  -1   9   6        396.08        421.82        41.21 o                         
   0   9   6        677.75        755.90        76.65 o                         
  -1  -9  -6        733.27        653.02        66.44 o                         
   1   9   6        733.27        650.87        55.74 o                         
   2   9   6        393.34        452.78        78.40 o                         
   9 -10  -6        776.97        925.23        74.19 o                         
  -9  10   6        776.97        787.05        74.13 o                         
   8 -10  -6       2438.10       2536.78        83.70 o                         
  -8  10   6       2438.10       2607.71       101.31 o                         
   7 -10  -6        841.98        880.08        52.99 o                         
  -7  10   6        841.98        767.86        68.67 o                         
   6 -10  -6        245.28        165.97        39.10 o                         
  -6  10   6        245.28        216.92        47.25 o                         
   5 -10  -6        463.10        500.17        53.95 o                         
  -5  10   6        463.10        547.19        59.36 o                         
   4 -10  -6        300.34        343.90        55.16 o                         
  -4  10   6        300.34        316.12        49.06 o                         
   3 -10  -6        191.75        255.86        63.57 o                         
  -3  10   6        191.75        198.10        51.51 o                         
   2 -10  -6        700.56        685.35        57.44 o                         
  -2  10   6        700.56        755.20        49.56 o                         
   1 -10  -6        861.21        833.82        62.85 o                         
  -1  10   6        861.21        931.36        57.52 o                         
   0 -10  -6        245.42        241.59        52.78 o                         
   0  10   6        245.42        226.97        47.53 o                         
   7 -11  -6       1117.97       1169.35        76.76 o                         
  -7  11   6       1117.97       1142.97        66.83 o                         
   6 -11  -6         11.27         39.12        60.91 o                         
  -6  11   6         11.27         57.96        58.63 o                         
   5 -11  -6         86.05        184.77        49.45 o                         
  -5  11   6         86.05        108.04        50.14 o                         
   4 -11  -6        980.33        917.15        86.60 o                         
  -4  11   6        980.33       1041.00        76.58 o                         
   3 -11  -6        378.27        356.74        56.14 o                         
  -3  11   6        378.27        404.24        50.16 o                         
   2 -11  -6       1054.69       1072.03        82.88 o                         
  -2  11   6       1054.69        977.15        68.49 o                         
  -1  12  -7        248.23        257.89        56.14 o                         
   1 -12   7        248.23        228.26        50.61 o                         
  -2  12  -7        873.20        791.87        73.02 o                         
   2 -12   7        873.20       1134.88        70.89 o                         
  -3  12  -7        164.99        239.04        57.00 o                         
   3 -12   7        164.99        191.33        49.07 o                         
  -4  12  -7        211.41        242.91        74.44 o                         
   4 -12   7        211.41        376.07        61.05 o                         
  -5  12  -7       1414.73       1433.15        71.19 o                         
   5 -12   7       1414.73       1381.95        69.83 o                         
  -6  12  -7        313.85        270.33        55.89 o                         
   6 -12   7        313.85        272.69        67.92 o                         
   1  11  -7        865.95        854.28        71.29 o                         
   0  11  -7       1807.01       1783.32        74.42 o                         
   0 -11   7       1807.01       1794.62        85.84 o                         
  -1  11  -7        121.47        214.94        68.87 o                         
   1 -11   7        121.47         45.39       141.65 o                         
  -2  11  -7        222.41        237.39        58.32 o                         
   2 -11   7        222.41        219.64        42.37 o                         
  -3  11  -7        605.44        605.50        61.11 o                         
   3 -11   7        605.44        451.93        51.12 o                         
  -4  11  -7          9.30         46.78        46.43 o                         
   4 -11   7          9.30         23.52        36.05 o                         
  -5  11  -7        768.60        545.52        47.42 o                         
   5 -11   7        768.60        675.36        65.92 o                         
  -6  11  -7          5.86         24.65        44.25 o                         
   6 -11   7          5.86         23.38        42.41 o                         
  -7  11  -7        205.95        163.61        45.81 o                         
   7 -11   7        205.95        274.25        76.34 o                         
   3  10  -7       1877.67       1832.62        87.36 o                         
   2  10  -7        886.06        779.96        77.25 o                         
   1  10  -7        105.32         88.53        76.10 o                         
  -1 -10   7         14.84        114.23        71.53 o                         
   0  10  -7       1895.61       1494.16        89.06 o                         
  -1  10  -7          1.92        -44.54        44.54 o                         
   1 -10   7          1.92          6.44        57.09 o                         
  -3  10  -7        781.96        988.56        53.69 o                         
   3 -10   7        781.96        838.80        47.58 o                         
   4 -10   7       2089.55       1253.56       131.37 o                         
  -5  10  -7        618.28        606.92        47.68 o                         
   5 -10   7        618.28        626.39        51.39 o                         
   6 -10   7         42.40       -103.64       105.07 o                         
  -7  10  -7        367.67        440.99        51.07 o                         
   7 -10   7        367.67        351.35        60.22 o                         
   8 -10   7       3195.71       3310.20       194.67 o                         
   4   9  -7        819.33        869.27        69.59 o                         
  -4  -9   7        819.33        711.06       201.02 o                         
   3   9  -7       1776.94       1616.90        63.46 o                         
  -3  -9   7       1776.94       1538.04        71.33 o                         
   2   9  -7        550.17        491.33        68.13 o                         
  -2  -9   7        550.17        387.12        77.26 o                         
   1   9  -7        364.47        389.20        44.38 o                         
  -1  -9   7        364.47        340.72        40.36 o                         
   0   9  -7       2555.71       1973.76        68.91 o                         
   0  -9   7       2555.71       2464.43        99.12 o                         
  -1   9  -7        486.00        535.71        45.26 o                         
   1  -9   7        486.00        529.27        40.86 o                         
   2  -9   7         27.58         -5.89        65.18 o                         
  -3   9  -7        216.64        182.29        37.78 o                         
   3  -9   7        216.64        239.25        32.46 o                         
   4  -9   7       3681.15       4477.61       186.25 o                         
  -5   9  -7         54.97        103.86        34.61 o                         
   5  -9   7        414.13        325.49        99.88 o                         
   6  -9   7        834.22        912.71        93.81 o                         
   7  -9   7       1243.04       1450.59       146.89 o                         
   8  -9   7        857.23        956.74       140.48 o                         
   9  -9   7        990.10        735.95       267.18 o                         
   5   8  -7        231.55        213.79        56.39 o                         
  -5  -8   7        231.55        288.78        96.13 o                         
   4   8  -7       3345.90       3571.65        95.58 o                         
  -4  -8   7       3345.90       3503.39        99.78 o                         
   3   8  -7       1393.18       1653.59        61.74 o                         
  -3  -8   7       1393.18       1447.02        71.03 o                         
   2   8  -7        312.49        301.60        41.96 o                         
  -2  -8   7        312.49        373.35        39.59 o                         
   1   8  -7       2387.31       2213.54        70.68 o                         
  -1  -8   7       2387.31       2634.78        71.33 o                         
   0   8  -7       1745.62       1846.38        62.41 o                         
   0  -8   7       1745.62       1799.25        55.48 o                         
  -1   8  -7       1636.06       1694.90        46.06 o                         
   1  -8   7       1636.06       1718.07        56.93 o                         
  -2   8  -7        193.20        238.63        31.26 o                         
   2  -8   7        193.20        196.70        30.51 o                         
  -3   8  -7        340.25        334.91        74.67 o                         
   3  -8   7        340.25        284.35        47.50 o                         
  -4   8  -7       3301.95       3212.75        70.68 o                         
   4  -8   7       3301.95       3410.57        73.90 o                         
   5  -8   7        820.67        803.79        70.56 o                         
  -6   8  -7       2155.37       2329.19        77.15 o                         
   6  -8   7       2155.37       2109.22        59.36 o                         
   7  -8   7       1214.55       1134.01       131.77 o                         
  -8   8  -7         12.00         27.22        41.36 o                         
   8  -8   7         12.00         88.60        45.11 o                         
   9  -8   7        957.86        562.79       144.97 o                         
   6   7  -7         49.80        130.64        52.84 o                         
  -6  -7   7         49.80         51.52        72.40 o                         
   5   7  -7         38.67         68.91        35.72 o                         
  -5  -7   7         38.67         84.68        45.36 o                         
   4   7  -7       7415.46       7767.92       146.11 o                         
  -4  -7   7       7415.46       7972.75       142.90 o                         
   3   7  -7       1030.90       1024.17        42.37 o                         
  -3  -7   7       1030.90        997.28        45.91 o                         
   2   7  -7       1403.31       1604.61        50.52 o                         
  -2  -7   7       1403.31       1433.92        54.69 o                         
   1   7  -7       3739.19       3825.25        86.56 o                         
  -1  -7   7       3739.19       4027.50        69.63 o                         
   0   7  -7        964.74        885.57        31.16 o                         
   0  -7   7        964.74       1037.54        40.63 o                         
  -1   7  -7       2637.85       2634.54        57.19 o                         
   1  -7   7       2637.85       2864.80        56.65 o                         
  -2   7  -7       4558.06       4634.53        82.78 o                         
   2  -7   7       4558.06       4855.73        79.40 o                         
  -3   7  -7        901.89        996.00        36.05 o                         
   3  -7   7        901.89        951.17        33.25 o                         
  -4   7  -7       3537.49       3887.08        67.94 o                         
   4  -7   7       3537.49       3746.66        74.19 o                         
  -5   7  -7       3507.78       3550.30        88.16 o                         
   5  -7   7       3507.78       3554.15        69.14 o                         
  -6   7  -7       3310.70       3369.89        87.95 o                         
   6  -7   7       3310.70       3483.57        63.83 o                         
  -7   7  -7         46.98         30.09        36.32 o                         
   7  -7   7         46.98         35.33        39.18 o                         
  -8   7  -7        251.02        243.38        60.69 o                         
   8  -7   7        251.02        152.41        66.20 o                         
  -9   7  -7        301.07        330.15        52.67 o                         
   9  -7   7        301.07        190.33        62.05 o                         
   7   6  -7       1677.23       1791.83        76.00 o                         
  -7  -6   7       1677.23       1654.02        89.05 o                         
   6   6  -7         92.69         33.44        33.96 o                         
  -6  -6   7         92.69         90.91        49.53 o                         
   5   6  -7        714.58        788.74        56.00 o                         
  -5  -6   7        714.58        675.62        65.22 o                         
   4   6  -7       6097.50       6390.75       101.39 o                         
  -4  -6   7       6097.50       6308.59       106.41 o                         
   3   6  -7        685.52        611.33        42.17 o                         
  -3  -6   7        685.52        650.39        38.01 o                         
   2   6  -7       1340.51       1432.50        42.78 o                         
  -2  -6   7       1340.51       1467.37        40.15 o                         
   1   6  -7       2274.22       2112.45        49.19 o                         
  -1  -6   7       2274.22       2604.38        52.49 o                         
   0   6  -7        509.03        571.41        25.40 o                         
   0  -6   7        509.03        528.48        23.40 o                         
  -1   6  -7        176.37        243.95        26.77 o                         
   1  -6   7        176.37        216.64        32.83 o                         
  -2   6  -7       2821.17       2781.49        54.34 o                         
   2  -6   7       2821.17       2632.25        49.59 o                         
  -3   6  -7       1378.07       1411.64        36.68 o                         
   3  -6   7       1378.07       1389.20        38.20 o                         
  -4   6  -7        135.24        138.95        25.60 o                         
   4  -6   7        135.24        166.79        24.23 o                         
  -5   6  -7      10395.74      10188.25       182.13 o                         
   5  -6   7      10395.74      10734.77       138.85 o                         
  -6   6  -7        213.27        229.17        32.59 o                         
   6  -6   7        213.27        177.31        26.52 o                         
  -7   6  -7         16.82         52.57        43.58 o                         
   7  -6   7         16.82         60.22        47.43 o                         
  -8   6  -7        785.36        806.09        56.01 o                         
   8  -6   7        785.36        766.45        55.54 o                         
  -9   6  -7         72.28        129.25        56.60 o                         
   9  -6   7         72.28         60.41        61.44 o                         
 -10   6  -7        919.70        981.22        65.74 o                         
  10  -6   7        919.70        916.20        69.00 o                         
   8   5  -7        933.83        590.73        97.17 o                         
  -8  -5   7        933.83       1000.60       199.95 o                         
   7   5  -7        629.16        581.32        69.01 o                         
  -7  -5   7        629.16        551.21       120.54 o                         
   6   5  -7       1056.87        937.65        58.73 o                         
  -6  -5   7       1056.87        849.13       174.88 o                         
   5   5  -7       2514.76       1675.86       122.14 o                         
  -5  -5   7       2514.76       2722.89       195.86 o                         
   4   5  -7       4112.63       3864.91        71.86 o                         
  -4  -5   7       4112.63       3912.63       117.53 o                         
   3   5  -7       1677.66       1554.74        78.06 o                         
  -3  -5   7       1586.01       1641.48        42.66 o                         
   2   5  -7        306.34        286.77        28.56 o                         
  -2  -5   7        306.34        245.62        45.53 o                         
   1   5  -7        563.52        608.44        23.60 o                         
  -1  -5   7        563.52        607.39        23.73 o                         
   0   5  -7       3466.96       3510.31        57.31 o                         
   0  -5   7       3466.96       3781.15        59.59 o                         
  -1   5  -7         36.15         28.63        15.30 o                         
   1  -5   7         36.15         29.19        14.72 o                         
   2  -5   7       8460.09       8877.67       125.30 o                         
  -3   5  -7         50.75         44.14        17.35 o                         
   3  -5   7         50.75         72.31        17.75 o                         
   4  -5   7        105.10        128.88        32.64 o                         
  -5   5  -7       9663.78       9914.41       137.53 o                         
   5  -5   7       9663.78       9982.89       118.98 o                         
   6  -5   7        316.32        367.55        59.72 o                         
  -7   5  -7          6.95         -1.35        28.94 o                         
   7  -5   7          6.95        -11.33        31.69 o                         
   8  -5   7         25.00        104.41       146.56 o                         
  -9   5  -7        495.81        462.86        61.41 o                         
   9  -5   7        495.81        482.14        62.60 o                         
  10  -5   7        511.38        472.55        59.35 o                         
   9   4  -7         43.31         47.20        56.72 o                         
  -9  -4   7         43.31        -39.00        51.81 o                         
   8   4  -7       2210.23       2017.59        65.44 o                         
  -8  -4   7       2210.23       1965.86       102.06 o                         
   7   4  -7          6.41        -13.17        61.42 o                         
  -7  -4   7         73.21         46.33       166.02 o                         
   6   4  -7       5089.39       4696.73       109.62 o                         
  -6  -4   7       5089.39       5098.75       120.26 o                         
   5   4  -7       3244.36       3314.12       120.19 o                         
  -5  -4   7       3514.54       3733.92       158.10 o                         
  -4  -4   7       3799.91       3801.85        70.12 o                         
   3   4  -7       3609.50       3798.11        78.20 o                         
  -3  -4   7       3609.50       3803.94        61.77 o                         
   2   4  -7        203.37        173.35        27.73 o                         
  -2  -4   7        203.37        184.36        33.89 o                         
   1   4  -7        565.86        644.47        48.54 o                         
  -1  -4   7        565.86        549.54        44.90 o                         
   0   4  -7        620.65        469.93        42.98 o                         
   0  -4   7        620.65        453.61        28.48 o                         
  -1   4  -7       3533.57       3498.30        62.94 o                         
   1  -4   7       5672.55       4892.81       115.34 o                         
  -2   4  -7       9522.41      10115.16       131.85 o                         
   2  -4   7      14924.97      15260.38       542.79 o                         
  -3   4  -7        608.94        560.43        64.56 o                         
   3  -4   7        608.94        635.78        93.36 o                         
  -4   4  -7       4981.40       5401.22       206.95 o                         
   4  -4   7       4981.40       3745.03       206.14 o                         
   5  -4   7       9629.69       9069.38       380.18 o                         
  -6   4  -7        947.46        993.64        94.51 o                         
   6  -4   7        964.54        619.03       136.17 o                         
   7  -4   7         27.23        245.55       167.25 o                         
   8  -4   7         70.54       -112.65       169.84 o                         
   9  -4   7       1627.72       1922.70       219.81 o                         
 -10   4  -7         13.78         52.85       115.29 o                         
  10  -4   7         13.78         -8.88       110.32 o                         
   9   3  -7        303.32        356.24        59.96 o                         
  -9  -3   7        303.32        322.15        66.37 o                         
   8   3  -7       1275.09       1302.74        52.10 o                         
  -8  -3   7       1275.09       1256.10        57.89 o                         
   7   3  -7        669.09        598.74        40.52 o                         
  -7  -3   7        669.09        706.61        57.21 o                         
   6   3  -7       3949.49       3974.75        67.50 o                         
  -6  -3   7       3949.49       3930.07        78.79 o                         
   5   3  -7       1176.03       1130.06        31.60 o                         
  -5  -3   7       1176.03       1207.20        44.50 o                         
   4   3  -7        121.64        151.44        15.68 o                         
  -4  -3   7        121.64        129.10        18.83 o                         
   3   3  -7       8422.38       7932.41        88.59 o                         
  -3  -3   7       8422.38       8558.12       114.01 o                         
   2   3  -7        343.85        409.46        19.44 o                         
  -2  -3   7        343.85        368.96        18.38 o                         
   1   3  -7        218.12        211.73        26.80 o                         
  -1  -3   7        218.12        189.44        24.23 o                         
   0   3  -7          8.09        -15.07        15.07 o                         
   0  -3   7          8.09         -6.97        14.93 o                         
  -1   3  -7      13843.77      15368.24       567.53 o                         
   1  -3   7      13843.77      14669.96       555.74 o                         
  -2   3  -7       3997.17       3903.68        60.67 o                         
   2  -3   7       3997.17       3987.82        48.92 o                         
  -3   3  -7       3543.28       3701.77       122.83 o                         
   3  -3   7       3543.28       3629.20       130.70 o                         
  -4   3  -7       1528.35       1508.73        30.61 o                         
   4  -3   7       1528.35       1454.44        41.06 o                         
  -5   3  -7       4742.47       5007.94       109.23 o                         
   5  -3   7       4742.47       4685.31       139.12 o                         
  -6   3  -7       2008.59       1974.53        54.29 o                         
   6  -3   7       2008.59       2074.08        64.48 o                         
   7  -3   7        248.12        241.49       116.91 o                         
  -8   3  -7          6.18        -66.66        66.66 o                         
   8  -3   7        109.38        248.71       119.84 o                         
   9  -3   7         41.23        170.08       203.42 o                         
  10   2  -7        452.39        590.51        66.26 o                         
 -10  -2   7        452.39        444.08        56.21 o                         
   9   2  -7         48.87         38.70        40.66 o                         
  -9  -2   7         48.87        -13.92        40.94 o
[truncated: 422,985 more chars]
