# Supplementary material for: The role of π–π stacking and hydrogen-bonding inter­actions in the assembly of a series of isostructural group IIB coordination compounds
Source: Acta Crystallogr C Struct Chem. 2019 Jan 25;75(Pt 2):178–88. doi: 10.1107/S2053229618018314 (PMC6363043; doi:10.1107/S2053229618018314)
Supplement: Supplementary file 5 [file c-75-00178-Compound_4sup5.hkl]

data_Compound_4                                                                 
_shelx_title ' kjf190_a.res in P-1'                                             
_shelx_refln_list_code          4                                               
_shelx_F_calc_maximum      315.82                                               
_exptl_crystal_F_000       788.00                                               
_reflns_d_resolution_high  0.5964                                               
                                                                                
loop_                                                                           
 _space_group_symop_operation_xyz                                               
 'x, y, z'                                                                      
 '-x, -y, -z'                                                                   
                                                                                
_cell_length_a     9.3200                                                       
_cell_length_b    10.0498                                                       
_cell_length_c    16.6239                                                       
_cell_angle_alpha  99.140                                                       
_cell_angle_beta  100.528                                                       
_cell_angle_gamma 109.332                                                       
                                                                                
_shelx_F_squared_multiplier     1.000                                           
                                                                                
loop_                                                                           
 _refln_index_h                                                                 
 _refln_index_k                                                                 
 _refln_index_l                                                                 
 _refln_F_squared_calc                                                          
 _refln_F_squared_meas                                                          
 _refln_F_squared_sigma                                                         
 _refln_observed_status                                                         
   1   0   0        290.61        261.76        12.80 o                         
   2   0   0       1519.40       1694.95        45.49 o                         
   3   0   0      14364.72      14549.58       271.47 o                         
   4   0   0       3073.49       3250.62        46.83 o                         
   5   0   0       1245.21       1319.80        25.16 o                         
   6   0   0       1811.79       1725.29        29.36 o                         
   7   0   0         29.18        107.97        16.53 o                         
   8   0   0        613.39        718.89        28.24 o                         
   9   0   0       8566.72       8660.72       150.33 o                         
  10   0   0        305.85        353.22        30.47 o                         
  11   0   0        583.35        679.17        43.00 o                         
  12   0   0       2038.22       2057.29        82.82 o                         
  13   0   0        619.80        624.34        50.03 o                         
  14   0   0         68.49        -35.38        35.38 o                         
 -14   1   0         81.47        153.08        46.11 o                         
 -13   1   0        803.88        806.12        85.13 o                         
 -12   1   0        543.21        562.13        55.11 o                         
 -11   1   0       3937.77       4020.11       108.16 o                         
 -10   1   0        740.93        860.93        42.52 o                         
  -9   1   0       6583.50       6663.54        99.90 o                         
  -8   1   0       2479.32       2548.41        45.64 o                         
  -7   1   0        306.95        335.03        17.70 o                         
  -6   1   0        715.38        759.74        20.45 o                         
  -5   1   0        274.47        335.27        15.22 o                         
  -4   1   0       6220.70       6109.56        88.35 o                         
  -3   1   0      30025.59      30252.14      1280.83 o                         
  -2   1   0       5978.62       6568.35       233.85 o                         
   0   1   0      36706.48      34709.39       683.80 o                         
   1   1   0       3142.86       3474.24       105.90 o                         
   2   1   0      25052.43      25146.83       574.51 o                         
   3   1   0      13173.65      12595.43       180.94 o                         
   4   1   0        948.59        962.46        23.24 o                         
   5   1   0       1800.50       1859.07        29.65 o                         
   6   1   0        799.50        813.07        20.27 o                         
   7   1   0         28.21         33.43        16.25 o                         
   8   1   0         54.38         54.55        21.58 o                         
   9   1   0       7965.13       8111.34       134.16 o                         
  10   1   0        159.58        171.20        36.20 o                         
  11   1   0         14.24         10.62        30.16 o                         
  12   1   0       2834.33       2865.87        75.22 o                         
  13   1   0        333.08        312.14        50.23 o                         
 -14   2   0        195.67        259.57        53.50 o                         
 -13   2   0       1319.11       1452.12        67.80 o                         
 -12   2   0        718.03        651.70        51.89 o                         
 -11   2   0       1910.54       1998.43        66.98 o                         
 -10   2   0        135.20        146.97        27.63 o                         
  -9   2   0        991.35       1110.78        36.46 o                         
  -8   2   0       4932.32       4908.79        73.33 o                         
  -7   2   0       1503.98       1558.39        30.09 o                         
  -6   2   0       1522.19       1524.73        27.43 o                         
  -5   2   0        268.19        295.27        16.55 o                         
  -4   2   0      13747.72      14014.45       158.55 o                         
  -3   2   0      14124.57      14311.42       208.99 o                         
  -1   2   0      10851.10      10412.46       297.96 o                         
   0   2   0      24617.41      23822.21       470.43 o                         
   1   2   0      13383.67      13395.76       309.23 o                         
   2   2   0       7197.83       7483.33        98.87 o                         
   3   2   0      15796.91      15232.44       170.98 o                         
   4   2   0       3777.51       3710.48        46.44 o                         
   5   2   0       1686.90       1598.43        26.61 o                         
   6   2   0       1832.75       1715.63        33.53 o                         
   7   2   0        498.64        559.87        26.77 o                         
   8   2   0        130.00        146.56        31.24 o                         
   9   2   0      10848.34      10821.24       164.09 o                         
  10   2   0        134.48        118.20        39.97 o                         
  11   2   0        104.57         86.89        34.98 o                         
  12   2   0       2433.88       2499.13        85.20 o                         
  13   2   0         42.20         33.13        50.64 o                         
 -15   3   0        542.64        566.40        62.45 o                         
 -14   3   0        583.87        454.06        62.14 o                         
 -13   3   0       1163.25       1185.26        77.29 o                         
 -12   3   0        243.74        183.92        46.09 o                         
 -11   3   0       4952.19       5214.58       114.84 o                         
 -10   3   0         32.08         23.84        25.83 o                         
  -9   3   0        500.91        610.35        35.49 o                         
  -8   3   0       4579.97       4801.79        78.67 o                         
  -7   3   0       3419.98       3358.33        48.57 o                         
  -6   3   0       3919.82       4058.54        63.00 o                         
  -5   3   0       1027.67        999.96        20.00 o                         
  -4   3   0      14878.51      14710.67       154.44 o                         
  -3   3   0        484.61        593.10        18.05 o                         
  -2   3   0      25397.13      25893.93       388.07 o                         
  -1   3   0       8787.97       8732.49       208.67 o                         
   0   3   0      16486.38      15665.37       278.42 o                         
   1   3   0      23139.03      21693.03       230.87 o                         
   2   3   0       2781.32       2799.89        37.93 o                         
   3   3   0       4080.27       3827.01        47.64 o                         
   4   3   0       6080.49       6268.73        71.18 o                         
   5   3   0       3017.44       3134.33        42.32 o                         
   6   3   0       4503.64       4502.77        76.37 o                         
   7   3   0       1927.29       1981.01        50.79 o                         
   8   3   0       2529.16       2487.16        61.61 o                         
   9   3   0       3073.73       3219.98        79.34 o                         
  10   3   0        991.02       1085.67        57.59 o                         
  11   3   0        498.74        449.61        53.68 o                         
  12   3   0       1956.63       2043.10        97.99 o                         
 -15   4   0       1268.17       1158.39        86.53 o                         
 -14   4   0        427.98        315.66        60.88 o                         
 -13   4   0          0.49        -42.46        42.46 o                         
 -12   4   0        468.41        557.47        60.16 o                         
 -11   4   0       4334.23       4568.20       117.52 o                         
 -10   4   0         37.88         40.51        28.13 o                         
  -9   4   0        924.04       1089.66        39.44 o                         
  -8   4   0       1622.54       1688.67        44.46 o                         
  -7   4   0       4820.71       4832.40        66.05 o                         
  -6   4   0       4665.59       4429.14        51.01 o                         
  -5   4   0       1351.00       1378.27        24.34 o                         
  -4   4   0       4487.14       4107.83        59.49 o                         
  -3   4   0       2471.66       2404.80        40.34 o                         
  -2   4   0      24607.10      23660.38       261.13 o                         
  -1   4   0       3199.67       3462.72        50.88 o                         
   0   4   0       1226.33       1128.10        21.31 o                         
   1   4   0      24515.45      23577.69       243.23 o                         
   2   4   0       1435.38       1424.72        23.98 o                         
   3   4   0       2566.55       2547.08        35.99 o                         
   4   4   0         43.76         37.33        11.95 o                         
   5   4   0       4642.80       4526.66        65.25 o                         
   6   4   0        518.81        654.95        35.20 o                         
   7   4   0       2495.79       2611.79        66.21 o                         
   8   4   0       3646.23       3772.76        94.23 o                         
   9   4   0        878.93        831.36        53.63 o                         
  10   4   0       1556.52       1613.35        70.99 o                         
  11   4   0        225.84        188.82        42.45 o                         
  12   4   0        757.42        725.02        55.69 o                         
 -15   5   0       1701.06       1953.93       258.90 o                         
 -14   5   0          9.51        -12.70        55.61 o                         
 -13   5   0          8.37         92.20        73.41 o                         
 -12   5   0       2891.73       2923.90       130.77 o                         
 -11   5   0       1543.52       1665.47        68.83 o                         
 -10   5   0        498.61        646.50        40.49 o                         
  -9   5   0          3.21          0.98        26.68 o                         
  -8   5   0       5382.51       5455.20        95.38 o                         
  -7   5   0       2948.33       3002.61        49.64 o                         
  -6   5   0       9401.88       9390.67       105.42 o                         
  -5   5   0       1590.06       1662.36        30.99 o                         
  -4   5   0       6545.83       6598.34        84.07 o                         
  -3   5   0      17463.29      17071.47       184.32 o                         
  -2   5   0      16739.59      16082.15       181.25 o                         
  -1   5   0         66.84        105.83        11.97 o                         
   0   5   0         97.66        164.41        11.95 o                         
   1   5   0      12338.61      11925.59       127.89 o                         
   2   5   0       2884.90       2882.59        39.98 o                         
   3   5   0       2389.08       2299.90        37.12 o                         
   4   5   0         34.08         23.89        16.64 o                         
   5   5   0       2951.40       2973.93        50.56 o                         
   6   5   0       2692.20       2792.69        60.37 o                         
   7   5   0       4398.42       4380.05        94.62 o                         
   8   5   0       2765.88       2908.65        80.20 o                         
   9   5   0        145.20        157.74        42.38 o                         
  10   5   0       3166.59       3057.38        96.97 o                         
  11   5   0         10.16         -9.10        58.32 o                         
 -15   6   0       2035.78       1932.21       146.28 o                         
 -14   6   0         39.07        -26.79        52.10 o                         
 -13   6   0        248.42        228.83        67.72 o                         
 -12   6   0       1452.17       1345.29        69.38 o                         
 -11   6   0         62.54         36.30        39.79 o                         
 -10   6   0        828.91        865.30        55.38 o                         
  -9   6   0         70.70         26.31        28.21 o                         
  -8   6   0        600.79        719.47        30.13 o                         
  -7   6   0       2374.34       2401.49        43.00 o                         
  -6   6   0      12136.44      12165.36       150.15 o                         
  -5   6   0         73.86         94.58        15.09 o                         
  -4   6   0        546.16        678.16        21.23 o                         
  -3   6   0      20512.40      20264.97       211.78 o                         
  -2   6   0       6691.29       6622.15        78.06 o                         
  -1   6   0       1705.18       1682.91        27.39 o                         
   0   6   0        442.50        453.73        15.78 o                         
   1   6   0       2591.58       2615.98        37.57 o                         
   2   6   0       2305.61       2265.65        36.84 o                         
   3   6   0       4087.04       3906.15        59.97 o                         
   4   6   0         10.39         25.05        18.43 o                         
   5   6   0       1262.32       1340.62        40.76 o                         
   6   6   0       3083.98       3114.67        71.67 o                         
   7   6   0       2305.17       2314.42        69.79 o                         
   8   6   0        131.19        137.22        40.40 o                         
   9   6   0        114.56        111.85        41.58 o                         
  10   6   0       2809.99       2848.12        93.23 o                         
  11   6   0         11.84         -6.52        47.79 o                         
 -15   7   0        994.59        740.15       119.77 o                         
 -14   7   0        528.57        622.47        86.84 o                         
 -13   7   0        372.06        372.85        60.61 o                         
 -12   7   0        829.03        920.58        63.75 o                         
 -11   7   0         30.35         66.61        40.17 o                         
 -10   7   0        355.13        325.39        44.29 o                         
  -9   7   0       1457.14       1553.90        47.36 o                         
  -8   7   0        779.82        843.88        42.45 o                         
  -7   7   0        114.37        138.35        26.36 o                         
  -6   7   0      14402.75      14469.49       202.50 o                         
  -5   7   0        121.37        160.36        24.68 o                         
  -4   7   0         85.88        115.86        13.92 o                         
  -3   7   0      14625.97      14562.63       150.74 o                         
  -2   7   0        458.33        475.52        16.60 o                         
  -1   7   0       2822.22       2828.65        42.73 o                         
   0   7   0         15.28         -5.36        13.13 o                         
   1   7   0       5776.35       5764.43        70.22 o                         
   2   7   0        476.07        532.36        24.29 o                         
   3   7   0       5731.06       5787.51        95.66 o                         
   4   7   0          5.45         -5.91        25.77 o                         
   5   7   0        181.14        211.18        29.38 o                         
   6   7   0       4290.39       4346.67        98.85 o                         
   7   7   0        976.94        980.13        65.27 o                         
   8   7   0         50.22         35.03        45.53 o                         
   9   7   0       1135.16        987.46        72.48 o                         
  10   7   0       1131.58       1038.90        70.98 o                         
 -15   8   0        602.76        471.12       180.84 o                         
 -14   8   0       1696.56       1707.91       210.75 o                         
 -13   8   0         25.11         34.40        65.86 o                         
 -12   8   0        479.77        426.33        53.70 o                         
 -11   8   0        482.05        523.24       103.40 o                         
 -10   8   0          1.29        -18.97        31.97 o                         
  -9   8   0        875.03        918.44        44.56 o                         
  -8   8   0       1445.20       1511.45        47.38 o                         
  -7   8   0        288.90        360.83        28.72 o                         
  -6   8   0       9731.09       9779.84       143.89 o                         
  -5   8   0       1836.57       1824.85        49.72 o                         
  -4   8   0        689.24        729.01        29.05 o                         
  -3   8   0      11396.69      10952.73       130.65 o                         
  -2   8   0       1108.94       1166.94        24.77 o                         
  -1   8   0       1476.00       1446.30        30.94 o                         
   0   8   0       1596.79       1616.35        34.73 o                         
   1   8   0        106.58         95.41        19.59 o                         
   2   8   0        221.29        269.20        29.25 o                         
   3   8   0       5846.97       6135.27       103.09 o                         
   4   8   0        413.89        472.90        33.40 o                         
   5   8   0         13.29         25.05        29.21 o                         
   6   8   0       5287.97       5534.83       143.80 o                         
   7   8   0        211.18        242.94        51.09 o                         
   8   8   0        218.18        240.57        50.89 o                         
   9   8   0        582.97        596.84        64.71 o                         
 -15   9   0         38.64        135.32        88.58 o                         
 -14   9   0       1728.34       1888.32       215.79 o                         
 -13   9   0        197.88        111.59        70.21 o                         
 -12   9   0         15.70         16.08        52.04 o                         
 -11   9   0        398.26        353.25        45.26 o                         
 -10   9   0        345.53        376.21        38.19 o                         
  -9   9   0        614.74        686.92        42.50 o                         
  -8   9   0       2329.83       2351.95        59.66 o                         
  -7   9   0        366.28        455.30        32.63 o                         
  -6   9   0       4894.56       4923.79        97.51 o                         
  -5   9   0       7902.41       7731.00       198.49 o                         
  -4   9   0       1639.00       1713.36        42.34 o                         
  -3   9   0       7731.08       7486.85       155.65 o                         
  -2   9   0        168.58        191.51        21.32 o                         
  -1   9   0        551.93        557.27        26.40 o                         
   0   9   0        997.39       1043.97        35.12 o                         
   1   9   0        329.97        373.76        26.55 o                         
   2   9   0         33.86         92.89        27.17 o                         
   3   9   0       2617.24       2778.62        64.45 o                         
   4   9   0       1220.83       1390.03        50.86 o                         
   5   9   0       1025.16       1161.71        51.47 o                         
   6   9   0       2917.13       2997.06        85.15 o                         
   7   9   0         74.71        -19.02        46.18 o                         
   8   9   0        372.81        341.42        57.61 o                         
 -14  10   0       1736.10       1511.62       195.10 o                         
 -13  10   0         83.57        -53.19        84.63 o                         
 -12  10   0        212.00        252.65        80.37 o                         
 -11  10   0          5.90        -23.37        38.01 o                         
 -10  10   0        495.02        563.92        43.49 o                         
  -9  10   0        106.30        141.74        34.94 o                         
  -8  10   0       1830.16       1911.16        60.86 o                         
  -7  10   0        564.14        740.44        48.43 o                         
  -6  10   0        536.23        591.70        37.39 o                         
  -5  10   0       9484.14       9527.59       231.06 o                         
  -4  10   0         75.20         24.74        26.51 o                         
  -3  10   0        928.03        986.15        47.56 o                         
  -2  10   0       3755.11       3687.28        68.30 o                         
  -1  10   0         69.17        126.88        26.20 o                         
   0  10   0          9.25         20.29        24.73 o                         
   1  10   0        171.88        149.47        31.60 o                         
   2  10   0        209.33        281.81        36.35 o                         
   3  10   0       1931.07       2031.87        58.90 o                         
   4  10   0       2212.35       2352.33        69.15 o                         
   5  10   0        223.11        216.59        43.44 o                         
   6  10   0       1383.21       1361.67        76.85 o                         
   7  10   0        409.47        423.48        54.96 o                         
 -14  11   0        364.49        273.99        79.05 o                         
 -13  11   0        798.49        655.66        97.35 o                         
 -12  11   0         22.27         47.23        47.85 o                         
 -11  11   0         91.76        121.26        39.73 o                         
 -10  11   0        999.11       1129.32        77.08 o                         
  -9  11   0        759.84        804.48        44.63 o                         
  -8  11   0       3320.65       3584.34        87.22 o                         
  -7  11   0         95.88         54.70        28.22 o                         
  -6  11   0         19.80         45.29        29.28 o                         
  -5  11   0       7532.43       7531.00       195.86 o                         
  -4  11   0        491.52        563.05        33.88 o                         
  -3  11   0         24.18         33.11        28.39 o                         
  -2  11   0       2139.20       2159.97        58.36 o                         
  -1  11   0        389.17        434.90        40.01 o                         
   0  11   0         82.06         61.90        33.56 o                         
   1  11   0        567.80        629.27        42.32 o                         
   2  11   0        340.99        427.30        42.93 o                         
   3  11   0        648.28        645.69        45.68 o                         
   4  11   0       2343.90       2287.41        76.85 o                         
   5  11   0        357.49        246.65        50.10 o                         
   6  11   0        417.17        314.32        60.41 o                         
 -13  12   0        790.29        642.95       101.44 o                         
 -12  12   0        922.64        869.85        65.30 o                         
 -11  12   0         69.39          1.30        40.71 o                         
 -10  12   0        118.93        121.85        38.52 o                         
  -9  12   0       1475.78       1524.57        55.09 o                         
  -8  12   0       2190.61       2302.79        76.76 o                         
  -7  12   0        721.15        749.68        42.18 o                         
  -6  12   0        360.51        414.12        38.02 o                         
  -5  12   0       3580.54       3606.90       108.74 o                         
  -4  12   0       1118.64       1044.54        61.17 o                         
  -3  12   0         83.65        148.99        30.89 o                         
  -2  12   0        505.95        456.60        41.83 o                         
  -1  12   0        682.19        743.97        49.63 o                         
   0  12   0        107.26         82.46        39.18 o                         
   1  12   0        422.95        380.49        42.45 o                         
   2  12   0        114.03        156.46        36.88 o                         
   3  12   0          7.46          2.66        38.07 o                         
   4  12   0       1931.28       1926.93       119.14 o                         
   5  12   0         52.45        112.20        47.25 o                         
 -13  13   0        156.09        228.23        90.52 o                         
 -12  13   0        607.67        574.33       100.38 o                         
 -11  13   0          7.80        -27.48        45.70 o                         
 -10  13   0        145.09        138.23        41.67 o                         
  -9  13   0       1158.68       1088.67        53.10 o                         
  -8  13   0        119.15        153.20        38.94 o                         
  -7  13   0        831.62        883.57        54.05 o                         
  -6  13   0        831.03        825.92        50.10 o                         
  -5  13   0        825.10        770.60        76.20 o                         
  -4  13   0       1266.71       1225.68        58.87 o                         
  -3  13   0          3.53         65.78        39.30 o                         
  -2  13   0        504.62        496.00        50.39 o                         
  -1  13   0        727.62        705.46        61.52 o                         
   0  13   0        562.76        604.85        52.03 o                         
   1  13   0        464.14        502.60        47.45 o                         
   2  13   0          2.36         -3.40        52.54 o                         
   3  13   0        192.77        104.00        43.81 o                         
   4  13   0       1308.90       1300.04        70.97 o                         
 -12  14   0        933.49       1061.95        94.13 o                         
 -11  14   0        294.93        216.93        54.07 o                         
 -10  14   0         60.90         40.24        44.65 o                         
  -9  14   0       1171.09       1082.32        57.91 o                         
  -8  14   0         13.52         -1.51        43.31 o                         
  -7  14   0        899.97        729.93        61.41 o                         
  -6  14   0        255.80        288.39        73.48 o                         
  -5  14   0        143.68        190.59        46.60 o                         
  -4  14   0       2439.18       2337.59        80.61 o                         
  -3  14   0        972.80       1120.88        66.83 o                         
  -2  14   0         47.42         78.85        46.73 o                         
  -1  14   0        210.72        205.08        45.93 o                         
   0  14   0        953.46       1056.17        61.20 o                         
   1  14   0        469.67        483.22        68.74 o                         
   2  14   0        204.84        204.63        46.75 o                         
 -11  15   0        541.68        428.59        61.25 o                         
 -10  15   0         60.48        -34.16        51.24 o                         
  -9  15   0        696.34        616.31        65.19 o                         
  -8  15   0        350.79        268.86        68.90 o                         
  -7  15   0        653.80        558.10        65.75 o                         
  -6  15   0         69.69        111.69        46.71 o                         
  -5  15   0          1.08         53.23        41.20 o                         
  -4  15   0        426.01        355.65        51.81 o                         
  -3  15   0        785.75        695.07        63.69 o                         
  -2  15   0         24.07         11.42        43.54 o                         
  -1  15   0         42.70         -2.24        44.15 o                         
   0  15   0       1145.82       1052.95        76.20 o                         
  -9  16   0        233.66        273.24        53.97 o                         
  -8  16   0        730.38        551.83        58.58 o                         
  -7  16   0        147.68        117.95        49.52 o                         
  -6  16   0         53.97         56.26        45.85 o                         
  -5  16   0         16.37        -39.65        42.87 o                         
  -4  16   0        193.47        262.45        51.95 o                         
  -3  16   0        500.60        455.30        55.64 o                         
  -2  16   0        158.95        158.63        49.21 o                         
   2 -16   1        293.00        182.79        50.89 o                         
   3 -16   1        317.29        294.91        52.73 o                         
   4 -16   1        612.78        638.52        57.02 o                         
   5 -16   1          1.72          7.18        42.10 o                         
   6 -16   1         40.77         67.69        42.19 o                         
   7 -16   1        687.05        753.30        59.67 o                         
   8 -16   1        249.10        255.06        54.80 o                         
   9 -16   1        157.45        134.53        61.64 o                         
  -1 -15   1        651.46        621.70        63.55 o                         
   0 -15   1       1307.72       1120.44        94.88 o                         
   1 -15   1         28.55         57.44        45.49 o                         
   2 -15   1        423.29        297.34        49.26 o                         
   3 -15   1        635.79        632.17        55.60 o                         
   4 -15   1        835.64        742.61        58.37 o                         
   5 -15   1         68.40        -21.07        41.30 o                         
   6 -15   1         17.53        -28.05        43.32 o                         
   7 -15   1        384.47        335.15        55.72 o                         
   8 -15   1       1032.35        905.07        58.75 o                         
   9 -15   1        492.37        379.35        50.36 o                         
  10 -15   1         24.64        -10.68        47.67 o                         
  11 -15   1        485.85        380.69        67.44 o                         
  -3 -14   1        170.13        182.47        48.29 o                         
  -2 -14   1          8.01         65.39        43.84 o                         
  -1 -14   1          8.68        -41.37        41.37 o                         
   0 -14   1       1953.49       1794.27        79.36 o                         
   1 -14   1          0.25        -46.20        46.20 o                         
   2 -14   1          8.48         19.09        41.03 o                         
   3 -14   1       2451.00       2546.99        88.64 o                         
   4 -14   1         42.53        -10.74        40.14 o                         
   5 -14   1        143.52        107.95        43.32 o                         
   6 -14   1         40.53         23.04        36.36 o                         
   7 -14   1         39.82         89.07        41.85 o                         
   8 -14   1        627.33        592.87        50.98 o                         
   9 -14   1        753.61        641.88        50.67 o                         
  10 -14   1          3.89         -0.65        44.47 o                         
  11 -14   1        204.06        227.49        58.86 o                         
  12 -14   1        855.27        912.56        91.14 o                         
  -4 -13   1         25.93        141.66        47.23 o                         
  -3 -13   1        418.69        386.98        49.18 o                         
  -2 -13   1         79.79         50.05        38.78 o                         
  -1 -13   1          1.85         39.36        38.58 o                         
   0 -13   1       2424.75       2376.25       123.61 o                         
   1 -13   1        406.46        408.54        45.11 o                         
   2 -13   1        258.09        280.97        67.22 o                         
   3 -13   1       1730.33       1720.54        68.07 o                         
   4 -13   1         11.29         -5.71        33.37 o                         
   5 -13   1        136.87        170.41        37.25 o                         
   6 -13   1         20.52        -13.23        37.40 o                         
   7 -13   1        129.21        119.22        37.47 o                         
   8 -13   1       1093.96       1072.56        52.61 o                         
   9 -13   1       1719.67       1700.33        71.74 o                         
  10 -13   1         82.02        205.91        41.70 o                         
  11 -13   1         66.50        -29.94        44.49 o                         
  12 -13   1        905.24        860.32        73.19 o                         
  13 -13   1         20.95          4.20        85.14 o                         
  -5 -12   1        149.49        140.68        48.79 o                         
  -4 -12   1         92.08        104.24        51.36 o                         
  -3 -12   1        597.34        592.75        48.23 o                         
  -2 -12   1       1303.05       1153.64        53.28 o                         
  -1 -12   1        319.86        243.75        38.81 o                         
   0 -12   1       2688.76       2708.08        79.01 o                         
   1 -12   1       1513.48       1492.32        70.28 o                         
   2 -12   1        266.44        289.51        33.40 o                         
   3 -12   1       2364.68       2421.54        70.16 o                         
   4 -12   1       1295.93       1454.04        51.24 o                         
   5 -12   1        504.37        631.27        45.90 o                         
   6 -12   1          1.34         -3.14        30.60 o                         
   7 -12   1         50.41         75.12        32.67 o                         
   8 -12   1        107.93        121.04        39.23 o                         
   9 -12   1       2695.75       2815.11        81.66 o                         
  10 -12   1         46.25         45.01        33.34 o                         
  11 -12   1         10.03         78.11        43.26 o                         
  12 -12   1       3243.17       3410.13       146.93 o                         
  13 -12   1        205.74         67.33        95.01 o                         
  -7 -11   1        102.36         68.30        47.74 o                         
  -6 -11   1         75.64         16.42        43.20 o                         
  -5 -11   1         26.54         26.56        41.46 o                         
  -4 -11   1         92.70         66.57        53.16 o                         
  -3 -11   1          6.04        -34.56        34.56 o                         
  -2 -11   1       2653.00       2770.75        73.91 o                         
  -1 -11   1       2169.77       2169.17        61.82 o                         
   0 -11   1        683.42        757.67        39.43 o                         
   1 -11   1       6560.22       6500.75       117.37 o                         
   2 -11   1        289.18        310.62        31.84 o                         
   3 -11   1       2106.78       2034.40        56.29 o                         
   4 -11   1       2664.83       2786.77        90.70 o                         
   5 -11   1         13.08         38.87        29.77 o                         
   6 -11   1        244.04        240.40        34.65 o                         
   7 -11   1         54.26         42.95        30.64 o                         
   8 -11   1         40.00        -31.22        33.11 o                         
   9 -11   1       1730.57       1786.81        88.74 o                         
  10 -11   1        833.25        874.31        53.88 o                         
  11 -11   1        135.80         92.19        39.40 o                         
  12 -11   1        699.21        817.29        84.71 o                         
  13 -11   1        647.14        959.77       153.12 o                         
  14 -11   1        164.07         67.75        65.03 o                         
  -8 -10   1        856.43        787.45        65.18 o                         
  -7 -10   1         33.33         30.64        59.46 o                         
  -6 -10   1        345.13        380.63        57.06 o                         
  -5 -10   1          0.11         28.95        40.41 o                         
  -4 -10   1        665.08        729.54        44.44 o                         
  -3 -10   1        244.58        317.65        36.08 o                         
  -2 -10   1       2050.92       2071.76        54.46 o                         
  -1 -10   1        440.17        535.05        36.24 o                         
   0 -10   1          1.55        -24.02        24.02 o                         
   1 -10   1      12143.98      12430.80       192.76 o                         
   2 -10   1         78.62        116.47        26.03 o                         
   3 -10   1        231.26        175.11        26.54 o                         
   4 -10   1       3677.53       3720.20       108.95 o                         
   5 -10   1        222.95        199.15        37.51 o                         
   6 -10   1          1.12         36.33        65.38 o                         
   7 -10   1        567.03        597.79        37.69 o                         
   8 -10   1        627.75        673.26        42.69 o                         
   9 -10   1       1339.04       1281.05        54.87 o                         
  10 -10   1       3434.65       3659.54       116.91 o                         
  11 -10   1         55.24        -21.80        36.24 o                         
  12 -10   1       2378.73       2073.55       168.02 o                         
  13 -10   1        945.04        776.20       191.58 o                         
  14 -10   1         34.80          4.04        71.92 o                         
  -9  -9   1        138.51        146.27        51.01 o                         
  -8  -9   1        828.60        884.86        78.66 o                         
  -7  -9   1        350.92        282.87        51.84 o                         
  -6  -9   1        813.58        869.38        71.73 o                         
  -5  -9   1         27.94         58.67        40.49 o                         
  -4  -9   1        302.48        285.56        34.98 o                         
  -3  -9   1       2299.25       2578.15        61.95 o                         
  -2  -9   1       5078.28       5497.92        95.64 o                         
  -1  -9   1         15.38         10.17        24.07 o                         
   0  -9   1       1445.84       1540.55        39.72 o                         
   1  -9   1      16887.48      16479.97       288.21 o                         
   2  -9   1        863.16        901.79        27.49 o                         
   3  -9   1         17.35         -2.01        20.88 o                         
   4  -9   1       1326.12       1507.63        41.12 o                         
   5  -9   1       1423.53       1520.92        40.74 o                         
   6  -9   1        131.66        131.88        27.98 o                         
   7  -9   1        862.42        912.31        38.98 o                         
   8  -9   1        465.14        478.76        37.26 o                         
   9  -9   1         79.89         78.05        35.35 o                         
  10  -9   1       5793.50       5962.06       129.45 o                         
  11  -9   1         31.08         -3.26        80.42 o                         
  12  -9   1        240.40        240.66        54.99 o                         
  13  -9   1       1609.70       1558.91       159.69 o                         
  14  -9   1          0.13        -13.83        55.91 o                         
  -9  -8   1         78.97        -40.75        50.11 o                         
  -8  -8   1        247.67        228.87        61.34 o                         
  -7  -8   1        254.43        251.28        49.16 o                         
  -6  -8   1       1451.71       1556.30        64.14 o                         
  -5  -8   1         67.52         71.56        32.91 o                         
  -4  -8   1          0.49         29.55        27.34 o                         
  -3  -8   1       7008.34       7299.39       117.57 o                         
  -2  -8   1       3075.98       3106.81        58.77 o                         
  -1  -8   1       1343.86       1358.00        34.82 o                         
   0  -8   1        188.71        199.79        19.58 o                         
   1  -8   1       5574.97       5515.83       103.44 o                         
   2  -8   1       3759.88       3486.53        63.93 o                         
   3  -8   1        123.27        128.80        16.56 o                         
   4  -8   1        430.57        444.44        33.75 o                         
   5  -8   1       5136.49       5337.58        86.76 o                         
   6  -8   1       2778.72       2808.76        68.51 o                         
   7  -8   1       1681.72       1716.02        45.19 o                         
   8  -8   1        226.02        225.36        29.67 o                         
   9  -8   1        196.51        225.36        34.37 o                         
  10  -8   1       6281.64       6434.52       163.80 o                         
  11  -8   1         16.50        -13.16        56.18 o                         
  12  -8   1          8.06        -19.60        41.68 o                         
  13  -8   1       1927.38       1903.09       207.74 o                         
  14  -8   1        133.43         52.33        72.29 o                         
  15  -8   1        119.33          6.38        68.88 o                         
 -10  -7   1        544.34        536.19        58.54 o                         
  -9  -7   1         22.58         70.74        44.93 o                         
  -8  -7   1        366.42        309.44        44.34 o                         
  -7  -7   1        190.75        241.76        41.41 o                         
  -6  -7   1       2671.46       2689.98        71.54 o                         
  -5  -7   1        608.17        640.31        36.17 o                         
  -4  -7   1        427.59        512.32        40.92 o                         
  -3  -7   1       8121.98       8247.49       156.52 o                         
  -2  -7   1        116.54        141.26        20.95 o                         
  -1  -7   1       1520.32       1617.23        31.38 o                         
   0  -7   1       6959.56       6765.36        76.69 o                         
   1  -7   1       5557.78       5310.39        64.16 o                         
   2  -7   1       4587.38       4483.91        58.27 o                         
   3  -7   1       2141.07       1955.49        48.42 o                         
   4  -7   1       4477.71       4487.33        57.95 o                         
   5  -7   1       3356.22       3289.12        64.02 o                         
   6  -7   1      13139.95      13338.61       178.48 o                         
   7  -7   1       5061.96       4918.06        70.79 o                         
   8  -7   1         13.14         18.97        23.64 o                         
   9  -7   1       1800.43       1816.36        50.02 o                         
  10  -7   1       4734.30       4856.89       129.46 o                         
  11  -7   1        669.99        664.89        55.05 o                         
  12  -7   1          4.54        -26.24        41.29 o                         
  13  -7   1       1379.08       1395.19        88.67 o                         
  14  -7   1        485.33        487.95        74.07 o                         
  15  -7   1        117.02        150.72        70.38 o                         
 -11  -6   1       1073.24       1003.59        63.37 o                         
 -10  -6   1        946.31        925.88        59.58 o                         
  -9  -6   1        128.67         99.58        43.00 o                         
  -8  -6   1        354.49        409.06        45.08 o                         
  -7  -6   1        231.52        302.14        41.74 o                         
  -6  -6   1       2259.46       2341.07        62.37 o                         
  -5  -6   1       4079.27       4144.33        68.27 o                         
  -4  -6   1       1383.56       1573.77        37.21 o                         
  -3  -6   1       9826.77       9650.00       118.04 o                         
  -2  -6   1        237.21        225.29        15.00 o                         
  -1  -6   1       8240.02       8169.40        88.92 o                         
   0  -6   1       1373.57       1344.76        24.22 o                         
   1  -6   1       1397.79       1302.93        24.17 o                         
   2  -6   1       9078.65       8541.07       122.46 o                         
   3  -6   1       3780.29       3674.85        48.36 o                         
   4  -6   1        309.90        257.99        14.84 o                         
   5  -6   1         51.23         74.69        13.67 o                         
   6  -6   1      14960.79      14681.21       227.08 o                         
   7  -6   1       1325.23       1336.92        32.20 o                         
   8  -6   1       4515.18       4400.17        93.79 o                         
   9  -6   1       4980.12       4833.17       158.61 o                         
  10  -6   1       1961.39       1915.45        67.16 o                         
  11  -6   1       1522.01       1635.03        64.98 o                         
  12  -6   1         20.93         31.64        58.57 o                         
  13  -6   1        407.01        480.43       103.19 o                         
  14  -6   1        463.32        435.14        78.08 o                         
  15  -6   1        333.35        355.13        70.63 o                         
 -12  -5   1          5.57        -22.89        44.33 o                         
 -11  -5   1        193.41        144.43        41.91 o                         
 -10  -5   1        633.92        601.93        50.64 o                         
  -9  -5   1         35.26         15.43        42.41 o                         
  -8  -5   1        172.98        262.12        49.24 o                         
  -7  -5   1         25.63         -0.27        32.61 o                         
  -6  -5   1       1466.16       1533.62        48.14 o                         
  -5  -5   1       5722.90       5902.01        89.42 o                         
  -4  -5   1       1548.70       1469.94        33.31 o                         
  -3  -5   1       5564.87       5476.25        67.68 o                         
  -2  -5   1       9957.26       9511.42       101.16 o                         
  -1  -5   1       9816.30       9928.97       104.31 o                         
   0  -5   1       1664.87       1644.19        26.18 o                         
   1  -5   1        147.45        140.31        12.82 o                         
   2  -5   1       4861.94       4486.11        56.85 o                         
   3  -5   1       7868.35       7893.77        86.63 o                         
   4  -5   1       6448.51       6461.37        90.03 o                         
   5  -5   1        101.56         80.00        13.86 o                         
   6  -5   1      12418.38      12495.90       136.75 o                         
   7  -5   1       3094.78       3083.96        52.71 o                         
   8  -5   1       2815.06       2731.80        63.70 o                         
   9  -5   1       6405.99       6407.14       197.04 o                         
  10  -5   1         16.67         33.39        34.74 o                         
  11  -5   1       2865.59       3002.33        77.40 o                         
  12  -5   1        271.59        219.98        63.35 o                         
  13  -5   1       1359.20       1288.87        85.89 o                         
  14  -5   1        327.29        306.37        58.23 o                         
  15  -5   1        952.32        743.45        97.33 o                         
 -12  -4   1          0.40         82.52        88.56 o                         
 -11  -4   1       1178.34       1032.84        62.66 o                         
 -10  -4   1         15.04         45.40        55.53 o                         
  -9  -4   1         28.23         45.97        36.52 o                         
  -8  -4   1        294.47        377.70        35.80 o                         
  -7  -4   1          0.06         35.02        28.21 o                         
  -6  -4   1       2393.72       2423.68        55.10 o                         
  -5  -4   1      16089.20      15691.66       189.08 o                         
  -4  -4   1        728.59        748.00        19.26 o                         
  -3  -4   1       3433.97       3408.81        42.89 o                         
  -2  -4   1      27533.10      27166.12       289.87 o                         
  -1  -4   1       4912.86       4668.17        52.46 o                         
   0  -4   1        335.74        463.86        15.47 o                         
   1  -4   1          5.36         19.27        12.18 o                         
   2  -4   1       1566.12       1454.88        32.83 o                         
   3  -4   1       7125.30       7016.98        97.47 o                         
   4  -4   1      11825.31      11826.05       182.58 o                         
   5  -4   1        130.90        145.17         9.45 o                         
   6  -4   1       8985.89       8955.14        93.41 o                         
   7  -4   1       7242.20       7000.26        95.12 o                         
   8  -4   1       5018.19       5048.85        88.07 o                         
   9  -4   1       1772.29       1751.94        48.53 o                         
  10  -4   1        401.09        450.45        35.56 o                         
  11  -4   1       2714.72       2879.97        74.81 o                         
  12  -4   1        122.87        201.61        43.61 o                         
  13  -4   1         16.75        -16.76        51.57 o                         
  14  -4   1        156.41         66.59        54.38 o                         
  15  -4   1        604.46        631.28        69.38 o                         
 -13  -3   1        213.54        264.90        44.54 o                         
 -12  -3   1         19.26         -8.86        74.14 o                         
 -11  -3   1        868.66        885.01        84.33 o                         
 -10  -3   1         40.50         17.16        33.63 o                         
  -9  -3   1        355.35        430.52        37.26 o                         
  -8  -3   1       2929.05       2989.55        71.59 o                         
  -7  -3   1         10.85         17.63        22.80 o                         
  -6  -3   1          8.85        -16.65        17.75 o                         
  -5  -3   1      28343.25      27610.51       296.38 o                         
  -4  -3   1        830.38        979.17        18.34 o                         
  -3  -3   1          4.59         10.93         9.71 o                         
  -2  -3   1      17950.10      16886.93       181.47 o                         
  -1  -3   1       1722.27       1650.68        27.42 o                         
   0  -3   1        547.88        541.27        23.15 o                         
   1  -3   1        223.15        235.90        18.84 o                         
   2  -3   1        122.94        172.91        13.34 o                         
   3  -3   1       1199.41       1303.08        31.26 o                         
   4  -3   1      23258.30      22594.25       241.98 o                         
   5  -3   1        767.96        840.73        17.55 o                         
   6  -3   1       5381.89       5202.23        64.00 o                         
   7  -3   1      12604.24      12582.12       147.41 o                         
   8  -3   1       2121.05       2127.52        46.25 o                         
   9  -3   1        227.73        271.68        27.81 o                         
  10  -3   1        599.45        622.52        36.11 o                         
  11  -3   1       1012.65       1100.93        50.33 o                         
  12  -3   1       1439.49       1368.93        62.16 o                         
  13  -3   1        397.03        368.11        51.97 o                         
  14  -3   1         77.63         90.59        45.65 o                         
 -13  -2   1        380.30        274.52        56.77 o                         
 -12  -2   1          5.65          2.79        39.26 o                         
 -11  -2   1        447.96        440.49        40.26 o                         
 -10  -2   1        136.16        130.80        30.45 o                         
  -9  -2   1       1219.36       1335.99        52.15 o                         
  -8  -2   1       1429.28       1453.92        45.26 o                         
  -7  -2   1       2522.38       2503.78        53.66 o                         
  -6  -2   1       3843.24       3865.70        62.06 o                         
  -5  -2   1      24552.40      23730.05       254.89 o                         
  -4  -2   1       1433.04       1604.44        25.11 o                         
  -3  -2   1         54.93         36.19        10.27 o                         
  -2  -2   1      46520.36      45540.16       565.65 o                         
  -1  -2   1         54.40         56.77        12.82 o                         
   0  -2   1       5533.68       5546.92       117.13 o                         
   1  -2   1        297.30        288.68        20.49 o                         
   2  -2   1       1834.09       1946.10        50.92 o                         
   3  -2   1         77.73         74.53        12.27 o                         
   4  -2   1      35844.23      35171.47       502.82 o                         
   5  -2   1        195.25        277.31        13.66 o                         
   6  -2   1        108.12        141.17        12.23 o                         
   7  -2   1      22634.60      22399.78       253.97 o                         
   8  -2   1        326.88        399.96        23.50 o                         
   9  -2   1         81.33        121.77        22.68 o                         
  10  -2   1       1667.83       1709.30        64.75 o                         
  11  -2   1        245.19        225.24        36.52 o                         
  12  -2   1         26.32         41.59        42.45 o                         
  13  -2   1        831.08        887.04        58.17 o                         
  14  -2   1         82.85         24.02        76.86 o                         
 -14  -1   1        172.66        262.36        71.59 o                         
 -13  -1   1        830.70        863.23        60.09 o                         
 -12  -1   1        133.50        132.27        41.29 o                         
 -11  -1   1        621.49        652.69        44.49 o                         
 -10  -1   1          3.75         21.42        28.68 o                         
  -9  -1   1       1981.40       2010.90        52.92 o                         
  -8  -1   1        609.05        708.95        32.66 o                         
  -7  -1   1       2077.33       2054.99        40.10 o                         
  -6  -1   1       5305.64       5223.41        64.13 o                         
  -5  -1   1      13399.47      13208.67       156.92 o                         
  -4  -1   1      16951.88      17008.29       190.32 o                         
  -3  -1   1       2792.51       2777.66        41.33 o                         
  -2  -1   1      99740.53     103848.08      2041.00 o                         
  -1  -1   1       9895.42       9545.25       272.53 o                         
   0  -1   1       6388.93       6113.10       110.52 o                         
   1  -1   1       1526.12       1482.79        39.26 o                         
   2  -1   1       2177.19       2192.57        66.94 o                         
   3  -1   1       2130.03       2224.78        54.48 o                         
   4  -1   1      42512.76      42374.76       530.00 o                         
   5  -1   1       1140.69       1084.34        26.30 o                         
   6  -1   1        534.49        529.20        18.05 o                         
   7  -1   1      18440.17      18287.40       218.45 o                         
   8  -1   1        141.57        189.15        19.13 o                         
   9  -1   1         30.72         28.55        21.50 o                         
  10  -1   1        496.60        622.10        38.44 o                         
  11  -1   1         24.19         65.78        55.12 o                         
  12  -1   1          0.09         -0.51        39.93 o                         
  13  -1   1       1254.99       1253.27       147.67 o                         
  14  -1   1         10.21        -42.99        42.99 o                         
 -14   0   1         29.40         91.02        41.18 o                         
 -13   0   1       1352.47       1385.84        71.54 o                         
 -12   0   1        438.06        424.98        50.00 o                         
 -11   0   1        678.08        730.18        44.44 o                         
 -10   0   1        135.62        180.48        32.41 o                         
  -9   0   1       2835.57       2782.80        66.65 o                         
  -8   0   1          9.75         21.27        18.52 o                         
  -7   0   1       6122.78       6055.02        79.58 o                         
  -6   0   1       6165.05       6129.84        73.49 o                         
  -5   0   1       5596.11       5573.58        68.46 o                         
  -4   0   1      26401.37      26561.98       293.10 o                         
  -3   0   1        212.40        258.54        19.07 o                         
  -2   0   1      18749.00      19544.17       408.63 o                         
  -1   0   1       7845.35       7499.48       204.14 o                         
   1   0   1       3691.60       3770.08        78.49 o                         
   2   0   1        561.44        538.51        30.60 o                         
   3   0   1      16179.87      16420.96       250.02 o                         
   4   0   1      11641.04      11236.33       155.19 o                         
   5   0   1      10546.91      10628.12       134.57 o                         
   6   0   1       3604.74       3470.74        52.87 o                         
   7   0   1      14064.33      13997.09       170.29 o                         
   8   0   1       1091.80       1124.49        33.17 o                         
   9   0   1         87.38        104.79        25.54 o                         
  10   0   1        478.74        543.19        35.56 o                         
  11   0   1          5.87        -30.43        30.43 o                         
  12   0   1        106.63        136.88        42.35 o                         
  13   0   1        675.10        633.62        69.76 o                         
  14   0   1         91.15         37.37        52.28 o                         
 -14   1   1         38.89         38.09        45.77 o                         
 -13   1   1        598.44        631.02        54.04 o                         
 -12   1   1        222.92        267.72        41.23 o                         
 -11   1   1       2181.25       2252.80        78.49 o                         
 -10   1   1         17.53         11.84        26.75 o                         
  -9   1   1       3774.06       3970.07        70.63 o                         
  -8   1   1       3725.12       3745.62        56.61 o                         
  -7   1   1       7831.81       7997.84        97.71 o                         
  -6   1   1       3240.13       3210.91        43.41 o                         
  -5   1   1        278.34        318.40        13.60 o                         
  -4   1   1      31257.03      31451.84       333.20 o                         
  -3   1   1        823.50        844.14        34.60 o                         
  -2   1   1         24.67         33.80        11.84 o                         
  -1   1   1       1641.58       1718.77        38.17 o                         
   0   1   1        974.84       1074.41        24.05 o                         
   1   1   1        399.81        418.40        27.70 o                         
   2   1   1       2051.67       2231.57        77.81 o                         
   3   1   1      18598.59      17783.96       252.16 o                         
   4   1   1       3433.85       3264.92        45.19 o                         
   5   1   1      13117.92      12688.58       145.87 o                         
   6   1   1        916.22        923.59        21.94 o                         
   7   1   1       7550.66       7482.94       106.35 o                         
   8   1   1       2225.01       2136.01        48.16 o                         
   9   1   1          1.15         39.59        23.53 o                         
  10   1   1        425.57        443.81        37.33 o                         
  11   1   1         15.55         -5.15        29.77 o                         
  12   1   1        594.25        608.89        48.89 o                         
  13   1   1        712.77        784.70        59.56 o                         
 -14   2   1         57.69          0.72        47.59 o                         
 -13   2   1        301.40        306.12        44.87 o                         
 -12   2   1        442.26        506.76        50.64 o                         
 -11   2   1        871.65        932.25        49.48 o                         
 -10   2   1        171.81        226.09        30.25 o                         
  -9   2   1        793.09        837.37        35.51 o                         
  -8   2   1       9549.05       9702.14       128.31 o                         
  -7   2   1       7585.42       7468.42        92.27 o                         
  -6   2   1        154.57        170.30        16.30 o                         
  -5   2   1        809.24        785.05        20.02 o                         
  -4   2   1      20017.54      20766.38       240.31 o                         
  -3   2   1       2642.09       2565.25        47.49 o                         
  -2   2   1       8004.21       8524.46       197.52 o                         
  -1   2   1       5597.00       5528.63       114.36 o                         
   0   2   1      31665.83      32382.31       636.84 o                         
   1   2   1      11365.98      11460.08       232.13 o                         
   2   2   1      11176.31      10764.78       139.11 o                         
   3   2   1      10115.95       9826.93       112.90 o                         
   4   2   1       8779.47       9165.75        99.53 o                         
   5   2   1      22843.25      22308.62       225.14 o                         
   6   2   1        598.24        691.65        21.55 o                         
   7   2   1       1294.77       1307.26        38.92 o                         
   8   2   1       3724.11       3714.35        70.83 o                         
   9   2   1        550.47        628.43        37.22 o                         
  10   2   1        292.19        304.14        36.40 o                         
  11   2   1         62.25         79.66        35.52 o                         
  12   2   1        706.80        677.39        57.24 o                         
  13   2   1        359.69        326.61        54.09 o                         
 -15   3   1        144.29        173.04        56.14 o                         
 -14   3   1          3.15         48.66        54.07 o                         
 -13   3   1        717.85        644.01        62.58 o                         
 -12   3   1         28.17         65.51        73.97 o                         
 -11   3   1       6274.04       6599.43       136.43 o                         
 -10   3   1        536.43        668.74        45.55 o                         
  -9   3   1         14.72         38.09        21.74 o                         
  -8   3   1      13104.96      13061.31       185.60 o                         
  -7   3   1       4495.61       4615.03        70.01 o                         
  -6   3   1       1475.25       1685.49        28.24 o                         
  -5   3   1       1823.85       1768.17        28.07 o                         
  -4   3   1       6092.95       5880.58        68.86 o                         
  -3   3   1       4630.00       4436.01        57.73 o                         
  -2   3   1       6485.56       6029.28        90.54 o                         
  -1   3   1       5255.69       5439.52        94.41 o                         
   0   3   1      11446.15      10848.64       139.73 o                         
   1   3   1      20326.32      19888.45       229.38 o                         
   2   3   1      13790.34      13474.83       158.73 o                         
   3   3   1       2661.53       2641.17        35.86 o                         
   4   3   1       1948.99       1880.13        29.98 o                         
   5   3   1      12237.71      12028.69       136.07 o                         
   6   3   1        693.08        793.09        26.86 o                         
   7   3   1          4.00         53.35        23.01 o                         
   8   3   1       1674.84       1701.68        48.94 o                         
   9   3   1        490.22        447.75        45.36 o                         
  10   3   1       1058.95       1118.45        59.66 o                         
  11   3   1         97.22        132.65        39.40 o                         
  12   3   1        796.49        860.04        58.37 o                         
 -15   4   1         16.80         -6.18        67.41 o                         
 -14   4   1         16.15        -10.97        56.12 o                         
 -13   4   1        233.59        307.78        55.51 o                         
 -12   4   1         11.34        141.91        44.32 o                         
 -11   4   1       2415.89       2507.37        92.56 o                         
 -10   4   1       1230.92       1338.17        73.26 o                         
  -9   4   1          8.38         20.09        23.88 o                         
  -8   4   1      10038.58      10116.77       139.57 o                         
  -7   4   1          9.73         14.15        15.11 o                         
  -6   4   1        978.58        951.93        29.70 o                         
  -5   4   1       7552.97       7701.63        97.48 o                         
  -4   4   1       3388.34       3105.25        51.15 o                         
  -3   4   1       3429.72       3518.96        49.26 o                         
  -2   4   1       7745.61       7344.70        85.53 o                         
  -1   4   1        677.51        743.13        18.57 o                         
   0   4   1       2906.13       2930.88        39.89 o                         
   1   4   1      25941.65      24466.58       271.22 o                         
   2   4   1       2737.91       2727.94        36.18 o                         
   3   4   1         39.31         74.98        11.52 o                         
   4   4   1      11586.24      11730.89       128.04 o                         
   5   4   1       6917.91       6702.54        89.40 o                         
   6   4   1        127.41        155.21        24.24 o                         
   7   4   1        297.41        272.14        34.28 o                         
   8   4   1       2697.91       2774.45        78.71 o                         
   9   4   1       1245.88       1253.93        55.75 o                         
  10   4   1        944.26       1014.02        55.70 o                         
  11   4   1        557.29        557.28        49.35 o                         
  12   4   1        125.90        113.11        50.72 o                         
 -15   5   1          2.37         38.06        62.59 o                         
 -14   5   1         25.96         40.09        52.87 o                         
 -13   5   1        275.42        277.21        56.06 o                         
 -12   5   1         76.73         48.35        50.36 o                         
 -11   5   1       3418.29       3567.42       107.10 o                         
 -10   5   1       2891.27       3043.29        87.03 o                         
  -9   5   1        395.19        399.13        39.01 o                         
  -8   5   1       8860.31       9031.37       152.18 o                         
  -7   5   1        969.42       1054.03        32.86 o                         
  -6   5   1       3246.13       3325.35        50.57 o                         
  -5   5   1       3823.33       3668.41        57.11 o                         
  -4   5   1        522.27        592.43        19.77 o                         
  -3   5   1       1376.22       1428.19        25.04 o                         
  -2   5   1      25970.42      26886.11       286.61 o                         
  -1   5   1       1381.08       1316.49        21.34 o                         
   0   5   1        616.78        628.91        20.19 o                         
   1   5   1      29731.81      28926.52       298.54 o                         
   2   5   1        359.68        343.95        15.87 o                         
   3   5   1       1732.56       1763.57        30.20 o                         
   4   5   1       7428.47       7231.08        91.77 o                         
   5   5   1       1445.27       1491.19        38.91 o                         
   6   5   1       1003.80       1158.18        45.15 o                         
   7   5   1        187.21        160.10        42.58 o                         
   8   5   1       1098.07       1083.19        53.65 o                         
   9   5   1        354.15        415.93        43.30 o                         
  10   5   1       1034.89        961.74        56.02 o                         
  11   5   1         57.93         -7.64        47.13 o                         
 -15   6   1         27.85        -23.07        58.28 o                         
 -14   6   1          7.92         23.16        57.82 o                         
 -13   6   1        714.80        720.47        92.54 o                         
 -12   6   1        394.99        468.88        53.09 o                         
 -11   6   1       1672.62       1708.28        70.94 o                         
 -10   6   1       3631.49       3747.13       100.41 o                         
  -9   6   1        935.41       1005.97        41.15 o                         
  -8   6   1       4126.60       4254.12       101.79 o                         
  -7   6   1       3702.17       3824.77        73.48 o                         
  -6   6   1         58.53         95.85        17.93 o                         
  -5   6   1        538.51        591.09        25.55 o                         
  -4   6   1        527.26        644.08        21.63 o                         
  -3   6   1        115.46        121.22        12.78 o                         
  -2   6   1       7786.48       7497.06        76.15 o                         
  -1   6   1       6407.21       6413.20        70.96 o                         
   0   6   1       2820.47       2873.05        36.93 o                         
   1   6   1      15381.66      15061.11       155.45 o                         
   2   6   1       4694.29       4572.15        59.75 o                         
   3   6   1       1835.68       1762.79        37.81 o                         
   4   6   1       5101.07       5089.13        86.24 o                         
   5   6   1        363.19        383.52        37.93 o                         
   6   6   1       1067.92       1152.35        51.27 o                         
   7   6   1        200.64        234.10        40.22 o                         
   8   6   1        180.93        204.62        41.74 o                         
   9   6   1          0.92        -22.92        38.33 o                         
  10   6   1       1249.54       1131.82        67.64 o                         
  11   6   1         42.96         17.08        49.58 o                         
 -15   7   1        189.45        158.92        58.10 o                         
 -14   7   1          9.56         52.04        64.08 o                         
 -13   7   1        417.57        381.95        60.24 o                         
 -12   7   1        223.91        321.57        52.92 o                         
 -11   7   1        188.92        163.41        44.67 o                         
 -10   7   1       7167.71       7320.13       192.53 o                         
  -9   7   1         63.45         67.21        25.14 o                         
  -8   7   1       2502.32       2468.12        62.95 o                         
  -7   7   1       4862.25       4925.59        87.09 o                         
  -6   7   1        250.43        284.74        25.69 o                         
  -5   7   1        300.61        298.18        21.29 o                         
  -4   7   1         52.30         54.04        13.89 o                         
  -3   7   1        183.68        199.24        12.67 o                         
  -2   7   1       3116.71       3065.43        37.80 o                         
  -1   7   1      10157.30       9924.61       103.14 o                         
   0   7   1       1981.57       2003.95        35.14 o                         
   1   7   1      15522.51      15150.37       169.53 o                         
   2   7   1       4884.81       5223.50        75.73 o                         
   3   7   1       1405.01       1529.94        43.80 o                         
   4   7   1       2245.82       2289.11        53.07 o                         
   5   7   1         86.03         71.63        37.25 o                         
   6   7   1        246.92        228.45        43.79 o                         
   7   7   1        246.32        287.54        45.70 o                         
   8   7   1        372.15        354.59        52.23 o                         
   9   7   1        116.63         82.50        52.17 o                         
  10   7   1       2038.23       1614.15        86.76 o                         
 -15   8   1        673.63        514.37        86.29 o                         
 -14   8   1        336.14        272.68        70.83 o                         
 -13   8   1        848.96        844.45        69.85 o                         
 -12   8   1         71.35         91.57        43.97 o                         
 -11   8   1         10.29         33.20        41.80 o                         
 -10   8   1       8417.40       8754.32       206.29 o                         
  -9   8   1        251.34        257.43        31.89 o                         
  -8   8   1        417.11        414.96        29.02 o                         
  -7   8   1       5397.04       5341.27       129.79 o                         
  -6   8   1        145.37        179.09        24.55 o                         
  -5   8   1        384.94        438.16        25.88 o                         
  -4   8   1       1032.42       1110.42        30.14 o                         
  -3   8   1        564.26        645.64        21.61 o                         
  -2   8   1        341.77        396.52        16.65 o                         
  -1   8   1       7767.04       7629.71        93.96 o                         
   0   8   1       2058.42       1982.98        41.24 o                         
   1   8   1       1277.84       1393.17        34.98 o                         
   2   8   1       8851.00       9042.97       131.26 o                         
   3   8   1        230.28        323.61        27.72 o                         
   4   8   1         83.40         85.17        28.05 o                         
   5   8   1        588.18        714.10        41.45 o                         
   6   8   1          1.16          2.99        39.85 o                         
   7   8   1        212.10        177.08        48.26 o                         
   8   8   1        683.89        515.32        56.23 o                         
   9   8   1        410.29        308.94        57.64 o                         
 -15   9   1          9.19         69.91        78.55 o                         
 -14   9   1        435.43        275.32        69.89 o                         
 -13   9   1        731.03        779.66        78.07 o                         
 -12   9   1          1.00        -40.72        42.28 o                         
 -11   9   1        570.29        564.46        57.11 o                         
 -10   9   1       1747.51       1789.09        80.53 o                         
  -9   9   1        481.22        460.91        36.01 o                         
  -8   9   1         19.46         12.57        33.33 o                         
  -7   9   1       3099.02       3161.00        70.77 o                         
  -6   9   1       1953.29       1970.54        48.96 o                         
  -5   9   1        831.62        908.85        39.91 o                         
  -4   9   1        342.04        437.69        25.61 o                         
  -3   9   1        944.55       1005.47        32.64 o                         
  -2   9   1         23.79         10.92        18.04 o                         
  -1   9   1      10029.00       9985.64       128.32 o                         
   0   9   1         27.77         18.27        21.34 o                         
   1   9   1        472.10        461.52        28.77 o                         
   2   9   1       6685.43       6985.47       114.41 o                         
   3   9   1         24.20         49.38        29.50 o                         
   4   9   1        143.94        162.40        33.36 o                         
   5   9   1          5.66         65.27        35.20 o                         
   6   9   1        380.68        323.88        49.67 o                         
   7   9   1         62.23         46.68        44.93 o                         
   8   9   1        889.16        834.89        69.10 o                         
 -14  10   1       1231.34       1117.21        95.44 o                         
 -13  10   1        112.42         85.48        62.00 o                         
 -12  10   1        184.58        107.34        70.51 o                         
 -11  10   1        965.90       1088.16        65.38 o                         
 -10  10   1       3378.41       3404.48        93.18 o                         
  -9  10   1       2643.76       2784.40        70.19 o                         
  -8  10   1          3.55        -28.55        28.55 o                         
  -7  10   1       2239.77       2350.61        57.51 o                         
  -6  10   1       2095.32       2101.94        52.75 o                         
  -5  10   1       2124.78       2050.66        50.12 o                         
  -4  10   1        559.85        600.78        29.95 o                         
  -3  10   1        143.79        153.26        26.21 o                         
  -2  10   1       1824.93       1816.40        50.06 o                         
  -1  10   1       5715.07       5725.04        97.07 o                         
   0  10   1        653.48        762.94        38.28 o                         
   1  10   1         61.55         70.15        30.00 o                         
   2  10   1       4552.34       4893.30        97.66 o                         
   3  10   1        500.17        541.25        40.13 o                         
   4  10   1        173.55        187.43        38.44 o                         
   5  10   1         88.42        109.17        42.82 o                         
   6  10   1        259.32        199.90        48.56 o                         
   7  10   1         65.82         14.25        53.80 o                         
 -14  11   1        918.34       1103.33       130.81 o                         
 -13  11   1        224.26        149.98        67.74 o                         
 -12  11   1        779.37        776.26        71.94 o                         
 -11  11   1       1071.72       1010.38        81.18 o                         
 -10  11   1         86.55        117.10        40.23 o                         
  -9  11   1       3084.38       3279.93        79.21 o                         
  -8  11   1        346.19        346.70        34.43 o                         
  -7  11   1        411.14        451.39        42.40 o                         
  -6  11   1       1745.35       1713.51        68.57 o                         
  -5  11   1       2525.96       2600.16        76.47 o                         
  -4  11   1        120.52        108.64        36.96 o                         
  -3  11   1        432.40        467.19        33.85 o                         
  -2  11   1       3300.45       3391.81        77.58 o                         
  -1  11   1       1608.31       1765.61        57.49 o                         
   0  11   1        991.18        986.75        43.61 o                         
   1  11   1        159.37        173.65        38.60 o                         
   2  11   1       1230.23       1331.36        55.66 o                         
   3  11   1        589.70        657.23        45.52 o                         
   4  11   1         72.80         84.94        42.06 o                         
   5  11   1         10.67         17.46        41.42 o                         
   6  11   1         58.61        149.18        57.08 o                         
 -13  12   1        394.95        280.37        94.17 o                         
 -12  12   1        462.07        360.57        63.62 o                         
 -11  12   1         82.38         36.81        41.92 o                         
 -10  12   1          2.33        -34.55        34.55 o                         
  -9  12   1       1296.55       1307.84        55.90 o                         
  -8  12   1        338.96        393.49        47.67 o                         
  -7  12   1         50.95          3.20        29.99 o                         
  -6  12   1        271.66        312.68        35.86 o                         
  -5  12   1       2526.41       2646.48        72.13 o                         
  -4  12   1        173.25        133.71        33.89 o                         
  -3  12   1        256.27        185.13        37.30 o                         
  -2  12   1       2010.91       2011.36        63.81 o                         
  -1  12   1        406.39        405.44        43.00 o                         
   0  12   1       1945.95       1921.83        68.70 o                         
   1  12   1        138.31        100.55        37.31 o                         
   2  12   1        342.52        335.68        39.27 o                         
   3  12   1        654.19        621.65        43.88 o                         
   4  12   1        217.10        188.78        41.85 o                         
   5  12   1         44.18        -24.59        54.41 o                         
 -13  13   1        929.65        900.26        75.36 o                         
 -12  13   1        200.02        171.81        48.44 o                         
 -11  13   1          4.11         28.64        48.81 o                         
 -10  13   1        250.54        237.94        43.97 o                         
  -9  13   1        269.86        199.76        41.03 o                         
  -8  13   1        710.37        684.39        48.51 o                         
  -7  13   1        269.82        267.94        44.08 o                         
  -6  13   1        161.14        130.49        42.62 o                         
  -5  13   1       3586.90       3639.72       142.46 o                         
  -4  13   1        649.36        582.81        49.19 o                         
  -3  13   1        929.24        880.36        49.01 o                         
  -2  13   1       1793.91       1686.00        67.46 o                         
  -1  13   1         76.36         26.07        39.57 o                         
   0  13   1       2246.19       2128.30        73.84 o                         
   1  13   1          0.26         13.99        40.26 o                         
   2  13   1        107.52        146.65        45.40 o                         
   3  13   1        610.94        590.32        48.40 o                         
   4  13   1        669.67        662.11        55.86 o                         
 -12  14   1          0.04        -58.76        58.76 o                         
 -11  14   1         29.66         -3.50        47.68 o                         
 -10  14   1         90.10         79.44        43.35 o                         
  -9  14   1         78.74         99.93        46.96 o                         
  -8  14   1        697.43        656.45        57.86 o                         
  -7  14   1       1012.18       1011.98        66.32 o                         
  -6  14   1         63.09         87.79        45.31 o                         
  -5  14   1       1954.86       1889.22       116.19 o                         
  -4  14   1       1323.79       1150.18        73.92 o                         
  -3  14   1        652.37        640.05        57.89 o                         
  -2  14   1        269.94        297.57        49.53 o                         
  -1  14   1        376.58        313.73        43.81 o                         
   0  14   1        534.70        455.70        61.31 o                         
   1  14   1        134.59         99.87        43.33 o                         
   2  14   1          1.40         68.14        50.16 o                         
 -11  15   1         73.19         54.77        66.38 o                         
 -10  15   1         56.47         42.29        48.20 o                         
  -9  15   1         42.28         55.68        67.52 o                         
  -8  15   1        251.74        187.01        47.98 o                         
  -7  15   1        865.22        757.54        61.20 o                         
  -6  15   1         24.16        100.25        45.53 o                         
  -5  15   1        153.20        183.06        46.62 o                         
  -4  15   1       2126.85       1824.91       132.58 o                         
  -3  15   1        255.38        261.82        48.74 o                         
  -2  15   1         25.53        -11.27        45.07 o                         
  -1  15   1       1345.05       1122.43        70.18 o                         
   0  15   1        163.28        140.45        49.02 o                         
  -9  16   1        324.44        252.19        53.42 o                         
  -8  16   1         30.30         42.20        52.49 o                         
  -7  16   1        931.45        956.67        66.16 o                         
  -6  16   1         43.56         -5.05        50.60 o                         
  -5  16   1          1.13        -42.51        42.51 o                         
  -4  16   1       1855.67       1627.70        79.70 o                         
  -3  16   1         25.85        -46.21        46.21 o                         
   1 -16   2        101.64        182.91        50.32 o                         
   2 -16   2          1.80         53.04        46.33 o                         
   3 -16   2        136.87         96.38        51.72 o                         
   4 -16   2        591.63        496.72        54.91 o                         
   5 -16   2         29.24         26.01        42.09 o                         
   6 -16   2        204.73        176.63        44.00 o                         
   7 -16   2       1922.64       1708.93        79.08 o                         
   8 -16   2          8.03        -45.14        51.42 o                         
   9 -16   2         60.13        -36.51        49.35 o                         
  -1 -15   2        684.11        669.30        64.03 o                         
   0 -15   2         87.04        133.81        49.45 o                         
   1 -15   2          2.43        -24.97        44.48 o                         
   2 -15   2         30.88         55.07        43.53 o                         
   3 -15   2         17.81        -37.61        43.36 o                         
   4 -15   2       1332.22       1111.96        64.95 o                         
   5 -15   2         13.73         57.20        43.21 o                         
   6 -15   2          1.05         63.65        40.92 o                         
   7 -15   2       1893.74       1756.13        74.86 o                         
   8 -15   2        190.04        187.63        45.20 o                         
   9 -15   2        222.30        158.18        48.53 o                         
  10 -15   2        288.54        244.64        54.47 o                         
  11 -15   2         58.96        -13.43        62.87 o                         
  -3 -14   2         49.52         36.64        45.55 o                         
  -2 -14   2        221.78        166.78        47.00 o                         
  -1 -14   2        853.03        788.86        61.40 o                         
   0 -14   2          4.47         -7.73        41.94 o                         
   1 -14   2          2.74        -38.22        54.91 o                         
   2 -14   2         22.25        -22.76        42.07 o                         
   3 -14   2        115.94        104.99        46.51 o                         
   4 -14   2        481.78        387.51        42.23 o                         
   5 -14   2       1225.83       1093.68        53.64 o                         
   6 -14   2         33.57         -1.84        37.56 o                         
   7 -14   2       1885.51       1691.37        63.44 o                         
   8 -14   2        623.08        681.60        52.74 o                         
   9 -14   2         71.91         39.84        39.70 o                         
  10 -14   2        250.34        199.33        43.83 o                         
  11 -14   2        300.61        290.77        63.68 o                         
  12 -14   2         47.40        138.14        60.16 o                         
  -4 -13   2       2599.00       2644.10       104.64 o                         
  -3 -13   2        117.46        101.50        43.52 o                         
  -2 -13   2         75.99         31.84        36.50 o                         
  -1 -13   2       1130.41       1099.91        58.66 o                         
   0 -13   2         27.86         68.28        39.60 o                         
   1 -13   2         41.28         -9.54        41.77 o                         
   2 -13   2         73.41         65.12        41.03 o                         
   3 -13   2        178.33        210.64        39.66 o                         
   4 -13   2        826.40        794.51        47.11 o                         
   5 -13   2       1667.77       1728.79        57.80 o                         
   6 -13   2         38.55        -10.38        37.10 o                         
   7 -13   2       1108.03       1161.96        55.01 o                         
   8 -13   2       2463.05       2745.38        81.57 o                         
   9 -13   2        130.40         76.72        60.83 o                         
  10 -13   2        348.13        295.86        42.75 o                         
  11 -13   2        228.45        230.07        45.93 o                         
  12 -13   2         20.27         11.15        57.42 o                         
  13 -13   2        948.62        787.39       112.19 o                         
  -6 -12   2         21.89        -44.20        44.20 o                         
  -5 -12   2        233.58        162.56        60.25 o                         
  -4 -12   2       2395.66       2563.37        90.57 o                         
  -3 -12   2         27.26        106.51        39.81 o                         
  -2 -12   2         34.63         26.79        35.00 o                         
  -1 -12   2       2394.49       2356.31        69.65 o                         
   0 -12   2        445.52        416.62        38.52 o                         
   1 -12   2        393.36        354.45        37.50 o                         
   2 -12   2         68.78         40.70        35.62 o                         
   3 -12   2        517.21        559.71        38.16 o                         
   4 -12   2         56.74        102.33        31.89 o                         
   5 -12   2       4339.62       4609.72       105.61 o                         
   6 -12   2        141.40         -3.06        32.48 o                         
   7 -12   2        326.37        394.17        38.79 o                         
   8 -12   2       2818.91       3031.94        82.46 o                         
   9 -12   2         84.14         83.37        38.52 o                         
  10 -12   2         28.53         75.53        37.46 o                         
  11 -12   2        647.86        562.36        49.50 o                         
  12 -12   2        261.11        335.12        63.00 o                         
  13 -12   2         87.40        140.51       132.05 o                         
  -7 -11   2        107.97        121.23        51.09 o                         
  -6 -11   2         91.70        106.81        44.61 o                         
  -5 -11   2       1136.19       1116.06        69.14 o                         
  -4 -11   2       1205.13       1248.51        59.10 o                         
  -3 -11   2         85.89        111.83        37.43 o                         
  -2 -11   2          4.96         10.69        32.94 o                         
  -1 -11   2       1696.99       1624.91        77.85 o                         
   0 -11   2       2270.06       2166.57        63.25 o                         
   1 -11   2        994.95       1039.54        51.86 o                         
   2 -11   2          0.95         15.88        32.49 o                         
   3 -11   2        147.30        154.18        30.12 o                         
   4 -11   2       1370.25       1497.31        52.50 o                         
   5 -11   2       6741.84       7031.27       116.10 o                         
   6 -11   2          0.72         15.20        37.16 o                         
   7 -11   2         39.98        -16.16        34.95 o                         
   8 -11   2       4781.35       5153.23       108.59 o                         
   9 -11   2        622.48        606.05        46.19 o                         
  10 -11   2        120.24        102.66        40.10 o                         
  11 -11   2         93.43         79.90        40.42 o                         
  12 -11   2          3.43         75.40        84.32 o                         
  13 -11   2         39.77          6.06        78.35 o                         
  14 -11   2        578.75        588.71        97.92 o                         
  -8 -10   2       1211.50        996.00        68.79 o                         
  -7 -10   2         26.60        -28.41        43.52 o                         
  -6 -10   2        524.73        589.74        52.85 o                         
  -5 -10   2       1526.36       1588.74        79.55 o                         
  -4 -10   2        771.77        770.73        46.16 o                         
  -3 -10   2       2465.74       2575.65        74.52 o                         
  -2 -10   2        220.15        296.92        31.55 o                         
  -1 -10   2       1693.29       1751.33        50.23 o                         
   0 -10   2       1896.74       1998.98        49.92 o                         
   1 -10   2        704.95        745.01        39.65 o                         
   2 -10   2       3069.45       3105.87        61.44 o                         
   3 -10   2          0.11        -24.82        24.82 o                         
   4 -10   2       1588.10       1679.37        52.76 o                         
   5 -10   2       2890.63       3055.29        64.19 o                         
   6 -10   2        633.69        821.86        38.95 o                         
   7 -10   2        223.78        245.76        31.36 o                         
   8 -10   2       3839.01       4192.15       110.52 o                         
   9 -10   2       1030.85       1037.77        52.33 o                         
  10 -10   2        444.92        452.80        47.07 o                         
  11 -10   2         18.10         19.16        37.53 o                         
  12 -10   2        648.65        688.32       130.99 o                         
  13 -10   2         58.64        111.44        71.67 o                         
  14 -10   2        636.77        439.84        98.20 o                         
  -9  -9   2        368.05        360.10        56.11 o                         
  -8  -9   2       1567.22       1574.45        78.76 o                         
  -7  -9   2        300.70        316.03        46.86 o                         
  -6  -9   2       1091.20       1211.01        65.57 o                         
  -5  -9   2        862.12        733.68        50.12 o                         
  -4  -9   2         43.32         72.43        32.03 o                         
  -3  -9   2       2159.87       2302.98        59.16 o                         
  -2  -9   2        634.09        701.14        34.25 o                         
  -1  -9   2        770.83        802.28        32.15 o                         
   0  -9   2         18.19         29.73        23.00 o                         
   1  -9   2      11066.22      10948.75       169.59 o                         
   2  -9   2        104.69         86.42        20.18 o                         
   3  -9   2        252.90        241.93        23.56 o                         
   4  -9   2       9137.64       9406.54       140.46 o                         
   5  -9   2       1895.23       2038.62        56.81 o                         
   6  -9   2       3102.11       3352.94        81.81 o                         
   7  -9   2         39.11         56.94        29.26 o                         
   8  -9   2       3314.62       3355.61        78.42 o                         
   9  -9   2       1739.31       1809.07        63.98 o                         
  10  -9   2        733.75        757.34        49.76 o                         
  11  -9   2         97.31        132.65        73.78 o                         
  12  -9   2        213.14        201.81        74.70 o                         
  13  -9   2        969.87        912.90        98.54 o                         
  14  -9   2        567.36        646.51       157.92 o                         
 -10  -8   2       1231.17        980.96        74.75 o                         
  -9  -8   2        437.46        316.16        57.40 o                         
  -8  -8   2        671.43        563.87        60.25 o                         
  -7  -8   2       2193.44       2180.16        75.29 o                         
  -6  -8   2       1234.00       1311.54        58.09 o                         
  -5  -8   2        411.57        482.20        43.85 o                         
  -4  -8   2        176.91        176.80        30.10 o                         
  -3  -8   2        903.86       1087.03        39.73 o                         
  -2  -8   2        758.85        893.48        34.24 o                         
  -1  -8   2       1620.54       1725.17        40.62 o                         
   0  -8   2        344.72        364.21        20.69 o                         
   1  -8   2       7274.09       6850.25       127.64 o                         
   2  -8   2       4053.19       3707.13        50.43 o                         
   3  -8   2       1082.28       1147.64        30.66 o                         
   4  -8   2      13341.65      13686.77       174.90 o                         
   5  -8   2       2069.99       1996.94        42.74 o                         
   6  -8   2       4978.56       5065.03        85.48 o                         
   7  -8   2          0.05         -7.34        20.48 o                         
   8  -8   2       1580.96       1609.85        43.73 o                         
   9  -8   2       1694.56       1750.15        49.27 o                         
  10  -8   2       1375.90       1389.98        63.46 o                         
  11  -8   2          8.54        -32.30        57.61 o                         
  12  -8   2         21.77         25.84        49.56 o                         
  13  -8   2       1480.89       1355.47       161.77 o                         
  14  -8   2        348.46        238.71       137.95 o                         
  15  -8   2        217.51         -8.59       111.65 o                         
 -10  -7   2       1480.64       1336.60        74.95 o                         
  -9  -7   2         11.91          4.29        41.68 o                         
  -8  -7   2         64.51         10.71        43.14 o                         
  -7  -7   2       5341.15       5795.70       113.24 o                         
  -6  -7   2        901.46        991.17        48.04 o                         
  -5  -7   2        223.21        251.57        28.09 o                         
  -4  -7   2         29.50         48.42        22.82 o                         
  -3  -7   2        691.05        846.63        34.35 o                         
  -2  -7   2       1073.50       1186.11        31.42 o                         
  -1  -7   2       4093.10       4001.01        52.89 o                         
   0  -7   2         17.21        -13.54        16.26 o                         
   1  -7   2      10097.92       9293.46       149.48 o                         
   2  -7   2      10007.53       9554.41       119.28 o                         
   3  -7   2       6757.67       6425.40        98.68 o                         
   4  -7   2       6292.03       6322.85        80.08 o                         
   5  -7   2        127.93        156.86        15.91 o                         
   6  -7   2      11848.05      11723.97       162.62 o                         
   7  -7   2        451.01        454.18        24.93 o                         
   8  -7   2         32.53         17.99        22.67 o                         
   9  -7   2        482.93        509.40        32.96 o                         
  10  -7   2       3537.57       3537.58       105.58 o                         
  11  -7   2        544.87        620.62        49.34 o                         
  12  -7   2          4.46         17.67        44.50 o                         
  13  -7   2       2022.68       2104.21       101.83 o                         
  14  -7   2         29.52         -3.61        61.85 o                         
  15  -7   2        619.82        532.31        66.08 o                         
 -11  -6   2        675.15        667.90        55.31 o                         
 -10  -6   2       1606.72       1518.47        67.35 o                         
  -9  -6   2          5.60         13.54        39.63 o                         
  -8  -6   2         10.57        -27.83        41.39 o                         
  -7  -6   2       4966.65       4992.70       105.42 o                         
  -6  -6   2         15.72         42.13        30.55 o                         
  -5  -6   2         17.13          0.51        23.28 o                         
  -4  -6   2       1148.78       1229.09        34.75 o                         
  -3  -6   2        179.28        182.89        18.91 o                         
  -2  -6   2        182.13        175.71        16.79 o                         
  -1  -6   2      10220.03      10373.86       110.07 o                         
   0  -6   2         70.29         67.34        12.62 o                         
   1  -6   2       3313.84       3192.62        41.88 o                         
   2  -6   2      19951.58      19131.31       211.18 o                         
   3  -6   2       4012.87       3897.43        64.92 o                         
   4  -6   2        414.28        466.26        17.02 o                         
   5  -6   2       8657.83       8311.28       161.82 o                         
   6  -6   2       1763.49       1699.86        37.61 o                         
   7  -6   2         23.85         12.10        15.97 o                         
   8  -6   2         23.91         35.38        22.29 o                         
   9  -6   2       1749.75       1652.81        53.22 o                         
  10  -6   2       2916.34       2967.98        76.64 o                         
  11  -6   2       3426.73       3531.71        92.61 o                         
  12  -6   2        406.77        373.62        62.81 o                         
  13  -6   2       1313.88       1322.06        83.15 o                         
  14  -6   2        239.32        237.39        60.59 o                         
  15  -6   2        447.05        522.24        74.51 o                         
 -12  -5   2        202.26        198.18        45.37 o                         
 -11  -5   2        170.80        209.76        47.25 o                         
 -10  -5   2       2836.65       2980.28       101.56 o                         
  -9  -5   2        294.93        357.90        45.72 o                         
  -8  -5   2          4.55          9.71        33.06 o                         
  -7  -5   2       4135.84       4400.48        86.16 o                         
  -6  -5   2         32.05         48.76        27.09 o                         
  -5  -5   2         22.75         90.13        20.56 o                         
  -4  -5   2        899.13       1053.98        27.96 o                         
  -3  -5   2         50.98         70.11        14.83 o                         
  -2  -5   2          8.16        -10.82        10.82 o                         
  -1  -5   2      18955.91      18811.26       196.65 o                         
   0  -5   2        261.20        346.21        13.83 o                         
   1  -5   2         51.92         72.92        10.36 o                         
   2  -5   2      44792.91      44375.97       643.16 o                         
   3  -5   2          9.64         20.80        10.46 o                         
   4  -5   2       1208.62       1173.89        26.76 o                         
   5  -5   2       9865.75       9309.44       124.22 o                         
   6  -5   2        666.99        737.27        20.12 o                         
   7  -5   2        535.09        592.48        24.91 o                         
   8  -5   2       1051.95       1094.89        40.00 o                         
   9  -5   2        380.59        422.93        35.15 o                         
  10  -5   2       3781.78       3779.25       152.97 o                         
  11  -5   2       2287.37       2353.96        68.51 o                         
  12  -5   2        277.12        275.01        43.91 o                         
  13  -5   2        848.25        835.78       159.04 o                         
  14  -5   2        587.42        634.02        82.72 o                         
  15  -5   2        425.36        384.43       103.48 o                         
 -12  -4   2        280.49        239.74        51.37 o                         
 -11  -4   2       1905.55       1852.65        75.56 o                         
 -10  -4   2       1541.70       1560.50        68.18 o                         
  -9  -4   2       2091.98       2311.09        68.48 o                         
  -8  -4   2        548.73        551.58        40.44 o                         
  -7  -4   2       9100.70       8951.23       155.96 o                         
  -6  -4   2        641.44        640.60        32.88 o                         
  -5  -4   2        899.58        955.01        25.23 o                         
  -4  -4   2        343.70        378.87        16.70 o                         
  -3  -4   2         81.12         86.97        12.99 o                         
  -2  -4   2       7040.20       7282.77        83.54 o                         
  -1  -4   2      22280.83      21908.49       234.55 o                         
   0  -4   2       1028.35       1032.89        21.62 o                         
   1  -4   2       1873.82       1735.59        30.69 o                         
   2  -4   2      45169.31      43263.51       512.62 o                         
   3  -4   2       2304.21       2204.32        32.35 o                         
   4  -4   2          1.27         14.83         9.48 o                         
   5  -4   2       8782.68       8738.36        95.99 o                         
   6  -4   2        270.92        317.29        14.09 o                         
   7  -4   2         81.97         95.38        16.81 o                         
   8  -4   2       3341.17       3270.84        60.74 o                         
   9  -4   2         24.39         88.50        23.58 o                         
  10  -4   2        381.93        402.05        34.97 o                         
  11  -4   2       3232.89       3433.00        82.01 o                         
  12  -4   2        673.84        570.27        47.46 o                         
  13  -4   2          3.28        -43.56        43.56 o                         
  14  -4   2       2794.49       2788.49       207.01 o                         
 -13  -3   2         85.95         46.96        46.29 o                         
 -12  -3   2        905.09        903.77        61.60 o                         
 -11  -3   2       1252.15       1248.85        58.29 o                         
 -10  -3   2        314.78        300.86        38.07 o                         
  -9  -3   2       3986.34       4118.74        91.43 o                         
  -8  -3   2        562.20        597.94        37.98 o                         
  -7  -3   2       2337.38       2440.91        54.80 o                         
  -6  -3   2        886.13        984.08        32.16 o                         
  -5  -3   2       1082.94       1101.72        23.47 o                         
  -4  -3   2       3642.59       3725.99        47.87 o                         
  -3  -3   2       4120.51       4422.30        56.07 o                         
  -2  -3   2       5810.36       5365.65        65.12 o                         
  -1  -3   2      10663.17      10458.43       128.45 o                         
   0  -3   2      12149.61      12042.30       200.76 o                         
   1  -3   2       9546.91       9382.49       292.55 o                         
   2  -3   2      17680.14      16567.31       221.33 o                         
   3  -3   2       6378.55       6057.63        82.71 o                         
   4  -3   2       1039.84       1104.62        21.14 o                         
   5  -3   2       7926.17       7858.67        90.71 o                         
   6  -3   2        437.82        594.47        17.90 o                         
   7  -3   2        470.16        507.56        19.00 o                         
   8  -3   2       1733.01       1781.17        38.92 o                         
   9  -3   2        201.40        210.53        49.60 o                         
  10  -3   2        364.13        399.63        32.30 o                         
  11  -3   2       9302.96       9599.32       186.03 o                         
  12  -3   2         32.79         49.42        30.81 o                         
  13  -3   2        288.71        331.31        58.47 o                         
  14  -3   2       1853.68       1788.22        86.97 o                         
 -13  -2   2        600.94        664.18        65.38 o                         
 -12  -2   2       1237.57       1242.11        59.83 o                         
 -11  -2   2        469.65        522.42        41.14 o                         
 -10  -2   2         49.74         88.93        30.36 o                         
  -9  -2   2       4875.73       5198.51        98.24 o                         
  -8  -2   2          8.01         32.87        25.77 o                         
  -7  -2   2       2500.45       2437.19        56.85 o                         
  -6  -2   2       3439.87       3298.78        55.93 o                         
  -5  -2   2       3057.99       2959.01        40.19 o                         
  -4  -2   2       5568.22       5676.88        72.18 o                         
  -3  -2   2         16.12         30.37         8.94 o                         
  -2  -2   2       4311.06       4038.47        60.03 o                         
  -1  -2   2       1665.92       1676.46        44.06 o                         
   0  -2   2      39410.41      41219.07       724.59 o                         
   1  -2   2      10484.78      10476.86       212.04 o                         
   2  -2   2      95582.16      98189.20      2224.29 o                         
   3  -2   2      16154.16      15340.80       233.56 o                         
   4  -2   2       1337.70       1474.58        26.33 o                         
   5  -2   2       1803.30       1655.01        28.86 o                         
   6  -2   2        400.83        425.01        17.11 o                         
   7  -2   2       1746.43       1818.76        37.25 o                         
   8  -2   2       1677.65       1714.18        38.91 o                         
   9  -2   2       1609.62       1604.66        46.44 o                         
  10  -2   2       1684.14       1839.56        65.91 o                         
  11  -2   2       4985.13       5170.06       108.15 o                         
  12  -2   2        930.58        883.31        51.58 o                         
  13  -2   2        343.34        308.10        46.85 o                         
  14  -2   2       1786.59       1651.33       141.75 o                         
 -14  -1   2        113.01         86.34        47.73 o                         
 -13  -1   2       1755.86       1729.67        71.84 o                         
 -12  -1   2       1258.61       1232.35        64.97 o                         
 -11  -1   2         59.39         82.21        36.47 o                         
 -10  -1   2       1010.35       1199.84        49.83 o                         
  -9  -1   2       5373.58       5367.15       104.06 o                         
  -8  -1   2          0.98        -17.43        23.68 o                         
  -7  -1   2       1180.95       1253.77        33.52 o                         
  -6  -1   2       2522.45       2494.84        36.59 o                         
  -5  -1   2       5100.88       4946.30        59.47 o                         
  -4  -1   2       6246.53       5826.55        67.81 o                         
  -3  -1   2       3176.23       3025.37        39.31 o                         
  -2  -1   2       6021.35       5676.93       106.49 o                         
  -1  -1   2          5.32          9.74         7.92 o                         
   0  -1   2      19043.86      19284.54       340.63 o                         
   1  -1   2       4636.18       4795.25       114.77 o                         
   2  -1   2        785.03        849.29        42.61 o                         
   3  -1   2      27930.50      27365.61       595.95 o                         
   4  -1   2        698.18        773.37        32.38 o                         
   5  -1   2       3193.43       3246.14        49.00 o                         
   6  -1   2        186.17        221.17        15.72 o                         
   7  -1   2       6077.80       6234.71        92.50 o                         
   8  -1   2        165.87        226.57        24.48 o                         
   9  -1   2       3442.78       3447.46        62.22 o                         
  10  -1   2       1699.64       1728.86        55.23 o                         
  11  -1   2       1458.52       1548.35        60.75 o                         
  12  -1   2       1698.29       1598.78        66.92 o                         
  13  -1   2        224.65        292.57        43.62 o                         
  14  -1   2        588.47        549.95        58.71 o                         
 -14   0   2         33.46         36.15        39.63 o                         
 -13   0   2       2693.48       2652.93       140.01 o                         
 -12   0   2        304.81        283.34        53.20 o                         
 -11   0   2         21.41         66.03        31.25 o                         
 -10   0   2       1789.26       1898.48        58.44 o                         
  -9   0   2       1479.97       1677.23        55.47 o                         
  -8   0   2       1427.46       1393.57        39.33 o                         
  -7   0   2        641.91        675.28        25.64 o                         
  -6   0   2       4053.31       3837.71        47.93 o                         
  -5   0   2       4766.58       4692.60        54.86 o                         
  -4   0   2      19383.90      18658.76       193.36 o                         
  -3   0   2       9166.22       9358.67       128.21 o                         
  -2   0   2       8809.23       9159.32       226.83 o                         
  -1   0   2       5365.20       5523.60        92.18 o                         
   0   0   2       5345.05       5535.47       217.96 o                         
   1   0   2         78.71         84.99        14.83 o                         
   2   0   2       4639.30       4851.17       111.54 o                         
   3   0   2      20251.15      20119.22       268.70 o                         
   4   0   2       2209.09       2163.06        35.54 o                         
   5   0   2       8239.07       8164.51       106.45 o                         
   6   0   2        492.04        648.88        22.34 o                         
   7   0   2       4561.03       4466.07        67.89 o                         
   8   0   2        470.82        502.99        25.19 o                         
   9   0   2       3848.70       3873.51        72.02 o                         
  10   0   2        976.50       1148.32        46.23 o                         
  11   0   2        645.95        637.92        44.35 o                         
  12   0   2       2684.51       2716.00        86.24 o                         
  13   0   2         21.34         34.74        41.60 o                         
 -14   1   2        366.83        330.76        54.19 o                         
 -13   1   2       3113.65       3116.06        92.99 o                         
 -12   1   2         12.78         48.02        37.48 o                         
 -11   1   2         61.62         70.39        43.00 o                         
 -10   1   2       4788.23       4944.68        97.17 o                         
  -9   1   2        831.32        944.18        38.99 o                         
  -8   1   2       1657.32       1649.06        37.81 o                         
  -7   1   2       2174.36       2125.75        36.12 o                         
  -6   1   2       2328.53       2331.70        34.16 o                         
  -5   1   2       1113.23       1083.57        18.60 o                         
  -4   1   2      32555.92      32704.21       373.74 o                         
  -3   1   2       1474.04       1349.92        28.82 o                         
  -2   1   2         57.58         84.88        12.62 o                         
  -1   1   2      39260.60      38218.47       670.09 o                         
   0   1   2      29060.46      30442.71       598.46 o                         
   1   1   2        775.92        750.54        28.78 o                         
   2   1   2       3063.61       3229.27        56.25 o                         
   3   1   2      13220.04      12641.01       155.34 o                         
   4   1   2       3139.13       2919.03        42.11 o                         
   5   1   2       3086.89       2931.99        42.40 o                         
   6   1   2         14.49          0.54        12.54 o                         
   7   1   2       1968.59       1982.60        43.78 o                         
   8   1   2       2505.84       2515.10        53.93 o                         
   9   1   2       4965.04       4991.68        83.50 o                         
  10   1   2        502.03        583.39        37.80 o                         
  11   1   2         72.09         20.24        33.57 o                         
  12   1   2       2267.85       2341.03        82.47 o                         
  13   1   2          4.62         46.65        42.78 o                         
 -15   2   2        919.99        899.59       110.64 o                         
 -14   2   2        315.07        228.76        51.71 o                         
 -13   2   2       1749.90       1735.96        72.24 o                         
 -12   2   2       1498.73       1539.24        69.09 o                         
 -11   2   2       2289.21       2437.11        73.29 o                         
 -10   2   2        624.83        657.25        41.95 o                         
  -9   2   2        570.33        676.31        38.53 o                         
  -8   2   2        597.75        711.21        27.26 o                         
  -7   2   2       4471.27       4465.49        58.78 o                         
  -6   2   2         60.94         69.88        10.05 o                         
  -5   2   2         18.94         15.57         9.58 o                         
  -4   2   2      24348.30      23618.56       272.21 o                         
  -3   2   2       1442.88       1375.61        24.91 o                         
  -2   2   2       2493.34       2400.69        56.11 o                         
  -1   2   2      49230.34      49694.13       974.82 o                         
   0   2   2       7501.35       8043.57       146.88 o                         
   1   2   2       4733.71       4725.73        68.32 o                         
   2   2   2         26.92         45.59         9.91 o                         
   3   2   2       6481.01       6387.76        76.09 o                         
   4   2   2        914.67        814.61        17.95 o                         
   5   2   2       8290.40       7929.50        89.24 o                         
   6   2   2         40.86         67.57        13.53 o                         
   7   2   2       1004.43       1148.46        34.54 o                         
   8   2   2       6746.23       6913.61       111.48 o                         
   9   2   2       1635.56       1661.72        55.90 o                         
  10   2   2         59.53         72.56        32.86 o                         
  11   2   2        451.49        432.84        41.76 o                         
  12   2   2       1096.24       1109.20        60.58 o                         
  13   2   2        197.62        179.76        54.39 o                         
 -15   3   2       1120.37       1049.48        70.18 o                         
 -14   3   2        337.76        344.05        96.68 o                         
 -13   3   2       1144.38       1180.80        85.54 o                         
 -12   3   2       2697.43       2705.21        89.06 o                         
 -11   3   2         26.07         17.88        44.15 o                         
 -10   3   2       1296.26       1414.32        60.32 o                         
  -9   3   2          0.66          8.81        30.85 o                         
  -8   3   2          0.25         27.79        24.33 o                         
  -7   3   2       1362.64       1338.09        28.24 o                         
  -6   3   2       7273.71       7262.03        81.53 o                         
  -5   3   2        833.51        876.53        19.29 o                         
  -4   3   2      43795.37      44272.75       466.61 o                         
  -3   3   2       8426.79       8117.38        92.95 o                         
  -2   3   2        649.57        600.34        15.30 o                         
  -1   3   2      37607.32      36867.70       484.42 o                         
   0   3   2          3.24         23.02        10.06 o                         
   1   3   2       7548.91       7374.48        82.95 o                         
   2   3   2        119.91        199.11        11.94 o                         
   3   3   2       1515.25       1373.69        21.53 o                         
   4   3   2        577.18        586.90        16.65 o                         
   5   3   2       9986.35       9656.52       112.24 o                         
   6   3   2       1367.03       1380.57        31.38 o                         
   7   3   2         70.68         60.68        23.40 o                         
   8   3   2       7557.00       7791.35       142.17 o                         
   9   3   2       1364.59       1328.59        60.67 o                         
  10   3   2        192.28        161.41        40.42 o                         
  11   3   2        400.25        379.66        44.55 o                         
  12   3   2        328.96        280.72        61.85 o                         
 -15   4   2       1785.56       1800.80       115.68 o                         
 -14   4   2         85.30         54.49        51.96 o                         
 -13   4   2        313.02        446.14        60.36 o                         
 -12   4   2       2367.32       2672.52        88.19 o                         
 -11   4   2         13.47         80.56        40.97 o                         
 -10   4   2        100.79         76.59        31.94 o                         
  -9   4   2        107.58        159.32        32.27 o                         
  -8   4   2        421.39        507.99        29.48 o                         
  -7   4   2        238.01        277.38        15.33 o                         
  -6   4   2       6151.07       6142.87        68.49 o                         
  -5   4   2       1929.19       1887.49        31.42 o                         
  -4   4   2      26848.70      27175.88       312.30 o                         
  -3   4   2      20918.94      20495.01       247.74 o                         
  -2   4   2      25923.42      26290.04       289.83 o                         
  -1   4   2      12611.34      12226.50       133.26 o                         
   0   4   2       1212.69       1187.40        21.26 o                         
   1   4   2       3013.41       3075.06        40.76 o                         
   2   4   2         12.05         13.99        10.59 o                         
   3   4   2        615.90        691.65        16.83 o                         
   4   4   2        103.11         88.23        13.21 o                         
   5   4   2      10335.23      10282.25       129.90 o                         
   6   4   2       2321.17       2295.67        52.76 o                         
   7   4   2        617.78        721.28        38.53 o                         
   8   4   2       4029.12       4063.26        92.50 o                         
   9   4   2          0.73         22.12        49.61 o                         
  10   4   2        681.82        713.08        54.30 o                         
  11   4   2        358.56        293.37        48.67 o                         
  12   4   2        198.68        242.33        48.58 o                         
 -15   5   2       1445.17       1539.25       155.86 o                         
 -14   5   2          9.66         65.74        53.18 o                         
 -13   5   2         11.55         -1.90        48.00 o                         
 -12   5   2       2816.26       3238.71       112.54 o                         
 -11   5   2        183.27        237.62        42.91 o                         
 -10   5   2        418.15        448.10        43.56 o                         
  -9   5   2         16.02         12.20        31.45 o                         
  -8   5   2       1193.24       1271.67        37.79 o                         
  -7   5   2        101.58        133.45        20.08 o                         
  -6   5   2      17215.70      17399.72       216.89 o                         
  -5   5   2       1613.50       1568.85        31.31 o                         
  -4   5   2       5754.42       5639.92        72.26 o                         
  -3   5   2      25607.13      25640.62       284.32 o                         
  -2   5   2        862.23        794.76        15.92 o                         
  -1   5   2       2642.42       2440.94        31.20 o                         
   0   5   2       8644.36       8517.09        90.36 o                         
   1   5   2         26.07         41.29        11.39 o                         
   2   5   2        455.23        452.34        15.85 o                         
   3   5   2       5169.69       4997.15        61.69 o                         
   4   5   2        484.41        589.02        26.27 o                         
   5   5   2       5512.03       5495.60        83.17 o                         
   6   5   2       3326.96       3293.63        67.46 o                         
   7   5   2       1578.13       1631.34        59.19 o                         
   8   5   2       2772.40       2821.09        79.06 o                         
   9   5   2        606.95        620.15        60.11 o                         
  10   5   2        311.09        382.03        50.92 o                         
  11   5   2        850.94        653.04        61.79 o                         
 -15   6   2        865.50        848.39        79.28 o                         
 -14   6   2        112.56        113.27        95.14 o                         
 -13   6   2          2.28        -12.93        60.24 o                         
 -12   6   2       2254.79       2247.20        84.11 o                         
 -11   6   2       1138.51       1084.46        60.25 o                         
 -10   6   2        784.22        746.97        46.13 o                         
  -9   6   2          3.08        -14.14        24.28 o                         
  -8   6   2       1069.02       1196.27        38.06 o                         
  -7   6   2       1110.15       1194.97        36.51 o                         
  -6   6   2      12568.94      12727.14       179.46 o                         
  -5   6   2         33.22         47.25        15.68 o                         
  -4   6   2          0.90         11.40        11.58 o                         
  -3   6   2      21251.52      20572.83       214.56 o                         
  -2   6   2          1.66         -4.33         9.49 o                         
  -1   6   2       1708.21       1604.45        23.83 o                         
   0   6   2      10529.85      10441.42       107.26 o                         
   1   6   2        273.65        327.12        15.37 o                         
   2   6   2        475.61        524.70        20.13 o                         
   3   6   2       2430.01       2473.82        50.24 o                         
   4   6   2        644.49        686.06        32.51 o                         
   5   6   2       1937.26       1855.28        47.60 o                         
   6   6   2       6437.61       6605.43       137.64 o                         
   7   6   2       1007.87       1044.28        55.42 o                         
   8   6   2       1388.72       1383.82        61.48 o                         
   9   6   2       1184.95       1159.34        71.59 o                         
  10   6   2        178.14        190.37        54.04 o                         
 -15   7   2        539.82        541.59        74.39 o                         
 -14   7   2        871.08        820.72        92.18 o                         
 -13   7   2         34.59         12.19        57.26 o                         
 -12   7   2       1284.79       1230.35        94.49 o                         
 -11   7   2       1440.09       1558.78        71.04 o                         
 -10   7   2        987.50       1129.27        48.20 o                         
  -9   7   2          0.20        -23.13        23.13 o                         
  -8   7   2        200.23        264.37        26.26 o                         
  -7   7   2       2644.52       2723.72        54.82 o                         
  -6   7   2       7919.58       8182.22       121.61 o                         
  -5   7   2        858.56       1021.75        37.64 o                         
  -4   7   2        823.25        884.32        23.34 o                         
  -3   7   2      16285.62      16196.93       161.88 o                         
  -2   7   2        894.76        943.33        19.93 o                         
  -1   7   2       1615.56       1611.79        26.06 o                         
   0   7   2        567.62        618.21        18.91 o                         
   1   7   2       2582.80       2641.85        44.35 o                         
   2   7   2        884.15        972.62        34.73 o                         
   3   7   2       3335.93       3456.70        64.23 o                         
   4   7   2       1012.75       1066.03        39.46 o                         
   5   7   2         14.47          1.31        28.44 o                         
   6   7   2       6241.43       6071.09       132.52 o                         
   7   7   2        448.79        452.03        49.32 o                         
   8   7   2        194.71        237.54        54.86 o                         
   9   7   2       1616.62       1546.08        86.13 o                         
  10   7   2          7.42         76.97        92.36 o                         
 -15   8   2          6.89        -36.06        57.13 o                         
 -14   8   2        461.26        439.37        82.39 o                         
 -13   8   2          1.32         92.17        52.75 o                         
 -12   8   2        905.87        911.62        60.41 o                         
 -11   8   2        412.88        369.67        47.91 o                         
 -10   8   2       3465.27       3599.40        78.10 o                         
  -9   8   2          3.48        -23.70        23.70 o                         
  -8   8   2         23.54         43.68        23.85 o                         
  -7   8   2       4949.12       5148.67        86.53 o                         
  -6   8   2       2185.97       2172.53        43.46 o                         
  -5   8   2       1780.84       1851.39        39.20 o                         
  -4   8   2       1758.99       1725.69        35.52 o                         
  -3   8   2       8293.41       8389.38        96.16 o                         
  -2   8   2       4534.05       4471.72        52.50 o                         
  -1   8   2        303.19        350.95        18.31 o                         
   0   8   2       1481.09       1510.76        36.19 o                         
   1   8   2        418.89        575.80        45.49 o                         
   2   8   2       2567.17       2769.90        57.56 o                         
   3   8   2       2821.11       2845.66        59.52 o                         
   4   8   2        108.13        155.85        30.93 o                         
   5   8   2        609.85        721.71        40.63 o                         
   6   8   2       5393.27       5781.28       165.80 o                         
   7   8   2        115.72        138.00        50.79 o                         
   8   8   2          0.98        -44.75        44.75 o                         
   9   8   2        733.03        587.91        65.19 o                         
 -15   9   2         13.38        146.50        77.41 o                         
 -14   9   2        746.42        605.32        70.08 o                         
 -13   9   2         53.68        -36.25        63.15 o                         
 -12   9   2        177.71        174.50        48.57 o                         
 -11   9   2       1010.52       1008.27        62.44 o                         
 -10   9   2        332.37        359.57        38.97 o                         
  -9   9   2        854.32        890.28        40.22 o                         
  -8   9   2        197.29        291.01        27.63 o                         
  -7   9   2       6034.11       6107.60        95.30 o                         
  -6   9   2        385.00        498.34        27.18 o                         
  -5   9   2       3970.55       4061.56        65.84 o                         
  -4   9   2       1047.93       1128.86        36.35 o                         
  -3   9   2       2328.59       2286.26        44.11 o                         
  -2   9   2       6041.09       6034.52        84.62 o                         
  -1   9   2       1094.70       1232.92        32.95 o                         
   0   9   2        601.54        692.32        30.78 o                         
   1   9   2        282.99        309.59        29.69 o                         
   2   9   2       3826.12       4050.06        74.39 o                         
   3   9   2       1563.87       1787.89        54.45 o                         
   4   9   2        145.08        149.41        31.93 o                         
   5   9   2        853.02        796.79        44.22 o                         
   6   9   2       2539.73       2569.26        97.38 o                         
   7   9   2        412.93        366.24        58.97 o                         
   8   9   2         44.99         36.59        50.73 o                         
 -14  10   2        222.22        221.41        93.57 o                         
 -13  10   2        278.13        244.15        70.14 o                         
 -12  10   2        465.74        286.88        48.20 o                         
 -11  10   2        557.66        634.41        48.15 o                         
 -10  10   2       3911.24       3913.87       109.47 o                         
  -9  10   2       1604.08       1535.63        52.18 o                         
  -8  10   2        544.24        604.98        37.55 o                         
  -7  10   2       3381.18       3401.53        65.35 o                         
  -6  10   2        144.78        145.54        25.79 o                         
  -5  10   2       4950.75       4948.72       114.16 o                         
  -4  10   2        166.48        195.09        27.72 o                         
  -3  10   2        116.19        148.13        27.80 o                         
  -2  10   2       3052.67       2935.42       112.24 o                         
  -1  10   2       1639.49       1778.91        43.93 o                         
   0  10   2        361.17        415.57        30.42 o                         
   1  10   2          0.28         64.74        28.08 o                         
   2  10   2       3022.76       3320.70        78.77 o                         
   3  10   2         20.21         50.18        34.85 o                         
   4  10   2       1015.46       1067.47        48.82 o                         
   5  10   2       1429.17       1426.97        79.50 o                         
   6  10   2        637.41        657.69        61.11 o                         
   7  10   2        818.43        742.13        67.61 o                         
 -14  11   2         50.94        174.71        67.52 o                         
 -13  11   2        190.95        195.97        69.59 o                         
 -12  11   2        193.36        176.11        46.46 o                         
 -11  11   2         73.75         65.72        43.27 o                         
 -10  11   2        777.34        786.86        63.61 o                         
  -9  11   2       1529.62       1374.01        53.82 o                         
  -8  11   2         17.68        -29.00        29.00 o                         
  -7  11   2       1052.67       1148.84        49.82 o                         
  -6  11   2       2651.36       2532.09        85.85 o                         
  -5  11   2       1504.42       1479.69        48.87 o                         
  -4  11   2         40.45         34.28        32.07 o                         
  -3  11   2          8.43        -28.15        31.34 o                         
  -2  11   2        550.43        615.32        41.11 o                         
  -1  11   2       1208.61       1366.40        52.44 o                         
   0  11   2        708.23        829.53        42.47 o                         
   1  11   2         32.50         -2.36        28.27 o                         
   2  11   2       2392.74       2690.25        69.30 o                         
   3  11   2        300.51        309.41        39.19 o                         
   4  11   2       1158.86       1219.87        65.45 o                         
   5  11   2        489.16        509.16        68.87 o                         
   6  11   2         34.27        -46.19        46.19 o                         
 -13  12   2        104.54         40.20        67.17 o                         
 -12  12   2        633.53        675.74        70.34 o                         
 -11  12   2          0.21        -39.70        39.70 o                         
 -10  12   2        563.76        598.51        52.11 o                         
  -9  12   2       3546.14       3621.23       104.43 o                         
  -8  12   2        175.37        173.63        37.89 o                         
  -7  12   2        552.31        628.87        42.70 o                         
  -6  12   2       1318.18       1388.11        60.22 o                         
  -5  12   2        621.87        670.10        49.47 o                         
  -4  12   2         84.29          9.58        32.59 o                         
  -3  12   2         18.08         -4.91        32.55 o                         
  -2  12   2        672.92        685.33        43.63 o                         
  -1  12   2       2553.84       2615.22        78.48 o                         
   0  12   2       1240.84       1328.55        60.37 o                         
   1  12   2        257.36        301.54        39.24 o                         
   2  12   2       1216.84       1167.19        48.93 o                         
   3  12   2        538.95        635.27        46.85 o                         
   4  12   2       1274.36       1195.97        59.50 o                         
   5  12   2        169.63        134.46        46.04 o                         
 -13  13   2          2.60        -50.02        50.02 o                         
 -12  13   2        663.13        572.01        69.02 o                         
 -11  13   2         51.23         67.66        47.86 o                         
 -10  13   2         20.80         39.57        40.82 o                         
  -9  13   2       3393.73       3660.01        95.95 o                         
  -8  13   2         95.04         27.40        40.81 o                         
  -7  13   2         18.38         -4.68        43.33 o                         
  -6  13   2       2381.88       2281.42        86.76 o                         
  -5  13   2         49.31         93.35        41.63 o                         
  -4  13   2         56.49         61.57        36.26 o                         
  -3  13   2         30.33          8.94        35.06 o                         
  -2  13   2         51.21         41.77        39.27 o                         
  -1  13   2        371.35        315.42        44.66 o                         
   0  13   2       2236.85       2042.72        80.77 o                         
   1  13   2        167.71        140.15        44.03 o                         
   2  13   2        451.39        386.77        52.66 o                         
   3  13   2       2502.74       2451.08       147.48 o                         
 -12  14   2        281.50        292.16        66.63 o                         
 -11  14   2         96.70         69.37        61.16 o                         
 -10  14   2         34.12          5.73        65.00 o                         
  -9  14   2       1748.79       1612.34        93.77 o                         
  -8  14   2        571.37        478.56        53.92 o                         
  -7  14   2         56.33         88.15        48.55 o                         
  -6  14   2        905.24        813.60        58.85 o                         
  -5  14   2        305.52        254.01        47.11 o                         
  -4  14   2        164.97        198.08        47.80 o                         
  -3  14   2          8.63         42.66        39.55 o                         
  -2  14   2          0.47          1.93        39.06 o                         
  -1  14   2         32.53         34.27        40.49 o                         
   0  14   2       1691.09       1490.77        88.47 o                         
   1  14   2         44.49         94.88        49.22 o                         
   2  14   2          2.73          9.50        44.02 o                         
 -11  15   2        103.16         80.35        53.72 o                         
 -10  15   2        111.73        152.91        58.02 o                         
  -9  15   2        783.11        734.27        65.75 o                         
  -8  15   2       1069.18        853.16        62.59 o                         
  -7  15   2         11.89         45.76        86.82 o                         
  -6  15   2        326.37        284.49        52.53 o                         
  -5  15   2        760.28        612.28        56.41 o                         
  -4  15   2         16.69        129.57        51.98 o                         
  -3  15   2        150.36        124.18        49.29 o                         
  -2  15   2          8.05         20.33        58.10 o                         
  -1  15   2         13.79         10.68        42.04 o                         
   0  15   2       1498.74       1325.73        70.22 o                         
  -8  16   2       1382.92        977.89        73.27 o                         
  -7  16   2         65.07         33.69        49.17 o                         
  -6  16   2         26.40        -61.61        61.61 o                         
  -5  16   2        344.38        335.25        55.14 o                         
  -4  16   2        178.85        175.02        53.79 o                         
  -3  16   2        197.32        173.85        52.38 o                         
   1 -16   3        387.76        338.62        48.81 o                         
   2 -16   3        295.22        235.08        58.48 o                         
   3 -16   3       1030.02        970.77        83.42 o                         
   4 -16   3         60.97        -40.50        40.50 o                         
   5 -16   3        287.89        197.50        49.99 o                         
   6 -16   3        716.01        803.90        63.55 o                         
   7 -16   3          0.03         80.36        45.68 o                         
   8 -16   3        178.77        151.35        60.73 o                         
   9 -16   3        120.23        111.01        51.57 o                         
  -1 -15   3         17.68         57.84        50.15 o                         
   0 -15   3        973.96        879.74        63.46 o                         
   1 -15   3         16.32         -6.36        41.68 o                         
   2 -15   3          5.36         -4.45        42.92 o                         
   3 -15   3       2332.74       2432.34       136.58 o                         
   4 -15   3         42.72         80.71        45.37 o                         
   5 -15   3          2.04        -16.50        37.95 o                         
   6 -15   3        420.46        411.18        44.20 o                         
   7 -15   3        167.81        159.34        41.72 o                         
   8 -15   3        133.57        178.07        55.77 o                         
   9 -15   3         88.80         87.81        45.84 o                         
  10 -15   3          8.82        -12.33        56.82 o                         
  11 -15   3       1221.57       1004.66       100.60 o                         
  -3 -14   3         10.75        -54.44        58.57 o                         
  -2 -14   3         25.24          6.30        49.98 o                         
  -1 -14   3        513.56        455.76        53.45 o                         
   0 -14   3       1787.53       1719.17        74.02 o                         
   1 -14   3         11.81        -41.92        41.92 o                         
   2 -14   3          7.99         89.38        45.10 o                         
   3 -14   3       2129.17       2384.03        76.87 o                         
   4 -14   3        359.56        392.28        39.98 o                         
   5 -14   3         94.12         96.25        34.83 o                         
   6 -14   3        609.69        634.60        47.17 o                         
   7 -14   3        179.19        131.36        37.94 o                         
   8 -14   3          3.10        -34.93        40.91 o                         
   9 -14   3        434.92        394.60        45.01 o                         
  10 -14   3        267.69        296.43        46.96 o                         
  11 -14   3        491.54        329.47        61.02 o                         
  12 -14   3        976.33        892.74       107.75 o                         
  -5 -13   3         97.14        -39.72       110.58 o                         
  -4 -13   3        243.45        248.43        52.57 o                         
  -3 -13   3          3.29        -11.52        42.39 o                         
  -2 -13   3          6.08         31.24        37.97 o                         
  -1 -13   3       1721.99       1743.37        71.68 o                         
   0 -13   3        903.27        930.26        59.20 o                         
   1 -13   3        138.20        135.79        38.20 o                         
   2 -13   3        223.95        285.76        40.70 o                         
   3 -13   3       2332.43       2419.56       110.87 o                         
   4 -13   3        806.80        784.66        42.67 o                         
   5 -13   3        137.54        137.85        34.70 o                         
   6 -13   3        280.32        445.58        43.79 o                         
   7 -13   3        776.73        795.01        68.16 o                         
   8 -13   3        249.57        346.17        44.76 o                         
   9 -13   3        564.58        536.68        48.93 o                         
  10 -13   3         58.20        122.44        47.83 o                         
  11 -13   3         29.45         43.04        53.57 o                         
  12 -13   3       2249.98       2166.89       162.73 o                         
  13 -13   3          1.63        -10.78        83.80 o                         
  -6 -12   3         65.10          8.85        42.99 o                         
  -5 -12   3         19.90         54.94        47.02 o                         
  -4 -12   3       1246.52       1142.80        65.49 o                         
  -3 -12   3        237.65        247.30        44.34 o                         
  -2 -12   3         94.46         52.85        37.01 o                         
  -1 -12   3       1614.05       1597.28        54.67 o                         
   0 -12   3         55.60         62.83        32.02 o                         
   1 -12   3       1630.97       1727.58        62.70 o                         
   2 -12   3        301.18        427.20        36.27 o                         
   3 -12   3       1606.54       1827.67        73.99 o                         
   4 -12   3       2032.26       2161.97        63.00 o                         
   5 -12   3        585.61        562.66        41.35 o                         
   6 -12   3        399.13        390.62        38.78 o                         
   7 -12   3        657.61        659.88        44.85 o                         
   8 -12   3       1432.61       1400.51        58.72 o                         
   9 -12   3        698.07        610.08        48.15 o                         
  10 -12   3         63.73         89.51        37.92 o                         
  11 -12   3        239.54        279.35        46.20 o                         
  12 -12   3       1444.86       1351.17        99.47 o                         
  13 -12   3        310.59        261.18        80.37 o                         
  -7 -11   3          4.19         36.77        45.43 o                         
  -6 -11   3        169.65        177.86        45.37 o                         
  -5 -11   3         17.93         91.02        42.38 o                         
  -4 -11   3       2132.35       2067.17        68.79 o                         
  -3 -11   3        391.42        375.56        38.59 o                         
  -2 -11   3        282.78        356.28        56.32 o                         
  -1 -11   3       1622.05       1482.77        51.56 o                         
   0 -11   3        359.90        455.62        35.14 o                         
   1 -11   3       1136.00       1210.11        54.01 o                         
   2 -11   3        792.67        931.00        44.35 o                         
   3 -11   3        503.78        493.88        39.09 o                         
   4 -11   3        658.66        756.58        41.08 o                         
   5 -11   3       1875.33       1918.79        56.23 o                         
   6 -11   3        211.02        237.33        40.99 o                         
   7 -11   3        176.92        214.57        32.68 o                         
   8 -11   3       2871.22       2990.20        74.00 o                         
   9 -11   3        179.61        183.30        40.46 o                         
  10 -11   3        350.27        425.70        53.44 o                         
  11 -11   3        592.76        553.42        50.23 o                         
  12 -11   3        917.33        726.58        70.62 o                         
  13 -11   3        718.65        717.10       106.66 o                         
  14 -11   3          3.04       -116.27       201.83 o                         
  -8 -10   3        102.12        154.36        54.54 o                         
  -7 -10   3        108.71         26.79        46.08 o                         
  -6 -10   3        285.34        229.51        48.20 o                         
  -5 -10   3          5.03          9.03        44.10 o                         
  -4 -10   3       1341.19       1379.43        56.21 o                         
  -3 -10   3       3364.27       3595.07        76.99 o                         
  -2 -10   3       1829.23       1748.81        60.04 o                         
  -1 -10   3       2819.18       2785.50        71.63 o                         
   0 -10   3        545.40        626.65        32.73 o                         
   1 -10   3       1670.91       1871.02        46.45 o                         
   2 -10   3         10.41         27.11        25.52 o                         
   3 -10   3        255.27        263.34        31.26 o                         
   4 -10   3       1917.35       2042.47        57.07 o                         
   5 -10   3       3077.86       3442.69        68.48 o                         
   6 -10   3       1347.58       1482.73        49.92 o                         
   7 -10   3          9.72        -27.01        27.01 o                         
   8 -10   3       3533.54       3673.40        79.33 o                         
   9 -10   3        103.40         86.64        38.68 o                         
  10 -10   3        709.85        679.47        64.64 o                         
  11 -10   3        827.91        985.95        74.43 o                         
  12 -10   3        173.89         92.15        64.34 o                         
  13 -10   3        858.03        664.43       142.78 o                         
  14 -10   3        144.78         18.75        79.32 o                         
  -9  -9   3        245.11        282.24        57.62 o                         
  -8  -9   3          2.91         42.19        50.38 o                         
  -7  -9   3        170.00        176.55        47.62 o                         
  -6  -9   3       1025.62       1060.05        81.11 o                         
  -5  -9   3         23.18         66.92        39.99 o                         
  -4  -9   3        252.67        212.14        36.03 o                         
  -3  -9   3       6048.55       6290.25       141.83 o                         
  -2  -9   3        608.97        649.57        32.70 o                         
  -1  -9   3       1030.40       1135.91        40.81 o                         
   0  -9   3       7129.07       6837.74       153.49 o                         
   1  -9   3         88.49        169.33        22.79 o                         
   2  -9   3       1445.28       1420.57        33.99 o                         
   3  -9   3       1220.19       1209.48        35.05 o                         
   4  -9   3       2254.18       2371.60        53.57 o                         
   5  -9   3       2990.85       3154.84        61.93 o                         
   6  -9   3       6586.46       6935.09       114.67 o                         
   7  -9   3        276.98        264.27        28.95 o                         
   8  -9   3       4554.25       4717.67        80.89 o                         
   9  -9   3        642.16        730.92        46.05 o                         
  10  -9   3        673.77        739.14        44.83 o                         
  11  -9   3        494.42        486.64        60.21 o                         
  12  -9   3          0.16         24.81        63.45 o                         
  13  -9   3        995.00        983.23       111.95 o                         
  14  -9   3        195.59        234.30        88.03 o                         
 -10  -8   3         14.76          9.64        51.57 o                         
  -9  -8   3        607.13        558.50        58.50 o                         
  -8  -8   3          0.82         45.10        44.70 o                         
  -7  -8   3        252.30        309.95        40.49 o                         
  -6  -8   3       2158.32       2288.60        73.14 o                         
  -5  -8   3         31.25         14.47        34.91 o                         
  -4  -8   3        121.57        198.79        27.54 o                         
  -3  -8   3      11523.68      11652.30       163.64 o                         
  -2  -8   3          7.12          7.95        21.40 o                         
  -1  -8   3        121.95        120.83        21.29 o                         
   0  -8   3       7958.83       7594.66       147.21 o                         
   1  -8   3       1807.10       1653.30        32.98 o                         
   2  -8   3        969.40       1001.63        35.63 o                         
   3  -8   3        393.29        392.13        28.09 o                         
   4  -8   3       1785.60       1780.79        37.86 o                         
   5  -8   3        267.28        358.45        23.73 o                         
   6  -8   3       1575.14       1598.65        42.73 o                         
   7  -8   3        297.01        356.93        26.16 o                         
   8  -8   3       1627.66       1699.76        45.37 o                         
   9  -8   3       4706.42       4880.09        93.84 o                         
  10  -8   3       1403.64       1287.25        60.90 o                         
  11  -8   3        123.73        111.31        44.44 o                         
  12  -8   3         41.81         79.79        55.55 o                         
  13  -8   3        424.05        348.43       122.81 o                         
  14  -8   3        279.85        250.05        65.70 o                         
 -10  -7   3         31.14         55.02        46.36 o                         
  -9  -7   3         20.24        111.96        45.64 o                         
  -8  -7   3          3.98        -36.06        36.06 o                         
  -7  -7   3        705.51        930.50        66.09 o                         
  -6  -7   3       1785.26       1930.64        56.23 o                         
  -5  -7   3        228.33        283.70        32.04 o                         
  -4  -7   3       1026.49       1156.72        37.82 o                         
  -3  -7   3      12273.61      12672.70       165.26 o                         
  -2  -7   3       1386.21       1379.19        34.04 o                         
  -1  -7   3        188.06        196.91        16.50 o                         
   0  -7   3       9969.74       9379.43       172.30 o                         
   1  -7   3          2.53          9.82        14.28 o                         
   2  -7   3         27.13         35.02        13.48 o                         
   3  -7   3        380.57        440.89        18.53 o                         
   4  -7   3        110.22        111.92        14.66 o                         
   5  -7   3        167.43        234.34        18.09 o                         
   6  -7   3       9882.17       9988.09       153.69 o                         
   7  -7   3        483.98        554.82        26.76 o                         
   8  -7   3       1437.82       1436.83        40.93 o                         
   9  -7   3       9768.47       9692.51       184.22 o                         
  10  -7   3          2.52         23.38        40.43 o                         
  11  -7   3          1.51          0.76        39.19 o                         
  12  -7   3        212.61        304.72        42.07 o                         
  13  -7   3        165.61        192.82        53.25 o                         
  14  -7   3        468.22        716.06        99.99 o                         
 -11  -6   3         88.68         95.18        47.50 o                         
 -10  -6   3        260.69        209.27        49.71 o                         
  -9  -6   3        250.20        244.46        49.58 o                         
  -8  -6   3        298.46        292.86        47.48 o                         
  -7  -6   3       2559.31       2738.65        69.17 o                         
  -6  -6   3        530.09        628.05        37.42 o                         
  -5  -6   3       2812.02       2787.55        59.75 o                         
  -4  -6   3       2876.73       2806.29        52.04 o                         
  -3  -6   3      12631.69      12664.13       150.16 o                         
  -2  -6   3       6063.20       6041.70        84.45 o                         
  -1  -6   3        584.54        655.13        19.14 o                         
   0  -6   3      10564.95      10114.11       167.03 o                         
   1  -6   3       1449.67       1395.67        25.58 o                         
   2  -6   3       1251.67       1169.41        21.02 o                         
   3  -6   3        618.43        697.18        18.11 o                         
   4  -6   3         54.17         55.58        13.16 o                         
   5  -6   3        220.99        259.24        16.79 o                         
   6  -6   3      15853.28      15500.12       232.39 o                         
   7  -6   3       2093.82       1999.64        41.07 o                         
   8  -6   3        244.39        278.20        26.31 o                         
   9  -6   3       5804.75       5881.12       114.35 o                         
  10  -6   3        318.18        378.68        37.26 o                         
  11  -6   3         51.83         34.46        37.73 o                         
  12  -6   3        132.67         66.00        37.23 o                         
  13  -6   3          4.35         70.07        55.33 o                         
  14  -6   3          2.00        -18.80        63.11 o                         
 -12  -5   3        125.89         71.09        45.07 o                         
 -11  -5   3       1079.59       1139.23        73.54 o                         
 -10  -5   3        317.76        335.52        75.61 o                         
  -9  -5   3        906.82        894.48        50.92 o                         
  -8  -5   3        508.91        556.11        43.80 o                         
  -7  -5   3       2772.22       2973.73        68.07 o                         
  -6  -5   3          6.53          2.17        25.14 o                         
  -5  -5   3       8047.79       8313.57       119.00 o                         
  -4  -5   3       4062.08       4278.25        60.27 o                         
  -3  -5   3       7700.04       7806.32        91.94 o                         
  -2  -5   3      14506.95      14678.81       161.89 o                         
  -1  -5   3        362.34        417.94        19.02 o                         
   0  -5   3       4927.17       4393.77       121.85 o                         
   1  -5   3       3238.11       3096.95        39.10 o                         
   2  -5   3       3607.00       3332.34        48.14 o                         
   3  -5   3        172.50        203.00        12.94 o                         
   4  -5   3       3432.57       3061.92        50.18 o                         
   5  -5   3       3277.83       3223.02        44.58 o                         
   6  -5   3      17073.96      16367.58       313.52 o                         
   7  -5   3       2239.34       2274.37        62.35 o                         
   8  -5   3        493.92        546.25        31.26 o                         
   9  -5   3       4465.28       4626.96        94.64 o                         
  10  -5   3        176.89        206.75        37.61 o                         
  11  -5   3          1.79         15.03        35.90 o                         
  12  -5   3        526.69        501.46        42.98 o                         
  13  -5   3         68.38         75.38        42.13 o                         
  14  -5   3         47.17          4.66        54.95 o                         
 -12  -4   3          0.62        -32.79        46.67 o                         
 -11  -4   3        249.49        268.80        46.37 o                         
 -10  -4   3        482.45        484.35        44.22 o                         
  -9  -4   3       1636.68       1760.11        61.58 o                         
  -8  -4   3        362.02        391.49        35.38 o                         
  -7  -4   3       2863.72       2899.19        65.17 o                         
  -6  -4   3       4462.27       4533.85        77.78 o                         
  -5  -4   3      13745.31      13895.21       178.86 o                         
  -4  -4   3       1836.42       1796.46        30.47 o                         
  -3  -4   3        466.67        513.75        16.80 o                         
  -2  -4   3       6603.50       5981.74        76.57 o                         
  -1  -4   3       1064.84       1110.51        22.30 o                         
   0  -4   3       3475.71       3135.36        77.67 o                         
   1  -4   3       3318.13       3340.81        42.94 o                         
   2  -4   3      12880.77      12854.50       140.01 o                         
   3  -4   3         73.47         70.41         9.58 o                         
   4  -4   3       5997.61       5600.62        68.55 o                         
   5  -4   3       6890.77       6698.04        81.97 o                         
   6  -4   3       4956.78       4845.25        62.21 o                         
   7  -4   3       7111.83       6970.17       123.49 o                         
   8  -4   3       1687.81       1723.56        46.36 o                         
   9  -4   3       6231.41       6169.33       160.96 o                         
  10  -4   3       2038.22       2065.60        83.79 o                         
  11  -4   3        239.18        284.07        44.42 o                         
  12  -4   3        639.23        572.18        48.34 o                         
  13  -4   3        158.57        131.08        42.82 o                         
  14  -4   3        249.91        300.02        65.20 o                         
 -13  -3   3         45.79         48.69        53.40 o                         
 -12  -3   3         36.20        114.39        43.13 o                         
 -11  -3   3        340.48        453.12        44.40 o                         
 -10  -3   3        477.82        510.87        43.61 o                         
  -9  -3   3       3282.13       3488.11        82.57 o                         
  -8  -3   3        699.50        788.97        50.02 o                         
  -7  -3   3        395.76        512.68        30.69 o                         
  -6  -3   3       5357.05       5426.55        86.15 o                         
  -5  -3   3       5705.99       5440.04        69.19 o                         
  -4  -3   3        495.02        669.66        18.88 o                         
  -3  -3   3        119.19        104.40        11.50 o                         
  -2  -3   3      25954.32      25819.12       296.88 o                         
  -1  -3   3       1022.23        921.52        24.66 o                         
   0  -3   3      20419.74      21854.53       329.72 o                         
   1  -3   3       1141.39       1201.34        30.08 o                         
   2  -3   3       2811.61       2659.18        37.45 o                         
   3  -3   3        672.36        654.28        18.94 o                         
   4  -3   3      15192.28      15149.88       164.84 o                         
   5  -3   3       7487.34       7243.94        81.57 o                         
   6  -3   3       1014.03       1028.08        22.94 o                         
   7  -3   3      13396.68      12894.86       157.21 o                         
   8  -3   3        234.21        272.04        21.92 o                         
   9  -3   3       2323.93       2323.42        56.70 o                         
  10  -3   3       2926.92       2960.46        73.35 o                         
  11  -3   3        374.11        454.41        40.10 o                         
  12  -3   3         33.96         13.77        32.79 o                         
  13  -3   3         65.67         14.26        43.51 o                         
  14  -3   3         73.08        169.16        52.56 o                         
 -13  -2   3        456.96        501.67        54.41 o                         
 -12  -2   3          5.81         22.02        37.89 o                         
 -11  -2   3        668.11        617.31        45.66 o                         
 -10  -2   3         23.35         36.99        30.15 o                         
  -9  -2   3       5184.67       5345.84        98.81 o                         
  -8  -2   3         54.62         64.87        26.06 o                         
  -7  -2   3         40.64         45.79        24.45 o                         
  -6  -2   3      11481.93      11247.60       151.62 o                         
  -5  -2   3       3815.89       3637.96        47.29 o                         
  -4  -2   3        354.23        425.98        14.36 o                         
  -3  -2   3       2160.92       1995.80        29.76 o                         
  -2  -2   3       5649.69       5493.12        83.98 o                         
  -1  -2   3       6521.58       6659.04       163.46 o                         
   0  -2   3      20080.28      20690.36       411.78 o                         
   1  -2   3       1125.57       1094.20        32.18 o                         
   2  -2   3      48848.05      48015.26       844.30 o                         
   3  -2   3      10742.70      10278.67       127.67 o                         
   4  -2   3       9813.97       9294.35       112.72 o                         
   5  -2   3       3446.96       3502.89        52.26 o                         
   6  -2   3       1268.09       1250.83        29.67 o                         
   7  -2   3      16550.07      16207.16       188.12 o                         
   8  -2   3          4.30         -2.21        18.37 o                         
   9  -2   3        892.66        919.02        38.91 o                         
  10  -2   3       1418.82       1574.05        54.46 o                         
  11  -2   3        752.64        797.88        46.33 o                         
  12  -2   3        228.11        243.62        47.91 o                         
  13  -2   3        284.27        265.52        56.40 o                         
  14  -2   3        582.38        609.58        87.50 o                         
 -14  -1   3          6.27         23.03        44.01 o                         
 -13  -1   3          0.43          2.26        41.06 o                         
 -12  -1   3         23.21         33.30        42.47 o                         
 -11  -1   3        250.80        257.68        36.96 o                         
 -10  -1   3         47.72         77.71        30.17 o                         
  -9  -1   3       7959.00       8256.43       145.78 o                         
  -8  -1   3        927.93       1062.37        41.17 o                         
  -7  -1   3         90.69        101.37        18.98 o                         
  -6  -1   3      21256.08      20829.13       235.26 o                         
  -5  -1   3        952.24       1024.12        20.24 o                         
  -4  -1   3       2370.04       2236.59        31.84 o                         
  -3  -1   3       1073.76       1092.26        21.05 o                         
  -2  -1   3       5265.79       5169.79        99.30 o                         
  -1  -1   3       8398.51       8330.64       197.52 o                         
   0  -1   3      13047.02      12494.73       250.93 o                         
   1  -1   3        339.99        362.62        21.88 o                         
   2  -1   3       4204.01       4569.16       151.15 o                         
   3  -1   3      34479.50      32317.22       445.53 o                         
   4  -1   3       4573.01       4398.92        64.10 o                         
   5  -1   3        165.38        201.34        15.09 o                         
   6  -1   3       7991.08       8174.41       114.00 o                         
   7  -1   3       7752.81       7747.37       111.01 o                         
   8  -1   3        642.53        722.62        31.13 o                         
   9  -1   3        445.31        477.58        29.71 o                         
  10  -1   3        765.77        872.26        45.46 o                         
  11  -1   3        541.80        602.37        42.78 o                         
  12  -1   3        769.59        761.54        52.80 o                         
  13  -1   3        318.98        289.76        45.16 o                         
  14  -1   3        532.14        512.81        66.00 o                         
 -14   0   3         99.96         88.68        50.35 o                         
 -13   0   3          1.51         37.37        48.40 o                         
 -12   0   3        108.24        101.64        40.30 o                         
 -11   0   3        615.16        680.82        46.79 o                         
 -10   0   3         13.62         30.08        28.21 o                         
  -9   0   3       3621.96       3732.69        95.91 o                         
  -8   0   3       3861.84       3939.81        77.84 o                         
  -7   0   3       2944.64       2823.01        48.86 o                         
  -6   0   3      17745.42      17555.36       185.29 o                         
  -5   0   3        140.65        213.78        12.85 o                         
  -4   0   3       6357.15       6127.29        81.84 o                         
  -3   0   3       1365.28       1252.39        31.52 o                         
  -2   0   3       4798.42       5184.70        90.34 o                         
  -1   0   3       1332.34       1300.27        29.48 o                         
   0   0   3      40733.56      42183.20      1296.30 o                         
   1   0   3       5223.29       5321.08       158.28 o                         
   2   0   3         37.31         55.10        16.92 o                         
   3   0   3      34926.34      33812.80       423.20 o                         
   4   0   3       1757.21       1734.50        32.63 o                         
   5   0   3        459.93        569.74        21.01 o                         
   6   0   3       2357.36       2237.26        42.89 o                         
   7   0   3       4314.42       4239.43        69.71 o                         
   8   0   3       2082.31       2103.76        44.68 o                         
   9   0   3        115.75         78.97        24.40 o                         
  10   0   3        984.18       1078.94        47.91 o                         
  11   0   3        877.84        884.23        45.06 o                         
  12   0   3       1795.58       1672.64        93.20 o                         
  13   0   3        277.13        236.41        49.93 o                         
 -14   1   3        231.42        137.98        48.33 o                         
 -13   1   3         15.17         58.26        42.91 o                         
 -12   1   3         76.23         17.47        35.29 o                         
 -11   1   3       2417.35       2486.57        81.87 o                         
 -10   1   3       1924.19       1883.12        59.46 o                         
  -9   1   3       6219.18       6357.67       114.45 o                         
  -8   1   3       6696.28       6642.00       102.43 o                         
  -7   1   3       3670.75       3774.78        53.90 o                         
  -6   1   3      10440.33      10312.28       116.10 o                         
  -5   1   3       2551.88       2355.75        32.92 o                         
  -4   1   3       1334.80       1298.56        25.85 o                         
  -3   1   3       1992.85       1903.59        31.91 o                         
  -2   1   3        116.52        205.19        14.20 o                         
  -1   1   3          0.02         -4.81         8.39 o                         
   0   1   3      17105.56      16361.77       376.79 o                         
   1   1   3      17732.71      17614.03       401.96 o                         
   2   1   3       2716.39       2622.59        40.08 o                         
   3   1   3      33210.27      32144.93       340.58 o                         
   4   1   3       2012.69       2030.06        33.12 o                         
   5   1   3       2461.28       2354.72        36.86 o                         
   6   1   3       7955.36       8015.72        99.04 o                         
   7   1   3        632.55        740.05        27.49 o                         
   8   1   3       1233.04       1301.22        36.59 o                         
   9   1   3        399.69        444.04        29.23 o                         
  10   1   3         32.47         30.38        36.05 o                         
  11   1   3         56.00         23.92        33.18 o                         
  12   1   3       2647.09       2619.87        82.52 o                         
  13   1   3         46.39          4.97        47.94 o                         
 -15   2   3         47.57         92.14        51.26 o                         
 -14   2   3        131.86        219.23        53.56 o                         
 -13   2   3        328.11        312.74        57.04 o                         
 -12   2   3         11.74         70.22        59.52 o                         
 -11   2   3       3686.22       3720.72       101.19 o                         
 -10   2   3        400.93        406.92        36.83 o                         
  -9   2   3        170.44        118.79        27.31 o                         
  -8   2   3      12434.56      12164.35       213.91 o                         
  -7   2   3        505.18        593.69        23.10 o                         
  -6   2   3       5866.87       5649.50        65.64 o                         
  -5   2   3      14673.34      14701.64       179.57 o                         
  -4   2   3        428.59        517.31        15.61 o                         
  -3   2   3       4662.46       4704.79        61.61 o                         
  -2   2   3       9505.20       9324.29       155.99 o                         
  -1   2   3         73.51         93.82        13.71 o                         
   0   2   3      16969.62      16434.23       232.33 o                         
   1   2   3      19030.67      18084.77       208.32 o                         
   2   2   3       4023.20       3849.97        45.47 o                         
   3   2   3      21376.63      20425.51       212.04 o                         
   4   2   3       8513.23       8459.60        93.51 o                         
   5   2   3       3355.64       3211.78        43.36 o                         
   6   2   3       2850.34       2786.84        40.70 o                         
   7   2   3        134.59        169.75        21.14 o                         
   8   2   3        423.75        468.81        38.64 o                         
   9   2   3        953.74       1002.89        46.51 o                         
  10   2   3        572.68        558.00        40.03 o                         
  11   2   3         13.14        -31.47        36.17 o                         
  12   2   3       2305.39       2257.03        86.18 o                         
 -15   3   3         39.83        132.89        51.40 o                         
 -14   3   3         16.51        -51.02        51.02 o                         
 -13   3   3        350.56        297.67       100.41 o                         
 -12   3   3        868.65        912.51        59.53 o                         
 -11   3   3       2052.57       2112.16        67.15 o                         
 -10   3   3        495.62        607.41        39.61 o                         
  -9   3   3         24.86         49.40        24.36 o                         
  -8   3   3      18116.92      18212.01       237.65 o                         
  -7   3   3         33.92         45.90        13.78 o                         
  -6   3   3       6294.16       6473.49        71.59 o                         
  -5   3   3      13389.28      13350.56       158.32 o                         
  -4   3   3       1536.82       1732.49        27.27 o                         
  -3   3   3        433.44        526.22        20.80 o                         
  -2   3   3       1990.22       1863.52        28.33 o                         
  -1   3   3       1779.27       1753.92        31.97 o                         
   0   3   3       5087.94       5247.81        63.01 o                         
   1   3   3      23554.89      23063.57       246.06 o                         
   2   3   3       5969.60       5650.49        60.44 o                         
   3   3   3       7970.59       7658.50        79.97 o                         
   4   3   3      13296.10      12893.51       134.47 o                         
   5   3   3       2064.34       2010.55        34.48 o                         
   6   3   3       1064.62       1072.70        32.11 o                         
   7   3   3         32.16         31.52        23.45 o                         
   8   3   3         15.91         36.07        31.09 o                         
   9   3   3        415.40        464.60        39.79 o                         
  10   3   3        995.96       1096.49        54.97 o                         
  11   3   3        260.98        168.40        45.60 o                         
  12   3   3       1670.39       1582.95        77.04 o                         
 -15   4   3        390.54        413.35        86.92 o                         
 -14   4   3         74.61         58.75        51.45 o                         
 -13   4   3        139.93        114.76        49.41 o                         
 -12   4   3       1276.31       1410.69        81.49 o                         
 -11   4   3       2634.91       2839.87        95.69 o                         
 -10   4   3        154.94        242.37        37.39 o                         
  -9   4   3       1017.50       1212.91        48.26 o                         
  -8   4   3      11282.23      11138.04       159.73 o                         
  -7   4   3        881.86        915.84        22.22 o                         
  -6   4   3         22.39         59.99        11.47 o                         
  -5   4   3       6347.58       6241.45        70.28 o                         
  -4   4   3       1088.84        967.01        18.67 o                         
  -3   4   3        459.77        451.04        13.33 o                         
  -2   4   3       2741.85       2654.84        33.60 o                         
  -1   4   3       2397.14       2267.98        29.38 o                         
   0   4   3        520.97        583.36        15.63 o                         
   1   4   3      31105.02      30998.55       318.72 o                         
   2   4   3       1356.88       1369.09        25.45 o                         
   3   4   3        847.00        842.12        18.46 o                         
   4   4   3      16258.27      15959.61       172.13 o                         
   5   4   3        113.09        150.05        24.50 o                         
   6   4   3        427.99        463.18        29.85 o                         
   7   4   3         88.60         56.89        31.53 o                         
   8   4   3         35.08         42.50        43.79 o                         
   9   4   3         13.00         38.53        36.57 o                         
  10   4   3       1879.86       1701.67        74.52 o                         
  11   4   3        228.71        199.85        47.62 o                         
 -15   5   3        431.25        434.02        66.94 o                         
 -14   5   3        135.16        179.39        69.86 o                         
 -13   5   3          0.08        -26.84        48.65 o                         
 -12   5   3       1814.73       2108.26        98.25 o                         
 -11   5   3        588.76        695.55        49.79 o                         
 -10   5   3       1083.44       1157.72        50.89 o                         
  -9   5   3       2310.19       2319.08        64.49 o                         
  -8   5   3       7592.53       7830.35       118.11 o                         
  -7   5   3       4290.27       4456.46        77.30 o                         
  -6   5   3        737.79        840.40        22.43 o                         
  -5   5   3       2238.03       2163.04        29.22 o                         
  -4   5   3       6072.37       6156.83        67.47 o                         
  -3   5   3       6336.91       5924.23        64.50 o                         
  -2   5   3         51.81        165.63        11.80 o                         
  -1   5   3        363.87        414.97        14.73 o                         
   0   5   3        888.90        936.92        18.73 o                         
   1   5   3      26062.99      25419.18       263.90 o                         
   2   5   3       1319.18       1292.32        24.42 o                         
   3   5   3       1320.16       1305.86        28.93 o                         
   4   5   3       9020.11       9086.93       128.74 o                         
   5   5   3        167.61        189.32        29.63 o                         
   6   5   3        166.75        166.36        28.78 o                         
   7   5   3         38.68          1.52        33.18 o                         
   8   5   3        201.70        220.37        39.88 o                         
   9   5   3          2.72         35.43        43.26 o                         
  10   5   3       2222.08       1808.01        84.17 o                         
  11   5   3        257.68        195.34        53.57 o                         
 -15   6   3        625.37        628.13        96.66 o                         
 -14   6   3        254.41        263.80        63.78 o                         
 -13   6   3          4.03        -24.34        55.56 o                         
 -12   6   3       3148.27       3242.41        99.51 o                         
 -11   6   3         14.74        -22.46        34.53 o                         
 -10   6   3       1505.12       1708.49        59.86 o                         
  -9   6   3       1724.92       1815.63        49.79 o                         
  -8   6   3       2505.32       2586.45        53.64 o                         
  -7   6   3       5735.73       5858.33        91.25 o                         
  -6   6   3        797.31        902.93        25.06 o                         
  -5   6   3       3221.76       3070.14        39.66 o                         
  -4   6   3        605.92        626.81        16.27 o                         
  -3   6   3      11263.27      11036.76       115.12 o                         
  -2   6   3       2304.63       2415.91        30.71 o                         
  -1   6   3        460.47        499.97        13.98 o                         
   0   6   3       4006.54       3699.90        43.23 o                         
   1   6   3      10741.08      10489.28       115.89 o                         
   2   6   3         17.70          0.51        17.14 o                         
   3   6   3       1540.01       1604.19        39.09 o                         
   4   6   3       5446.31       5367.91        86.87 o                         
   5   6   3        976.28       1049.63        46.82 o                         
   6   6   3        305.45        391.29        37.48 o                         
   7   6   3         45.18         46.43        40.12 o                         
   8   6   3        268.24        355.00        59.90 o                         
   9   6   3        214.95        149.33        51.04 o                         
  10   6   3       1800.69       1700.49        86.94 o                         
 -15   7   3        286.41        329.17        66.09 o                         
 -14   7   3       1628.76       1613.64       147.95 o                         
 -13   7   3        465.32        355.75        80.12 o                         
 -12   7   3       1535.63       1566.72       113.82 o                         
 -11   7   3        966.91       1003.92        55.11 o                         
 -10   7   3       2337.88       2395.77        65.24 o                         
  -9   7   3        939.24       1071.18        38.73 o                         
  -8   7   3         25.54         25.48        23.54 o                         
  -7   7   3       3886.45       4082.34        67.45 o                         
  -6   7   3        716.04        798.87        28.28 o                         
  -5   7   3       3152.52       3089.58        49.93 o                         
  -4   7   3        694.09        743.97        19.62 o                         
  -3   7   3      10238.76      10180.65       105.16 o                         
  -2   7   3          5.85         -7.19        10.96 o                         
  -1   7   3       2000.56       1972.43        27.99 o                         
   0   7   3       4031.88       3944.01        49.03 o                         
   1   7   3       2875.50       2888.62        51.44 o                         
   2   7   3       5757.83       5786.89        85.13 o                         
   3   7   3        366.78        442.82        31.73 o                         
   4   7   3       3108.14       3068.69        62.15 o                         
   5   7   3        958.31        960.17        45.15 o                         
   6   7   3       1108.34       1061.56        98.54 o                         
   7   7   3        155.24        150.64        48.31 o                         
   8   7   3         28.92         55.05        43.46 o                         
   9   7   3        792.13        799.98       109.41 o                         
 -15   8   3        282.31        215.22        68.18 o                         
 -14   8   3       1377.91       1534.07       112.65 o                         
 -13   8   3          0.42         65.54        55.36 o                         
 -12   8   3        554.73        536.54        55.91 o                         
 -11   8   3       1461.58       1493.76        57.47 o                         
 -10   8   3        595.06        640.48        39.07 o                         
  -9   8   3         19.29         73.99        26.24 o                         
  -8   8   3         55.47         79.02        24.85 o                         
  -7   8   3       3050.26       3126.45        58.09 o                         
  -6   8   3        819.46        985.67        30.77 o                         
  -5   8   3       2566.02       2644.76        47.57 o                         
  -4   8   3        141.31        174.03        18.64 o                         
  -3   8   3       7546.05       7534.91        88.27 o                         
  -2   8   3       2676.80       2743.84        39.90 o                         
  -1   8   3       3931.67       3821.29        50.74 o                         
   0   8   3       6931.47       6976.50        94.48 o                         
   1   8   3         18.65         39.06        21.66 o                         
   2   8   3       4501.61       4611.11        79.14 o                         
   3   8   3         56.94         72.53        25.60 o                         
   4   8   3       1878.20       1839.69        53.98 o                         
   5   8   3       1316.88       1338.53        53.28 o                         
   6   8   3        987.22       1046.87        68.39 o                         
   7   8   3        103.26        134.39        45.90 o                         
   8   8   3        124.54          9.51        58.42 o                         
   9   8   3       1126.84       1167.20        87.37 o                         
 -15   9   3        143.06         13.94        71.86 o                         
 -14   9   3       1663.30       1622.74       177.01 o                         
 -13   9   3         18.19         32.56        54.78 o                         
 -12   9   3          8.51         60.06        45.32 o                         
 -11   9   3       3157.50       3181.63        89.71 o                         
 -10   9   3        621.27        690.48        42.60 o                         
  -9   9   3        107.65        129.05        29.93 o                         
  -8   9   3        204.38        247.90        26.85 o                         
  -7   9   3        614.07        633.45        32.01 o                         
  -6   9   3       2274.88       2384.13        47.98 o                         
  -5   9   3       2518.84       2776.35        53.90 o                         
  -4   9   3         40.75         53.27        21.96 o                         
  -3   9   3       3630.02       3782.34        65.98 o                         
  -2   9   3       4907.97       4917.47        75.87 o                         
  -1   9   3       3180.01       3176.41        55.54 o                         
   0   9   3       1280.39       1410.27        38.35 o                         
   1   9   3        885.11       1037.34        38.24 o                         
   2   9   3       2565.18       2593.30        58.90 o                         
   3   9   3        206.75        254.71        33.62 o                         
   4   9   3        141.99        123.61        33.19 o                         
   5   9   3        370.18        434.44        46.29 o                         
   6   9   3        450.28        472.97        55.12 o                         
   7   9   3        151.24        140.00        53.92 o                         
   8   9   3        233.07        220.78        55.58 o                         
 -14  10   3       1542.71       1465.20       108.00 o                         
 -13  10   3         22.63         -1.37        55.85 o                         
 -12  10   3        136.72        153.13        44.14 o                         
 -11  10   3       2213.40       2218.57        83.88 o                         
 -10  10   3        506.94        534.37        42.20 o                         
  -9  10   3          0.09        -28.72        28.72 o                         
  -8  10   3         65.25         43.33        25.14 o                         
  -7  10   3         12.02         -5.48        24.63 o                         
  -6  10   3        725.23        794.31        35.04 o                         
  -5  10   3       4321.25       4542.40        78.14 o                         
  -4  10   3         27.40         49.43        26.20 o                         
  -3  10   3       1035.48       1155.35        45.25 o                         
  -2  10   3       6851.78       6942.76       193.84 o                         
  -1  10   3        496.11        581.13        33.32 o                         
   0  10   3        166.47        214.09        25.76 o                         
   1  10   3        936.58        952.62        37.87 o                         
   2  10   3       1035.44       1056.72        46.97 o                         
   3  10   3        152.23        131.52        35.74 o                         
   4  10   3        208.54        232.53        38.40 o                         
   5  10   3         19.10         44.41        43.35 o                         
   6  10   3        611.26        609.08        70.79 o                         
   7  10   3        707.48        679.06        73.66 o                         
 -14  11   3       1197.62       1007.30        91.85 o                         
 -13  11   3        509.61        426.84        70.22 o                         
 -12  11   3         60.20        -13.96        44.73 o                         
 -11  11   3       1330.39       1265.77        79.24 o                         
 -10  11   3        227.58        287.04        43.18 o                         
  -9  11   3          2.48        -31.77        31.77 o                         
  -8  11   3          7.50        -38.85        38.85 o                         
  -7  11   3         37.71         65.33        29.65 o                         
  -6  11   3         85.72         74.47        26.72 o                         
  -5  11   3       3809.74       4003.76        85.36 o                         
  -4  11   3         33.38          1.93        28.50 o                         
  -3  11   3        229.57        165.25        33.24 o                         
  -2  11   3       5374.54       5380.89       132.73 o                         
  -1  11   3        269.47        243.91        35.68 o                         
   0  11   3         85.60         83.94        31.22 o                         
   1  11   3       1080.30       1119.67        45.44 o                         
   2  11   3        293.96        261.29        33.04 o                         
   3  11   3        154.56        126.87        37.45 o                         
   4  11   3        513.55        598.24        46.26 o                         
   5  11   3          3.21         86.77        58.17 o                         
   6  11   3        368.02        308.07        53.47 o                         
 -13  12   3       1240.32       1126.85        79.31 o                         
 -12  12   3          3.09        -33.03        42.21 o                         
 -11  12   3        751.77        613.33        53.07 o                         
 -10  12   3        863.94        742.36        59.91 o                         
  -9  12   3         60.90        141.39        41.57 o                         
  -8  12   3         65.23        -13.80        34.26 o                         
  -7  12   3         33.68         10.62        43.33 o                         
  -6  12   3         72.22         71.61        34.60 o                         
  -5  12   3       2714.77       2779.80        73.19 o                         
  -4  12   3        562.54        529.16        42.60 o                         
  -3  12   3          5.24         18.44        39.26 o                         
  -2  12   3       5184.39       5277.06       128.92 o                         
  -1  12   3        426.82        460.27        45.48 o                         
   0  12   3        129.64        159.17        44.72 o                         
   1  12   3        648.78        678.67        56.08 o                         
   2  12   3          0.35        -10.67        42.85 o                         
   3  12   3        174.86        158.65        42.03 o                         
   4  12   3        553.75        527.62        51.99 o                         
 -13  13   3        994.06        744.76        72.90 o                         
 -12  13   3         88.27         96.04        51.83 o                         
 -11  13   3        152.92         99.92        83.21 o                         
 -10  13   3        974.92        748.87        65.76 o                         
  -9  13   3        295.02        343.91        52.82 o                         
  -8  13   3          0.38        -40.25        40.25 o                         
  -7  13   3          0.42        -15.67        41.71 o                         
  -6  13   3        389.37        406.87        80.26 o                         
  -5  13   3        856.27        889.53        55.39 o                         
  -4  13   3       1243.76       1156.76        70.11 o                         
  -3  13   3        225.36        180.85        39.26 o                         
  -2  13   3       1334.30       1286.33        62.75 o                         
  -1  13   3        802.38        709.81        52.80 o                         
   0  13   3         39.44         92.89        49.24 o                         
   1  13   3        488.83        501.42        65.03 o                         
   2  13   3        105.14        120.28        50.41 o                         
   3  13   3        173.69        275.89        46.05 o                         
 -12  14   3         15.14         28.31        63.94 o                         
 -11  14   3         37.83         73.44        60.06 o                         
 -10  14   3        659.52        600.17        59.19 o                         
  -9  14   3        658.86        518.44        58.82 o                         
  -8  14   3         30.40        -44.62        44.62 o                         
  -7  14   3         25.32         72.85        46.70 o                         
  -6  14   3        433.17        443.58        56.16 o                         
  -5  14   3        187.81        295.01        46.72 o                         
  -4  14   3       2076.87       2015.11        77.10 o                         
  -3  14   3         45.37        -37.10        38.72 o                         
  -2  14   3        424.78        379.64        49.18 o                         
  -1  14   3       1098.21       1013.34        59.51 o                         
   0  14   3         11.23         87.72        49.14 o                         
   1  14   3         39.60         33.29        48.59 o                         
 -10  15   3        125.09        137.91        57.37 o                         
  -9  15   3        946.57        943.09        70.91 o                         
  -8  15   3         13.19          4.84        45.25 o                         
  -7  15   3        377.60        316.09        52.82 o                         
  -6  15   3        313.25        375.95        53.59 o                         
  -5  15   3         33.61        -26.66        42.48 o                         
  -4  15   3       1227.23       1119.56        69.32 o                         
  -3  15   3          2.10        -10.92        44.82 o                         
  -2  15   3         41.14         -5.64        46.32 o                         
  -1  15   3        846.25        750.17       121.03 o                         
  -8  16   3        891.62        688.38        59.76 o                         
  -7  16   3        114.94        122.69        47.26 o                         
  -6  16   3         58.41         33.30        47.04 o                         
  -5  16   3        198.46        103.73        49.52 o                         
  -4  16   3        753.30        569.38        61.39 o                         
   1 -16   4         62.07         57.50        48.63 o                         
   2 -16   4        380.95        317.39        49.55 o                         
   3 -16   4        145.30        140.74        44.54 o                         
   4 -16   4        152.23        182.09        46.52 o                         
   5 -16   4        298.94        325.68        49.00 o                         
   6 -16   4        196.86        117.05        43.64 o                         
   7 -16   4       1538.17       1243.35        64.32 o                         
   8 -16   4         23.00        139.83        72.35 o                         
   9 -16   4        235.29        204.88        73.03 o                         
  -1 -15   4        483.42        498.15        61.20 o                         
   0 -15   4        104.07         86.99        45.39 o                         
   1 -15   4         70.01         76.58        54.23 o                         
   2 -15   4        331.62        406.46        52.85 o                         
   3 -15   4        811.52        717.30        52.93 o                         
   4 -15   4        259.86        227.36        39.61 o                         
   5 -15   4         63.27         50.70        37.40 o                         
   6 -15   4        183.34        210.94        44.35 o                         
   7 -15   4       1221.42       1103.48        59.65 o                         
   8 -15   4        390.63        386.76        51.63 o                         
   9 -15   4          0.84         -0.62        67.74 o                         
  10 -15   4       1110.88       1083.78       100.22 o                         
  11 -15   4         28.49        -13.98        69.83 o                         
  -3 -14   4         82.15        151.62        60.59 o                         
  -2 -14   4          1.18        -12.51        51.71 o                         
  -1 -14   4        733.37        685.12        57.80 o                         
   0 -14   4        332.12        278.02        48.06 o                         
   1 -14   4        210.25        262.35        41.79 o                         
   2 -14   4        112.32        109.31        40.79 o                         
   3 -14   4       2006.12       1866.85        69.29 o                         
   4 -14   4         15.16          4.40        32.90 o                         
   5 -14   4         83.72         96.19        33.86 o                         
   6 -14   4       1057.57        950.98        50.30 o                         
   7 -14   4        625.42        590.02        66.97 o                         
   8 -14   4        558.35        581.99        55.38 o                         
   9 -14   4         59.48         47.08        40.78 o                         
  10 -14   4        356.82        335.37        54.48 o                         
  11 -14   4        690.87        569.79        64.23 o                         
  12 -14   4         78.23         20.65        55.46 o                         
  -5 -13   4        787.54        825.74        68.71 o                         
  -4 -13   4        143.35        191.68        48.99 o                         
  -3 -13   4          4.21          0.01        41.05 o                         
  -2 -13   4          4.72         -9.37        38.66 o                         
  -1 -13   4         63.46        100.74        40.46 o                         
   0 -13   4        994.92       1034.67        54.51 o                         
   1 -13   4        160.94        222.20        38.63 o                         
   2 -13   4         49.25         56.34        33.68 o                         
   3 -13   4       2921.40       3129.99        89.00 o                         
   4 -13   4        541.63        531.86        38.81 o                         
   5 -13   4        557.51        587.55        42.86 o                         
   6 -13   4       1806.20       1759.66        76.29 o                         
   7 -13   4        126.93          1.84        34.01 o                         
   8 -13   4       1327.11       1309.41        56.89 o                         
   9 -13   4         79.17         15.73        39.95 o                         
  10 -13   4        354.60        379.96        49.51 o                         
  11 -13   4        949.53        808.84        66.69 o                         
  12 -13   4        544.85        467.24        68.26 o                         
  -6 -12   4        110.31         79.33        47.24 o                         
  -5 -12   4       1070.51        913.64        62.77 o                         
  -4 -12   4        148.70        191.57        44.12 o                         
  -3 -12   4          0.24          2.68        37.60 o                         
  -2 -12   4         22.73         30.47        33.04 o                         
  -1 -12   4        109.75        181.67        35.60 o                         
   0 -12   4        644.13        602.85        45.39 o                         
   1 -12   4       1945.32       1960.48        60.17 o                         
   2 -12   4        115.99        157.23        34.22 o                         
   3 -12   4       2014.36       2129.32        61.73 o                         
   4 -12   4       1070.17       1201.47        50.38 o                         
   5 -12   4       1246.34       1224.90        51.08 o                         
   6 -12   4        594.39        662.76        40.48 o                         
   7 -12   4        229.92        216.15        36.61 o                         
   8 -12   4       1376.18       1366.49        58.68 o                         
   9 -12   4        139.83         54.92        42.19 o                         
  10 -12   4        196.22        154.77        60.70 o                         
  11 -12   4        281.04        294.47        53.47 o                         
  12 -12   4       1304.98       1056.78        83.54 o                         
  13 -12   4          9.75          4.54        86.96 o                         
  -7 -11   4         15.86          4.51        45.22 o                         
  -6 -11   4          0.02        -13.23        41.31 o                         
  -5 -11   4       2361.11       2380.88        86.73 o                         
  -4 -11   4         67.57         97.54        62.81 o                         
  -3 -11   4         73.44         40.92        35.02 o                         
  -2 -11   4          6.33         47.19        30.54 o                         
  -1 -11   4          0.78         53.56        27.21 o                         
   0 -11   4         92.19        108.01        27.82 o                         
   1 -11   4       4221.21       4504.57        89.74 o                         
   2 -11   4        694.42        748.37        40.19 o                         
   3 -11   4       2897.02       2882.67        71.10 o                         
   4 -11   4       4758.95       4894.09        95.23 o                         
   5 -11   4        156.32        205.27        30.52 o                         
   6 -11   4        257.84        300.03        31.99 o                         
   7 -11   4        895.15       1035.85        46.46 o                         
   8 -11   4        760.27        787.88        46.58 o                         
   9 -11   4        347.57        390.63        43.12 o                         
  10 -11   4        277.61        242.73        44.07 o                         
  11 -11   4         83.53         55.23        48.90 o                         
  12 -11   4       1259.83       1101.89       117.96 o                         
  13 -11   4        565.15        385.80        71.40 o                         
  -8 -10   4       2066.72       1762.52        82.65 o                         
  -7 -10   4        123.59        105.75        45.68 o                         
  -6 -10   4        293.48        236.27        46.31 o                         
  -5 -10   4       2224.61       2379.84       118.32 o                         
  -4 -10   4         99.51        152.72        36.99 o                         
  -3 -10   4          2.03         10.31        28.38 o                         
  -2 -10   4         86.84        107.95        28.10 o                         
  -1 -10   4         93.13        124.00        26.98 o                         
   0 -10   4         40.43         42.58        23.81 o                         
   1 -10   4       7529.50       7651.60       108.15 o                         
   2 -10   4       2378.52       2435.94        59.45 o                         
   3 -10   4         78.80         13.13        28.17 o                         
   4 -10   4      12894.33      13499.34       195.67 o                         
   5 -10   4        190.62        231.10        28.52 o                         
   6 -10   4         61.67         54.48        27.12 o                         
   7 -10   4        796.47        893.86        40.21 o                         
   8 -10   4         93.81        126.37        29.83 o                         
   9 -10   4        680.79        736.90        41.27 o                         
  10 -10   4        666.49        637.72        48.05 o                         
  11 -10   4         69.62        133.58        53.97 o                         
  12 -10   4       1000.32        732.85        83.12 o                         
  13 -10   4       1080.59       1156.16       100.61 o                         
  14 -10   4        106.85        128.69        75.87 o                         
  -9  -9   4        344.94        305.13        59.25 o                         
  -8  -9   4       1180.40       1051.19        67.36 o                         
  -7  -9   4       1979.46       1833.22       102.25 o                         
  -6  -9   4        661.63        684.10        52.37 o                         
  -5  -9   4       2636.98       2756.94        79.35 o                         
  -4  -9   4        503.14        577.13        42.43 o                         
  -3  -9   4        215.34        222.14        29.65 o                         
  -2  -9   4         40.29         81.00        24.80 o                         
  -1  -9   4         46.77         -0.93        21.63 o                         
   0  -9   4        389.33        380.87        25.80 o                         
   1  -9   4       5782.52       5702.36        83.15 o                         
   2  -9   4        853.21        908.66        46.59 o                         
   3  -9   4        264.48        296.86        25.70 o                         
   4  -9   4       6440.18       6756.01       106.78 o                         
   5  -9   4        462.74        549.07        36.79 o                         
   6  -9   4         54.51         69.11        22.53 o                         
   7  -9   4       1809.16       1890.05        46.94 o                         
   8  -9   4          0.11          7.48        24.77 o                         
   9  -9   4        105.99        117.18        31.76 o                         
  10  -9   4        764.08        762.60        46.62 o                         
  11  -9   4         17.92        -28.94        47.68 o                         
  12  -9   4        374.05        236.15        80.09 o                         
  13  -9   4       2107.13       2429.92       147.98 o                         
  14  -9   4         19.53        -63.37        77.79 o                         
 -10  -8   4       1092.65        970.48        71.20 o                         
  -9  -8   4       2394.37       2236.68       128.94 o                         
  -8  -8   4        265.25        135.96        46.25 o                         
  -7  -8   4       1222.89       1139.99        55.82 o                         
  -6  -8   4        334.30        346.12        43.82 o                         
  -5  -8   4       1737.44       1686.45        53.43 o                         
  -4  -8   4       1653.27       1656.50        47.72 o                         
  -3  -8   4       1101.86       1188.56        38.68 o                         
  -2  -8   4        171.74        179.50        23.62 o                         
  -1  -8   4        800.63        810.01        32.64 o                         
   0  -8   4       1997.06       1873.42        40.84 o                         
   1  -8   4       7700.06       7678.09       119.66 o                         
   2  -8   4       3848.97       3702.71        52.04 o                         
   3  -8   4       1471.34       1436.55        30.40 o                         
   4  -8   4       7504.96       7594.70       100.50 o                         
   5  -8   4       3939.34       3980.06        63.24 o                         
   6  -8   4         10.41         53.34        21.19 o                         
   7  -8   4       1905.57       2010.37        61.11 o                         
   8  -8   4        144.58        173.39        25.46 o                         
   9  -8   4          2.59        -15.97        27.68 o                         
  10  -8   4       2295.08       2356.15        75.32 o                         
  11  -8   4        246.09        308.23        43.85 o                         
  12  -8   4          1.87          7.07        41.50 o                         
  13  -8   4       3567.78       3752.28       155.41 o                         
  14  -8   4          5.19        -51.88        59.39 o                         
 -11  -7   4        521.17        479.91        53.28 o                         
 -10  -7   4       2282.94       2127.26       124.01 o                         
  -9  -7   4        257.40        308.19        48.93 o                         
  -8  -7   4          1.02        -38.64        38.64 o                         
  -7  -7   4       3819.16       4077.93        84.28 o                         
  -6  -7   4         21.42         -2.26        34.01 o                         
  -5  -7   4        747.59        847.42        38.78 o                         
  -4  -7   4       1829.07       1844.15        42.66 o                         
  -3  -7   4        952.67       1123.04        34.26 o                         
  -2  -7   4        556.61        641.37        28.71 o                         
  -1  -7   4       2772.01       2488.53        66.25 o                         
   0  -7   4       6001.89       5769.19        65.10 o                         
   1  -7   4       2618.55       2525.12        37.40 o                         
   2  -7   4       9265.08       9269.21       104.60 o                         
   3  -7   4       1676.08       1712.15        27.88 o                         
   4  -7   4      10853.69      11222.12       139.18 o                         
   5  -7   4       8274.12       8349.38       123.48 o                         
   6  -7   4       1708.70       1737.68        42.69 o                         
   7  -7   4        396.78        445.27        26.36 o                         
   8  -7   4         44.50         77.26        28.34 o                         
   9  -7   4        612.94        605.94        65.03 o                         
  10  -7   4        818.63        818.45        50.00 o                         
  11  -7   4        368.89        371.08        49.54 o                         
  12  -7   4        216.73        182.45        49.93 o                         
  13  -7   4       2205.15       2148.42       127.70 o                         
  14  -7   4        755.77        732.48       159.43 o                         
 -11  -6   4       1333.42       1206.76        68.27 o                         
 -10  -6   4       1311.49       1156.20        89.54 o                         
  -9  -6   4        361.26        390.40        47.75 o                         
  -8  -6   4        774.42        866.57        51.47 o                         
  -7  -6   4       4634.99       4664.49        94.13 o                         
  -6  -6   4        108.20         82.97        30.54 o                         
  -5  -6   4       2450.16       2436.90        56.79 o                         
  -4  -6   4        853.19        991.41        32.45 o                         
  -3  -6   4       3570.48       3612.69        63.13 o                         
  -2  -6   4       1333.39       1225.74        26.28 o                         
  -1  -6   4       2568.55       2325.75        53.20 o                         
   0  -6   4      10252.44      10254.19       112.24 o                         
   1  -6   4        150.29        191.52        12.54 o                         
   2  -6   4      16389.92      16121.11       165.27 o                         
   3  -6   4        682.77        756.49        19.22 o                         
   4  -6   4       4317.52       4147.50        60.91 o                         
   5  -6   4       9083.76       9124.00       114.51 o                         
   6  -6   4        244.78        298.81        20.73 o                         
   7  -6   4       1020.91       1125.67        36.53 o                         
   8  -6   4        342.99        373.85        29.57 o                         
   9  -6   4       2322.68       2448.57        66.73 o                         
  10  -6   4        270.47        286.89        36.56 o                         
  11  -6   4        937.06        882.24        60.91 o                         
  12  -6   4        505.11        575.04        57.75 o                         
  13  -6   4       1221.22       1202.65        85.84 o                         
  14  -6   4        660.04        867.44       105.51 o                         
 -12  -5   4          7.96        -38.71        48.54 o                         
 -11  -5   4       2613.88       2780.20        94.10 o                         
 -10  -5   4        580.03        706.25        52.77 o                         
  -9  -5   4        169.50        199.26        50.14 o                         
  -8  -5   4       1920.06       2069.84        65.19 o                         
  -7  -5   4       2560.83       2657.36        63.71 o                         
  -6  -5   4       1565.26       1580.11        45.01 o                         
  -5  -5   4        587.26        771.18        31.75 o                         
  -4  -5   4         30.14         42.05        16.30 o                         
  -3  -5   4       3145.86       3243.63        45.65 o                         
  -2  -5   4      13802.39      13126.36       151.95 o                         
  -1  -5   4       6090.34       5975.68        94.19 o                         
   0  -5   4       4446.67       4437.40        49.77 o                         
   1  -5   4       2528.86       2242.60        31.22 o                         
   2  -5   4      25624.85      25662.89       265.33 o                         
   3  -5   4          4.24          9.53         9.15 o                         
   4  -5   4        715.03        778.98        19.16 o                         
   5  -5   4       6430.62       6353.59        82.28 o                         
   6  -5   4       1056.22       1129.46        31.05 o                         
   7  -5   4       2510.54       2517.86        53.63 o                         
   8  -5   4         55.07         11.99        27.50 o                         
   9  -5   4       2899.93       2982.44        73.87 o                         
  10  -5   4        367.48        415.19        39.21 o                         
  11  -5   4       3828.97       3811.38        98.25 o                         
  12  -5   4        193.95        238.61        39.62 o                         
  13  -5   4       1155.93        967.71        58.03 o                         
  14  -5   4       1969.70       1808.67       125.63 o                         
 -12  -4   4        239.74        144.69        48.66 o                         
 -11  -4   4       3009.09       3115.36       102.98 o                         
 -10  -4   4         42.47         69.39        34.70 o                         
  -9  -4   4        775.43        878.99        48.05 o                         
  -8  -4   4       1742.14       1832.06        59.38 o                         
  -7  -4   4        559.94        666.63        35.45 o                         
  -6  -4   4       1197.11       1331.50        37.15 o                         
  -5  -4   4       4392.30       4306.37        65.18 o                         
  -4  -4   4        274.42        271.11        15.55 o                         
  -3  -4   4       1432.58       1408.40        24.26 o                         
  -2  -4   4      23577.04      22824.03       285.09 o                         
  -1  -4   4        114.38         90.76        12.62 o                         
   0  -4   4          0.55         21.06        10.72 o                         
   1  -4   4       8605.16       7923.37       147.17 o                         
   2  -4   4      24370.89      24757.84       247.12 o                         
   3  -4   4         76.91         44.26         9.80 o                         
   4  -4   4       2843.24       2983.99        37.99 o                         
   5  -4   4       5079.58       4803.40        53.70 o                         
   6  -4   4       3968.18       3892.16        51.54 o                         
   7  -4   4       3240.82       3124.86        64.27 o                         
   8  -4   4         64.85         58.24        20.29 o                         
   9  -4   4       1985.92       2087.30        54.48 o                         
  10  -4   4        656.40        607.25        40.81 o                         
  11  -4   4       3916.99       3910.81       100.58 o                         
  12  -4   4        173.17        158.80        39.27 o                         
  13  -4   4          4.49        -11.63        41.77 o                         
  14  -4   4        772.58        854.54        75.25 o                         
 -13  -3   4        498.65        486.28        58.24 o                         
 -12  -3   4        651.37        595.42        50.99 o                         
 -11  -3   4       2521.90       2715.98        79.95 o                         
 -10  -3   4        347.37        394.43        38.84 o                         
  -9  -3   4        968.23       1035.84        48.51 o                         
  -8  -3   4       1149.05       1297.05        48.60 o                         
  -7  -3   4        328.39        379.88        25.47 o                         
  -6  -3   4        279.28        339.96        23.87 o                         
  -5  -3   4       3801.74       3702.84        52.31 o                         
  -4  -3   4       2186.60       2142.81        33.20 o                         
  -3  -3   4          0.88          6.97        11.96 o                         
  -2  -3   4      45677.74      44971.87       511.45 o                         
  -1  -3   4        216.39        286.78        14.20 o                         
   0  -3   4        936.21        883.90        30.01 o                         
   1  -3   4      19716.93      19233.66       232.24 o                         
   2  -3   4      12611.04      12713.06       143.49 o                         
   3  -3   4       1501.34       1337.80        23.80 o                         
   4  -3   4       2265.60       2304.12        30.15 o                         
   5  -3   4       7177.93       7017.42        82.47 o                         
   6  -3   4       2830.70       2691.52        39.70 o                         
   7  -3   4       8741.36       8436.92       115.25 o                         
   8  -3   4         91.37        149.56        22.04 o                         
   9  -3   4        717.22        846.29        36.73 o                         
  10  -3   4       2411.22       2442.73        68.38 o                         
  11  -3   4       2479.71       2573.49        76.08 o                         
  12  -3   4          2.45         33.35        35.20 o                         
  13  -3   4        321.79        318.58        53.06 o                         
  14  -3   4        835.19        719.57       310.74 o                         
 -13  -2   4       2264.12       2516.50        91.21 o                         
 -12  -2   4        580.29        611.30        47.60 o                         
 -11  -2   4       1924.91       2013.66        73.14 o                         
 -10  -2   4       2051.62       2044.75        59.96 o                         
  -9  -2   4        464.66        530.65        38.69 o                         
  -8  -2   4        919.89       1026.13        42.39 o                         
  -7  -2   4         36.76         36.89        23.55 o                         
  -6  -2   4        336.81        333.56        19.06 o                         
  -5  -2   4       4651.26       4493.59        52.29 o                         
  -4  -2   4       8514.44       8016.61        88.00 o                         
  -3  -2   4       2099.84       2108.25        34.36 o                         
  -2  -2   4      40772.38      40165.21       528.76 o                         
  -1  -2   4       3295.52       3072.80       122.25 o                         
   0  -2   4       6591.89       6337.42       121.42 o                         
   1  -2   4      20947.30      21140.14       421.03 o                         
   2  -2   4       6021.07       6296.33        88.86 o                         
   3  -2   4       5948.60       5836.69        79.77 o                         
   4  -2   4         19.50         37.80        11.91 o                         
   5  -2   4       4641.03       4449.03        64.35 o                         
   6  -2   4       1703.69       1739.60        40.79 o                         
   7  -2   4      12179.30      11796.50       183.39 o                         
   8  -2   4         16.68         29.31        20.62 o                         
   9  -2   4          0.52         43.05        26.52 o                         
  10  -2   4       4949.20       5070.23       103.51 o                         
  11  -2   4        637.83        656.50        43.67 o                         
  12  -2   4         74.58         64.00        35.29 o                         
  13  -2   4        155.51        247.17        58.91 o                         
  14  -2   4        688.71        784.31       115.71 o                         
 -14  -1   4         12.02        -31.87        45.42 o                         
 -13  -1   4       1738.40       1717.77        83.42 o                         
 -12  -1   4        262.19        209.44        43.85 o                         
 -11  -1   4        745.82        765.38        46.24 o                         
 -10  -1   4       2305.71       2422.14        66.75 o                         
  -9  -1   4         25.56          8.74        28.33 o                         
  -8  -1   4       1562.74       1535.93        43.46 o                         
  -7  -1   4         46.34         58.76        17.17 o                         
  -6  -1   4        229.51        260.17        16.07 o                         
  -5  -1   4       2989.23       2870.16        38.18 o                         
  -4  -1   4      14221.08      14211.36       154.55 o                         
  -3  -1   4       6122.09       5950.63        68.57 o                         
  -2  -1   4      28116.61      28800.52       431.63 o                         
  -1  -1   4      27184.70      27621.30       631.33 o                         
   0  -1   4      21452.51      21443.34       425.48 o                         
   1  -1   4      17355.44      17245.03       396.63 o                         
   2  -1   4        535.39        721.76        28.51 o                         
   3  -1   4       1489.28       1437.46        29.48 o                         
   4  -1   4       1676.75       1620.54        39.95 o                         
   5  -1   4       3057.89       2858.25        51.50 o                         
   6  -1   4        118.93        151.48        26.09 o                         
   7  -1   4       5479.00       5557.27        85.45 o                         
   8  -1   4        944.89        995.99        41.38 o                         
   9  -1   4        431.11        500.23        31.34 o                         
  10  -1   4       4798.48       4952.78        95.59 o                         
  11  -1   4        156.19        222.10        40.73 o                         
  12  -1   4        422.05        392.70        42.25 o                         
  13  -1   4        259.01        306.14        55.68 o                         
 -14   0   4         41.78         75.23        50.05 o                         
 -13   0   4       3754.40       3776.18       118.10 o                         
 -12   0   4         15.45         17.48        36.23 o                         
 -11   0   4         20.90         -4.42        34.16 o                         
 -10   0   4       4452.39       4667.51        96.45 o                         
  -9   0   4        960.68       1007.66        41.79 o                         
  -8   0   4        629.32        712.95        30.84 o                         
  -7   0   4       1851.60       1847.46        35.04 o                         
  -6   0   4       1420.58       1419.05        26.30 o                         
  -5   0   4        240.54        264.85        14.77 o                         
  -4   0   4      16427.13      15886.39       166.47 o                         
  -3   0   4       4980.33       4777.68        56.09 o                         
  -2   0   4       7673.73       7368.48       125.42 o                         
  -1   0   4      55344.88      56608.38       994.50 o                         
   0   0   4       2278.55       2164.89        61.42 o                         
   1   0   4      14902.72      14557.87       413.27 o                         
   2   0   4       4389.28       4204.56        60.73 o                         
   3   0   4        230.76        298.83        15.34 o                         
   4   0   4       1561.15       1552.12        31.66 o                         
   5   0   4       4615.40       4411.80        77.55 o                         
   6   0   4         59.33        108.83        18.16 o                         
   7   0   4       7969.41       8098.41       117.21 o                         
   8   0   4       2418.92       2376.96        55.64 o                         
   9   0   4        543.94        623.40        38.56 o                         
  10   0   4       5490.92       5448.31       107.31 o                         
  11   0   4        466.82        412.16        43.15 o                         
  12   0   4        737.39        743.66        55.59 o                         
  13   0   4        122.54        234.32       101.79 o                         
 -14   1   4        602.64        587.88        58.67 o                         
 -13   1   4       2485.31       2565.58        84.76 o                         
 -12   1   4         79.06         67.45        38.53 o                         
 -11   1   4         11.54        -37.84        37.84 o                         
 -10   1   4       2812.08       2826.93        73.60 o                         
  -9   1   4       2605.62       2739.16        63.03 o                         
  -8   1   4       3965.90       3920.12        62.06 o                         
  -7   1   4        291.60        361.04        20.90 o                         
  -6   1   4        330.07        364.96        17.44 o                         
  -5   1   4       2871.30       2783.47        35.33 o                         
  -4   1   4      41121.51      40788.21       446.35 o                         
  -3   1   4          6.70         16.41         9.20 o                         
  -2   1   4       5740.81       5750.48        92.71 o                         
  -1   1   4      57650.40      57232.52      1004.40 o                         
   0   1   4        158.86        181.76        22.89 o                         
   1   1   4       7393.90       7080.09        92.72 o                         
   2   1   4       4549.78       4372.86        56.22 o                         
   3   1   4         70.86        121.09        14.64 o                         
   4   1   4         19.52         32.93        10.68 o                         
   5   1   4       6486.63       6150.84        74.50 o                         
   6   1   4       1747.54       1818.86        32.94 o                         
   7   1   4       2600.16       2642.43        44.77 o                         
   8   1   4       7787.51       7811.43       116.03 o                         
   9   1   4       1571.58       1639.58        51.78 o                         
  10   1   4       2210.45       2215.73        66.13 o                         
  11   1   4        381.45        397.68        42.24 o                         
  12   1   4        306.68        220.36        47.93 o                         
  13   1   4         27.15        -39.93        65.20 o                         
 -15   2   4        163.22         88.54        50.24 o                         
 -14   2   4       1222.35       1141.87        72.82 o                         
 -13   2   4       1057.15       1090.06        75.54 o                         
 -12   2   4       1060.65       1073.70        60.57 o                         
 -11   2   4          7.76         21.85        34.55 o                         
 -10   2   4       2580.95       2646.98        75.43 o                         
  -9   2   4        716.25        816.55        37.07 o                         
  -8   2   4       2683.82       2617.69        44.56 o                         
  -7   2   4         38.98         54.60        12.61 o                         
  -6   2   4        637.44        816.08        21.50 o                         
  -5   2   4       8445.56       8448.94        96.31 o                         
  -4   2   4      16392.38      16194.17       168.95 o                         
  -3   2   4        594.73        690.74        16.45 o                         
  -2   2   4        181.31        215.93        12.21 o                         
  -1   2   4      34234.65      33275.22       415.29 o                         
   0   2   4       1705.45       1811.89        28.24 o                         
   1   2   4        692.97        694.75        14.44 o                         
   2   2   4       3389.27       3322.41        44.32 o                         
   3   2   4        338.39        388.69        13.44 o                         
   4   2   4        977.27        953.28        20.84 o                         
   5   2   4       6544.27       6410.76        72.98 o                         
   6   2   4       1007.28       1067.63        27.10 o                         
   7   2   4        277.23        312.52        29.53 o                         
   8   2   4      10222.33      10145.33       164.21 o                         
   9   2   4        229.29        281.44        40.42 o                         
  10   2   4        524.43        508.75        55.98 o                         
  11   2   4       1647.22       1468.16        70.15 o                         
  12   2   4        311.97        242.53        46.90 o                         
 -15   3   4        486.75        522.26        63.13 o                         
 -14   3   4        585.56        620.14        64.40 o                         
 -13   3   4        401.18        355.42        56.19 o                         
 -12   3   4       1572.75       1734.21        73.36 o                         
 -11   3   4         29.88         39.78        49.90 o                         
 -10   3   4       1194.36       1356.01        53.48 o                         
  -9   3   4       1073.24       1204.50        38.51 o                         
  -8   3   4       5086.14       5019.36        77.16 o                         
  -7   3   4        149.72        181.72        17.07 o                         
  -6   3   4         88.27         79.39        11.16 o                         
  -5   3   4       6782.21       6436.00        72.40 o                         
  -4   3   4       9581.74       9040.13        97.06 o                         
  -3   3   4       2807.76       2863.39        36.42 o                         
  -2   3   4       1649.63       1542.21        22.58 o                         
  -1   3   4      18358.30      18183.40       188.18 o                         
   0   3   4      10602.00      10826.80       107.67 o                         
   1   3   4       1512.57       1390.74        21.08 o                         
   2   3   4       3301.12       3299.93        38.73 o                         
   3   3   4       1272.98       1215.06        27.37 o                         
   4   3   4       1599.06       1620.77        28.00 o                         
   5   3   4       7292.59       6967.05        92.00 o                         
   6   3   4          0.09         32.52        18.64 o                         
   7   3   4        270.69        303.52        29.02 o                         
   8   3   4       7318.26       7344.96       137.96 o                         
   9   3   4          5.65          6.36        38.52 o                         
  10   3   4         24.57         47.04        42.65 o                         
  11   3   4       1350.50       1290.14        89.22 o                         
  12   3   4          0.70         52.88        47.96 o                         
 -15   4   4        510.00        634.91       110.45 o                         
 -14   4   4        215.15        215.27        60.13 o                         
 -13   4   4          0.94          3.05        47.51 o                         
 -12   4   4       1085.19       1016.70        61.85 o                         
 -11   4   4        119.40         91.89        39.27 o                         
 -10   4   4       1060.19       1084.86        54.17 o                         
  -9   4   4        448.73        537.84        33.99 o                         
  -8   4   4       6283.70       6305.16       102.67 o                         
  -7   4   4        537.15        601.89        19.30 o                         
  -6   4   4       1438.28       1362.03        22.97 o                         
  -5   4   4      14788.40      14305.37       146.33 o                         
  -4   4   4        544.46        596.61        14.05 o                         
  -3   4   4       9207.94       8796.90        86.56 o                         
  -2   4   4         86.07         67.88         9.69 o                         
  -1   4   4      11794.03      11322.42       113.02 o                         
   0   4   4       5141.24       4922.87        51.97 o                         
   1   4   4       6564.18       6368.47        67.39 o                         
   2   4   4       1687.69       1583.29        24.72 o                         
   3   4   4         15.57         37.47        11.78 o                         
   4   4   4       6855.41       6579.86        99.94 o                         
   5   4   4       2891.20       2788.41        58.21 o                         
   6   4   4        324.08        349.09        29.51 o                         
   7   4   4        599.82        681.71        43.08 o                         
   8   4   4       5447.94       5427.12       139.55 o                         
   9   4   4        233.27        166.66        42.37 o                         
  10   4   4          1.21         -0.01        42.57 o                         
  11   4   4        490.64        411.08        54.22 o                         
 -15   5   4        543.81        496.74        67.67 o                         
 -14   5   4        124.90         69.40        49.60 o                         
 -13   5   4        167.13        116.51        42.90 o                         
 -12   5   4        905.63       1057.19        67.33 o                         
 -11   5   4         90.24         40.39        35.88 o                         
 -10   5   4       2188.32       2180.15        64.42 o                         
  -9   5   4        129.71        205.36        30.74 o                         
  -8   5   4       6277.86       6262.90       104.84 o                         
  -7   5   4       5450.03       5390.60        84.42 o                         
  -6   5   4       3495.50       3414.44        45.66 o                         
  -5   5   4       8162.73       7871.01        81.55 o                         
  -4   5   4        210.86        250.53        11.46 o                         
  -3   5   4      13632.39      13234.16       131.49 o                         
  -2   5   4        454.57        527.03        15.04 o                         
  -1   5   4       6300.19       6280.09        65.05 o                         
   0   5   4       1770.28       1739.54        25.32 o                         
   1   5   4       4749.85       4646.94        52.69 o                         
   2   5   4        998.63        992.86        23.46 o                         
   3   5   4        225.59        266.27        20.23 o                         
   4   5   4       2978.07       2970.96        55.43 o                         
   5   5   4        395.40        460.39        31.80 o                         
   6   5   4        829.68        902.14        43.67 o                         
   7   5   4       1988.56       2106.94        72.41 o                         
   8   5   4       2245.58       2371.66        87.37 o                         
   9   5   4        552.63        439.16        53.70 o                         
  10   5   4          0.18         14.08        66.23 o                         
  11   5   4        339.88        215.66        54.86 o                         
 -15   6   4         10.81        -34.00        66.94 o                         
 -14   6   4          2.54         -7.94        51.68 o                         
 -13   6   4        849.43        830.58        60.08 o                         
 -12   6   4         43.39        124.08        53.29 o                         
 -11   6   4        425.02        536.77        44.31 o                         
 -10   6   4       2846.48       2892.83        77.78 o                         
  -9   6   4         31.75         29.01        26.38 o                         
  -8   6   4       3230.28       3356.42        65.88 o                         
  -7   6   4       9359.02       9453.63       137.08 o                         
  -6   6   4       1885.07       1765.91        35.49 o                         
  -5   6   4       3182.92       3153.33        40.12 o                         
  -4   6   4       3034.38       2956.01        36.99 o                         
  -3   6   4       7688.75       7576.88        82.00 o                         
  -2   6   4         10.15         13.86        10.09 o                         
  -1   6   4       1209.13       1164.98        20.91 o                         
   0   6   4       1724.21       1681.33        26.09 o                         
   1   6   4       1308.08       1282.64        29.09 o                         
   2   6   4       4254.08       4325.08        66.69 o                         
   3   6   4       1071.43       1172.44        35.44 o                         
   4   6   4       7571.68       7658.39       115.06 o                         
   5   6   4        105.91        141.62        32.30 o                         
   6   6   4       2718.39       2739.06        74.10 o                         
   7   6   4       1608.34       1613.23        74.12 o                         
   8   6   4        682.93        679.55        58.28 o                         
   9   6   4       1201.50       1046.93        74.75 o                         
  10   6   4          3.18         64.05        56.76 o                         
 -15   7   4         67.26        -49.33        50.19 o                         
 -14   7   4         35.20         76.11        59.29 o                         
 -13   7   4          3.97         -3.97        50.37 o                         
 -12   7   4         20.86         54.46        43.97 o                         
 -11   7   4        219.85        271.84        41.52 o                         
 -10   7   4       2201.41       2331.92        59.89 o                         
  -9   7   4         60.49         51.68        27.02 o                         
  -8   7   4        293.05        329.13        27.76 o                         
  -7   7   4      10508.03      10797.64       147.93 o                         
  -6   7   4        472.60        572.09        24.08 o                         
  -5   7   4       1082.10       1133.39        28.61 o                         
  -4   7   4       6318.67       6116.34        71.79 o                         
  -3   7   4       2514.35       2402.09        35.82 o                         
  -2   7   4        121.00        183.46        13.81 o                         
  -1   7   4        161.70        164.39        14.11 o                         
   0   7   4       2622.20       2628.12        39.12 o                         
   1   7   4       3255.86       3241.66        53.40 o                         
   2   7   4       8421.29       8414.91       116.25 o                         
   3   7   4        151.62        161.21        26.32 o                         
   4   7   4       1943.11       1948.95        53.08 o                         
   5   7   4        821.12        875.87        43.96 o                         
   6   7   4       2374.64       2478.74        78.96 o                         
   7   7   4        103.70         93.71        50.38 o                         
   8   7   4          0.55         16.50        50.34 o                         
   9   7   4        925.95        779.60        88.96 o                         
 -15   8   4        400.25        304.12        68.46 o                         
 -14   8   4          2.01         15.53        91.48 o                         
 -13   8   4         58.87         59.18        47.43 o                         
 -12   8   4        173.42        176.79        41.43 o                         
 -11   8   4         34.96        108.10        37.13 o                         
 -10   8   4       2834.81       2963.84        74.24 o                         
  -9   8   4        332.33        356.04        32.24 o                         
  -8   8   4        898.52       1032.50        41.24 o                         
  -7   8   4      11613.61      12264.67       167.80 o                         
  -6   8   4        191.60        204.41        22.19 o                         
  -5   8   4        151.93        141.62        18.91 o                         
  -4   8   4       4113.58       4195.76        65.10 o                         
  -3   8   4        440.97        486.74        22.89 o                         
  -2   8   4        480.83        538.66        21.78 o                         
  -1   8   4        569.20        681.09        24.49 o                         
   0   8   4         76.99         64.11        19.95 o                         
   1   8   4       1272.37       1376.90        34.98 o                         
   2   8   4       6148.68       6248.92        98.32 o                         
   3   8   4        433.97        438.52        33.48 o                         
   4   8   4        343.68        415.09        34.78 o                         
   5   8   4       3427.99       3627.25        90.05 o                         
   6   8   4        883.78        848.99        60.66 o                         
   7   8   4        211.66        243.44        55.03 o                         
   8   8   4         88.73        148.99        52.52 o                         
 -15   9   4        526.25        447.94        83.66 o                         
 -14   9   4         56.05          8.18        64.30 o                         
 -13   9   4         41.61         14.73        54.45 o                         
 -12   9   4         11.89        -15.20        45.23 o                         
 -11   9   4        951.95        881.65        47.74 o                         
 -10   9   4       2617.12       2826.08        69.90 o                         
  -9   9   4        375.13        379.81        33.63 o                         
  -8   9   4        531.79        596.01        41.57 o                         
  -7   9   4       7364.65       7894.52       116.52 o                         
  -6   9   4       2156.68       2117.65        45.47 o                         
  -5   9   4         99.00         92.83        27.70 o                         
  -4   9   4       3455.16       3597.73        67.98 o                         
  -3   9   4         16.56         11.93        23.55 o                         
  -2   9   4         16.12         -0.86        19.54 o                         
  -1   9   4       1600.49       1630.61        39.81 o                         
   0   9   4         10.91         62.29        22.04 o                         
   1   9   4          1.20          4.96        22.14 o                         
   2   9   4       5444.91       5541.77        88.55 o                         
   3   9   4         16.00         35.27        28.01 o                         
   4   9   4          3.69         24.34        38.31 o                         
   5   9   4       3032.62       3222.13        92.55 o                         
   6   9   4        169.94        130.80        51.76 o                         
   7   9   4          2.43        -45.83        45.83 o                         
 -14  10   4        158.30         88.57        66.48 o                         
 -13  10   4          3.69          9.26        52.41 o                         
 -12  10   4          7.17        -51.61        51.61 o                         
 -11  10   4        456.41        509.38        48.53 o                         
 -10  10   4        841.37        840.13        45.13 o                         
  -9  10   4       2756.14       2852.93        70.06 o                         
  -8  10   4        434.12        485.63        32.50 o                         
  -7  10   4       2741.24       2928.30        63.48 o                         
  -6  10   4       1958.31       2133.94        66.42 o                         
  -5  10   4          4.27        -25.87        25.87 o                         
  -4  10   4        849.65        967.57        39.55 o                         
  -3  10   4        173.80        184.54        28.62 o                         
  -2  10   4        444.68        458.52        36.02 o                         
  -1  10   4        474.81        549.48        32.56 o                         
   0  10   4        698.18        709.29        31.98 o                         
   1  10   4         21.84         65.56        27.11 o                         
   2  10   4       5212.12       5336.73        93.73 o                         
   3  10   4        149.65         90.95        34.56 o                         
   4  10   4         89.09         43.11        34.46 o                         
   5  10   4       2204.60       2107.25        85.94 o                         
   6  10   4         11.88         26.04        42.39 o                         
 -14  11   4        484.38        301.14        94.26 o                         
 -13  11   4         50.04         15.05        56.17 o                         
 -12  11   4         15.96        -22.67        42.09 o                         
 -11  11   4        658.33        710.22        50.11 o                         
 -10  11   4         18.17          0.64        34.49 o                         
  -9  11   4       2455.19       2618.21        81.95 o                         
  -8  11   4        465.01        452.97        35.73 o                         
  -7  11   4        545.02        585.28        40.60 o                         
  -6  11   4       4154.09       4104.91        97.83 o                         
  -5  11   4        177.28        199.91        34.85 o                         
  -4  11   4       1197.73       1186.82        61.03 o                         
  -3  11   4        606.23        701.80        51.31 o                         
  -2  11   4        426.35        475.72        41.00 o                         
  -1  11   4        307.20        398.11        39.66 o                         
   0  11   4        374.96        406.13        36.68 o                         
   1  11   4        536.76        545.11        37.97 o                         
   2  11   4       2743.11       2821.12        74.98 o                         
   3  11   4        832.25        789.77        47.97 o                         
   4  11   4        153.85        196.48        40.99 o                         
   5  11   4       1556.73       1385.43        71.51 o                         
 -13  12   4        240.87        181.80        53.36 o                         
 -12  12   4         97.12         67.31        41.96 o                         
 -11  12   4        489.55        498.65        77.35 o                         
 -10  12   4        234.25        230.91        46.24 o                         
  -9  12   4       1699.02       1772.58        91.18 o                         
  -8  12   4          2.03        -15.64        35.79 o                         
  -7  12   4        121.53        138.41        34.81 o                         
  -6  12   4       3359.61       3364.50       121.61 o                         
  -5  12   4        789.69        808.63        47.49 o                         
  -4  12   4         48.44         92.36        35.96 o                         
  -3  12   4        432.21        374.42        40.56 o                         
  -2  12   4        381.58        430.01        42.06 o                         
  -1  12   4          0.01          1.09        43.95 o                         
   0  12   4       1103.52       1122.04        60.23 o                         
   1  12   4        398.62        425.23        62.62 o                         
   2  12   4        268.80        239.61        38.33 o                         
   3  12   4       1490.67       1439.54        58.34 o                         
   4  12   4        166.83        183.49        44.18 o                         
 -13  13   4        649.93        452.13        69.79 o                         
 -12  13   4          7.53        -50.21        59.99 o                         
 -11  13   4        237.26        132.15       103.20 o                         
 -10  13   4        543.08        416.02        59.46 o                         
  -9  13   4       1002.63       1029.55        67.68 o                         
  -8  13   4        102.08        -18.24        41.11 o                         
  -7  13   4         23.29         13.83        43.42 o                         
  -6  13   4       1723.46       1688.93        67.27 o                         
  -5  13   4        700.68        732.81        48.87 o                         
  -4  13   4        139.03        105.73        40.98 o                         
  -3  13   4          5.01         -3.49        36.48 o                         
  -2  13   4       1063.55       1060.72        57.01 o                         
  -1  13   4         54.57         25.95        44.71 o                         
   0  13   4        704.47        703.06        58.53 o                         
   1  13   4        335.53        392.97        61.71 o                         
   2  13   4         22.39        -29.39        54.51 o                         
   3  13   4        877.32        752.35        58.69 o                         
 -12  14   4         85.98        102.42        65.65 o                         
 -11  14   4          4.38        -45.00        60.95 o                         
 -10  14   4       1022.49        914.19        71.72 o                         
  -9  14   4        465.85        430.09        59.96 o                         
  -8  14   4        172.06        166.66        50.04 o                         
  -7  14   4        197.90        157.51        50.53 o                         
  -6  14   4        564.31        413.40        53.68 o                         
  -5  14   4        932.84        806.74        72.47 o                         
  -4  14   4        426.98        491.76        48.95 o                         
  -3  14   4          0.17         -4.94        39.36 o                         
  -2  14   4        661.59        671.97        58.24 o                         
  -1  14   4        607.48        598.08        63.46 o                         
   0  14   4        556.75        581.34        61.46 o                         
   1  14   4         31.38         34.77        48.16 o                         
 -10  15   4        431.58        361.89        60.38 o                         
  -9  15   4          0.24        -52.45        52.45 o                         
  -8  15   4        895.63        693.03        68.35 o                         
  -7  15   4          2.78        -40.36        44.28 o                         
  -6  15   4         75.29         60.69        51.18 o                         
  -5  15   4        540.54        407.12        49.72 o                         
  -4  15   4        608.48        621.73        61.55 o                         
  -3  15   4          2.59        -22.41        44.33 o                         
  -2  15   4        127.06         97.67        48.62 o                         
  -1  15   4       1061.76        935.95        73.54 o                         
  -7  16   4          0.74         48.23        54.33 o                         
  -6  16   4         28.59         74.67        48.24 o                         
  -5  16   4        366.83        288.91        79.38 o                         
   1 -16   5        797.65        673.30        70.88 o                         
   2 -16   5          2.99         20.92        61.35 o                         
   3 -16   5        669.99        565.59        64.59 o                         
   4 -16   5          0.99        -38.67        44.47 o                         
   5 -16   5         69.87        115.34        44.82 o                         
   6 -16   5        564.92        539.10        55.66 o                         
   7 -16   5        520.94        473.51        84.87 o                         
   8 -16   5         34.64         -5.34        51.64 o                         
   9 -16   5         45.58         -5.95        48.56 o                         
  -1 -15   5        489.26        326.42        61.35 o                         
   0 -15   5        410.86        355.70        58.05 o                         
   1 -15   5        661.14        573.66        56.82 o                         
   2 -15   5        239.62        253.03        46.02 o                         
   3 -15   5        630.53        653.63        53.06 o                         
   4 -15   5         56.06         60.93        38.78 o                         
   5 -15   5         40.20         46.89        35.58 o                         
   6 -15   5        344.69        383.94        51.18 o                         
   7 -15   5        531.47        400.27        51.81 o                         
   8 -15   5         93.13         70.57        53.76 o                         
   9 -15   5         25.84        -55.27        56.06 o                         
  10 -15   5        952.27        735.36        71.74 o                         
  -3 -14   5        192.81          1.98        59.56 o                         
  -2 -14   5        463.73        448.15        60.08 o                         
  -1 -14   5       2094.31       2135.72       116.84 o                         
   0 -14   5         64.44         77.36        39.45 o                         
   1 -14   5        214.34        213.73        43.28 o                         
   2 -14   5       1337.76       1305.17        58.30 o                         
   3 -14   5        603.53        720.02        47.34 o                         
   4 -14   5         78.44         71.37        35.93 o                         
   5 -14   5         44.85         49.08        37.89 o                         
   6 -14   5        126.19        129.31        41.31 o                         
   7 -14   5       1645.28       1513.15        71.24 o                         
   8 -14   5        673.95        660.74        52.59 o                         
   9 -14   5          1.58        -34.87        48.31 o                         
  10 -14   5        973.00        916.89        79.75 o                         
  11 -14   5        207.92        301.34        79.17 o                         
  -5 -13   5         97.40        136.43        52.55 o                         
  -4 -13   5       1235.14       1144.43        74.95 o                         
  -3 -13   5         60.81         58.91        51.46 o                         
  -2 -13   5          0.11        -31.07        40.59 o                         
  -1 -13   5       3017.68       3106.65        84.78 o                         
   0 -13   5         40.49         57.49        36.78 o                         
   1 -13   5         20.56        -27.14        32.46 o                         
   2 -13   5       1121.41       1224.37        56.56 o                         
   3 -13   5          6.18         10.87        32.70 o                         
   4 -13   5         84.73        111.37        31.26 o                         
   5 -13   5         24.27         33.57        35.31 o                         
   6 -13   5         19.12        -40.22        40.22 o                         
   7 -13   5       1285.72       1182.70        53.28 o                         
   8 -13   5       1729.52       1478.33        59.46 o                         
   9 -13   5         81.55         71.15        43.29 o                         
  10 -13   5        697.34        680.38        56.99 o                         
  11 -13   5        472.95        495.07        68.45 o                         
  12 -13   5        273.61        303.12        89.50 o                         
  -6 -12   5          3.07        -21.34        49.91 o                         
  -5 -12   5         44.96        125.84        47.79 o                         
  -4 -12   5        961.94        875.50        55.89 o                         
  -3 -12   5        202.67        202.28        39.80 o                         
  -2 -12   5        610.63        696.49        42.69 o                         
  -1 -12   5       6498.18       7044.02       155.18 o                         
   0 -12   5        172.06        189.13        33.98 o                         
   1 -12   5         35.09         14.57        31.70 o                         
   2 -12   5       1682.03       1738.26        71.01 o                         
   3 -12   5         10.17        -30.99        30.99 o                         
   4 -12   5        612.42        638.32        41.66 o                         
   5 -12   5        470.31        458.63        40.99 o                         
   6 -12   5         37.96         33.90        32.13 o                         
   7 -12   5        354.46        405.83        40.16 o                         
   8 -12   5       3211.22       3381.28        86.53 o                         
   9 -12   5         10.21        -25.33        41.47 o                         
  10 -12   5        119.78         87.92        46.15 o                         
  11 -12   5       1826.00       1824.77       113.26 o                         
  12 -12   5         18.78        126.95        83.57 o                         
  13 -12   5          9.93        -31.77        90.18 o                         
  -7 -11   5          6.86        -33.51        59.53 o                         
  -6 -11   5          1.83        -12.37        44.36 o                         
  -5 -11   5        522.63        466.71        50.24 o                         
  -4 -11   5        782.81        875.02        57.84 o                         
  -3 -11   5       1002.37       1025.35        52.67 o                         
  -2 -11   5       1224.23       1369.82        47.55 o                         
  -1 -11   5       3255.55       3409.28        68.87 o                         
   0 -11   5       3518.57       3758.52        71.05 o                         
   1 -11   5        379.69        439.90        37.34 o                         
   2 -11   5       1466.14       1619.85        52.16 o                         
   3 -11   5       2068.41       2130.94        59.31 o                         
   4 -11   5        341.86        350.11        33.95 o                         
   5 -11   5        826.11        816.07        43.76 o                         
   6 -11   5         56.14         68.84        29.49 o                         
   7 -11   5         20.84         16.77        44.03 o                         
   8 -11   5       6085.92       6302.57       115.94 o                         
   9 -11   5        121.39        134.05        44.12 o                         
  10 -11   5         64.49         -5.17        44.96 o                         
  11 -11   5       1854.85       1717.87       100.47 o                         
  12 -11   5         44.64        -81.39        85.35 o                         
  13 -11   5         23.37         58.94        77.59 o                         
  -8 -10   5         88.19        111.05        56.19 o                         
  -7 -10   5        184.41         30.99        45.16 o                         
  -6 -10   5        328.05        282.22        46.99 o                         
  -5 -10   5       1892.97       1943.09        75.17 o                         
  -4 -10   5        199.99        202.98        37.03 o                         
  -3 -10   5       2765.88       2735.66        88.45 o                         
  -2 -10   5       1407.30       1546.21        44.74 o                         
  -1 -10   5       1796.18       1881.30        45.92 o                         
   0 -10   5       5145.62       5446.91        88.06 o                         
   1 -10   5          2.09         34.06        24.57 o                         
   2 -10   5        883.42       1051.46        41.92 o                         
   3 -10   5        163.17        113.03        30.38 o                         
   4 -10   5        759.36        793.77        36.54 o                         
   5 -10   5        770.63        842.71        34.45 o                         
   6 -10   5        687.54        808.06        32.26 o                         
   7 -10   5        679.15        738.42        35.41 o                         
   8 -10   5       2769.39       3004.34        63.48 o                         
   9 -10   5        909.66        912.33        43.31 o                         
  10 -10   5        100.01         67.92        38.20 o                         
  11 -10   5       2465.96       2609.70       108.05 o                         
  12 -10   5        139.50        284.50       115.95 o                         
  13 -10   5         44.96        -84.81        84.81 o                         
  14 -10   5          0.05        -60.78        60.78 o                         
  -9  -9   5        431.61        417.67        65.73 o                         
  -8  -9   5        260.71        149.50        51.40 o                         
  -7  -9   5        901.27        863.66        57.79 o                         
  -6  -9   5        356.48        276.74        45.82 o                         
  -5  -9   5       1797.81       1929.94        63.62 o                         
  -4  -9   5        378.86        390.74        35.34 o                         
  -3  -9   5       4927.94       5040.53        81.87 o                         
  -2  -9   5        355.74        397.66        27.22 o                         
  -1  -9   5        943.45       1098.87        35.18 o                         
   0  -9   5       6305.40       6450.46        92.99 o                         
   1  -9   5        237.75        254.46        23.55 o                         
   2  -9   5        647.82        633.44        24.87 o                         
   3  -9   5        795.32        759.18        30.12 o                         
   4  -9   5       3511.34       3543.92        60.26 o                         
   5  -9   5        249.81        252.72        23.90 o                         
   6  -9   5       1510.31       1616.44        43.28 o                         
   7  -9   5       1094.03       1178.73        39.55 o                         
   8  -9   5       3251.96       3394.56        66.38 o                         
   9  -9   5       3457.95       3600.13        78.34 o                         
  10  -9   5        177.77        148.51        46.12 o                         
  11  -9   5       2005.32       2153.74        89.01 o                         
  12  -9   5       1117.47       1140.46       112.18 o                         
  13  -9   5         10.44        150.30        98.77 o                         
  14  -9   5          4.98        -14.43        55.15 o                         
 -10  -8   5         14.86        -42.94        54.17 o                         
  -9  -8   5         23.66          4.84        48.43 o                         
  -8  -8   5        481.13        475.84        51.01 o                         
  -7  -8   5       1434.68       1480.22        65.72 o                         
  -6  -8   5        528.58        593.39        41.79 o                         
  -5  -8   5        608.72        622.30        38.12 o                         
  -4  -8   5       2001.25       1944.13        51.58 o                         
  -3  -8   5       6105.02       5873.66        90.30 o                         
  -2  -8   5        106.23         94.33        22.36 o                         
  -1  -8   5         33.15         21.01        20.72 o                         
   0  -8   5       6282.61       6344.72        85.50 o                         
   1  -8   5        758.78        813.65        23.78 o                         
   2  -8   5       2857.84       2856.30        53.03 o                         
   3  -8   5        111.70        134.77        17.04 o                         
   4  -8   5       5213.77       5490.74        83.72 o                         
   5  -8   5        292.33        390.35        28.62 o                         
   6  -8   5       7108.41       7241.39       140.67 o                         
   7  -8   5       1964.78       1945.62        46.81 o                         
   8  -8   5        365.83        428.20        29.92 o                         
   9  -8   5       5600.73       5936.09       129.80 o                         
  10  -8   5          0.02        -26.79        36.05 o                         
  11  -8   5        814.49        865.46        70.58 o                         
  12  -8   5        728.78        658.68        73.28 o                         
  13  -8   5        125.27         96.01        52.78 o                         
  14  -8   5          4.22         26.70        61.89 o                         
 -11  -7   5        167.13        272.76        54.75 o                         
 -10  -7   5         90.72         81.38        51.27 o                         
  -9  -7   5        803.16        837.32        61.81 o                         
  -8  -7   5        312.70        358.71        44.61 o                         
  -7  -7   5       4197.23       4434.32        95.67 o                         
  -6  -7   5        342.21        382.74        40.88 o                         
  -5  -7   5         28.93        -27.26        27.26 o                         
  -4  -7   5       3785.59       3883.15       145.24 o                         
  -3  -7   5       4782.73       4523.77       102.82 o                         
  -2  -7   5          0.21         30.14        21.15 o                         
  -1  -7   5         71.46         59.15        17.03 o                         
   0  -7   5       4502.39       4488.87        55.23 o                         
   1  -7   5       3084.57       3143.62        41.61 o                         
   2  -7   5       5102.51       4987.77        58.16 o                         
   3  -7   5        164.68        208.45        15.08 o                         
   4  -7   5       4023.50       4049.69        72.26 o                         
   5  -7   5       4607.38       4835.68        75.04 o                         
   6  -7   5       6395.81       6361.19       101.13 o                         
   7  -7   5       1049.79       1100.71        47.68 o                         
   8  -7   5         33.84          5.67        24.18 o                         
   9  -7   5       4527.02       4358.50       103.91 o                         
  10  -7   5        150.71        171.23        36.33 o                         
  11  -7   5        337.18        331.50        44.20 o                         
  12  -7   5       1041.87        964.08        68.48 o                         
  13  -7   5        286.90        320.26        50.04 o                         
  14  -7   5        115.07        160.38        73.16 o                         
 -11  -6   5         91.89         99.59        55.80 o                         
 -10  -6   5         51.71         63.35        45.51 o                         
  -9  -6   5          4.14        -47.14        51.96 o                         
  -8  -6   5          0.19        -14.46        37.74 o                         
  -7  -6   5       5465.61       5775.15       108.71 o                         
  -6  -6   5          4.14         15.68        27.83 o                         
  -5  -6   5         36.18         88.43        26.75 o                         
  -4  -6   5      14316.31      13922.53       256.66 o                         
  -3  -6   5        841.11       1090.08        46.67 o                         
  -2  -6   5        464.20        492.57        19.14 o                         
  -1  -6   5        363.61        383.50        15.75 o                         
   0  -6   5       1792.50       1666.77        26.05 o                         
   1  -6   5       4027.74       3823.86        42.76 o                         
   2  -6   5      11017.01      11215.62       118.11 o                         
   3  -6   5        125.88        149.64        11.70 o                         
   4  -6   5       1402.55       1423.63        25.58 o                         
   5  -6   5      10269.83      10170.46       126.47 o                         
   6  -6   5       3387.76       3450.38        58.32 o                         
   7  -6   5         79.37         87.91        20.76 o                         
   8  -6   5       1077.54       1188.02        85.05 o                         
   9  -6   5       5090.85       5223.23       111.65 o                         
  10  -6   5        755.37        788.85        72.87 o                         
  11  -6   5        664.57        604.50        51.26 o                         
  12  -6   5        348.37        344.16        52.54 o                         
  13  -6   5        501.56        536.66        66.79 o                         
  14  -6   5        182.89         58.24        67.63 o                         
 -12  -5   5         33.26         10.29        44.22 o                         
 -11  -5   5         22.20         91.36        48.93 o                         
 -10  -5   5        219.32        289.84        43.10 o                         
  -9  -5   5        654.09        751.79        49.62 o                         
  -8  -5   5        353.47        415.65        41.08 o                         
  -7  -5   5       6174.39       6377.02       106.42 o                         
  -6  -5   5       1363.93       1437.46        44.29 o                         
  -5  -5   5       3093.01       2971.09        55.73 o                         
  -4  -5   5      10488.23      10541.37       130.68 o                         
  -3  -5   5        473.54        567.07        19.82 o                         
  -2  -5   5       5028.91       4993.35        60.04 o                         
  -1  -5   5        289.06        371.04        15.91 o                         
   0  -5   5      12685.71      13769.35       137.21 o                         
   1  -5   5        169.51        174.24        12.31 o                         
   2  -5   5      18256.38      18330.78       191.70 o                         
   3  -5   5        129.53        123.25        10.66 o                         
   4  -5   5       1186.48       1303.09        23.05 o                         
   5  -5   5      13028.06      12669.65       146.77 o                         
   6  -5   5       1662.47       1680.50        36.84 o                         
   7  -5   5         86.69        105.93        27.32 o                         
   8  -5   5       1791.05       1788.79        49.09 o                         
   9  -5   5       2986.70       2958.90        67.65 o                         
  10  -5   5        858.67        937.83        48.21 o                         
  11  -5   5        429.30        453.47        46.88 o                         
  12  -5   5        147.06        103.36        52.73 o                         
  13  -5   5        626.91        542.97        50.83 o                         
  14  -5   5        984.18       1059.88        80.32 o                         
 -12  -4   5         71.78        -22.22        47.53 o                         
 -11  -4   5          3.38          9.75        39.46 o                         
 -10  -4   5         42.23         89.96        34.94 o                         
  -9  -4   5       2830.63       3021.76        78.33 o                         
  -8  -4   5       1188.56       1283.37        50.96 o                         
  -7  -4   5       4534.19       4649.79        78.88 o                         
  -6  -4   5       7451.88       7518.98       109.46 o                         
  -5  -4   5       1975.64       2027.53        42.11 o                         
  -4  -4   5       8373.06       8272.55        90.46 o                         
  -3  -4   5       2602.81       2532.34        38.07 o                         
  -2  -4   5       3466.87       3436.88        43.28 o                         
  -1  -4   5        559.39        710.01        22.10 o                         
   0  -4   5       1479.63       1412.49        24.14 o                         
   1  -4   5        137.11        163.08        15.33 o                         
   2  -4   5       7745.37       7318.51        80.94 o                         
   3  -4   5       7705.92       7842.31        86.05 o                         
   4  -4   5       2309.74       2619.66        34.33 o                         
   5  -4   5      21059.23      20676.48       224.49 o                         
   6  -4   5       1025.65       1005.78        23.78 o                         
   7  -4   5       1804.58       1785.43        37.28 o                         
   8  -4   5       1993.29       1933.70        46.39 o                         
   9  -4   5       1459.02       1498.53        48.11 o                         
  10  -4   5        840.78        882.00        51.89 o                         
  11  -4   5        517.98        617.25        56.71 o                         
  12  -4   5         84.22        137.38        40.94 o                         
  13  -4   5        165.62        111.97        42.22 o                         
  14  -4   5       1808.76       1683.14        96.63 o                         
 -13  -3   5         41.06        -59.10        84.28 o                         
 -12  -3   5          0.17         36.65        41.00 o                         
 -11  -3   5        437.95        556.49        46.06 o                         
 -10  -3   5         12.11        -28.63        32.14 o                         
  -9  -3   5       3649.34       3704.29        91.48 o                         
  -8  -3   5        734.00        828.64        39.42 o                         
  -7  -3   5       1358.59       1448.17        43.72 o                         
  -6  -3   5      14045.66      14167.39       189.00 o                         
  -5  -3   5       1930.38       1999.01        36.09 o                         
  -4  -3   5       5333.50       5481.82        69.49 o                         
  -3  -3   5       4798.06       4535.70        83.62 o                         
  -2  -3   5        453.38        515.64        15.00 o                         
  -1  -3   5         34.76         93.46        11.41 o                         
   0  -3   5        417.02        500.58        17.80 o                         
   1  -3   5        333.80        320.20        13.54 o                         
   2  -3   5       7987.20       7680.75        86.97 o                         
   3  -3   5      20411.44      19428.74       225.72 o                         
   4  -3   5       6061.62       6092.60        71.96 o                         
   5  -3   5      17591.61      16792.16       172.13 o                         
   6  -3   5       2298.76       2085.62        33.78 o                         
   7  -3   5       2162.25       2033.96        39.39 o                         
   8  -3   5       1733.00       1716.74        37.92 o                         
   9  -3   5         67.22         36.12        26.31 o                         
  10  -3   5        454.80        466.35        40.46 o                         
  11  -3   5        797.01        926.39        56.89 o                         
  12  -3   5        462.46        452.74        41.95 o                         
  13  -3   5          1.98        -23.66        49.09 o                         
  14  -3   5       1629.87       1206.22       124.72 o                         
 -13  -2   5        507.18        447.72        53.76 o                         
 -12  -2   5         60.00        106.49        48.01 o                         
 -11  -2   5        243.54        289.29        43.77 o                         
 -10  -2   5        977.38       1150.91        47.00 o                         
  -9  -2   5       5441.66       5629.71       109.95 o                         
  -8  -2   5         16.04         15.22        25.72 o                         
  -7  -2   5        209.99        231.00        24.63 o                         
  -6  -2   5      21996.36      21576.51       253.32 o                         
  -5  -2   5        703.31        721.64        20.80 o                         
  -4  -2   5       4095.20       3932.39        49.21 o                         
  -3  -2   5       7729.92       7647.37       103.31 o                         
  -2  -2   5        116.94        148.11        13.38 o                         
  -1  -2   5        211.30        232.15        17.48 o                         
   0  -2   5       9851.52       9749.59       165.98 o                         
   1  -2   5       1194.18       1197.24        24.52 o                         
   2  -2   5       8538.57       8354.35       105.41 o                         
   3  -2   5      34954.40      33197.10       364.79 o                         
   4  -2   5        435.06        416.71        14.91 o                         
   5  -2   5       4351.54       4207.79        65.08 o                         
   6  -2   5       3390.70       3148.36        54.16 o                         
   7  -2   5        526.02        601.84        29.16 o                         
   8  -2   5        192.28        215.22        23.32 o                         
   9  -2   5          3.31        -20.25        22.98 o                         
  10  -2   5         96.86        113.56        36.06 o                         
  11  -2   5        407.65        434.20        46.66 o                         
  12  -2   5       1055.27       1090.08        68.70 o                         
  13  -2   5          1.08         85.45        74.38 o                         
 -14  -1   5        147.18        107.54        56.34 o                         
 -13  -1   5        148.72        223.90        55.08 o                         
 -12  -1   5          0.65         15.40        40.19 o                         
 -11  -1   5          0.71         24.84        32.95 o                         
 -10  -1   5       3136.71       3371.37        80.05 o                         
  -9  -1   5       4760.77       4874.46        96.12 o                         
  -8  -1   5         74.82         64.69        22.07 o                         
  -7  -1   5        765.42        952.67        31.50 o                         
  -6  -1   5      16198.13      16011.39       183.48 o                         
  -5  -1   5        682.97        693.31        19.84 o                         
  -4  -1   5       1196.73       1222.62        21.82 o                         
  -3  -1   5       6507.05       6296.34        67.80 o                         
  -2  -1   5       1775.82       1792.21        27.73 o                         
  -1  -1   5       7619.89       7843.99       164.25 o                         
   0  -1   5      14587.08      14166.27       285.91 o                         
   1  -1   5       1786.20       1756.54        41.65 o                         
   2  -1   5         98.78        132.22        11.66 o                         
   3  -1   5      39911.93      38614.95       408.17 o                         
   4  -1   5       1734.41       1710.81        33.86 o                         
   5  -1   5       2102.41       2142.99        57.44 o                         
   6  -1   5      10224.46       9662.62       175.90 o                         
   7  -1   5        184.05        241.96        22.99 o                         
   8  -1   5       2887.27       3012.63        68.67 o                         
   9  -1   5         12.05         38.56        26.71 o                         
  10  -1   5          0.16         77.24        27.11 o                         
  11  -1   5        539.18        561.72        52.46 o                         
  12  -1   5       1025.15       1040.99        67.21 o                         
  13  -1   5        207.83        201.55        98.23 o                         
 -14   0   5        267.09        224.95        54.19 o                         
 -13   0   5        889.31        881.34        58.44 o                         
 -12   0   5        120.68        116.73        37.56 o                         
 -11   0   5         86.71        151.97        36.24 o                         
 -10   0   5       5008.46       5181.73       135.12 o                         
  -9   0   5       4375.13       4403.18        88.14 o                         
  -8   0   5       5394.34       5471.25        83.75 o                         
  -7   0   5       3625.65       3511.97        53.00 o                         
  -6   0   5      10280.14       9737.80       121.56 o                         
  -5   0   5       7241.35       7425.17        89.34 o                         
  -4   0   5        447.26        463.10        17.67 o                         
  -3   0   5       8396.98       8298.85        92.63 o                         
  -2   0   5          1.41          5.23        10.26 o                         
  -1   0   5      19778.56      19600.32       295.82 o                         
   0   0   5      14425.60      14293.03       249.96 o                         
   1   0   5        147.81        233.56        11.89 o                         
   2   0   5       3451.65       3345.16        43.29 o                         
   3   0   5      30626.39      29126.42       334.86 o                         
   4   0   5        125.13        159.60        14.09 o                         
   5   0   5        356.53        414.78        24.79 o                         
   6   0   5      13837.83      13349.90       194.34 o                         
   7   0   5         89.88         81.50        21.60 o                         
   8   0   5        694.45        787.52        31.31 o                         
   9   0   5         99.95         99.45        25.44 o                         
  10   0   5          0.20         53.02        29.72 o                         
  11   0   5          0.20        -11.21        28.91 o                         
  12   0   5       2373.94       2098.90       125.97 o                         
  13   0   5        216.21        138.46        98.00 o                         
 -14   1   5        163.15        155.91        55.81 o                         
 -13   1   5        960.56        993.92        59.36 o                         
 -12   1   5        231.48        231.39        40.26 o                         
 -11   1   5        193.13        191.71        55.03 o                         
 -10   1   5       4999.92       5096.66       108.45 o                         
  -9   1   5        335.01        409.83        28.61 o                         
  -8   1   5       3645.15       3674.62        56.51 o                         
  -7   1   5       2293.82       2100.27        40.35 o                         
  -6   1   5       3229.41       3187.21        40.87 o                         
  -5   1   5       8546.02       8426.81        90.00 o                         
  -4   1   5      12429.74      12740.08       130.51 o                         
  -3   1   5       4790.62       4743.99        55.42 o                         
  -2   1   5        293.58        313.32        13.60 o                         
  -1   1   5      14580.50      14183.77       180.15 o                         
   0   1   5        111.29        117.47        10.41 o                         
   1   1   5       1372.37       1350.96        22.78 o                         
   2   1   5       8737.91       8178.50        95.03 o                         
   3   1   5      19164.54      18447.64       206.40 o                         
   4   1   5       2409.58       2359.20        34.97 o                         
   5   1   5         38.35         34.19        12.62 o                         
   6   1   5       8782.82       8526.20        98.20 o                         
   7   1   5        394.06        458.68        21.80 o                         
   8   1   5        679.99        749.37        32.64 o                         
   9   1   5        128.34         92.18        26.47 o                         
  10   1   5          6.61          6.36        33.55 o                         
  11   1   5        241.32        312.01        46.11 o                         
  12   1   5       1423.83       1329.84        86.99 o                         
 -15   2   5        263.41        178.43        51.49 o                         
 -14   2   5          4.45         24.88        49.69 o                         
 -13   2   5       1228.68       1264.72        78.97 o                         
 -12   2   5       1330.06       1373.69        68.28 o                         
 -11   2   5       1108.33       1225.50        55.60 o                         
 -10   2   5       2972.31       3114.68        77.32 o                         
  -9   2   5        331.58        406.94        28.71 o                         
  -8   2   5       6264.53       6093.27       101.70 o                         
  -7   2   5       1340.95       1333.96        26.63 o                         
  -6   2   5        619.47        607.51        17.16 o                         
  -5   2   5       4090.48       3989.54        50.58 o                         
  -4   2   5       3038.49       2925.60        37.05 o                         
  -3   2   5       2712.83       2581.20        33.90 o                         
  -2   2   5         61.36         70.71         9.09 o                         
  -1   2   5      17556.38      17012.26       176.12 o                         
   0   2   5       1181.07       1290.07        22.48 o                         
   1   2   5       4778.25       4682.44        57.89 o                         
   2   2   5       7838.86       7291.86        86.38 o                         
   3   2   5       8177.89       7910.58        90.69 o                         
   4   2   5       4807.35       4529.12        55.45 o                         
   5   2   5         52.75         43.62        14.66 o                         
   6   2   5       3329.93       3170.88        52.05 o                         
   7   2   5       1258.57       1268.76        36.15 o                         
   8   2   5       1160.36       1269.31        46.93 o                         
   9   2   5          1.18         77.78        37.59 o                         
  10   2   5          9.94         30.44        38.39 o                         
  11   2   5       1208.76       1140.04       105.07 o                         
  12   2   5       1330.49       1094.77        86.23 o                         
 -15   3   5        232.50        173.34        53.38 o                         
 -14   3   5         35.62         -0.18        52.23 o                         
 -13   3   5        301.60        274.61        57.68 o                         
 -12   3   5       3538.82       3726.79       103.97 o                         
 -11   3   5        846.09        918.05        53.48 o                         
 -10   3   5       1864.90       1923.45        54.27 o                         
  -9   3   5       4055.57       4138.22        67.96 o                         
  -8   3   5       4659.11       4695.41        75.99 o                         
  -7   3   5        187.16        154.15        16.58 o                         
  -6   3   5        437.87        542.92        15.13 o                         
  -5   3   5       4309.93       4442.89        51.39 o                         
  -4   3   5      12263.39      12685.35       134.05 o                         
  -3   3   5       7160.94       6911.20        73.21 o                         
  -2   3   5        299.31        292.67        12.71 o                         
  -1   3   5      22110.94      21500.73       208.43 o                         
   0   3   5      12893.59      13582.96       143.01 o                         
   1   3   5       9948.02       9554.27        91.33 o                         
   2   3   5       5440.48       5296.07        59.40 o                         
   3   3   5       1799.19       1741.02        28.45 o                         
   4   3   5       8591.09       8283.73        98.27 o                         
   5   3   5        848.79        865.15        27.11 o                         
   6   3   5       2243.59       2169.30        47.27 o                         
   7   3   5        494.38        519.64        33.17 o                         
   8   3   5       1740.74       1781.41        83.37 o                         
   9   3   5          2.73         41.74        40.25 o                         
  10   3   5         89.95        110.52        42.57 o                         
  11   3   5       1191.24       1114.02        65.57 o                         
 -15   4   5        323.48        282.98        62.39 o                         
 -14   4   5          6.71         28.39        51.08 o                         
 -13   4   5          3.73         24.93        57.46 o                         
 -12   4   5       5410.59       5592.96       137.63 o                         
 -11   4   5         20.56        -31.44        31.44 o                         
 -10   4   5        405.89        418.03        37.44 o                         
  -9   4   5       8034.28       8115.89       140.02 o                         
  -8   4   5       2083.29       2190.80        49.72 o                         
  -7   4   5         48.74         62.69        14.28 o                         
  -6   4   5          2.54         -1.41         9.92 o                         
  -5   4   5       1821.32       1898.62        27.29 o                         
  -4   4   5       2509.01       2376.95        30.00 o                         
  -3   4   5      20134.85      19327.03       188.63 o                         
  -2   4   5       4214.00       4346.33        47.73 o                         
  -1   4   5       8862.51       8546.32        84.81 o                         
   0   4   5      10639.52       9939.67       100.67 o                         
   1   4   5       6893.67       6665.25        66.75 o                         
   2   4   5       3141.54       2913.41        37.27 o                         
   3   4   5         45.14         33.25        15.09 o                         
   4   4   5       1246.29       1210.44        34.43 o                         
   5   4   5         40.44         53.17        24.47 o                         
   6   4   5       2070.19       1930.87        50.02 o                         
   7   4   5        243.57        275.23        41.50 o                         
   8   4   5       2019.65       2093.02        73.98 o                         
   9   4   5        452.98        453.76        49.76 o                         
  10   4   5        370.12        305.20        52.63 o                         
  11   4   5       1049.32        791.56        75.04 o                         
 -15   5   5        275.16        213.51        60.72 o                         
 -14   5   5         11.01         55.65        57.01 o                         
 -13   5   5         20.47         40.84        41.22 o                         
 -12   5   5       7967.41       8576.94       241.31 o                         
 -11   5   5         53.81         50.18        36.34 o                         
 -10   5   5        178.10        260.38        37.21 o                         
  -9   5   5       6104.81       6274.88       124.97 o                         
  -8   5   5        145.40        145.55        23.62 o                         
  -7   5   5        161.43        179.95        19.66 o                         
  -6   5   5         22.56         30.18        12.83 o                         
  -5   5   5        405.37        453.66        14.00 o                         
  -4   5   5        601.78        635.60        15.24 o                         
  -3   5   5      21106.94      20167.56       191.61 o                         
  -2   5   5         92.70        103.56        10.89 o                         
  -1   5   5       1371.75       1333.25        21.91 o                         
   0   5   5      19815.08      19835.43       195.22 o                         
   1   5   5       2486.27       2290.00        31.11 o                         
   2   5   5         18.87          6.08        14.08 o                         
   3   5   5       1972.72       2005.31        44.59 o                         
   4   5   5       6964.15       6746.72       101.45 o                         
   5   5   5        106.10        113.95        27.76 o                         
   6   5   5       1660.94       1696.19        62.81 o                         
   7   5   5         16.61         -4.35        44.52 o                         
   8   5   5        995.35        949.91        63.86 o                         
   9   5   5        837.97        849.98        64.87 o                         
  10   5   5        563.67        514.16        62.27 o                         
 -15   6   5        756.60        707.30        84.27 o                         
 -14   6   5        148.13        169.77        58.29 o                         
 -13   6   5        373.45        492.40        53.51 o                         
 -12   6   5       2892.59       3271.57       115.92 o                         
 -11   6   5       1314.43       1310.99        58.45 o                         
 -10   6   5        579.63        658.66        42.94 o                         
  -9   6   5       2393.11       2516.47        59.17 o                         
  -8   6   5       2130.69       2087.24        50.55 o                         
  -7   6   5          0.18        -15.59        18.45 o                         
  -6   6   5        147.90        175.01        17.48 o                         
  -5   6   5        173.68        208.59        13.25 o                         
  -4   6   5          2.35          3.86        10.83 o                         
  -3   6   5      15113.93      14364.53       139.33 o                         
  -2   6   5        385.00        485.23        15.44 o                         
  -1   6   5         40.20         32.15        11.54 o                         
   0   6   5      22160.10      21957.92       223.46 o                         
   1   6   5        735.79        783.18        22.74 o                         
   2   6   5         86.33         61.10        20.32 o                         
   3   6   5        796.00        916.03        32.70 o                         
   4   6   5        295.75        310.77        29.68 o                         
   5   6   5        344.58        476.43        41.92 o                         
   6   6   5       1663.10       1663.83        64.70 o                         
   7   6   5         55.15         30.66        44.90 o                         
   8   6   5        278.04        247.80        63.79 o                         
   9   6   5       2425.67       2321.80        94.68 o                         
  10   6   5        387.09        281.88        47.28 o                         
 -15   7   5        228.03         77.13        54.66 o                         
 -14   7   5        539.88        555.32        64.81 o                         
 -13   7   5        507.08        455.59        72.92 o                         
 -12   7   5       1844.64       1922.93        70.66 o                         
 -11   7   5       2516.07       2551.89        76.77 o                         
 -10   7   5        270.57        297.33        34.54 o                         
  -9   7   5       3250.26       3420.31        71.59 o                         
  -8   7   5        240.74        262.05        25.61 o                         
  -7   7   5       1449.87       1361.24        36.54 o                         
  -6   7   5        902.58        910.96        28.11 o                         
  -5   7   5        293.54        334.04        18.84 o                         
  -4   7   5        123.14        121.57        13.91 o                         
  -3   7   5      11737.60      11476.99       121.46 o                         
  -2   7   5       1469.25       1407.67        28.16 o                         
  -1   7   5        463.67        505.59        18.72 o                         
   0   7   5      14294.37      13544.77       148.30 o                         
   1   7   5        184.95        247.36        20.76 o                         
   2   7   5        264.66        302.09        24.28 o                         
   3   7   5       1111.15       1242.13        48.78 o                         
   4   7   5          9.97         61.52        32.70 o                         
   5   7   5        110.65        143.32        39.91 o                         
   6   7   5       1188.72       1176.71        61.30 o                         
   7   7   5         66.46        102.16        46.63 o                         
   8   7   5          0.28        -48.88        48.88 o                         
   9   7   5       1979.35       1827.79        76.23 o                         
 -15   8   5          1.29         58.45        60.58 o                         
 -14   8   5        914.96       1111.90       180.68 o                         
 -13   8   5        702.94        651.03        58.77 o                         
 -12   8   5        374.92        379.22        46.66 o                         
 -11   8   5       3807.07       4051.28       100.54 o                         
 -10   8   5        278.84        271.96        33.68 o                         
  -9   8   5       1417.10       1489.78        52.27 o                         
  -8   8   5       4364.79       4496.34        84.18 o                         
  -7   8   5       1117.28       1169.17        36.50 o                         
  -6   8   5        759.74        798.34        42.24 o                         
  -5   8   5       1300.99       1238.30        31.02 o                         
  -4   8   5       2264.98       2349.36        47.17 o                         
  -3   8   5       6366.70       6163.70        83.28 o                         
  -2   8   5       3926.69       3881.84        54.65 o                         
  -1   8   5       1155.25       1256.41        32.57 o                         
   0   8   5       7446.74       7310.87        99.55 o                         
   1   8   5       1899.26       1903.29        40.70 o                         
   2   8   5         39.84         51.95        22.55 o                         
   3   8   5        337.78        382.12        30.90 o                         
   4   8   5          0.35         -8.16        38.20 o                         
   5   8   5        288.05        319.68        46.06 o                         
   6   8   5       1743.35       1613.66        77.07 o                         
   7   8   5         59.18         78.30        42.61 o                         
   8   8   5         46.84         92.29        42.42 o                         
 -15   9   5        154.21         74.94        57.09 o                         
 -14   9   5        933.39        867.13        93.68 o                         
 -13   9   5         81.18         47.36        46.00 o                         
 -12   9   5          2.56         -3.58        49.80 o                         
 -11   9   5       3212.58       3215.57        78.42 o                         
 -10   9   5         52.13         89.24        32.06 o                         
  -9   9   5          6.94        -27.83        27.83 o                         
  -8   9   5        264.23        290.98        29.74 o                         
  -7   9   5       1005.80       1091.81        37.49 o                         
  -6   9   5        465.95        491.10        30.24 o                         
  -5   9   5       2349.56       2250.04        51.85 o                         
  -4   9   5       5215.55       5037.05        85.78 o                         
  -3   9   5        513.92        624.43        29.57 o                         
  -2   9   5       6179.02       6180.76        87.01 o                         
  -1   9   5        159.01        206.33        23.59 o                         
   0   9   5       1772.74       1891.25        43.69 o                         
   1   9   5       1946.68       1931.67        45.55 o                         
   2   9   5         27.73         32.75        29.31 o                         
   3   9   5        168.13        236.88        31.86 o                         
   4   9   5          0.24         86.70        35.56 o                         
   5   9   5        224.46        261.15        43.11 o                         
   6   9   5        971.43        789.20        55.41 o                         
   7   9   5        417.90        368.27        49.31 o                         
 -14  10   5        452.85        433.05        67.49 o                         
 -13  10   5          1.93        -43.68        48.13 o                         
 -12  10   5        122.77         89.17        41.19 o                         
 -11  10   5       2074.86       2014.08        69.80 o                         
 -10  10   5       1060.77       1007.56        48.93 o                         
  -9  10   5        259.07        340.77        36.10 o                         
  -8  10   5        629.14        659.21        40.66 o                         
  -7  10   5       2522.94       2682.45        65.36 o                         
  -6  10   5        556.96        540.04        37.58 o                         
  -5  10   5       1161.59       1275.62        44.66 o                         
  -4  10   5        232.67        324.19        32.42 o                         
  -3  10   5          8.04          8.22        27.39 o                         
  -2  10   5       7618.54       7469.14       123.94 o                         
  -1  10   5         40.95         -9.53        25.23 o                         
   0  10   5       1050.86       1119.19        37.93 o                         
   1  10   5       3258.42       3489.61        82.01 o                         
   2  10   5        113.78         97.21        33.06 o                         
   3  10   5         45.14         27.77        30.25 o                         
   4  10   5         10.62        -27.58        37.83 o                         
   5  10   5        239.33        234.21        43.44 o                         
   6  10   5        396.87        367.10        49.99 o                         
 -14  11   5         88.38         53.63        93.62 o                         
 -13  11   5        296.42        338.61        57.47 o                         
 -12  11   5        281.43        246.55        42.57 o                         
 -11  11   5        663.46        715.55        52.44 o                         
 -10  11   5       1002.86       1023.51        76.18 o                         
  -9  11   5        645.26        749.53        46.36 o                         
  -8  11   5        210.09        163.76        41.49 o                         
  -7  11   5       1539.45       1677.10        57.51 o                         
  -6  11   5       2247.46       2372.70        64.67 o                         
  -5  11   5        931.02        971.40        46.08 o                         
  -4  11   5        111.91        188.82        33.46 o                         
  -3  11   5        492.41        484.66        38.01 o                         
  -2  11   5       3259.71       3369.71        79.24 o                         
  -1  11   5        217.77        211.62        34.17 o                         
   0  11   5        102.15        113.16        39.17 o                         
   1  11   5        858.89        776.31        44.53 o                         
   2  11   5        749.63        742.96        43.42 o                         
   3  11   5        221.75        275.51        42.29 o                         
   4  11   5          3.39         12.31        37.94 o                         
   5  11   5       1146.95       1146.70        67.60 o                         
 -13  12   5        193.69        221.06        55.13 o                         
 -12  12   5         29.60        -17.05        44.16 o                         
 -11  12   5         80.61         88.73        59.13 o                         
 -10  12   5        381.54        324.13        57.43 o                         
  -9  12   5        648.76        714.42        67.93 o                         
  -8  12   5        177.99        113.94        36.45 o                         
  -7  12   5        398.14        369.77        39.09 o                         
  -6  12   5       2534.14       2598.04        81.58 o                         
  -5  12   5        398.40        374.87        41.96 o                         
  -4  12   5         49.58         56.54        35.02 o                         
  -3  12   5       1428.08       1438.61        58.30 o                         
  -2  12   5       1638.25       1783.09        66.75 o                         
  -1  12   5        425.04        456.05        49.58 o                         
   0  12   5         26.71         -5.16        41.23 o                         
   1  12   5        334.12        357.04        43.56 o                         
   2  12   5        728.45        668.17        66.09 o                         
   3  12   5        200.33        243.41        44.06 o                         
   4  12   5        161.65        140.13        44.91 o                         
 -13  13   5        252.82        175.17        66.75 o                         
 -12  13   5         74.61         84.25        62.56 o                         
 -11  13   5          8.11         69.18        62.02 o                         
 -10  13   5        514.34        596.07        65.61 o                         
  -9  13   5        956.30        879.67        62.65 o                         
  -8  13   5        142.32          8.63        39.02 o                         
  -7  13   5        117.95         85.03        39.37 o                         
  -6  13   5       2073.64       2143.42        78.21 o                         
  -5  13   5          1.98         19.13        37.31 o                         
  -4  13   5        161.23        279.33        52.53 o                         
  -3  13   5       1465.40       1422.25        59.63 o                         
  -2  13   5        143.69        193.12        48.67 o                         
  -1  13   5        862.63        898.77        63.86 o                         
   0  13   5        125.68        179.55        48.63 o                         
   1  13   5        152.04        171.02        47.33 o                         
   2  13   5        545.88        452.87        60.54 o                         
 -11  14   5         24.58         93.51        64.62 o                         
 -10  14   5          2.23         23.39        54.08 o                         
  -9  14   5        982.86        910.63        68.36 o                         
  -8  14   5        238.64        161.42        75.70 o                         
  -7  14   5         67.04         74.78        46.10 o                         
  -6  14   5       2344.36       2281.67       103.98 o                         
  -5  14   5        292.80        346.21        46.02 o                         
  -4  14   5        227.19        191.35        43.85 o                         
  -3  14   5        370.87        389.61        52.91 o                         
  -2  14   5          0.05        127.97        46.12 o                         
  -1  14   5        621.28        440.14        64.32 o                         
   0  14   5         47.46          9.11        49.83 o                         
   1  14   5        162.55        136.05        65.67 o                         
 -10  15   5          0.30         76.96        69.32 o                         
  -9  15   5        513.22        527.20        63.12 o                         
  -8  15   5       1210.44       1110.86        71.16 o                         
  -7  15   5          0.93        -12.06        47.32 o                         
  -6  15   5        836.72        804.27        62.96 o                         
  -5  15   5        503.46        419.54        60.36 o                         
  -4  15   5         45.60        -18.66        49.51 o                         
  -3  15   5        174.60        171.70        48.98 o                         
  -2  15   5         19.21        -47.97        47.97 o                         
   1 -16   6          1.16         10.60        60.00 o                         
   2 -16   6        483.61        400.27        63.37 o                         
   3 -16   6        822.81        786.52        58.74 o                         
   4 -16   6         66.28         30.57        44.62 o                         
   5 -16   6        362.46        200.22        54.20 o                         
   6 -16   6        724.88        619.42        62.23 o                         
   7 -16   6         41.47        147.54        55.85 o                         
   8 -16   6         33.88        -64.70        64.70 o                         
   9 -16   6        331.13         82.66       130.98 o                         
  -2 -15   6        122.50         71.31        58.94 o                         
  -1 -15   6         76.52         78.34        59.40 o                         
   0 -15   6         19.77        -12.84        44.97 o                         
   1 -15   6         28.08        -33.14        37.99 o                         
   2 -15   6        143.52        129.17        38.98 o                         
   3 -15   6       1089.87       1045.22        61.03 o                         
   4 -15   6          2.24         22.22        35.74 o                         
   5 -15   6        118.62        121.36        39.24 o                         
   6 -15   6       2196.51       2286.62       182.21 o                         
   7 -15   6          5.03         16.04        57.46 o                         
   8 -15   6         12.88        -27.39        49.88 o                         
   9 -15   6        152.06        103.29        54.36 o                         
  10 -15   6         41.34         59.43        56.40 o                         
  -3 -14   6        615.10        579.43        73.81 o                         
  -2 -14   6        343.26        305.50        61.87 o                         
  -1 -14   6          0.29         31.10        41.58 o                         
   0 -14   6         80.03         37.89        40.34 o                         
   1 -14   6          0.46         61.42        39.47 o                         
   2 -14   6         63.85         95.21        35.76 o                         
   3 -14   6       2220.70       2181.64        72.40 o                         
   4 -14   6         66.18         47.27        37.36 o                         
   5 -14   6          0.46         10.32        34.95 o                         
   6 -14   6       2573.85       2686.97        78.75 o                         
   7 -14   6        108.37        146.03        43.45 o                         
   8 -14   6         53.95         67.22        43.25 o                         
   9 -14   6        128.39        195.78        55.75 o                         
  10 -14   6          1.53        -44.61        57.13 o                         
  11 -14   6        159.38        172.82        66.12 o                         
  -5 -13   6        729.76        648.89        75.29 o                         
  -4 -13   6        140.63        156.33        63.37 o                         
  -3 -13   6        451.49        461.91        59.90 o                         
  -2 -13   6        564.40        519.87        47.24 o                         
  -1 -13   6          4.92         37.54        36.22 o                         
   0 -13   6        106.52         83.34        37.79 o                         
   1 -13   6         39.69         74.30        34.56 o                         
   2 -13   6        451.08        522.45        43.21 o                         
   3 -13   6       1875.06       1982.06        82.11 o                         
   4 -13   6        326.49        356.45        37.54 o                         
   5 -13   6          1.75         -7.98        33.59 o                         
   6 -13   6       1768.87       1757.21        59.88 o                         
   7 -13   6       1026.28       1090.14        57.87 o                         
   8 -13   6         81.16        162.08        42.64 o                         
   9 -13   6        112.40        120.37        51.82 o                         
  10 -13   6         92.83         48.80        45.31 o                         
  11 -13   6          0.09        -32.07        61.55 o                         
  12 -13   6        488.79        353.34       108.97 o                         
  -6 -12   6         33.54         61.27        51.80 o                         
  -5 -12   6       1569.33       1654.50        83.74 o                         
  -4 -12   6         24.64         32.33        62.64 o                         
  -3 -12   6        131.63        165.98        37.99 o                         
  -2 -12   6        729.78        858.26        49.26 o                         
  -1 -12   6        865.99        991.21        46.17 o                         
   0 -12   6         13.66        -17.46        30.23 o                         
   1 -12   6        123.37         88.31        34.01 o                         
   2 -12   6       1395.70       1462.25        58.03 o                         
   3 -12   6       1982.89       2113.15        61.51 o                         
   4 -12   6       6511.87       6833.31       123.70 o                         
   5 -12   6        406.78        338.72        41.08 o                         
   6 -12   6       3147.15       3223.40        72.85 o                         
   7 -12   6        810.53        823.76        47.93 o                         
   8 -12   6         62.51         94.79        38.38 o                         
   9 -12   6         17.97        -37.12        37.12 o                         
  10 -12   6        106.55        132.48        75.77 o                         
  11 -12   6         40.88        -18.35        55.02 o                         
  12 -12   6        664.12        499.47        93.68 o                         
  13 -12   6        288.44        322.65        71.55 o                         
  -7 -11   6         15.03        -18.55        58.13 o                         
  -6 -11   6        184.73        215.26        51.98 o                         
  -5 -11   6       2296.64       2377.67       106.75 o                         
  -4 -11   6         53.14         98.44        39.93 o                         
  -3 -11   6        384.02        383.45        36.96 o                         
  -2 -11   6        171.27        207.45        28.74 o                         
  -1 -11   6       1700.77       1806.24        51.66 o                         
   0 -11   6        211.32        225.44        30.35 o                         
   1 -11   6       1530.12       1622.30        52.10 o                         
   2 -11   6       2126.77       2205.12        59.58 o                         
   3 -11   6          7.96         31.88        29.60 o                         
   4 -11   6       3612.02       3705.96        79.23 o                         
   5 -11   6         95.60        110.54        29.00 o                         
   6 -11   6        387.60        453.35        32.10 o                         
   7 -11   6       2299.23       2371.76        57.41 o                         
   8 -11   6        644.68        607.00        39.20 o                         
   9 -11   6        350.78        332.19        36.62 o                         
  10 -11   6         27.17         62.75        39.88 o                         
  11 -11   6        323.63        258.86        58.83 o                         
  12 -11   6        317.19        183.45       108.43 o                         
  13 -11   6        356.20        277.81        95.17 o                         
  -8 -10   6        477.54        327.65        67.29 o                         
  -7 -10   6         40.36         48.52        46.39 o                         
  -6 -10   6        477.15        473.43        50.03 o                         
  -5 -10   6        431.33        352.75        44.87 o                         
  -4 -10   6        726.64        852.76        50.16 o                         
  -3 -10   6        874.32        901.58        45.62 o                         
  -2 -10   6        120.73         78.73        26.87 o                         
  -1 -10   6       1704.75       1785.37        43.56 o                         
   0 -10   6       2973.13       2974.29        62.46 o                         
   1 -10   6       3187.97       3493.72        68.80 o                         
   2 -10   6        989.44       1030.93        41.31 o                         
   3 -10   6         15.43         32.36        23.80 o                         
   4 -10   6       7784.10       7968.11       123.10 o                         
   5 -10   6          3.54         13.28        21.09 o                         
   6 -10   6        230.64        274.95        29.32 o                         
   7 -10   6       2638.71       2829.27        60.23 o                         
   8 -10   6        267.95        319.92        36.14 o                         
   9 -10   6        755.45        781.43        41.21 o                         
  10 -10   6         36.37        -15.62        33.10 o                         
  11 -10   6        439.40        341.90        80.58 o                         
  12 -10   6        178.34         99.00        62.19 o                         
  13 -10   6       1168.06        958.21       124.00 o                         
  -9  -9   6       2301.55       1899.12        90.87 o                         
  -8  -9   6        146.24         90.16        52.50 o                         
  -7  -9   6        621.60        623.61        54.25 o                         
  -6  -9   6        217.45        165.20        40.38 o                         
  -5  -9   6        533.38        598.70        46.09 o                         
  -4  -9   6        931.87        954.22        41.08 o                         
  -3  -9   6       1431.70       1552.05        44.25 o                         
  -2  -9   6         91.68         85.89        24.93 o                         
  -1  -9   6        212.26        266.57        25.21 o                         
   0  -9   6       7447.13       7673.70       106.74 o                         
   1  -9   6       2074.01       2230.57        45.74 o                         
   2  -9   6        227.31        266.31        19.98 o                         
   3  -9   6       2915.95       2918.66        59.24 o                         
   4  -9   6       5518.64       5785.08        89.39 o                         
   5  -9   6        650.77        747.05        33.03 o                         
   6  -9   6        269.10        368.65        27.83 o                         
   7  -9   6       2383.91       2460.76        55.84 o                         
   8  -9   6       3332.45       3450.84        72.30 o                         
   9  -9   6        906.70        890.48        46.45 o                         
  10  -9   6        118.76         56.33        39.96 o                         
  11  -9   6        524.46        424.65        52.22 o                         
  12  -9   6        305.74        195.14        62.77 o                         
  13  -9   6        922.00        821.90       111.21 o                         
  14  -9   6         39.05         27.17        73.39 o                         
 -10  -8   6        299.11        244.18        59.52 o                         
  -9  -8   6       1202.52       1256.58        72.25 o                         
  -8  -8   6         68.97         50.55        45.59 o                         
  -7  -8   6        532.91        508.93        43.55 o                         
  -6  -8   6        228.13        236.98        37.12 o                         
  -5  -8   6        259.58        301.67        33.12 o                         
  -4  -8   6         13.75          4.14        26.36 o                         
  -3  -8   6       4645.39       4440.79        82.53 o                         
  -2  -8   6         52.33         43.49        22.24 o                         
  -1  -8   6         41.55         36.21        21.72 o                         
   0  -8   6      12191.41      12526.22       153.71 o                         
   1  -8   6         34.34         44.74        16.55 o                         
   2  -8   6         64.45         62.00        15.68 o                         
   3  -8   6       6225.98       6398.21        82.39 o                         
   4  -8   6       2775.18       2871.76        53.19 o                         
   5  -8   6       1523.38       1758.61        41.41 o                         
   6  -8   6        429.91        457.95        28.01 o                         
   7  -8   6        987.99       1059.88        38.17 o                         
   8  -8   6       1239.76       1330.90        45.29 o                         
   9  -8   6       3149.97       3197.05       141.03 o                         
  10  -8   6        341.74        362.61        45.23 o                         
  11  -8   6        319.19        363.45        72.52 o                         
  12  -8   6        430.96        450.92        52.75 o                         
  13  -8   6        588.10        494.04        57.56 o                         
  14  -8   6          8.10         28.43        46.02 o                         
 -11  -7   6        793.13        621.92        65.28 o                         
 -10  -7   6        472.65        448.34        74.46 o                         
  -9  -7   6       1901.27       1732.79        98.89 o                         
  -8  -7   6        783.19        780.96        58.81 o                         
  -7  -7   6        703.05        790.01        47.72 o                         
  -6  -7   6        688.75        754.86        62.52 o                         
  -5  -7   6        123.08        100.17        34.60 o                         
  -4  -7   6          8.71          2.82        24.98 o                         
  -3  -7   6       3769.00       3911.35        64.78 o                         
  -2  -7   6       2723.21       2581.08        48.00 o                         
  -1  -7   6        501.23        608.73        25.87 o                         
   0  -7   6      23051.02      23101.38       241.95 o                         
   1  -7   6       1039.57       1101.10        23.26 o                         
   2  -7   6       2378.08       2281.74        34.79 o                         
   3  -7   6       4561.11       4485.67        58.93 o                         
   4  -7   6        943.45       1072.71        32.84 o                         
   5  -7   6       1668.48       1833.15        41.07 o                         
   6  -7   6        936.42       1070.58        39.40 o                         
   7  -7   6        787.05        856.22        34.74 o                         
   8  -7   6        798.64        908.48        45.91 o                         
   9  -7   6       4979.77       5070.67       105.94 o                         
  10  -7   6          0.09        -37.63        37.63 o                         
  11  -7   6          6.76         -0.42        38.69 o                         
  12  -7   6       2258.71       2260.72        91.61 o                         
  13  -7   6        792.08        784.59        91.89 o                         
  14  -7   6         52.14        -31.60        56.10 o                         
 -11  -6   6       2133.49       2080.33       166.73 o                         
 -10  -6   6        636.72        590.35        55.38 o                         
  -9  -6   6        411.87        293.60        42.42 o                         
  -8  -6   6       2148.04       2084.21        69.22 o                         
  -7  -6   6        263.53        306.48        36.95 o                         
  -6  -6   6        320.79        360.37        31.19 o                         
  -5  -6   6          2.04         27.12        26.23 o                         
  -4  -6   6        276.65        310.89        26.09 o                         
  -3  -6   6       4679.54       4513.27        68.74 o                         
  -2  -6   6      11823.30      11543.89       196.30 o                         
  -1  -6   6       3332.10       3334.55        44.64 o                         
   0  -6   6       6886.68       6674.09        67.90 o                         
   1  -6   6      11146.18      11035.15       103.85 o                         
   2  -6   6       6972.59       7019.95       106.76 o                         
   3  -6   6       3468.99       3308.91        43.67 o                         
   4  -6   6         44.33         24.42        12.52 o                         
   5  -6   6        365.95        384.38        25.84 o                         
   6  -6   6       1178.72       1303.73        50.25 o                         
   7  -6   6       1460.89       1474.44        47.53 o                         
   8  -6   6         46.77         43.77        31.68 o                         
   9  -6   6       5171.41       5353.20       116.86 o                         
  10  -6   6        215.41        259.24        41.85 o                         
  11  -6   6         66.32        126.62        40.00 o                         
  12  -6   6       2346.59       2326.64       119.32 o                         
  13  -6   6         84.74        176.44        53.40 o                         
  14  -6   6        181.55        122.28        49.15 o                         
 -12  -5   6        129.61        189.65        61.25 o                         
 -11  -5   6       3392.96       3455.62       171.21 o                         
 -10  -5   6         44.58         23.78        42.13 o                         
  -9  -5   6        112.78        108.67        37.79 o                         
  -8  -5   6       2862.73       2909.25        71.79 o                         
  -7  -5   6          3.69         -0.52        30.61 o                         
  -6  -5   6         53.02         75.82        27.17 o                         
  -5  -5   6        997.18        997.16        35.53 o                         
  -4  -5   6        247.70        289.61        20.26 o                         
  -3  -5   6        278.69        312.97        17.57 o                         
  -2  -5   6      21241.39      20773.53       252.62 o                         
  -1  -5   6       2905.59       2695.20        39.47 o                         
   0  -5   6       5468.82       5337.67        62.25 o                         
   1  -5   6      16820.82      15463.87       202.20 o                         
   2  -5   6         78.08         71.47        11.53 o                         
   3  -5   6       2058.67       1949.58        28.92 o                         
   4  -5   6        295.53        293.10        14.77 o                         
   5  -5   6        248.24        275.99        14.55 o                         
   6  -5   6        609.34        747.95        29.22 o                         
   7  -5   6       4074.00       4047.05        83.87 o                         
   8  -5   6          5.06         14.31        25.90 o                         
   9  -5   6       4886.48       4957.86        94.25 o                         
  10  -5   6       1888.50       1983.52        63.86 o                         
  11  -5   6        353.22        439.92        47.52 o                         
  12  -5   6       1861.90       1921.27        76.90 o                         
  13  -5   6         93.28        114.73        40.53 o                         
  14  -5   6        542.80        607.09        64.91 o                         
 -13  -4   6          1.36        -11.32        62.40 o                         
 -12  -4   6        576.21        620.63        56.61 o                         
 -11  -4   6       4490.91       4774.25       120.67 o                         
 -10  -4   6         70.89         31.12        37.26 o                         
  -9  -4   6         24.97         58.76        32.14 o                         
  -8  -4   6       1987.62       2132.26        59.27 o                         
  -7  -4   6        325.89        391.40        31.65 o                         
  -6  -4   6       1353.58       1435.20        37.56 o                         
  -5  -4   6       1327.92       1405.82        32.87 o                         
  -4  -4   6        651.75        711.93        21.65 o                         
  -3  -4   6        354.08        421.71        17.08 o                         
  -2  -4   6      23763.13      23126.38       236.98 o                         
  -1  -4   6       1909.23       1890.66        35.60 o                         
   0  -4   6        802.50        786.70        21.28 o                         
   1  -4   6      34163.15      32568.88       359.71 o                         
   2  -4   6       1053.03       1272.41        23.68 o                         
   3  -4   6       1785.12       1653.93        26.35 o                         
   4  -4   6       7269.96       7396.73        82.55 o                         
   5  -4   6         11.31         39.71        11.56 o                         
   6  -4   6        356.17        414.08        18.72 o                         
   7  -4   6       6375.94       6342.05        89.69 o                         
   8  -4   6        198.77        227.88        25.96 o                         
   9  -4   6       2646.57       2697.90        63.37 o                         
  10  -4   6       3535.39       3675.05        82.02 o                         
  11  -4   6        275.26        293.09        39.52 o                         
  12  -4   6        877.47        836.52        54.06 o                         
  13  -4   6        402.08        421.39        49.30 o                         
  14  -4   6        144.03        210.77        63.59 o                         
 -13  -3   6        257.70        228.92        52.97 o                         
 -12  -3   6       1437.16       1429.76        70.58 o                         
 -11  -3   6       1218.62       1073.46        59.49 o                         
 -10  -3   6        671.69        616.51        44.76 o                         
  -9  -3   6         68.23         71.02        30.81 o                         
  -8  -3   6       1657.16       1765.17        53.24 o                         
  -7  -3   6       1329.37       1369.15        41.60 o                         
  -6  -3   6       6279.88       6431.48        90.82 o                         
  -5  -3   6       1046.66       1139.23        27.27 o                         
  -4  -3   6        232.29        300.11        15.86 o                         
  -3  -3   6       5187.00       5212.42        65.60 o                         
  -2  -3   6      34138.19      33727.75       499.13 o                         
  -1  -3   6        328.03        349.39        13.75 o                         
   0  -3   6         20.82         49.75        11.72 o                         
   1  -3   6      40500.18      39342.34       415.88 o                         
   2  -3   6         41.67         82.71        11.21 o                         
   3  -3   6        620.99        690.25        18.99 o                         
   4  -3   6       5167.31       5615.19        64.48 o                         
   5  -3   6       1323.90       1470.95        25.72 o                         
   6  -3   6        125.70        123.65        13.82 o                         
   7  -3   6       6015.85       5867.40        76.24 o                         
   8  -3   6        753.43        855.71        31.50 o                         
   9  -3   6         59.98         78.19        25.29 o                         
  10  -3   6       5810.71       5963.41       112.02 o                         
  11  -3   6         79.52         37.59        37.55 o                         
  12  -3   6        390.93        409.52        40.94 o                         
  13  -3   6        345.17        325.85        69.97 o                         
 -13  -2   6        752.38        812.58        67.12 o                         
 -12  -2   6       1358.46       1296.33        75.00 o                         
 -11  -2   6        915.06        907.69        62.17 o                         
 -10  -2   6       2148.73       2308.51        74.24 o                         
  -9  -2   6          0.78        -27.04        27.04 o                         
  -8  -2   6       3173.87       3248.37        69.80 o                         
  -7  -2   6         17.89        -20.67        20.67 o                         
  -6  -2   6       8524.11       8602.05       111.25 o                         
  -5  -2   6       2317.48       2183.63        48.57 o                         
  -4  -2   6       1179.02       1241.72        28.29 o                         
  -3  -2   6      14417.80      14585.03       195.70 o                         
  -2  -2   6      22155.33      20924.05       223.79 o                         
  -1  -2   6       6441.78       6517.23        83.76 o                         
   0  -2   6       2778.99       2565.80        38.63 o                         
   1  -2   6      27488.95      27356.38       301.49 o                         
   2  -2   6       4426.48       4504.95        58.26 o                         
   3  -2   6       3060.48       3133.86        40.45 o                         
   4  -2   6        999.97       1022.60        22.29 o                         
   5  -2   6        482.41        537.77        18.19 o                         
   6  -2   6       4165.71       4033.51        59.64 o                         
   7  -2   6       7458.58       7371.55       112.90 o                         
   8  -2   6        369.94        457.89        29.44 o                         
   9  -2   6         14.82         20.11        25.92 o                         
  10  -2   6       7067.56       7063.19       215.65 o                         
  11  -2   6          6.71        -27.93        35.99 o                         
  12  -2   6        473.47        420.77        65.36 o                         
  13  -2   6        828.01        729.93        69.68 o                         
 -14  -1   6        320.58        242.32        52.09 o                         
 -13  -1   6       1415.69       1535.62        90.28 o                         
 -12  -1   6        815.82        860.12        56.53 o                         
 -11  -1   6         45.00         75.83        35.61 o                         
 -10  -1   6       2800.91       2886.70        73.27 o                         
  -9  -1   6        546.46        578.06        35.95 o                         
  -8  -1   6        151.12        177.28        22.14 o                         
  -7  -1   6       2103.14       2088.38        41.14 o                         
  -6  -1   6       9999.76      10076.37       119.99 o                         
  -5  -1   6        293.22        349.41        16.97 o                         
  -4  -1   6       8349.24       8232.59        97.26 o                         
  -3  -1   6      20690.15      20030.26       207.76 o                         
  -2  -1   6       3782.09       3651.46        48.27 o                         
  -1  -1   6      18517.10      18421.29       245.44 o                         
   0  -1   6       2515.17       2326.11        33.61 o                         
   1  -1   6      11878.53      11701.94       143.71 o                         
   2  -1   6       5576.10       5212.74        68.53 o                         
   3  -1   6       7314.79       7015.26        83.59 o                         
   4  -1   6       1338.47       1319.78        24.93 o                         
   5  -1   6          5.56          5.67        13.91 o                         
   6  -1   6       8311.36       8011.90       115.19 o                         
   7  -1   6       6185.30       6115.52       104.36 o                         
   8  -1   6        648.24        702.85        38.66 o                         
   9  -1   6        653.36        676.13        43.70 o                         
  10  -1   6       4879.54       4744.64       143.18 o                         
  11  -1   6         72.15         72.24        40.37 o                         
  12  -1   6          2.29        -18.95        62.66 o                         
  13  -1   6        324.66        261.15       175.53 o                         
 -14   0   6       1029.94       1062.08        88.05 o                         
 -13   0   6        953.94        898.01        64.42 o                         
 -12   0   6        314.87        438.47        48.24 o                         
 -11   0   6        256.55        240.72        38.40 o                         
 -10   0   6       1557.90       1580.65        54.89 o                         
  -9   0   6       1143.98       1269.83        38.20 o                         
  -8   0   6       2041.26       2034.80        48.38 o                         
  -7   0   6        288.66        332.43        19.94 o                         
  -6   0   6      12274.74      12291.52       138.38 o                         
  -5   0   6       8909.68       8733.38        97.10 o                         
  -4   0   6      12723.52      13417.00       147.33 o                         
  -3   0   6      18913.30      18453.61       205.78 o                         
  -2   0   6        517.36        610.53        16.33 o                         
  -1   0   6      16363.38      15860.86       192.02 o                         
   0   0   6       2035.90       2128.21        31.03 o                         
   1   0   6       4978.58       4750.93        60.10 o                         
   2   0   6       5076.58       4834.94        59.41 o                         
   3   0   6       6377.49       6182.74        71.86 o                         
   4   0   6       1505.80       1379.24        25.68 o                         
   5   0   6        289.92        315.88        17.64 o                         
   6   0   6       6334.00       6183.54       100.12 o                         
   7   0   6       1676.57       1658.89        38.15 o                         
   8   0   6       2527.50       2519.87        50.61 o                         
   9   0   6       1351.19       1414.21        43.43 o                         
  10   0   6       1861.43       1976.03        62.95 o                         
  11   0   6        848.28        942.04        90.06 o                         
  12   0   6         57.77        -52.90       192.17 o                         
  13   0   6        522.50        458.25       109.06 o                         
 -15   1   6         14.31         28.99       118.09 o                         
 -14   1   6       2112.74       2289.87        93.04 o                         
 -13   1   6        629.92        563.05        58.82 o                         
 -12   1   6          3.12        -12.83        35.36 o                         
 -11   1   6        297.56        347.22        48.14 o                         
 -10   1   6        319.77        348.24        37.76 o                         
  -9   1   6        452.99        472.80        29.39 o                         
  -8   1   6       3405.13       3303.53        71.00 o                         
  -7   1   6         88.44        104.56        14.13 o                         
  -6   1   6      10098.70      10158.48       108.66 o                         
  -5   1   6      13822.85      13597.64       144.94 o                         
  -4   1   6       5380.44       4960.11        55.60 o                         
  -3   1   6       3150.51       3087.72        38.04 o                         
  -2   1   6       2114.83       2083.23        30.05 o                         
  -1   1   6      14592.28      14012.31       162.59 o                         
   0   1   6        328.33        403.17        13.18 o                         
   1   1   6       2537.41       2512.06        32.67 o                         
   2   1   6       3050.22       2903.13        38.00 o                         
   3   1   6       8552.84       8157.46        89.76 o                         
   4   1   6       3206.96       3093.76        42.69 o                         
   5   1   6       1177.03       1149.42        27.53 o                         
   6   1   6       6636.05       6514.32        98.34 o                         
   7   1   6         12.92         -5.75        17.47 o                         
   8   1   6       2675.60       2657.48        60.10 o                         
   9   1   6       1208.46       1218.91        63.27 o                         
  10   1   6        452.27        403.62        46.79 o                         
  11   1   6       1227.77       1260.35        94.05 o                         
  12   1   6        196.06        205.63        56.37 o                         
 -15   2   6         47.57         73.06        49.37 o                         
 -14   2   6       2623.82       2589.80       157.57 o                         
 -13   2   6          1.64         20.41        41.58 o                         
 -12   2   6         20.16         16.18        38.69 o                         
 -11   2   6        354.64        411.95        39.84 o                         
 -10   2   6        448.06        492.13        33.45 o                         
  -9   2   6        314.91        394.18        29.33 o                         
  -8   2   6       8555.77       8483.37       100.97 o                         
  -7   2   6        152.45        126.62        16.70 o                         
  -6   2   6       1114.70       1065.47        22.19 o                         
  -5   2   6      24062.39      23847.15       239.42 o                         
  -4   2   6      11709.11      12108.14       124.47 o                         
  -3   2   6       1198.87       1142.29        19.29 o                         
  -2   2   6      18528.71      18311.34       183.54 o                         
  -1   2   6       8888.80       8786.84        94.21 o                         
   0   2   6       1864.63       1972.00        29.49 o                         
   1   2   6       4298.36       4401.26        51.88 o                         
   2   2   6          3.63         26.48        10.25 o                         
   3   2   6       8380.31       8160.21        90.57 o                         
   4   2   6       8882.33       8533.12       103.05 o                         
   5   2   6       2647.30       2573.80        51.04 o                         
   6   2   6       5146.86       4999.91        72.67 o                         
   7   2   6       1424.82       1461.82        44.48 o                         
   8   2   6       3165.89       3167.57        78.55 o                         
   9   2   6        265.11        262.50        46.65 o                         
  10   2   6        355.54        256.33        42.83 o                         
  11   2   6        733.34        679.88        61.38 o                         
  12   2   6        276.87        185.11        52.80 o                         
 -15   3   6        534.09        415.79        56.67 o                         
 -14   3   6       2071.53       2175.98       101.09 o                         
 -13   3   6        209.56        219.42        75.31 o                         
 -12   3   6         34.99         23.59        42.62 o                         
 -11   3   6         92.96         46.71        40.56 o                         
 -10   3   6        172.36        176.21        28.22 o                         
  -9   3   6         36.66         46.66        21.29 o                         
  -8   3   6       8202.67       7961.55       108.63 o                         
  -7   3   6         78.19         53.52        15.92 o                         
  -6   3   6          0.59          7.86        10.13 o                         
  -5   3   6      36556.18      35708.07       366.81 o                         
  -4   3   6         97.40        118.34         9.86 o                         
  -3   3   6        177.41        228.80        10.86 o                         
  -2   3   6      20490.08      20156.20       196.08 o                         
  -1   3   6       1683.82       1674.58        24.00 o                         
   0   3   6         36.58         33.70        10.52 o                         
   1   3   6       6053.74       5998.46        68.68 o                         
   2   3   6        209.87        241.67        12.37 o                         
   3   3   6       1666.86       1636.63        30.87 o                         
   4   3   6      19560.60      18862.19       234.64 o                         
   5   3   6        147.75        149.78        22.36 o                         
   6   3   6        421.16        447.44        29.35 o                         
   7   3   6       3889.59       3934.97        87.79 o                         
   8   3   6       2215.97       2162.50        73.13 o                         
   9   3   6         59.86         34.44        37.73 o                         
  10   3   6          1.03         15.66        45.05 o                         
  11   3   6        498.19        526.35        58.72 o                         
 -15   4   6         27.86         41.10        56.30 o                         
 -14   4   6       1524.76       1344.89        77.88 o                         
 -13   4   6       1196.40       1184.66        67.30 o                         
 -12   4   6         50.09         79.59        45.53 o                         
 -11   4   6         51.30          0.55        38.34 o                         
 -10   4   6         68.38         64.41        29.62 o                         
  -9   4   6        678.81        792.75        36.09 o                         
  -8   4   6       5400.90       5375.61        87.27 o                         
  -7   4   6       1947.30       1971.10        38.46 o                         
  -6   4   6       1171.20       1130.32        23.34 o                         
  -5   4   6      28839.23      28392.00       293.46 o                         
  -4   4   6       2307.21       2196.92        29.88 o                         
  -3   4   6        372.76        480.69        13.53 o                         
  -2   4   6       4970.51       4726.99        48.84 o                         
  -1   4   6         22.48         29.01         8.42 o                         
   0   4   6       1605.49       1760.01        26.79 o                         
   1   4   6       3941.28       3668.17        45.50 o                         
   2   4   6        364.03        438.55        17.04 o                         
   3   4   6        246.22        314.16        19.11 o                         
   4   4   6      11032.03      10772.67       148.61 o                         
   5   4   6        613.40        707.83        38.94 o                         
   6   4   6         22.59         -7.28        30.11 o                         
   7   4   6       4757.70       4384.49       113.43 o                         
   8   4   6        705.24        674.55        56.63 o                         
   9   4   6          0.68        -44.54        44.54 o                         
  10   4   6         35.91         51.74        44.55 o                         
  11   4   6        235.86        267.06        68.15 o                         
 -15   5   6        205.28        118.35        74.38 o                         
 -14   5   6        344.09        241.75        71.18 o                         
 -13   5   6        724.93        698.80        58.80 o                         
 -12   5   6        302.03        285.27        44.45 o                         
 -11   5   6        475.94        528.13        42.82 o                         
 -10   5   6         13.22         40.20        29.85 o                         
  -9   5   6       2719.04       2879.69        67.67 o                         
  -8   5   6       3517.43       3555.35        68.91 o                         
  -7   5   6       5283.47       5153.73        77.16 o                         
  -6   5   6       4094.64       4064.90        54.61 o                         
  -5   5   6      13042.41      12794.15       137.24 o                         
  -4   5   6       5304.45       5273.24        57.39 o                         
  -3   5   6        110.51        129.41        10.33 o                         
  -2   5   6       4278.12       4148.98        43.54 o                         
  -1   5   6        119.19        153.41        12.52 o                         
   0   5   6        215.07        220.41        12.50 o                         
   1   5   6       2548.10       2467.87        34.76 o                         
   2   5   6       1912.91       1850.53        33.00 o                         
   3   5   6        319.15        390.59        22.75 o                         
   4   5   6      15902.36      15083.52       228.80 o                         
   5   5   6        803.75        856.91        44.57 o                         
   6   5   6        309.34        328.31        40.09 o                         
   7   5   6       3181.88       3229.96        98.25 o                         
   8   5   6          1.14        -43.54        43.54 o                         
   9   5   6        303.62        314.60        41.73 o                         
  10   5   6         11.70         49.91        47.96 o                         
 -15   6   6         28.89         13.94        47.23 o                         
 -14   6   6         50.29        174.57        60.77 o                         
 -13   6   6        921.48        783.39        59.33 o                         
 -12   6   6        567.72        570.24        47.55 o                         
 -11   6   6        526.58        551.22        43.60 o                         
 -10   6   6        197.90        213.65        37.49 o                         
  -9   6   6       3228.36       3175.96        68.07 o                         
  -8   6   6        762.76        765.80        35.83 o                         
  -7   6   6      11674.68      11617.96       175.53 o                         
  -6   6   6         91.30         84.06        15.65 o                         
  -5   6   6       5328.57       5070.31        60.72 o                         
  -4   6   6       7197.11       6903.95        76.28 o                         
  -3   6   6          0.98          5.12         9.75 o                         
  -2   6   6       2043.38       2064.32        31.61 o                         
  -1   6   6        418.98        501.04        17.38 o                         
   0   6   6       1807.22       1840.64        30.98 o                         
   1   6   6       1740.95       1659.23        30.82 o                         
   2   6   6        751.57        865.82        26.93 o                         
   3   6   6       1187.69       1328.42        38.42 o                         
   4   6   6       6436.86       6313.57       132.88 o                         
   5   6   6       1668.91       1633.25        72.07 o                         
   6   6   6        232.65        265.30        39.32 o                         
   7   6   6       2564.30       2537.00        93.55 o                         
   8   6   6        142.54         66.91        39.83 o                         
   9   6   6         17.34         65.01        46.24 o                         
 -15   7   6        124.28        122.70        55.95 o                         
 -14   7   6         14.99        -35.32        48.47 o                         
 -13   7   6        617.08        489.27        55.73 o                         
 -12   7   6       1132.91       1189.35        59.21 o                         
 -11   7   6       1139.24       1109.78        56.63 o                         
 -10   7   6       1082.44       1113.28        45.30 o                         
  -9   7   6       2419.68       2566.36        64.88 o                         
  -8   7   6        128.88        111.78        25.32 o                         
  -7   7   6       8237.83       8012.15       120.81 o                         
  -6   7   6        975.41        922.43        28.50 o                         
  -5   7   6        325.46        400.20        18.82 o                         
  -4   7   6      10388.48      10067.54       115.42 o                         
  -3   7   6        375.77        445.98        19.45 o                         
  -2   7   6       1954.71       1830.29        33.20 o                         
  -1   7   6        189.26        220.25        16.62 o                         
   0   7   6       2260.06       2293.58        39.51 o                         
   1   7   6        593.95        648.51        26.10 o                         
   2   7   6       3488.39       3437.69        58.38 o                         
   3   7   6       1782.72       1777.30        46.96 o                         
   4   7   6       2129.99       2089.55        55.64 o                         
   5   7   6       3362.21       3409.64        79.61 o                         
   6   7   6        489.62        529.85        41.47 o                         
   7   7   6        923.00        951.54        55.74 o                         
   8   7   6        120.86         96.38        45.00 o                         
   9   7   6         11.47         11.54        47.89 o                         
 -15   8   6        218.79        194.10        65.39 o                         
 -14   8   6         62.16         21.13        57.83 o                         
 -13   8   6        197.19        205.26        42.69 o                         
 -12   8   6        913.56        963.68        59.50 o                         
 -11   8   6       1047.96       1082.81        54.02 o                         
 -10   8   6        173.35        251.88        33.17 o                         
  -9   8   6         83.33         92.22        29.82 o                         
  -8   8   6       3540.41       3579.94        72.93 o                         
  -7   8   6       6878.08       6998.75       104.26 o                         
  -6   8   6         60.15         76.83        26.13 o                         
  -5   8   6        285.85        304.66        25.94 o                         
  -4   8   6       6080.47       5993.81        85.47 o                         
  -3   8   6       2885.05       2784.41        47.80 o                         
  -2   8   6       1085.28       1308.44        31.64 o                         
  -1   8   6          1.13        -18.47        18.47 o                         
   0   8   6       2212.31       2098.01        43.82 o                         
   1   8   6        255.45        286.19        26.09 o                         
   2   8   6       4108.10       4049.52        67.78 o                         
   3   8   6        451.08        492.82        35.95 o                         
   4   8   6        471.07        489.60        36.16 o                         
   5   8   6       2680.96       2853.23        75.49 o                         
   6   8   6         37.53         51.58        37.78 o                         
   7   8   6        289.17        345.27        56.26 o                         
   8   8   6        256.72        288.10        48.96 o                         
 -15   9   6        205.98        150.51        58.20 o                         
 -14   9   6        435.25        382.44        69.32 o                         
 -13   9   6        241.01        200.72        52.91 o                         
 -12   9   6        464.94        447.92        42.75 o                         
 -11   9   6       2785.32       3049.38        93.68 o                         
 -10   9   6        368.65        422.00        39.29 o                         
  -9   9   6          0.99        -27.82        27.82 o                         
  -8   9   6       2860.05       2946.32        67.49 o                         
  -7   9   6       1909.04       2090.31        48.92 o                         
  -6   9   6        695.13        761.79        37.00 o                         
  -5   9   6         28.50         22.09        28.12 o                         
  -4   9   6       2572.36       2498.22        54.91 o                         
  -3   9   6       3362.43       3333.66        58.67 o                         
  -2   9   6       1825.64       1863.37        41.65 o                         
  -1   9   6          6.47          8.74        21.08 o                         
   0   9   6        415.19        468.94        29.77 o                         
   1   9   6        943.51       1011.24        40.68 o                         
   2   9   6       1971.09       1938.95        54.15 o                         
   3   9   6        212.50        289.99        34.83 o                         
   4   9   6          3.74         24.28        31.94 o                         
   5   9   6       2199.83       2272.61        72.76 o                         
   6   9   6         40.87         14.37        42.11 o                         
   7   9   6        136.32        136.80        47.49 o                         
 -14  10   6        488.25        480.90        69.76 o                         
 -13  10   6        115.31         55.16        48.96 o                         
 -12  10   6          1.23        -37.64        37.64 o                         
 -11  10   6       2566.14       2630.92        83.95 o                         
 -10  10   6        109.33        100.60        35.14 o                         
  -9  10   6        202.61        190.00        32.43 o                         
  -8  10   6       3356.04       3471.21        78.83 o                         
  -7  10   6        201.59        256.08        33.09 o                         
  -6  10   6       2427.44       2314.08        60.85 o                         
  -5  10   6         77.76        108.65        28.50 o                         
  -4  10   6       1088.39       1063.98        45.14 o                         
  -3  10   6       1942.68       2023.73        53.48 o                         
  -2  10   6       1571.33       1652.56        47.33 o                         
  -1  10   6          3.52          9.84        26.70 o                         
   0  10   6        294.40        407.17        31.95 o                         
   1  10   6       3717.45       3768.49        79.73 o                         
   2  10   6       1495.97       1536.82        54.24 o                         
   3  10   6         19.05         28.64        36.65 o                         
   4  10   6        319.06        306.33        41.83 o                         
   5  10   6       1931.34       1672.80        66.46 o                         
   6  10   6         98.71         81.00        47.23 o                         
 -14  11   6        550.58        599.87        77.11 o                         
 -13  11   6        247.80        214.96        48.13 o                         
 -12  11   6        110.59        118.83        41.89 o                         
 -11  11   6       1703.19       1642.81        70.01 o                         
 -10  11   6       1765.77       1652.76        71.62 o                         
  -9  11   6        166.27         66.57        42.52 o                         
  -8  11   6       1680.16       1719.40        58.15 o                         
  -7  11   6         81.43         42.52        31.01 o                         
  -6  11   6        974.52       1062.79        48.81 o                         
  -5  11   6          7.90         18.51        31.72 o                         
  -4  11   6        184.57        161.68        31.85 o                         
  -3  11   6        182.88        238.49        36.59 o                         
  -2  11   6       2962.12       2859.19        95.50 o                         
  -1  11   6          1.09         -1.94        33.12 o                         
   0  11   6          5.40        -20.58        33.10 o                         
   1  11   6       2847.19       2884.60        71.80 o                         
   2  11   6        131.81         71.41        34.32 o                         
   3  11   6        281.36        230.96        42.03 o                         
   4  11   6        451.94        382.11        46.34 o                         
   5  11   6        186.68        113.19        45.18 o                         
 -13  12   6        410.20        355.34        66.27 o                         
 -12  12   6         42.78         27.00        58.71 o                         
 -11  12   6       1216.64       1207.01        92.50 o                         
 -10  12   6       1003.28        993.55        77.79 o                         
  -9  12   6         49.54          1.10        38.70 o                         
  -8  12   6        267.20        278.23        50.59 o                         
  -7  12   6        314.24        271.70        48.25 o                         
  -6  12   6        224.05        178.75        39.25 o                         
  -5  12   6         85.35        120.01        33.97 o                         
  -4  12   6        110.47         70.84        34.10 o                         
  -3  12   6         44.30         16.36        39.87 o                         
  -2  12   6       3301.33       3497.86        95.39 o                         
  -1  12   6        615.27        590.06        52.71 o                         
   0  12   6        141.40        159.93        55.45 o                         
   1  12   6       2263.04       2390.20        97.58 o                         
   2  12   6          0.26         17.15        38.81 o                         
   3  12   6       1313.08       1215.46        59.11 o                         
 -12  13   6         34.62         81.80        64.94 o                         
 -11  13   6        410.77        410.22        70.40 o                         
 -10  13   6       2562.12       2470.79       277.19 o                         
  -9  13   6         23.63        -13.22        63.66 o                         
  -8  13   6          8.15          6.34        38.57 o                         
  -7  13   6        411.52        380.88        55.21 o                         
  -6  13   6         12.36        -26.94        38.31 o                         
  -5  13   6        413.52        357.00        44.01 o                         
  -4  13   6        192.52        188.28        42.61 o                         
  -3  13   6         37.29        -30.41        38.96 o                         
  -2  13   6       1175.34       1086.40        66.16 o                         
  -1  13   6       1333.18       1230.68        68.84 o                         
   0  13   6        351.09        347.35        51.45 o                         
   1  13   6        978.51       1055.41        66.80 o                         
   2  13   6        388.89        394.67        55.31 o                         
 -11  14   6          0.44         33.41        61.02 o                         
 -10  14   6       1646.36       1416.93        92.85 o                         
  -9  14   6         74.98        151.94        52.14 o                         
  -8  14   6        119.22        116.54        47.61 o                         
  -7  14   6        258.34        210.69        57.65 o                         
  -6  14   6        804.78        875.02        63.54 o                         
  -5  14   6          0.31        -45.47        45.47 o                         
  -4  14   6        861.88        757.00        55.32 o                         
  -3  14   6         19.69          9.95        44.49 o                         
  -2  14   6        423.86        390.96        52.59 o                         
  -1  14   6       1395.47       1374.37        81.28 o                         
   0  14   6        149.62        162.90        51.91 o                         
  -9  15   6        588.87        508.19        63.38 o                         
  -8  15   6          5.45        -37.27        44.23 o                         
  -7  15   6        256.28        181.28        54.42 o                         
  -6  15   6         37.15        -39.28        50.10 o                         
  -5  15   6          0.68          0.10        44.50 o                         
  -4  15   6        346.04        264.22        51.79 o                         
  -3  15   6          0.42         33.25        47.41 o                         
   1 -16   7        864.82        873.94        66.06 o                         
   2 -16   7        573.78        423.62        51.66 o                         
   3 -16   7         48.76         40.21        49.35 o                         
   4 -16   7        236.45        253.37        51.16 o                         
   5 -16   7        176.91        179.70        61.15 o                         
   6 -16   7          2.02        -23.37        52.00 o                         
   7 -16   7        336.60        301.13        64.28 o                         
   8 -16   7          3.65         22.47        65.93 o                         
  -2 -15   7        192.98        133.93        63.05 o                         
  -1 -15   7        690.23        702.79        64.69 o                         
   0 -15   7        263.91        207.76        50.29 o                         
   1 -15   7        179.25        154.95        49.47 o                         
   2 -15   7        875.70        838.72        69.62 o                         
   3 -15   7          4.88         30.38        36.58 o                         
   4 -15   7         80.47        103.96        41.42 o                         
   5 -15   7        450.83        467.89        60.19 o                         
   6 -15   7        154.66         98.94        47.05 o                         
   7 -15   7        367.74        250.74        54.49 o                         
   8 -15   7         66.02        136.14        59.78 o                         
   9 -15   7         24.25         19.42        59.09 o                         
  10 -15   7       1298.59        914.67       146.79 o                         
  -3 -14   7        215.42        173.23        54.83 o                         
  -2 -14   7         12.78        -42.28        42.28 o                         
  -1 -14   7       1458.95       1363.05        74.33 o                         
   0 -14   7        342.86        321.04        46.65 o                         
   1 -14   7        458.33        419.17        41.56 o                         
   2 -14   7       1307.29       1293.46        61.17 o                         
   3 -14   7        569.13        537.93        51.72 o                         
   4 -14   7         95.83         37.47        40.83 o                         
   5 -14   7         50.15         40.01        43.05 o                         
   6 -14   7        196.24        132.21        40.37 o                         
   7 -14   7        451.29        495.21        84.98 o                         
   8 -14   7        603.67        532.03        52.30 o                         
   9 -14   7        279.53        189.14        55.38 o                         
  10 -14   7        631.37        619.70       133.89 o                         
  11 -14   7        771.40        800.28       109.86 o                         
  -5 -13   7        374.12        401.08        75.94 o                         
  -4 -13   7        259.41        181.71        54.11 o                         
  -3 -13   7        424.53        422.43        57.43 o                         
  -2 -13   7        302.01        320.90        45.91 o                         
  -1 -13   7       1994.26       2112.20        68.57 o                         
   0 -13   7         26.86        -32.31        32.31 o                         
   1 -13   7         16.45        -10.25        31.98 o                         
   2 -13   7       2981.35       3127.65        82.04 o                         
   3 -13   7        399.93        377.84        42.92 o                         
   4 -13   7        152.47        104.82        34.26 o                         
   5 -13   7         34.98          1.38        35.04 o                         
   6 -13   7       1075.39       1103.43        67.18 o                         
   7 -13   7         26.20         18.85        38.20 o                         
   8 -13   7       1127.46       1090.45        63.03 o                         
   9 -13   7        298.47        335.94        53.78 o                         
  10 -13   7        345.43        301.55        59.66 o                         
  11 -13   7       1463.51       1475.16       216.81 o                         
  12 -13   7         55.64         17.23        69.58 o                         
  -6 -12   7        102.61         57.68        45.47 o                         
  -5 -12   7       1522.77       1393.90        75.14 o                         
  -4 -12   7        501.63        421.05        58.72 o                         
  -3 -12   7         80.92         49.81        39.10 o                         
  -2 -12   7       1327.86       1416.62        55.16 o                         
  -1 -12   7       1681.43       1738.65        52.19 o                         
   0 -12   7         95.49         89.34        30.12 o                         
   1 -12   7         55.41        128.50        35.08 o                         
   2 -12   7       1596.86       1674.43        59.79 o                         
   3 -12   7       1038.14       1025.74        46.40 o                         
   4 -12   7       1436.65       1467.23        53.70 o                         
   5 -12   7        414.26        314.49        38.05 o                         
   6 -12   7       1504.44       1327.11        53.30 o                         
   7 -12   7        912.08        986.81        83.35 o                         
   8 -12   7       1442.12       1488.19        74.53 o                         
   9 -12   7         77.06         74.60        36.81 o                         
  10 -12   7          2.22        -23.76        86.31 o                         
  11 -12   7       1933.05       1977.70       219.99 o                         
  12 -12   7        126.28         75.77        74.07 o                         
  -7 -11   7         64.52         59.96        61.38 o                         
  -6 -11   7          4.98         31.01        46.23 o                         
  -5 -11   7       3748.60       3915.74       117.15 o                         
  -4 -11   7         30.44         24.27        34.69 o                         
  -3 -11   7         64.33         96.75        36.92 o                         
  -2 -11   7       2891.24       3054.31        66.26 o                         
  -1 -11   7        735.63        836.59        39.81 o                         
   0 -11   7        918.61        960.44        39.88 o                         
   1 -11   7          1.00        -11.52        27.25 o                         
   2 -11   7        570.64        634.33        39.09 o                         
   3 -11   7        930.09        979.32        44.41 o                         
   4 -11   7       1210.11       1201.81        44.74 o                         
   5 -11   7         51.12         53.01        26.78 o                         
   6 -11   7        578.10        553.51        36.37 o                         
   7 -11   7       2959.39       3238.73        69.82 o                         
   8 -11   7        904.86        905.56        46.18 o                         
   9 -11   7        155.85        175.74        32.91 o                         
  10 -11   7         26.84          9.57        46.35 o                         
  11 -11   7       1454.53       1360.01       101.03 o                         
  12 -11   7        211.00        177.40        74.39 o                         
  13 -11   7         90.81         61.73       135.81 o                         
  -8 -10   7        496.02        359.29        67.06 o                         
  -7 -10   7         35.79         15.10        50.09 o                         
  -6 -10   7        169.16        191.99        47.67 o                         
  -5 -10   7       2296.28       2486.12        73.17 o                         
  -4 -10   7        324.54        323.80        35.89 o                         
  -3 -10   7        953.27       1076.74        41.59 o                         
  -2 -10   7       3438.69       3472.61        64.53 o                         
  -1 -10   7          0.43        -10.89        29.35 o                         
   0 -10   7        671.63        774.71        36.46 o                         
   1 -10   7         68.11         51.00        25.67 o                         
   2 -10   7        534.33        543.66        31.58 o                         
   3 -10   7       1040.14       1091.96        42.28 o                         
   4 -10   7       6564.09       6765.43       110.12 o                         
   5 -10   7          7.98        -22.79        22.79 o                         
   6 -10   7        209.85        205.42        27.37 o                         
   7 -10   7       3760.41       3833.85        76.63 o                         
   8 -10   7       1598.87       1685.65        63.06 o                         
   9 -10   7        326.58        327.77        34.98 o                         
  10 -10   7        222.31        187.60        42.53 o                         
  11 -10   7        450.33        480.82        52.15 o                         
  12 -10   7        732.18        564.57        66.00 o                         
  13 -10   7        296.87        304.43        62.90 o                         
  -9  -9   7         22.20        -61.49        61.49 o                         
  -8  -9   7        385.79        226.44        59.44 o                         
  -7  -9   7       2511.70       2665.77       103.20 o                         
  -6  -9   7        735.14        810.33        48.35 o                         
  -5  -9   7       3645.27       3729.49        80.68 o                         
  -4  -9   7       2448.69       2602.80        62.31 o                         
  -3  -9   7       2394.39       2331.47        55.12 o                         
  -2  -9   7       2567.82       2747.17        56.75 o                         
  -1  -9   7        274.94        361.56        25.87 o                         
   0  -9   7        403.02        443.99        30.75 o                         
   1  -9   7        350.02        441.22        25.64 o                         
   2  -9   7        501.36        539.48        24.60 o                         
   3  -9   7        144.17        134.88        32.52 o                         
   4  -9   7       7757.03       7893.49       115.31 o                         
   5  -9   7        914.17       1061.26        36.54 o                         
   6  -9   7         79.55         76.97        26.29 o                         
   7  -9   7       6491.55       6708.98       147.29 o                         
   8  -9   7          6.50         13.98        26.46 o                         
   9  -9   7        511.21        563.23        40.69 o                         
  10  -9   7        299.04        317.81        45.53 o                         
  11  -9   7         27.31         -8.20        42.31 o                         
  12  -9   7        305.58        223.28        53.68 o                         
  13  -9   7        760.13        751.67        65.10 o                         
 -10  -8   7          0.41        -41.48        58.45 o                         
  -9  -8   7         55.13         90.08        51.83 o                         
  -8  -8   7         23.87         13.21        44.55 o                         
  -7  -8   7       1435.32       1357.69        69.58 o                         
  -6  -8   7        893.70        974.71        50.28 o                         
  -5  -8   7       1029.97       1179.93        52.69 o                         
  -4  -8   7       7155.18       7213.90       156.40 o                         
  -3  -8   7        550.47        716.96        32.25 o                         
  -2  -8   7       2427.43       2457.38        51.45 o                         
  -1  -8   7       3417.29       3488.35        60.66 o                         
   0  -8   7        376.15        393.54        22.32 o                         
   1  -8   7        199.89        244.46        19.27 o                         
   2  -8   7       1220.15       1253.69        28.34 o                         
   3  -8   7        335.55        325.03        19.88 o                         
   4  -8   7       6391.33       6690.16        99.15 o                         
   5  -8   7       4691.92       4677.50        80.10 o                         
   6  -8   7       1205.21       1329.15        47.24 o                         
   7  -8   7       5809.63       6102.09       107.63 o                         
   8  -8   7        699.16        747.58        39.63 o                         
   9  -8   7        591.34        640.06        57.54 o                         
  10  -8   7        186.10        198.55        51.36 o                         
  11  -8   7        160.38        166.12        45.82 o                         
  12  -8   7        396.72        419.50        55.43 o                         
  13  -8   7       1215.34       1067.85        81.73 o                         
  14  -8   7        143.91        173.02        46.51 o                         
 -11  -7   7         64.43        101.61        53.97 o                         
 -10  -7   7          0.30          1.84        56.06 o                         
  -9  -7   7         83.82        127.29        48.65 o                         
  -8  -7   7        244.88        168.70        42.81 o
[truncated: 720,822 more chars]
