# Supplementary material for: The role of π–π stacking and hydrogen-bonding inter­actions in the assembly of a series of isostructural group IIB coordination compounds
Source: Acta Crystallogr C Struct Chem. 2019 Jan 25;75(Pt 2):178–88. doi: 10.1107/S2053229618018314 (PMC6363043; doi:10.1107/S2053229618018314)
Supplement: Supplementary file 6 [file c-75-00178-Compound_5sup6.hkl]

data_Compound_5                                                                 
_shelx_title ' kjf219_4 in P-1'                                                 
_shelx_refln_list_code          4                                               
_shelx_F_calc_maximum      200.14                                               
_exptl_crystal_F_000       708.00                                               
_reflns_d_resolution_high  0.7480                                               
                                                                                
loop_                                                                           
 _space_group_symop_operation_xyz                                               
 'x, y, z'                                                                      
 '-x, -y, -z'                                                                   
                                                                                
_cell_length_a     9.2456                                                       
_cell_length_b    10.1510                                                       
_cell_length_c    15.8499                                                       
_cell_angle_alpha  96.545                                                       
_cell_angle_beta   99.744                                                       
_cell_angle_gamma 112.674                                                       
                                                                                
_shelx_F_squared_multiplier     1.000                                           
                                                                                
loop_                                                                           
 _refln_index_h                                                                 
 _refln_index_k                                                                 
 _refln_index_l                                                                 
 _refln_F_squared_calc                                                          
 _refln_F_squared_meas                                                          
 _refln_F_squared_sigma                                                         
 _refln_observed_status                                                         
  -1   0   0       1012.41       1022.15        23.73 o                         
  -1   0   0       1789.10       1827.99        34.80 o                         
   1   0   0       1789.10       1811.29        34.72 o                         
   1   0   0       1012.41        991.16        28.78 o                         
  -2   0   0       2025.79       1894.74        32.32 o                         
  -2   0   0       3579.90       3506.08        76.75 o                         
  -2   0   0       4339.19       4340.73        99.65 o                         
   2   0   0       3579.90       3426.61        44.64 o                         
   2   0   0       2025.79       1793.48        79.21 o                         
   2   0   0       4339.19       4153.69       103.82 o                         
  -3   0   0       3642.93       3514.31        32.03 o                         
  -3   0   0       6437.65       6288.12        65.98 o                         
   3   0   0       6437.65       6266.92        46.55 o                         
   3   0   0       3642.93       3588.72        37.89 o                         
  -4   0   0        153.03        171.14         9.62 o                         
  -4   0   0        270.42        311.82        15.32 o                         
  -4   0   0        287.93        268.53        23.24 o                         
   4   0   0        270.42        288.17        11.31 o                         
   4   0   0        153.03        160.28        23.74 o                         
   4   0   0        287.93        293.97        46.00 o                         
  -5   0   0       5105.17       5071.85        42.95 o                         
  -5   0   0       9021.67       8951.58        72.41 o                         
   5   0   0       5105.17       5051.57        48.71 o                         
   5   0   0       9021.67       8856.94        71.63 o                         
  -6   0   0         41.97         37.17        11.82 o                         
  -6   0   0         60.87        126.01        46.43 o                         
  -6   0   0         23.75         22.37         9.61 o                         
   6   0   0         41.97         54.01        11.81 o                         
   6   0   0         23.75         28.31        12.10 o                         
  -7   0   0       1998.87       2037.23        38.14 o                         
  -7   0   0       1131.12       1199.72        28.72 o                         
  -7   0   0       2058.69       1993.11        88.14 o                         
   7   0   0       2058.69       1995.25       122.64 o                         
   7   0   0       1998.87       2053.85        42.73 o                         
   7   0   0       1131.12       1182.67        33.31 o                         
  -8   0   0       1787.13       1776.14        40.29 o                         
  -8   0   0       3158.15       3073.45        56.95 o                         
   8   0   0       3158.15       3126.24        60.97 o                         
   8   0   0       1787.13       1799.20        42.93 o                         
  -9   0   0        363.02        315.70        45.07 o                         
   9   0   0        363.02        378.96        53.32 o                         
 -10   0   0       1242.23       1274.56        50.17 o                         
 -10   0   0        702.95        737.83        37.11 o                         
  10   0   0       1242.23       1132.29        59.41 o                         
  10   0   0        702.95        711.40        35.07 o                         
 -11   0   0       1262.53       1347.77        63.57 o                         
  11   0   0       1262.53        970.27        78.79 o                         
  11  -1   0       1973.16       1778.33        69.21 o                         
  11  -1   0       1116.57       1085.95        44.84 o                         
 -11   1   0       1973.16       2059.64        68.93 o                         
 -11   1   0       1116.57       1059.22        46.51 o                         
  10  -1   0        886.75        938.46        67.50 o                         
 -10   1   0        886.75        700.08        51.93 o                         
   9  -1   0         39.42         45.41        24.47 o                         
   9  -1   0         22.31         11.45        23.15 o                         
  -9   1   0         22.31         30.92        20.83 o                         
  -9   1   0         39.42         67.74        24.52 o                         
   8  -1   0       4940.65       5070.73        80.35 o                         
   8  -1   0       2795.81       2796.77        47.09 o                         
  -8   1   0       4940.65       4913.61        61.33 o                         
  -8   1   0       2795.81       2888.03        49.75 o                         
   7  -1   0        241.17        274.10        25.00 o                         
   7  -1   0        136.47        117.80        23.04 o                         
  -7   1   0        136.47        122.27        16.53 o                         
  -7   1   0        241.17        216.07        22.38 o                         
  -7   1   0        388.93        355.46        37.05 o                         
   6  -1   0       1299.89       1305.14        23.95 o                         
   6  -1   0       2297.12       2258.76        27.52 o                         
  -6   1   0       2297.12       2322.96        29.85 o                         
  -6   1   0       1299.89       1300.25        19.86 o                         
   5  -1   0       8569.55       8307.70       106.69 o                         
   5  -1   0       5755.51       5936.32        79.13 o                         
  -5   1   0       3256.92       3490.14        51.21 o                         
  -5   1   0       8569.55       8394.18        85.72 o                         
  -5   1   0       5755.51       5698.44       114.86 o                         
   4  -1   0       1867.08       1907.90        21.14 o                         
   4  -1   0       1056.54       1077.64        17.69 o                         
  -4   1   0       1867.08       1899.16        24.78 o                         
  -4   1   0       1056.54       1097.06        17.33 o                         
   3  -1   0      29633.96      29336.48       370.21 o                         
  -3   1   0      29633.96      29411.80       280.71 o                         
   2  -1   0        433.02        442.55        12.34 o                         
   2  -1   0        245.03        276.44        14.11 o                         
  -2   1   0        245.03        267.13        12.06 o                         
  -2   1   0        433.02        466.82        16.21 o                         
   1  -1   0      15776.81      16304.25       340.67 o                         
  -1   1   0      15776.81      16301.61       340.67 o                         
   0  -1   0       9678.14       9595.29       142.02 o                         
   0  -1   0       5476.65       5352.56       118.64 o                         
   0   1   0       9678.14       9588.53       166.73 o                         
   0   1   0       5476.65       5383.24       118.81 o                         
  -1  -1   0        578.59        580.33        17.12 o                         
  -1  -1   0       1514.15       1536.87        65.23 o                         
  -1  -1   0        327.41        278.93        23.87 o                         
   1   1   0        578.59        536.67        19.41 o                         
   1   1   0        327.41        332.43        33.60 o                         
   1   1   0       1514.15       1358.89        59.93 o                         
  -2  -1   0      36070.68      37131.95       349.54 o                         
  -2  -1   0      20411.62      20333.62       163.65 o                         
   2   1   0      20411.62      20709.66       192.72 o                         
   2   1   0      36070.68      36418.11       305.08 o                         
  -3  -1   0       1813.60       1759.30        25.73 o                         
  -3  -1   0       1026.27        946.79        15.93 o                         
  -3  -1   0       2520.25       2478.65        50.09 o                         
   3   1   0       1813.60       1765.38        23.84 o                         
   3   1   0       2520.25       2407.01       103.09 o                         
   3   1   0       1026.27       1002.51        19.85 o                         
  -4  -1   0       3602.38       3694.47        34.43 o                         
  -4  -1   0       6366.00       6592.60        57.84 o                         
   4   1   0       6366.00       6517.56        52.94 o                         
   4   1   0       3602.38       3664.51        37.54 o                         
  -5  -1   0       1938.03       1920.02        23.54 o                         
  -5  -1   0       1096.69       1091.26        18.71 o                         
   5   1   0       1096.69       1065.70        20.07 o                         
   5   1   0       1938.03       1921.08        26.82 o                         
  -6  -1   0        704.86        673.92        31.84 o                         
  -6  -1   0         10.41         24.49        18.18 o                         
  -6  -1   0         18.39         48.43        18.13 o                         
   6   1   0         18.39         74.66        23.83 o                         
   6   1   0        704.86        689.85        51.56 o                         
  -7  -1   0       1627.63       1599.39        29.96 o                         
  -7  -1   0       2876.28       2840.32        44.25 o                         
   7   1   0       1627.63       1644.65        36.59 o                         
   7   1   0       2876.28       2833.28        51.59 o                         
  -8  -1   0       1972.12       1919.02        51.40 o                         
   8   1   0       1972.12       1864.35        80.39 o                         
  -9  -1   0       1007.71       1028.60        48.30 o                         
  -9  -1   0        570.24        555.11        35.60 o                         
   9   1   0        570.24        588.58        34.30 o                         
   9   1   0       1007.71        996.73        53.27 o                         
 -10  -1   0       3022.85       2959.02        75.97 o                         
  10   1   0       3022.85       2409.31       100.01 o                         
  11  -2   0        864.30        797.90        71.37 o                         
  11  -2   0        633.90        595.12        88.13 o                         
 -11   2   0        864.30        650.08        59.62 o                         
 -11   2   0        358.71        203.04        92.79 o                         
  10  -2   0        177.18        188.29        27.92 o                         
  10  -2   0        313.11        351.05        36.84 o                         
 -10   2   0        313.11        306.38        32.82 o                         
 -10   2   0        177.18        184.10        29.50 o                         
   9  -2   0       1644.46       1693.23        47.28 o                         
   9  -2   0       2906.03       2938.65        61.15 o                         
  -9   2   0       1644.46       1689.94        41.49 o                         
  -9   2   0       2906.03       2843.28        52.46 o                         
   8  -2   0       5396.18       5514.92       132.11 o                         
   8  -2   0       3381.64       3797.83       166.04 o                         
  -8   2   0       5396.18       5273.04        83.00 o                         
  -8   2   0       3381.64       3309.93       115.13 o                         
   7  -2   0        104.41        103.90        12.96 o                         
   7  -2   0        184.51        196.87        15.82 o                         
  -7   2   0        184.51        206.82        16.05 o                         
  -7   2   0        104.41        114.29        14.60 o                         
   6  -2   0       4308.20       4235.97        67.20 o                         
  -6   2   0       4308.20       4313.45        44.61 o                         
   5  -2   0        657.29        676.01        15.77 o                         
   5  -2   0       1161.53       1195.74        17.87 o                         
  -5   2   0       1161.53       1154.88        19.10 o                         
  -5   2   0        657.29        684.10        13.60 o                         
   4  -2   0      16981.87      16951.04       204.27 o                         
  -4   2   0      16981.87      17227.20       148.35 o                         
   3  -2   0       7151.52       7134.67        73.12 o                         
   3  -2   0      12637.92      12794.87        97.49 o                         
  -3   2   0      12637.92      12830.91       112.37 o                         
  -3   2   0       7151.52       7080.95        62.66 o                         
   2  -2   0       1995.54       2169.25        35.27 o                         
   2  -2   0        832.56       1133.96        56.39 o                         
  -2   2   0       1995.54       2197.19        44.34 o                         
  -2   2   0        471.13        610.37        36.77 o                         
  -2   2   0        832.56       1054.58        47.40 o                         
   1  -2   0      15008.19      14835.02       182.31 o                         
   1  -2   0       8492.81       8164.18       135.71 o                         
  -1   2   0      15008.19      14568.18       190.63 o                         
  -1   2   0       8492.81       8115.02       169.20 o                         
   0  -2   0       3861.76       3889.42        62.34 o                         
   0  -2   0       2185.29       2351.77        41.81 o                         
   0  -2   0       4766.63       4716.13        80.86 o                         
   0   2   0       2185.29       2168.77        59.50 o                         
   0   2   0       3861.76       3865.14        55.61 o                         
   0   2   0       4766.63       4594.21       107.65 o                         
  -1  -2   0       3670.21       3775.46        39.74 o                         
  -1  -2   0       2076.89       2074.34        24.94 o                         
   1   2   0       3670.21       3751.33        35.70 o                         
   1   2   0       2076.89       2109.60        24.51 o                         
  -2  -2   0      14625.46      14725.50       122.08 o                         
  -2  -2   0       8276.23       8158.82        64.33 o                         
   2   2   0       8276.23       8292.70        71.08 o                         
   2   2   0      14625.46      14618.26       121.22 o                         
  -3  -2   0       1018.19       1112.49        16.73 o                         
  -3  -2   0        576.17        634.26        14.33 o                         
   3   2   0       1018.19       1104.74        17.07 o                         
   3   2   0        576.17        648.45        15.92 o                         
  -4  -2   0      12089.91      11954.52        91.22 o                         
  -4  -2   0       6841.42       6918.59        57.02 o                         
   4   2   0      12089.91      11937.08        99.14 o                         
   4   2   0       6841.42       6815.75        62.50 o                         
  -5  -2   0       1485.97       1441.37        33.71 o                         
  -5  -2   0        382.58        417.69        29.90 o                         
   5   2   0       1485.97       1284.16        55.43 o                         
   5   2   0        382.58        390.94        35.71 o                         
  -6  -2   0       2560.88       2553.65        37.40 o                         
  -6  -2   0       1449.15       1449.35        26.25 o                         
   6   2   0       2560.88       2528.18        43.15 o                         
   6   2   0       1449.15       1419.47        28.74 o                         
  -7  -2   0       5050.89       5095.53        71.03 o                         
   7   2   0       5050.89       4695.97        92.32 o                         
  -8  -2   0        317.79        339.84        29.79 o                         
  -8  -2   0        179.83        196.70        21.82 o                         
   8   2   0        317.79        329.77        33.72 o                         
   8   2   0        179.83        221.85        27.04 o                         
  -9  -2   0       4192.77       3990.44        76.31 o                         
   9   2   0       4192.77       4091.25        95.26 o                         
 -10  -2   0        281.37        314.90        47.07 o                         
 -10  -2   0        497.23        456.25        41.59 o                         
  10   2   0        497.23        470.84        48.60 o                         
  10   2   0        281.37        309.06        29.58 o                         
  11  -3   0       3139.32       2656.94        95.40 o                         
  11  -3   0       1287.97       1292.72        57.01 o                         
  11  -3   0       2276.06       2227.62       134.10 o                         
 -11   3   0       2276.06       2363.74        77.86 o                         
 -11   3   0       3139.32       3342.52       150.01 o                         
 -11   3   0       1287.97       1344.56       107.83 o                         
  10  -3   0         29.42          9.36        28.30 o                         
  10  -3   0         16.65         78.91        30.63 o                         
 -10   3   0         29.42         48.19        26.56 o                         
 -10   3   0         16.65          1.87        24.58 o                         
   9  -3   0       4822.00       4632.49        97.27 o                         
  -9   3   0       4822.00       4715.61        73.92 o                         
   8  -3   0       1135.44       1225.16        32.57 o                         
   8  -3   0        642.52        590.38        25.43 o                         
  -8   3   0       1135.44       1219.23        34.16 o                         
  -8   3   0        642.52        674.58        26.08 o                         
   7  -3   0       4158.12       4127.37        72.60 o                         
  -7   3   0       4158.12       4212.89        52.22 o                         
   6  -3   0       1713.53       1663.81        22.63 o                         
   6  -3   0        969.65        922.67        17.55 o                         
  -6   3   0       1713.53       1639.85        23.97 o                         
  -6   3   0        969.65        909.37        18.91 o                         
   5  -3   0        324.76        312.85        16.52 o                         
  -5   3   0        324.76        315.29        13.71 o                         
   4  -3   0       8454.73       8309.70        77.38 o                         
   4  -3   0      14940.90      14873.94       111.76 o                         
  -4   3   0       8454.73       8318.86        75.15 o                         
  -4   3   0      14940.90      14839.70       119.06 o                         
   3  -3   0       2059.50       1970.01        32.75 o                         
   3  -3   0       1895.78       1831.97        42.46 o                         
  -3   3   0       2059.50       2028.28        32.05 o                         
  -3   3   0       1895.78       1902.06        42.67 o                         
  -3   3   0       1072.78       1046.98        28.05 o                         
   2  -3   0       4595.49       4416.97        42.21 o                         
   2  -3   0       2600.49       2475.53        30.53 o                         
  -2   3   0       4595.49       4463.93        44.06 o                         
  -2   3   0       2600.49       2443.10        27.17 o                         
   1  -3   0      26008.52      25527.03       401.40 o                         
   1  -3   0      16627.52      16798.21       186.19 o                         
   1  -3   0       9409.16       9345.58       134.85 o                         
  -1   3   0       9409.16       9286.58        93.43 o                         
  -1   3   0      16627.52      16587.05       163.19 o                         
   0  -3   0        472.03        502.07        13.23 o                         
   0  -3   0        834.16        843.74        13.86 o                         
   0   3   0        834.16        837.03        15.36 o                         
   0   3   0        472.03        485.39        11.51 o                         
  -1  -3   0       8047.80       7803.63        68.15 o                         
  -1  -3   0       4554.08       4353.33        40.61 o                         
   1   3   0       4554.08       4349.09        35.72 o                         
   1   3   0       8047.80       7798.59        67.78 o                         
  -2  -3   0         69.05         79.55         8.14 o                         
  -2  -3   0        122.02        137.72         9.08 o                         
  -2  -3   0       1805.84       1684.08        51.53 o                         
   2   3   0         69.05         78.30         8.53 o                         
   2   3   0        122.02        144.88         8.54 o                         
  -3  -3   0        697.43        770.29        15.87 o                         
  -3  -3   0       1232.47       1339.83        18.44 o                         
   3   3   0        697.43        772.57        14.65 o                         
   3   3   0       1232.47       1334.59        20.23 o                         
  -4  -3   0      16048.20      16105.17       131.30 o                         
   4   3   0      16048.20      16113.17       222.97 o                         
  -5  -3   0        406.95        417.49        17.74 o                         
  -5  -3   0        230.29        243.97        14.48 o                         
   5   3   0        406.95        488.00        22.21 o                         
   5   3   0        230.29        239.61        15.50 o                         
  -6  -3   0      12944.88      13160.19       126.78 o                         
   6   3   0      12944.88      12956.59       215.62 o                         
  -7  -3   0        925.77        912.85        36.36 o                         
  -7  -3   0        523.87        535.30        25.98 o                         
   7   3   0        925.77        962.64        39.55 o                         
   7   3   0        523.87        564.56        27.97 o                         
  -8  -3   0        660.65        678.39        43.44 o                         
   8   3   0        660.65        516.95        57.11 o                         
  -9  -3   0       1104.85       1114.72        55.94 o                         
  -9  -3   0       1952.45       2044.65        62.37 o                         
   9   3   0       1104.85       1095.70        40.10 o                         
   9   3   0       1952.45       1790.20        80.62 o                         
  12  -4   0       1125.54       1173.77       152.79 o                         
  12  -4   0       1762.46       1623.34       101.15 o                         
 -12   4   0       1762.46       1868.55        74.65 o                         
 -12   4   0        636.92        715.97       126.30 o                         
  11  -4   0        275.34        295.46        42.40 o                         
  11  -4   0        155.81        147.95        30.52 o                         
 -11   4   0        155.81        107.96        38.16 o                         
 -11   4   0        275.34        284.88        38.93 o                         
  10  -4   0        278.84        284.44        45.67 o                         
 -10   4   0        278.84        267.14        47.63 o                         
   9  -4   0        880.31        919.16        42.44 o                         
   9  -4   0       1555.65       1542.91        40.03 o                         
  -9   4   0       1555.65       1585.35        42.04 o                         
  -9   4   0        880.31        933.59        40.09 o                         
   8  -4   0        402.54        385.43        33.39 o                         
  -8   4   0        402.54        433.41        25.14 o                         
   7  -4   0       5748.22       5907.84        60.88 o                         
   7  -4   0       3252.79       3164.78        42.29 o                         
  -7   4   0       3252.79       3295.88        45.54 o                         
  -7   4   0       5748.22       5825.96        59.08 o                         
   6  -4   0        939.86        944.62        29.67 o                         
  -6   4   0        939.86       1043.58        21.94 o                         
   5  -4   0        950.71        902.06        16.75 o                         
   5  -4   0       1680.06       1637.55        21.18 o                         
  -5   4   0        950.71        927.12        19.20 o                         
  -5   4   0       1680.06       1670.90        24.99 o                         
   4  -4   0       9697.37       9153.10        86.82 o                         
   4  -4   0       3952.20       3760.83       117.14 o                         
   4  -4   0       6984.18       6940.87       207.77 o                         
  -4   4   0       6984.18       6827.11       118.06 o                         
  -4   4   0       9697.37       9356.14       105.69 o                         
  -4   4   0       3952.20       3717.20        93.54 o                         
   3  -4   0        115.55        105.91         8.81 o                         
   3  -4   0         65.39         56.05         6.86 o                         
  -3   4   0        115.55         98.36         9.93 o                         
  -3   4   0         65.39         56.79         6.85 o                         
   2  -4   0       8134.82       8269.98        75.05 o                         
   2  -4   0       4603.32       4493.09        49.57 o                         
   2  -4   0      13353.27      13131.63       280.12 o                         
  -2   4   0       8134.82       8206.22        66.90 o                         
  -2   4   0       4603.32       4596.41        38.63 o                         
   1  -4   0       5408.95       5288.24        51.94 o                         
   1  -4   0       9558.51       9547.18        73.33 o                         
  -1   4   0       9558.51       9533.46        76.15 o                         
  -1   4   0       5408.95       5364.64        47.80 o                         
   0  -4   0        932.46        907.70        16.79 o                         
   0  -4   0       1647.81       1632.42        20.81 o                         
   0   4   0       1647.81       1619.08        20.74 o                         
   0   4   0        932.46        924.97        14.67 o                         
  -1  -4   0       9574.64       9560.53       103.57 o                         
  -1  -4   0      16210.75      15402.34       217.03 o                         
  -1  -4   0       5418.08       5389.08        76.90 o                         
   1   4   0       5418.08       5380.32       101.46 o                         
   1   4   0       9574.64       9474.66        84.93 o                         
   1   4   0      16210.75      15604.45       404.04 o                         
  -2  -4   0        250.17        302.64        10.85 o                         
  -2  -4   0        141.57        181.52        10.51 o                         
   2   4   0        250.17        297.97        10.67 o                         
   2   4   0        141.57        167.26         9.18 o                         
  -3  -4   0       3485.32       3384.31        37.60 o                         
   3   4   0       3485.32       3282.00        56.81 o                         
  -4  -4   0       1079.21       1018.09        20.93 o                         
  -4  -4   0        610.70        593.35        18.76 o                         
   4   4   0        610.70        599.09        17.24 o                         
   4   4   0       1079.21       1045.39        24.69 o                         
  -5  -4   0       3339.41       3226.92        44.06 o                         
   5   4   0       3339.41       3215.70        63.34 o                         
  -6  -4   0       2920.69       2861.57        46.01 o                         
  -6  -4   0       5161.34       5163.56        70.30 o                         
   6   4   0       2920.69       2897.18        44.29 o                         
   6   4   0       5161.34       5145.12        76.54 o                         
  -7  -4   0        897.34        873.63        45.65 o                         
   7   4   0        897.34        903.18        58.99 o                         
  -8  -4   0       2456.67       2291.69        58.55 o                         
  -8  -4   0       1390.18       1416.92        46.30 o                         
   8   4   0       1390.18       1254.60        44.15 o                         
   8   4   0       2456.67       2351.89        73.48 o                         
  -9  -4   0       1422.82       1456.71        64.85 o                         
   9   4   0       1422.82       1598.67       126.17 o                         
  12  -5   0       2119.00       2025.31        79.73 o                         
  12  -5   0       1199.10       1121.64        52.47 o                         
 -12   5   0       2119.00       2061.41        72.25 o                         
 -12   5   0       1199.10       1077.03        64.32 o                         
  11  -5   0        157.71        117.94        48.52 o                         
 -11   5   0        157.71         89.24        48.72 o                         
  10  -5   0        725.94        734.64        38.48 o                         
  10  -5   0        410.80        465.05        38.49 o                         
 -10   5   0        725.94        708.97        37.64 o                         
 -10   5   0        410.80        416.12        34.20 o                         
   9  -5   0       3632.13       3498.79        57.56 o                         
  -9   5   0       3632.13       3568.70        57.53 o                         
   8  -5   0         96.33        112.35        16.61 o                         
   8  -5   0         54.51         41.22        17.52 o                         
  -8   5   0         54.51         55.91        18.77 o                         
  -8   5   0         96.33        105.74        16.64 o                         
   7  -5   0       3617.71       3544.84        65.63 o                         
  -7   5   0       3617.71       3608.12        46.48 o                         
   6  -5   0          8.63         15.03         8.98 o                         
   6  -5   0          4.88          3.62         8.60 o                         
  -6   5   0          4.88          0.77        11.08 o                         
  -6   5   0          8.63         12.37        11.75 o                         
   5  -5   0      13708.53      13630.27       125.20 o                         
   5  -5   0       7528.94       8219.82       173.68 o                         
   5  -5   0       4260.47       4150.25       133.88 o                         
  -5   5   0       7528.94       8439.90       125.12 o                         
  -5   5   0      13708.53      13550.87       165.54 o                         
  -5   5   0       4260.47       4338.93        92.14 o                         
   4  -5   0       8293.20       8546.14        67.08 o                         
   4  -5   0       4692.94       4698.25        47.20 o                         
  -4   5   0       4692.94       4726.33        48.70 o                         
  -4   5   0       8293.20       8491.62        71.10 o                         
   3  -5   0       6346.77       6301.96        49.63 o                         
   3  -5   0       3591.50       3571.75        31.75 o                         
  -3   5   0       3591.50       3606.84        36.23 o                         
  -3   5   0       6346.77       6341.44        56.47 o                         
   2  -5   0       6349.25       6045.40        50.94 o                         
   2  -5   0       3592.90       3382.87        39.06 o                         
  -2   5   0       6349.25       6172.00        51.07 o                         
  -2   5   0       3592.90       3380.66        32.35 o                         
   1  -5   0       1567.83       1621.34        19.63 o                         
   1  -5   0        887.20        868.90        17.37 o                         
  -1   5   0        887.20        912.07        15.20 o                         
  -1   5   0       1567.83       1618.34        20.14 o                         
   0  -5   0       7242.47       7437.91        66.03 o                         
   0  -5   0       4883.52       5170.56       163.10 o                         
   0   5   0       7242.47       7313.35        73.55 o                         
   0   5   0       4883.52       5165.00       117.68 o                         
  -1  -5   0       1815.21       1712.92        23.63 o                         
  -1  -5   0       3207.78       3125.94        32.16 o                         
   1   5   0       1815.21       1738.49        21.37 o                         
   1   5   0       3207.78       3107.94        33.10 o                         
  -2  -5   0       3916.47       4028.21        44.61 o                         
   2   5   0       3916.47       3954.94        59.06 o                         
  -3  -5   0       4512.29       4373.09        48.73 o                         
  -3  -5   0       2553.41       2533.68        34.15 o                         
   3   5   0       4512.29       4487.97        52.72 o                         
   3   5   0       2553.41       2517.40        32.22 o                         
  -4  -5   0        486.64        489.62        21.05 o                         
   4   5   0        486.64        475.32        24.23 o                         
  -5  -5   0       1721.36       1737.87        34.43 o                         
  -5  -5   0       3041.92       3059.15        47.87 o                         
   5   5   0       3041.92       3143.56        53.16 o                         
   5   5   0       1721.36       1716.65        37.07 o                         
  -6  -5   0       1403.11       1500.85        46.33 o                         
   6   5   0       1403.11       1585.22        82.74 o                         
  -7  -5   0        127.59         83.69        28.75 o                         
  -7  -5   0         72.20         63.56        23.14 o                         
   7   5   0        127.59        103.50        32.31 o                         
   7   5   0         72.20         29.22        23.85 o                         
  -8  -5   0       4670.20       4601.57        97.83 o                         
   8   5   0       4670.20       3984.86       171.13 o                         
  12  -6   0        914.24        651.23        56.44 o                         
 -12   6   0        914.24        868.57        59.25 o                         
  11  -6   0        255.02        203.26        35.54 o                         
  11  -6   0        450.66        431.38        40.03 o                         
 -11   6   0        450.66        391.85        41.76 o                         
 -11   6   0        255.02        225.99        37.39 o                         
  10  -6   0       1949.26       1847.92        58.58 o                         
 -10   6   0       1949.26       2082.23        54.51 o                         
   9  -6   0        978.12       1090.18        33.70 o                         
   9  -6   0        553.50        530.10        32.09 o                         
  -9   6   0        978.12        980.17        36.27 o                         
  -9   6   0        553.50        530.75        30.99 o                         
   8  -6   0       5274.46       5241.08       101.79 o                         
  -8   6   0       5274.46       5299.08        63.28 o                         
   7  -6   0        951.99        961.97        22.42 o                         
   7  -6   0       1682.31       1686.69        29.81 o                         
  -7   6   0       1682.31       1695.97        30.93 o                         
  -7   6   0        951.99        967.65        27.62 o                         
   6  -6   0       3245.27       3225.59        52.00 o                         
   6  -6   0        683.97        678.21        43.58 o                         
   6  -6   0       1208.69       1288.21        75.35 o                         
  -6   6   0       1208.69       1383.17        42.95 o                         
  -6   6   0       3245.27       3163.59        62.41 o                         
  -6   6   0        683.97        684.82        41.14 o                         
   5  -6   0       6527.11       6538.00        56.19 o                         
   5  -6   0       3693.55       3594.15        38.34 o                         
  -5   6   0       3693.55       3660.13        42.94 o                         
  -5   6   0       6527.11       6558.76        62.58 o                         
   4  -6   0          7.42         20.14         8.25 o                         
   4  -6   0          4.20          9.84         7.92 o                         
  -4   6   0          7.42         28.85         9.16 o                         
  -4   6   0          4.20         14.37        10.13 o                         
   3  -6   0      10060.34      10084.13        99.81 o                         
   3  -6   0      15533.07      15565.25       183.56 o                         
   3  -6   0       5692.93       5602.44        73.29 o                         
  -3   6   0      10060.34      10093.49        85.70 o                         
  -3   6   0       5692.93       5704.92        64.79 o                         
   2  -6   0       3509.18       3478.52        34.56 o                         
   2  -6   0       1985.77       1952.96        24.10 o                         
  -2   6   0       3509.18       3417.00        34.98 o                         
  -2   6   0       1985.77       1919.45        22.15 o                         
   1  -6   0        510.97        523.97        17.22 o                         
  -1   6   0        510.97        531.63        19.24 o                         
   0  -6   0       6089.25       5874.44        52.01 o                         
   0  -6   0       3445.77       3213.70        34.60 o                         
   0   6   0       3445.77       3173.15        31.76 o                         
   0   6   0       6089.25       5812.56        56.49 o                         
  -1  -6   0         57.80         53.60        14.71 o                         
   1   6   0         57.80         60.61        18.27 o                         
  -2  -6   0       2105.43       2169.45        30.50 o                         
  -2  -6   0       1191.42       1205.56        24.69 o                         
   2   6   0       2105.43       2108.20        31.89 o                         
   2   6   0       1191.42       1199.53        24.49 o                         
  -3  -6   0       4054.21       4173.25        51.74 o                         
   3   6   0       4054.21       4230.33        94.50 o                         
  -4  -6   0        295.48        315.85        24.67 o                         
  -4  -6   0        167.21        172.36        20.15 o                         
   4   6   0        167.21        163.85        19.24 o                         
   4   6   0        295.48        283.90        25.54 o                         
  -5  -6   0       6380.55       6649.87        97.13 o                         
   5   6   0       6380.55       6610.68       139.33 o                         
  -6  -6   0        166.70        168.77        25.33 o                         
  -6  -6   0        294.59        265.37        32.36 o                         
   6   6   0        166.70        157.19        24.16 o                         
   6   6   0        294.59        245.32        32.20 o                         
  -7  -6   0        598.56        545.25        56.49 o                         
   7   6   0        598.56        543.56        86.68 o                         
  12  -7   0         43.22         37.65        37.49 o                         
  12  -7   0         24.45         -4.10        31.18 o                         
 -12   7   0         24.45         20.03        35.33 o                         
 -12   7   0         43.22         22.99        36.54 o                         
  11  -7   0       1853.35       1570.79        76.69 o                         
 -11   7   0       1853.35       1888.08        58.74 o                         
  10  -7   0        913.69        921.53        36.57 o                         
  10  -7   0        517.04        500.68        34.27 o                         
 -10   7   0        913.69        870.48        38.66 o                         
 -10   7   0        517.04        520.95        33.85 o                         
   9  -7   0       1346.34       1430.61        71.09 o                         
  -9   7   0       1346.34       1313.71        45.11 o                         
   8  -7   0       3724.38       3653.38        48.35 o                         
   8  -7   0       2107.55       2014.28        33.67 o                         
  -8   7   0       3724.38       3613.81        49.96 o                         
  -8   7   0       2107.55       2008.73        38.43 o                         
   7  -7   0         34.57         46.99        18.01 o                         
   7  -7   0         19.56         18.73        13.11 o                         
   7  -7   0        610.65        360.26        79.43 o                         
  -7   7   0         34.57         33.02        16.20 o                         
  -7   7   0         19.56         25.57        17.31 o                         
  -7   7   0        610.65        577.86        89.02 o                         
   6  -7   0       1826.53       1829.64        25.57 o                         
   6  -7   0       3227.78       3299.16        38.86 o                         
  -6   7   0       3227.78       3347.52        45.14 o                         
  -6   7   0       1826.53       1821.21        31.15 o                         
  -6   7   0       4907.57       4827.85       239.16 o                         
   5  -7   0       5303.49       5318.04        51.65 o                         
   5  -7   0       3001.13       2928.90        33.20 o                         
  -5   7   0       3001.13       2940.11        38.67 o                         
  -5   7   0       5303.49       5328.12        55.14 o                         
   4  -7   0        103.03        150.68        23.41 o                         
   4  -7   0         93.99        119.79        39.39 o                         
   4  -7   0         53.19         87.56        26.29 o                         
  -4   7   0        103.03        154.39        25.63 o                         
  -4   7   0         53.19         84.22        23.31 o                         
  -4   7   0         93.99        159.65        20.04 o                         
   3  -7   0       4593.42       4540.73        47.23 o                         
   3  -7   0       8117.32       8059.47        66.09 o                         
  -3   7   0       8117.32       8135.22        76.21 o                         
  -3   7   0       4593.42       4515.61        48.05 o                         
   2  -7   0       1031.70       1038.85        22.92 o                         
  -2   7   0       1031.70       1050.17        24.51 o                         
   1  -7   0       2046.73       2157.57        26.79 o                         
   1  -7   0       1158.20       1187.62        25.48 o                         
  -1   7   0       1158.20       1194.51        21.63 o                         
  -1   7   0       2046.73       2135.87        34.04 o                         
   0  -7   0       3398.86       3458.17        37.69 o                         
   0   7   0       3398.86       3526.05        43.87 o                         
  -1  -7   0         30.45         30.47        14.13 o                         
  -1  -7   0         53.82         77.69        13.02 o                         
   1   7   0         30.45         39.34        12.49 o                         
   1   7   0         53.82         51.75        13.89 o                         
  -2  -7   0       3844.52       3904.74        51.75 o                         
   2   7   0       3844.52       3885.03        71.28 o                         
  -3  -7   0        290.53        327.98        22.55 o                         
  -3  -7   0        513.41        479.62        24.52 o                         
   3   7   0        513.41        523.34        26.77 o                         
   3   7   0        290.53        277.86        20.25 o                         
  -4  -7   0       3653.90       3768.75        66.08 o                         
   4   7   0       3653.90       3682.26       102.02 o                         
  -5  -7   0       3034.61       3045.40        58.27 o                         
  -5  -7   0       1717.22       1669.00        47.82 o                         
   5   7   0       3034.61       2968.30        68.77 o                         
   5   7   0       1717.22       1646.26        42.02 o                         
  -6  -7   0         24.13        -51.79        51.79 o                         
  -6  -7   0          9.61        -13.73        49.98 o                         
   6   7   0          9.61         46.64        36.42 o                         
   6   7   0         24.13         45.12        83.18 o                         
  11  -8   0        819.31        869.08        43.79 o                         
  11  -8   0       1447.86       1425.10        53.02 o                         
 -11   8   0       1447.86       1481.73        49.70 o                         
 -11   8   0        819.31        743.06        43.10 o                         
  10  -8   0        286.90        191.50        69.51 o                         
 -10   8   0        286.90        245.59        46.90 o                         
   9  -8   0        556.36        580.30        30.64 o                         
   9  -8   0        983.18       1059.00        39.01 o                         
  -9   8   0        556.36        572.07        27.34 o                         
  -9   8   0        983.18       1035.76        37.39 o                         
   8  -8   0       1606.10       1593.39        24.93 o                         
   8  -8   0       2838.23       2827.05        44.87 o                         
  -8   8   0       1606.10       1639.46        37.60 o                         
  -8   8   0       2838.23       2839.38        49.32 o                         
   7  -8   0       1742.11       1749.96        68.12 o                         
   7  -8   0        494.27        516.02        21.47 o                         
   7  -8   0        873.45        912.73        32.98 o                         
  -7   8   0        873.45        934.75        36.96 o                         
  -7   8   0       1742.11       1652.78        62.69 o                         
  -7   8   0        494.27        568.56        32.13 o                         
   6  -8   0       2325.75       2218.31        31.28 o                         
   6  -8   0       4109.98       4152.33        46.12 o                         
  -6   8   0       4109.98       4142.29        51.58 o                         
  -6   8   0       2325.75       2336.65        36.58 o                         
   5  -8   0       3650.57       3597.96        51.81 o                         
  -5   8   0       3650.57       3546.12        48.04 o                         
   4  -8   0       2041.89       2080.86        31.93 o                         
   4  -8   0       1155.46       1163.48        27.47 o                         
  -4   8   0       2041.89       2096.65        29.94 o                         
  -4   8   0       1155.46       1163.26        30.87 o                         
   3  -8   0       8482.29       8523.70        82.95 o                         
  -3   8   0       8482.29       8425.90        91.66 o                         
   2  -8   0        585.33        614.21        19.30 o                         
   2  -8   0        331.22        340.46        19.68 o                         
  -2   8   0        585.33        579.36        22.25 o                         
  -2   8   0        331.22        367.36        17.81 o                         
   1  -8   0       5739.90       5636.76        55.95 o                         
  -1   8   0       5739.90       5624.92        73.83 o                         
   0  -8   0       2144.08       2114.10        39.37 o                         
   0  -8   0       3788.95       3811.94        44.41 o                         
   0   8   0       2144.08       2073.92        32.12 o                         
   0   8   0       3788.95       3862.19        52.11 o                         
  -1  -8   0       6657.55       6936.15        73.30 o                         
   1   8   0       6657.55       6618.20       102.89 o                         
  -2  -8   0       1800.15       1870.28        39.89 o                         
  -2  -8   0       1018.67       1075.34        35.24 o                         
   2   8   0       1800.15       1904.52        48.24 o                         
   2   8   0       1018.67       1015.90        29.84 o                         
  -3  -8   0        230.28        283.29        35.93 o                         
   3   8   0        230.28        191.44        60.35 o                         
  -4  -8   0        835.05        831.03        40.61 o                         
  -4  -8   0       1475.68       1590.67        49.93 o                         
  -4  -8   0       1942.10       1607.81       157.61 o                         
   4   8   0       1475.68       1476.87        64.06 o                         
   4   8   0        835.05        773.23        32.27 o                         
  -5  -8   0        616.52        612.48        42.58 o                         
  -5  -8   0       1355.43       1449.10        91.50 o                         
  -5  -8   0       1089.50       1161.04        55.80 o                         
   5   8   0        616.52        635.04        34.97 o                         
   5   8   0       1089.50       1187.16        80.47 o                         
   5   8   0       1355.43       1487.84       177.72 o                         
  11  -9   0       1149.36       1164.61        99.73 o                         
 -11   9   0       1149.36       1055.06        57.88 o                         
  10  -9   0        412.72        364.30        35.54 o                         
  10  -9   0        233.55        247.88        26.85 o                         
 -10   9   0        412.72        406.65        33.08 o                         
 -10   9   0        233.55        255.18        26.12 o                         
 -10   9   0        522.20        405.62       144.82 o                         
   9  -9   0       1450.64       1497.36        43.49 o                         
   9  -9   0        820.89        843.29        30.35 o                         
  -9   9   0       1450.64       1481.46        43.87 o                         
  -9   9   0        820.89        838.15        32.17 o                         
  -9   9   0       2170.03       2084.92       172.03 o                         
   8  -9   0        528.48        488.80        47.36 o                         
  -8   9   0        528.48        515.68        43.87 o                         
   7  -9   0       1388.07       1417.18        34.69 o                         
   7  -9   0       2452.94       2492.62        38.65 o                         
  -7   9   0       1388.07       1341.95        32.62 o                         
  -7   9   0       2452.94       2392.76        42.75 o                         
   6  -9   0       4959.27       4946.53        69.91 o                         
  -6   9   0       4959.27       5087.89        70.23 o                         
   5  -9   0          4.54        -14.90        18.12 o                         
   5  -9   0          8.02         17.33        15.53 o                         
  -5   9   0          8.02         -0.10        16.32 o                         
  -5   9   0          4.54         34.32        19.01 o                         
   4  -9   0      10840.72      10799.05       103.45 o                         
  -4   9   0      10840.72      10981.73       115.00 o                         
   3  -9   0       2846.00       2831.46        44.07 o                         
   3  -9   0       1610.49       1567.43        35.44 o                         
  -3   9   0       2846.00       2865.51        50.75 o                         
  -3   9   0       1610.49       1623.00        32.62 o                         
   2  -9   0        306.99        284.44        25.31 o                         
  -2   9   0        306.99        272.47        28.49 o                         
   1  -9   0       1583.54       1600.64        32.56 o                         
   1  -9   0        896.09        839.37        30.45 o                         
  -1   9   0        896.09        960.62        27.59 o                         
  -1   9   0       1583.54       1608.13        35.56 o                         
   0  -9   0       1268.69       1247.34        34.47 o                         
   0   9   0       1268.69       1146.86        53.63 o                         
  -1  -9   0       3682.76       3719.75        52.86 o                         
  -1  -9   0       2083.99       2061.59        46.36 o                         
   1   9   0       2083.99       2049.81        43.52 o                         
   1   9   0       3682.76       3691.80        63.19 o                         
  -2  -9   0        355.34        355.28        35.02 o                         
  -2  -9   0        181.06        165.78        52.30 o                         
   2   9   0        355.34        229.77        57.03 o                         
  -3  -9   0        389.05        312.01        32.98 o                         
  -3  -9   0        759.09        800.42        79.22 o                         
  -3  -9   0        687.52        723.25        41.47 o                         
   3   9   0        687.52        658.91        70.90 o                         
   3   9   0        389.05        395.76        33.21 o                         
   3   9   0        759.09        617.53        82.80 o                         
  -4  -9   0       1866.87       1865.37        51.74 o                         
  -4  -9   0       1056.42       1051.47        46.51 o                         
   4   9   0       1866.87       1872.19        73.87 o                         
   4   9   0       1056.42       1027.59        40.37 o                         
  11 -10   0         11.80         15.34        32.51 o                         
  11 -10   0          6.68         69.23        72.72 o                         
 -11  10   0         11.80         42.45        29.83 o                         
 -11  10   0          6.68         29.27        45.97 o                         
 -11  10   0         28.08        297.84       156.12 o                         
  10 -10   0        457.99        461.33        40.60 o                         
  10 -10   0        259.17        299.71        58.04 o                         
 -10  10   0        259.17        253.85        29.09 o                         
 -10  10   0        457.99        503.16        33.84 o                         
   9 -10   0       3296.65       3326.24       114.88 o                         
  -9  10   0       3296.65       3296.53        63.16 o                         
   8 -10   0         12.14         17.73        18.87 o                         
   8 -10   0          6.87        -20.51        20.51 o                         
  -8  10   0          6.87        -15.03        22.01 o                         
  -8  10   0         12.14         32.38        21.08 o                         
   7 -10   0       6172.37       6481.84        89.38 o                         
  -7  10   0       6172.37       6540.96       102.00 o                         
   6 -10   0        199.54        234.09        28.16 o                         
   6 -10   0        352.62        386.44        25.75 o                         
  -6  10   0        199.54        200.50        26.82 o                         
  -6  10   0        352.62        351.17        28.33 o                         
   5 -10   0       1545.76       1522.56        37.05 o                         
  -5  10   0       1545.76       1571.32        39.32 o                         
   4 -10   0       2291.74       2298.58        62.77 o                         
   4 -10   0       4049.89       3924.75        56.31 o                         
  -4  10   0       2291.74       2293.89        58.65 o                         
  -4  10   0       4049.89       4059.09        67.64 o                         
   3 -10   0        319.45        198.21        29.25 o                         
  -3  10   0        319.45        367.33        37.79 o                         
   2 -10   0       2917.67       2831.34        47.11 o                         
   2 -10   0       1651.05       1625.44        46.16 o                         
  -2  10   0       1651.05       1684.01        42.97 o                         
  -2  10   0       2917.67       2890.27        51.85 o                         
   1 -10   0       1492.18       1544.97        43.96 o                         
  -1  10   0       1492.18       1388.19        56.43 o                         
   0 -10   0        557.85        627.69        27.49 o                         
   0 -10   0        315.68        322.07        29.28 o                         
   0  10   0        557.85        580.44        37.87 o                         
   0  10   0        315.68        346.83        29.74 o                         
  -1 -10   0       2050.02       2096.18        51.25 o                         
  -1 -10   0       4732.75       4737.57        83.16 o                         
  -1 -10   0       3622.73       3900.51       104.70 o                         
   1  10   0       3622.73       3769.11       113.41 o                         
   1  10   0       2050.02       2037.37        60.73 o                         
   1  10   0       4732.75       3934.51       169.45 o                         
  -2 -10   0         64.86         13.65        37.62 o                         
  -2 -10   0          2.76        -20.30        47.89 o                         
   2  10   0         64.86        111.30        79.76 o                         
  -3 -10   0        982.44        970.84        37.76 o                         
  -3 -10   0        555.94        509.08        39.48 o                         
   3  10   0        555.94        518.56        38.32 o                         
   3  10   0        982.44        964.97        59.27 o                         
  10 -11   0       2265.32       2211.79       105.36 o                         
 -10  11   0       2265.32       2318.28        71.26 o                         
   9 -11   0        209.22        187.00        30.87 o                         
   9 -11   0        118.39        135.16        34.61 o                         
  -9  11   0        209.22        171.35        30.97 o                         
  -9  11   0        118.39         91.76        33.30 o                         
   8 -11   0       2305.95       2391.79        63.96 o                         
  -8  11   0       2305.95       2362.35        62.26 o                         
   7 -11   0       3484.08       3662.29        61.51 o                         
   7 -11   0       1971.57       1899.31        60.70 o                         
  -7  11   0       3484.08       3490.73        66.79 o                         
  -7  11   0       1971.57       1964.35        58.87 o                         
   6 -11   0        234.17        230.36        32.97 o                         
  -6  11   0        234.17        260.69        33.25 o                         
   5 -11   0        673.31        605.00        42.59 o                         
   5 -11   0       1189.84       1263.99        39.23 o                         
  -5  11   0        673.31        670.81        41.17 o                         
  -5  11   0       1189.84       1177.00        47.09 o                         
   4 -11   0       1186.43       1299.39        43.93 o                         
  -4  11   0       1186.43       1115.46        56.11 o                         
   3 -11   0       1101.66       1171.07        39.92 o                         
   3 -11   0        623.41        644.33        37.72 o                         
  -3  11   0        623.41        614.68        33.19 o                         
  -3  11   0       1101.66       1181.37        41.13 o                         
   2 -11   0       2767.38       2717.27        61.26 o                         
  -2  11   0       2767.38       2621.47        70.62 o                         
   1 -11   0          9.04          9.08        29.61 o                         
   1 -11   0         15.98          0.81        21.95 o                         
  -1  11   0          9.04         11.08        23.31 o                         
  -1  11   0        154.41        294.32        95.22 o                         
  -1  11   0         15.98         56.48        36.22 o                         
   0 -11   0        737.63        783.83        41.76 o                         
   0 -11   0       1303.52       1281.31        40.45 o                         
   0  11   0       1303.52       1381.54        62.15 o                         
   0  11   0        737.63        724.34        41.75 o                         
   0  11   0       2688.76       2028.87       181.63 o                         
  -1 -11   0       1813.31       1806.23        51.44 o                         
   1  11   0       1813.31       1565.71       107.59 o                         
  -2 -11   0        281.08        327.88        38.64 o                         
  -2 -11   0        496.72        504.66        30.74 o                         
   2  11   0        496.72        524.52        49.44 o                         
   2  11   0        281.08        279.22        39.75 o                         
   9 -12   0        317.94        401.08        39.97 o                         
  -9  12   0        317.94        263.62        41.22 o                         
   8 -12   0       1138.32       1154.90        49.06 o                         
   8 -12   0       2011.60       1997.15        52.28 o                         
  -8  12   0       2011.60       1956.52        56.31 o                         
  -8  12   0       1138.32       1059.28        59.71 o                         
   7 -12   0        737.08        790.18        52.39 o                         
  -7  12   0        737.08        684.14        47.83 o                         
   6 -12   0        337.54        342.72        39.77 o                         
   6 -12   0        596.49        542.09        34.54 o                         
  -6  12   0        596.49        604.08        45.11 o                         
  -6  12   0        337.54        299.89        41.43 o                         
   5 -12   0       2339.84       2487.35        64.93 o                         
  -5  12   0       2339.84       2331.57        75.60 o                         
   4 -12   0         43.46         14.77        24.71 o                         
   4 -12   0         24.59        -32.14        35.79 o                         
  -4  12   0         24.59         27.71        34.03 o                         
  -4  12   0         43.46         66.18        27.12 o                         
   3 -12   0       2228.14       2174.36        70.91 o                         
   3 -12   0        756.89        785.57        83.84 o                         
   3 -12   0       1337.54       1630.56        97.05 o                         
  -3  12   0        756.89        705.39        59.64 o                         
  -3  12   0       2228.14       2123.82        71.11 o                         
   2 -12   0        573.54        600.81        44.68 o                         
   2 -12   0        324.55        260.03        39.41 o                         
   2 -12   0       1088.57        989.24        89.97 o                         
  -2  12   0       1088.57        983.81        69.19 o                         
  -2  12   0        324.55        291.04        45.85 o                         
   1 -12   0        184.21        124.33        35.63 o                         
   1 -12   0        325.53        369.69        32.46 o                         
  -1  12   0        184.21        182.69        33.77 o                         
  -1  12   0        325.53        281.03        36.81 o                         
   0 -12   0       3120.50       3105.66        70.73 o                         
   0  12   0       3120.50       2835.69       108.79 o                         
   7 -13   0          3.77        -17.55        27.02 o                         
   7 -13   0          2.13        -17.07        33.31 o                         
  -7  13   0          2.13         37.25        36.59 o                         
  -7  13   0          3.77         27.78        33.91 o                         
   6 -13   0       2460.12       2492.16        79.81 o                         
  -6  13   0       2460.12       2489.68        92.82 o                         
   5 -13   0        654.97        614.27        37.41 o                         
   5 -13   0        370.63        289.91        44.10 o                         
  -5  13   0        370.63        288.98        45.01 o                         
  -5  13   0        654.97        588.09        42.97 o                         
   4 -13   0         51.71         81.32        29.66 o                         
   4 -13   0         29.26          0.34        39.98 o                         
  -4  13   0         29.26         46.55        40.14 o                         
  -4  13   0        652.21        732.71        72.83 o                         
  -4  13   0         51.71         87.91        80.66 o                         
   3 -13   0       4376.66       4394.73        96.36 o                         
  -3  13   0       4376.66       4255.41       120.26 o                         
   2 -13   0         12.75         39.88        84.53 o                         
   2 -13   0          7.22        -51.67        94.89 o                         
  -2  13   0          7.22          2.82        57.36 o                         
  -2  13  -1        930.20        913.19        51.13 o                         
  -2  13  -1       1643.82       1570.59        57.89 o                         
   2 -13   1       1643.82       1510.89        53.86 o                         
   2 -13   1        930.20        822.38        51.88 o                         
  -3  13  -1        140.27        193.44        84.80 o                         
  -3  13  -1        303.01        354.06        61.89 o                         
   3 -13   1        247.89        136.63        57.71 o                         
   3 -13   1        303.01        194.16        66.70 o                         
   3 -13   1        140.27         -0.50        77.24 o                         
  -4  13  -1        869.76        814.79        54.89 o                         
  -4  13  -1       1537.00       1482.01        53.13 o                         
   4 -13   1        869.76        725.21        54.38 o                         
   4 -13   1       1537.00       1416.23        51.49 o                         
  -5  13  -1        671.33        704.86        66.04 o                         
   5 -13   1        671.33        683.21        54.82 o                         
  -6  13  -1        302.44        215.25        41.75 o                         
  -6  13  -1        534.47        572.72        46.57 o                         
   6 -13   1        302.44        297.49        42.26 o                         
   6 -13   1        534.47        508.27        38.35 o                         
  -7  13  -1       1360.30       1420.91        74.32 o                         
   7 -13   1       1360.30       1446.68        65.54 o                         
   0  12  -1         32.94         27.68        32.47 o                         
   0  12  -1        101.94         -2.94       108.12 o                         
   0  12  -1         58.21        109.21        46.81 o                         
   0 -12   1         58.21         49.59        29.12 o                         
   0 -12   1        101.94        197.22       138.43 o                         
   0 -12   1         32.94        -29.57        30.10 o                         
  -1  12  -1       1989.44       1754.44       115.97 o                         
  -1  12  -1        701.13        686.09        40.61 o                         
  -1  12  -1       1239.01       1148.58        89.40 o                         
   1 -12   1        701.13        713.52        46.60 o                         
   1 -12   1       1239.01       1180.67        43.81 o                         
  -2  12  -1        967.77        868.78        65.15 o                         
   2 -12   1        967.77        868.27        50.11 o                         
  -3  12  -1        766.15        751.87        40.82 o                         
  -3  12  -1       1353.92       1361.51        46.38 o                         
   3 -12   1       1353.92       1369.15        45.03 o                         
   3 -12   1        766.15        724.11        50.94 o                         
  -4  12  -1       2908.80       2902.03        78.72 o                         
   4 -12   1       2908.80       2934.80        60.12 o                         
  -5  12  -1         95.57         95.18        30.42 o                         
  -5  12  -1         54.08         52.65        34.99 o                         
   5 -12   1         95.57        110.51        24.71 o                         
   5 -12   1         54.08         53.63        33.40 o                         
  -6  12  -1       1980.00       2022.26        67.44 o                         
   6 -12   1       1980.00       1975.71        50.90 o                         
  -7  12  -1        722.14        679.59        38.05 o                         
  -7  12  -1        408.64        415.04        40.71 o                         
   7 -12   1        722.14        785.18        38.28 o                         
   7 -12   1        408.64        380.11        40.29 o                         
  -8  12  -1       1042.76       1040.46        52.92 o                         
   8 -12   1       1042.76       1205.59        53.76 o                         
  -9  12  -1        611.81        541.58        40.44 o                         
  -9  12  -1        346.21        322.82        41.56 o                         
   9 -12   1        611.81        591.58        36.73 o                         
   9 -12   1        346.21        277.61        44.17 o                         
   2  11  -1       2750.66       2481.00       127.51 o                         
  -2 -11   1       2750.66       2612.25        62.18 o                         
   1  11  -1       1001.50       1083.99       117.01 o                         
   1  11  -1       2303.58       2177.94       115.55 o                         
   1  11  -1        566.72        527.79        41.97 o                         
  -1 -11   1       2303.58       2262.00        57.07 o                         
  -1 -11   1        566.72        550.28        36.45 o                         
  -1 -11   1       1001.50        953.07       107.13 o                         
   0  11  -1        844.19        796.31        39.70 o                         
   0  11  -1       1491.81       1569.09        60.37 o                         
   0 -11   1        844.19        811.42        38.35 o                         
   0 -11   1       1491.81       1561.27        40.84 o                         
  -1  11  -1       3942.37       3694.01        92.27 o                         
   1 -11   1       3942.37       3965.49        65.80 o                         
  -2  11  -1         50.36         79.22        24.20 o                         
  -2  11  -1         28.50         36.50        25.08 o                         
   2 -11   1         50.36         45.63        22.19 o                         
   2 -11   1         28.50        -20.53        25.00 o                         
  -3  11  -1       4703.83       4821.01        87.89 o                         
   3 -11   1       4703.83       4725.01        68.79 o                         
  -4  11  -1        626.25        594.98        45.73 o                         
  -4  11  -1       1106.69       1164.18        43.08 o                         
   4 -11   1        626.25        601.31        44.31 o                         
   4 -11   1       1106.69       1102.33        37.26 o                         
  -5  11  -1        270.27        332.07        34.09 o                         
   5 -11   1        270.27        299.67        26.73 o                         
  -6  11  -1       2115.96       2104.27        51.40 o                         
  -6  11  -1       1197.38       1238.72        52.66 o                         
   6 -11   1       2115.96       2129.09        46.08 o                         
   6 -11   1       1197.38       1163.23        51.20 o                         
  -7  11  -1        402.84        420.13        45.19 o                         
   7 -11   1        402.84        544.89        38.69 o                         
  -8  11  -1       2097.45       2191.73        55.01 o                         
  -8  11  -1       1186.90       1120.85        52.53 o                         
   8 -11   1       1186.90       1136.71        46.29 o                         
   8 -11   1       2097.45       2144.25        48.39 o                         
  -9  11  -1        509.87        474.35        53.96 o                         
   9 -11   1        509.87        488.66        74.70 o                         
 -10  11  -1         68.27         85.31        31.02 o                         
 -10  11  -1        120.65        131.91        32.86 o                         
  10 -11   1        120.65        116.86        33.01 o                         
   3  10  -1        169.25        168.52        48.35 o                         
   3  10  -1        677.05        606.86       117.84 o                         
   3  10  -1         95.78         84.94        44.33 o                         
  -3 -10   1         95.78        106.06        31.27 o                         
  -3 -10   1        169.25         56.69        41.65 o                         
  -3 -10   1        677.05        668.85        57.93 o                         
   2  10  -1       1972.84       1797.02       108.01 o                         
  -2 -10   1       1972.84       1942.69        49.92 o                         
  -2 -10   1        756.23        562.86        92.77 o                         
   1  10  -1         34.94         49.31        25.56 o                         
   1  10  -1         61.75         59.12        27.91 o                         
  -1 -10   1         61.75         73.58        20.64 o                         
  -1 -10   1         34.94         52.03        25.55 o                         
   0  10  -1       6818.74       6631.04       111.96 o                         
   0 -10   1       6818.74       6902.35        81.05 o                         
  -1  10  -1        870.89        932.00        33.86 o                         
  -1  10  -1       1539.01       1640.76        43.31 o                         
   1 -10   1        870.89        829.89        33.23 o                         
   1 -10   1       1539.01       1596.27        36.32 o                         
  -2  10  -1        330.51        305.39        35.25 o                         
   2 -10   1        330.51        348.30        28.47 o                         
  -3  10  -1       3169.92       3043.32        55.38 o                         
  -3  10  -1       5601.76       5622.64        78.50 o                         
   3 -10   1       5601.76       5594.00        69.04 o                         
   3 -10   1       3169.92       3159.21        54.22 o                         
  -4  10  -1        290.41        315.59        37.50 o                         
   4 -10   1        290.41        259.44        25.17 o                         
  -5  10  -1        898.90        945.38        40.42 o                         
  -5  10  -1       1588.51       1574.81        40.28 o                         
   5 -10   1       1588.51       1595.55        37.65 o                         
   5 -10   1        898.90        874.15        39.30 o                         
  -6  10  -1       1606.45       1571.54        51.92 o                         
   6 -10   1       1606.45       1588.66        47.88 o                         
  -7  10  -1        419.56        409.50        27.15 o                         
  -7  10  -1        741.43        782.68        36.27 o                         
   7 -10   1        419.56        480.11        33.09 o                         
   7 -10   1        741.43        746.57        30.05 o                         
  -8  10  -1       4192.91       4122.89        83.06 o                         
   8 -10   1       4192.91       4185.25        84.41 o                         
  -9  10  -1         18.13         32.67        23.97 o                         
  -9  10  -1        582.51        596.12        98.92 o                         
  -9  10  -1         32.05          3.23        24.66 o                         
   9 -10   1         32.05         68.43        27.01 o                         
   9 -10   1         18.13         36.87        37.55 o                         
 -10  10  -1       2046.41       2101.27       133.40 o                         
 -10  10  -1       1308.89       1303.77        51.05 o                         
 -10  10  -1        740.67        737.81        39.03 o                         
  10 -10   1       1308.89       1357.39        52.36 o                         
  10 -10   1        740.67        753.35        99.62 o                         
 -11  10  -1       2261.90       2272.80        66.45 o                         
  11 -10   1       2261.90       2423.32       120.60 o                         
   5   9  -1        933.07        933.25        46.38 o                         
   5   9  -1       2652.04       2394.96       145.96 o                         
   5   9  -1       1648.89       1520.60       112.35 o                         
  -5  -9   1        933.07        932.29        50.04 o                         
  -5  -9   1       2652.04       2592.68        94.95 o                         
  -5  -9   1       1648.89       1687.02        97.68 o                         
   4   9  -1          0.38         15.85        39.76 o                         
   4   9  -1          0.21        -14.63        22.93 o                         
   4   9  -1        341.23        230.08       152.52 o                         
  -4  -9   1          0.21         20.74        29.65 o                         
  -4  -9   1          0.38         60.78        27.05 o                         
  -4  -9   1        341.23        461.34        95.43 o                         
   3   9  -1       2024.38       2015.48        88.83 o                         
  -3  -9   1       2024.38       2217.64        54.71 o                         
   2   9  -1        764.42        782.65        34.28 o                         
   2   9  -1       1350.86       1364.45        48.31 o                         
  -2  -9   1       1350.86       1372.78        35.41 o                         
  -2  -9   1        764.42        742.64        34.91 o                         
   1   9  -1       1819.01       1846.89        71.84 o                         
  -1  -9   1       1819.01       1926.61        41.45 o                         
   0   9  -1       2496.08       2470.07        44.65 o                         
   0   9  -1       4410.98       4486.33        64.24 o                         
   0  -9   1       4410.98       4476.93        55.47 o                         
   0  -9   1       2496.08       2417.77        47.27 o                         
  -1   9  -1       1422.95       1403.07        37.86 o                         
   1  -9   1       1422.95       1432.54        30.86 o                         
  -2   9  -1       2224.63       2117.53        39.73 o                         
  -2   9  -1       3931.28       4000.01        57.31 o                         
   2  -9   1       2224.63       2154.09        43.70 o                         
   2  -9   1       3931.28       3909.77        50.29 o                         
  -3   9  -1       8553.99       8770.06       104.45 o                         
   3  -9   1       8553.99       8855.18        92.11 o                         
  -4   9  -1       1135.86       1194.83        29.77 o                         
  -4   9  -1        642.76        685.04        32.00 o                         
   4  -9   1       1135.86       1208.29        30.66 o                         
   4  -9   1        642.76        643.99        27.68 o                         
  -5   9  -1       4278.82       4288.89        66.08 o                         
   5  -9   1       4278.82       4367.41        63.81 o                         
  -6   9  -1        434.70        453.11        23.10 o                         
  -6   9  -1        768.18        819.43        28.58 o                         
   6  -9   1        434.70        406.99        21.68 o                         
   6  -9   1        768.18        837.72        26.29 o                         
  -7   9  -1       3413.65       3350.86        65.66 o                         
  -7   9  -1       1942.88       2024.44        88.24 o                         
  -7   9  -1       1099.43       1209.39        56.63 o                         
   7  -9   1       1942.88       2004.24        42.12 o                         
   7  -9   1       1099.43       1112.00       100.63 o                         
   7  -9   1       3413.65       3489.07       130.00 o                         
  -8   9  -1        830.06        809.59        36.96 o                         
  -8   9  -1       2190.50       2032.38        90.29 o                         
  -8   9  -1        469.71        497.69        27.32 o                         
   8  -9   1        830.06        786.00        30.00 o                         
   8  -9   1        469.71        458.34        17.99 o                         
  -9   9  -1        291.66        302.04        24.62 o                         
  -9   9  -1        515.41        539.34        30.81 o                         
   9  -9   1        515.41        486.06        31.73 o                         
   9  -9   1        291.66        298.01        23.43 o                         
 -10   9  -1       2813.14       2839.68        64.90 o                         
  10  -9   1       2813.14       3002.26       115.84 o                         
 -11   9  -1        245.47        236.37        37.35 o                         
 -11   9  -1        433.78        472.21        35.82 o                         
  11  -9   1        433.78        463.87        38.25 o                         
  11  -9   1        245.47        207.32        31.50 o                         
   6   8  -1       1070.48        772.04       118.48 o                         
   6   8  -1        461.71        279.29        61.13 o                         
   6   8  -1        815.93        895.08       130.80 o                         
  -6  -8   1       1070.48        942.75        59.99 o                         
  -6  -8   1        461.71        389.24        98.79 o                         
   5   8  -1        788.39        754.96        47.64 o                         
   5   8  -1        446.13        435.77        31.31 o                         
  -5  -8   1        446.13        450.10        39.31 o                         
  -5  -8   1        788.39        770.15        36.90 o                         
   4   8  -1       1379.01       1309.06        77.81 o                         
  -4  -8   1       1379.01       1488.35        49.15 o                         
   3   8  -1       1032.37        979.83        35.20 o                         
   3   8  -1       1824.37       1797.32        46.76 o                         
  -3  -8   1       1824.37       1899.83        41.56 o                         
  -3  -8   1       1032.37       1069.54        38.60 o                         
   2   8  -1        158.08        117.94        49.12 o                         
  -2  -8   1        158.08        216.95        26.23 o                         
   1   8  -1       4961.61       5078.17        68.36 o                         
   1   8  -1       2807.67       2747.22        40.11 o                         
  -1  -8   1       4961.61       5047.41        56.42 o                         
  -1  -8   1       2807.67       2758.02        42.34 o                         
   0   8  -1       1768.79       1683.62        33.81 o                         
   0  -8   1       1768.79       1775.98        30.37 o                         
  -1   8  -1       1393.52       1468.28        29.14 o                         
  -1   8  -1        788.56        841.56        23.17 o                         
   1  -8   1       1393.52       1452.32        27.29 o                         
   1  -8   1        788.56        790.64        24.94 o                         
  -2   8  -1       8741.17       8692.66       101.42 o                         
   2  -8   1       8741.17       8977.22        85.66 o                         
  -3   8  -1        717.86        739.11        23.24 o                         
  -3   8  -1       1268.57       1252.01        26.74 o                         
   3  -8   1       1268.57       1255.77        25.15 o                         
   3  -8   1        717.86        700.06        22.08 o                         
  -4   8  -1       8928.54       8707.78        92.50 o                         
   4  -8   1       8928.54       9016.30        88.90 o                         
  -5   8  -1       3259.70       3238.65        40.96 o                         
  -5   8  -1       1844.60       1763.00        30.89 o                         
   5  -8   1       3259.70       3248.09        39.25 o                         
   5  -8   1       1844.60       1742.09        28.33 o                         
  -6   8  -1        116.91        141.78        16.52 o                         
  -6   8  -1         66.15         69.49        15.42 o                         
   6  -8   1         66.15         72.51        11.68 o                         
   6  -8   1        116.91        127.23        14.73 o                         
  -7   8  -1       6626.33       6288.08        86.50 o                         
  -7   8  -1       2797.55       2761.51        51.46 o                         
  -7   8  -1       4943.74       5007.65       113.19 o                         
   7  -8   1       4943.74       5092.89        67.92 o                         
   7  -8   1       6626.33       6555.24       148.42 o                         
   7  -8   1       2797.55       2866.86        40.76 o                         
  -8   8  -1         91.04        100.40        18.69 o                         
  -8   8  -1        160.88        182.83        20.85 o                         
   8  -8   1         91.04         78.58        11.77 o                         
   8  -8   1        160.88        192.71        19.54 o                         
  -9   8  -1       1586.10       1684.39        50.98 o                         
   9  -8   1       1586.10       1737.88        73.08 o                         
 -10   8  -1        967.70        880.62        40.21 o                         
 -10   8  -1       1710.09       1741.11        46.58 o                         
  10  -8   1       1710.09       1693.01        53.94 o                         
  10  -8   1        967.70        946.43        38.83 o                         
 -11   8  -1        334.20        323.89        45.18 o                         
  11  -8   1        334.20        350.76        57.41 o                         
   6   7  -1        801.25        720.47        33.44 o                         
   6   7  -1       1415.94       1405.45        58.81 o                         
  -6  -7   1        801.25        815.40        39.20 o                         
  -6  -7   1       1415.94       1448.58        51.43 o                         
   5   7  -1         57.41         19.18        55.04 o                         
  -5  -7   1         57.41         73.58        34.16 o                         
   4   7  -1       2963.22       2958.10        58.55 o                         
   4   7  -1       1676.82       1608.91        38.22 o                         
  -4  -7   1       1676.82       1624.04        41.22 o                         
  -4  -7   1       2963.22       3068.70        55.29 o                         
   3   7  -1       1240.92       1236.36        56.89 o                         
  -3  -7   1       1240.92       1300.90        34.60 o                         
   2   7  -1        554.39        588.70        21.70 o                         
   2   7  -1        979.70       1065.48        35.23 o                         
  -2  -7   1        979.70       1119.16        27.88 o                         
  -2  -7   1        554.39        622.47        23.57 o                         
   1   7  -1       7859.56       8011.83       101.29 o                         
  -1  -7   1       7859.56       8072.51        72.94 o                         
   0   7  -1        912.24        991.29        23.62 o                         
   0   7  -1        516.21        523.91        16.90 o                         
   0  -7   1        912.24        956.97        20.79 o                         
   0  -7   1        516.21        584.79        21.58 o                         
  -1   7  -1       3553.28       3628.57        48.79 o                         
   1  -7   1       3553.28       3658.19        41.24 o                         
  -2   7  -1       2498.80       2428.64        29.87 o                         
  -2   7  -1       4415.79       4396.21        48.25 o                         
   2  -7   1       4415.79       4424.37        42.99 o                         
   2  -7   1       2498.80       2491.76        31.59 o                         
  -3   7  -1        114.58        148.85        13.65 o                         
  -3   7  -1        464.50        511.74        51.79 o                         
  -3   7  -1         64.84         51.56        21.07 o                         
   3  -7   1        114.58         99.97        15.86 o                         
   3  -7   1        464.50        426.59        30.40 o                         
   3  -7   1         64.84         36.99        15.97 o                         
  -4   7  -1       3142.95       3011.87        33.46 o                         
  -4   7  -1       1778.53       1724.62        27.52 o                         
   4  -7   1       3142.95       2994.55        33.31 o                         
   4  -7   1       1778.53       1635.68        23.89 o                         
  -5   7  -1        451.81        424.72        16.99 o                         
  -5   7  -1        255.67        253.42        15.51 o                         
   5  -7   1        255.67        253.13        12.92 o                         
   5  -7   1        451.81        447.22        16.65 o                         
  -6   7  -1       2269.95       2247.60        80.81 o                         
  -6   7  -1       4654.56       4599.09        59.43 o                         
   6  -7   1       2269.95       2286.59        45.64 o                         
   6  -7   1       4654.56       4571.17        59.13 o                         
  -7   7  -1       8653.82       8660.74        82.81 o                         
  -7   7  -1       4897.01       4760.93        56.33 o                         
   7  -7   1       8653.82       8506.06        83.67 o                         
   7  -7   1       4897.01       4638.45        43.59 o                         
  -8   7  -1        474.38        507.33        30.30 o                         
   8  -7   1        474.38        533.02        46.46 o                         
  -9   7  -1       3589.18       3572.72        56.48 o                         
  -9   7  -1       2031.04       1958.43        45.65 o                         
   9  -7   1       2031.04       2025.43        46.23 o                         
   9  -7   1       3589.18       3612.25        59.05 o                         
 -10   7  -1       1898.54       1943.43        50.44 o                         
  10  -7   1       1898.54       1748.92        56.37 o                         
 -11   7  -1        181.41        143.09        32.36 o                         
 -11   7  -1        320.58        341.33        33.68 o                         
  11  -7   1        320.58        316.57        33.69 o                         
  11  -7   1        181.41        173.10        31.04 o                         
   7   6  -1        632.24        596.59        41.16 o                         
   7   6  -1        357.77        389.31        31.07 o                         
  -7  -6   1        357.77        357.66        31.94 o                         
  -7  -6   1        632.24        677.92        42.89 o                         
   6   6  -1       1187.11       1142.85        79.27 o                         
  -6  -6   1       1187.11       1219.35        53.43 o                         
   5   6  -1        419.39        462.90        31.16 o                         
   5   6  -1        237.33        269.05        23.10 o                         
  -5  -6   1        419.39        511.56        29.67 o                         
  -5  -6   1        237.33        263.99        23.95 o                         
   4   6  -1       4168.22       4385.05        67.92 o                         
  -4  -6   1       4168.22       4442.13        64.77 o                         
   3   6  -1         77.13         89.25        17.68 o                         
   3   6  -1         43.65         30.25        15.31 o                         
  -3  -6   1         43.65         53.95        14.09 o                         
  -3  -6   1         77.13         93.04        14.76 o                         
   2   6  -1       4191.16       4056.33        68.68 o                         
  -2  -6   1       4191.16       4182.93        48.34 o                         
   1   6  -1       4544.61       4535.93        45.27 o                         
   1   6  -1       8031.06       8046.63        74.13 o                         
  -1  -6   1       8031.06       8064.63        72.75 o                         
  -1  -6   1       4544.61       4497.17        47.50 o                         
   0   6  -1       2448.57       2531.48        36.89 o                         
   0  -6   1       2448.57       2550.05        30.83 o                         
  -1   6  -1       3235.81       3115.81        32.48 o                         
  -1   6  -1       5718.21       5643.64        53.35 o                         
   1  -6   1       3235.81       3171.54        35.42 o                         
   1  -6   1       5718.21       5637.36        49.48 o                         
  -2   6  -1       2005.13       1938.11        22.56 o                         
  -2   6  -1       3543.39       3483.17        34.81 o                         
   2  -6   1       3543.39       3486.28        36.24 o                         
   2  -6   1       2005.13       1993.19        23.44 o                         
  -3   6  -1        958.29        910.64        16.24 o                         
  -3   6  -1       1693.46       1634.52        22.67 o                         
   3  -6   1        958.29        905.61        13.96 o                         
   3  -6   1       1693.46       1645.81        21.74 o                         
   3  -6   1       1733.46       1713.62        99.18 o                         
  -4   6  -1       8610.41       8902.42        72.44 o                         
  -4   6  -1       4872.44       4905.17        48.76 o                         
   4  -6   1       8610.41       8902.66        68.33 o                         
   4  -6   1       4872.44       4933.49        45.27 o                         
  -5   6  -1        973.32        852.76        25.26 o                         
  -5   6  -1        544.42        526.95        42.18 o                         
   5  -6   1        973.32        939.15        24.40 o                         
   5  -6   1        544.42        539.37        24.37 o                         
  -6   6  -1       5400.22       5509.08        58.71 o                         
  -6   6  -1       3055.87       3015.36        39.59 o                         
   6  -6   1       5400.22       5399.32        50.60 o                         
   6  -6   1       3055.87       2962.76        34.40 o                         
  -7   6  -1       6967.17       7167.75        75.09 o                         
   7  -6   1       6967.17       7079.43        87.87 o                         
  -8   6  -1       6033.04       6181.32        72.51 o                         
  -8   6  -1       3413.97       3433.39        49.59 o                         
   8  -6   1       6033.04       6051.84        74.27 o                         
   8  -6   1       3413.97       3360.41        54.52 o                         
  -9   6  -1       7073.27       7184.03        97.67 o                         
   9  -6   1       7073.27       7257.15        91.02 o                         
 -10   6  -1         26.79         76.26        27.89 o                         
 -10   6  -1         47.34         23.30        25.36 o                         
  10  -6   1         26.79          6.89        25.08 o                         
  10  -6   1         47.34         23.47        24.00 o                         
 -11   6  -1       1785.66       1804.19        60.20 o                         
  11  -6   1       1785.66       1567.79        69.51 o                         
 -12   6  -1        733.73        838.03        53.68 o                         
 -12   6  -1        415.20        411.75        48.08 o                         
  12  -6   1        415.20        394.86        42.92 o                         
  12  -6   1        733.73        777.74        49.99 o                         
   8   5  -1          8.93         11.27        35.07 o                         
   8   5  -1          5.05          1.65        25.51 o                         
  -8  -5   1          5.05         11.69        23.47 o                         
  -8  -5   1          8.93         27.38        29.71 o                         
   7   5  -1       1805.45       1527.87        80.14 o                         
  -7  -5   1       1805.45       1795.16        57.63 o                         
   6   5  -1         23.54         21.15        19.55 o                         
   6   5  -1         41.60         42.12        24.96 o                         
  -6  -5   1         41.60         47.70        24.85 o                         
  -6  -5   1         23.54         32.31        19.54 o                         
   5   5  -1       3619.36       3770.54        78.99 o                         
  -5  -5   1       3619.36       3782.36        59.00 o                         
   4   5  -1       1023.54       1059.05        26.15 o                         
   4   5  -1       1808.76       1818.81        33.12 o                         
  -4  -5   1       1023.54       1006.06        27.10 o                         
  -4  -5   1       1808.76       1782.59        31.59 o                         
   3   5  -1       1199.01       1164.46        51.91 o                         
  -3  -5   1       1199.01       1171.43        24.84 o                         
   2   5  -1       4977.35       4893.77        41.12 o                         
   2   5  -1       8795.80       8678.98        70.12 o                         
  -2  -5   1       4977.35       4875.85        47.27 o                         
  -2  -5   1       8795.80       8744.78        76.68 o                         
   1   5  -1       4579.87       4605.45        78.87 o                         
   1   5  -1       5953.28       5900.32        79.24 o                         
   1   5  -1       2591.65       2727.18       122.66 o                         
  -1  -5   1       2591.65       2778.64        65.41 o                         
  -1  -5   1       5953.28       5826.76        64.45 o                         
  -1  -5   1       4579.87       4568.29        87.63 o                         
   0   5  -1       4850.36       4869.49        44.96 o                         
   0   5  -1       2744.71       2704.26        27.77 o                         
   0  -5   1       4850.36       4937.13        41.92 o                         
   0  -5   1       2744.71       2747.91        31.92 o                         
  -1   5  -1       5679.47       5876.48        50.13 o                         
  -1   5  -1       3213.89       3203.34        32.59 o                         
   1  -5   1       3213.89       3262.34        34.26 o                         
   1  -5   1       5679.47       5899.08        51.50 o                         
  -2   5  -1        195.91        192.70         8.82 o                         
  -2   5  -1        346.20        319.39        10.69 o                         
   2  -5   1        195.91        172.95         8.84 o                         
   2  -5   1       1339.81       1212.72        38.04 o                         
   2  -5   1        346.20        327.89        14.83 o                         
  -3   5  -1       8959.23       9013.30        71.01 o                         
  -3   5  -1       5069.84       4973.89        47.27 o                         
   3  -5   1       8959.23       8980.22        66.93 o                         
   3  -5   1       5069.84       5035.65        44.07 o                         
  -4   5  -1       2611.78       2581.53        33.98 o                         
  -4   5  -1        421.98        417.82        47.04 o                         
   4  -5   1       2611.78       2554.52        34.02 o                         
   4  -5   1        421.98        422.27        37.83 o                         
  -5   5  -1       1686.14       1636.74        26.05 o                         
  -5   5  -1       2979.68       2987.54        34.37 o                         
   5  -5   1       1686.14       1638.27        28.58 o                         
   5  -5   1       2979.68       2975.61        30.40 o                         
  -6   5  -1       7179.03       7213.67        68.04 o                         
   6  -5   1       7179.03       7114.67        74.75 o                         
  -7   5  -1         66.02         65.68        14.06 o                         
  -7   5  -1         37.36         38.96        14.10 o                         
   7  -5   1         37.36         22.33        10.96 o                         
   7  -5   1         66.02         73.83        12.49 o                         
  -8   5  -1       5707.78       5579.88        64.98 o                         
   8  -5   1       5707.78       5820.16        95.30 o                         
  -9   5  -1       1484.20       1500.08        46.51 o                         
  -9   5  -1        839.88        838.10        38.93 o                         
   9  -5   1        839.88        820.35        36.85 o                         
   9  -5   1       1484.20       1526.34        40.06 o                         
 -10   5  -1        678.16        677.55        46.47 o                         
  10  -5   1        678.16        515.74        53.17 o                         
 -11   5  -1       2874.67       2910.87        76.27 o                         
 -11   5  -1       1626.71       1749.17        65.65 o                         
  11  -5   1       2874.67       2713.89        72.80 o                         
  11  -5   1       1626.71       1501.10        55.57 o                         
 -12   5  -1         84.57        113.23        55.87 o                         
  12  -5   1         84.57        100.45        69.34 o                         
   9   4  -1        151.30        153.73        30.39 o                         
   9   4  -1        267.37        242.31        48.09 o                         
  -9  -4   1        151.30        142.02        28.68 o                         
  -9  -4   1        267.37        223.61        35.56 o                         
   8   4  -1        357.83        428.67        69.56 o                         
  -8  -4   1        357.83        452.30        42.58 o                         
   7   4  -1        401.70        428.42        33.53 o                         
   7   4  -1        227.31        249.17        23.06 o                         
  -7  -4   1        227.31        274.16        25.11 o                         
  -7  -4   1        401.70        396.47        29.76 o                         
   6   4  -1        373.29        259.43        45.46 o                         
  -6  -4   1        373.29        349.69        27.89 o                         
   5   4  -1       5476.63       5296.80        70.20 o                         
   5   4  -1       3099.11       2953.80        36.63 o                         
  -5  -4   1       5476.63       5314.16        57.78 o                         
  -5  -4   1       3099.11       3021.62        40.78 o                         
   4   4  -1        102.39         91.07        39.21 o                         
  -4  -4   1        102.39        117.90        18.19 o                         
   3   4  -1       1773.79       1721.83        21.35 o                         
   3   4  -1       3134.58       3060.14        34.66 o                         
  -3  -4   1       3134.58       3086.13        33.68 o                         
  -3  -4   1       1773.79       1704.76        23.22 o                         
   2   4  -1       7424.99       7568.75        67.13 o                         
   2   4  -1      13121.17      13159.71        98.96 o                         
  -2  -4   1      13121.17      13239.51       117.83 o                         
  -2  -4   1      18053.37      16912.16       324.43 o                         
  -2  -4   1       7424.99       7477.43        70.56 o                         
   1   4  -1        574.57        640.63        12.17 o                         
   1   4  -1       1015.35       1060.35        15.83 o                         
  -1  -4   1       1015.35       1100.24        18.12 o                         
  -1  -4   1        574.57        661.27        14.79 o                         
   0   4  -1       5359.51       5194.88        41.73 o                         
   0   4  -1       9471.14       9109.94        74.89 o                         
   0  -4   1       9471.14       9179.82        70.87 o                         
   0  -4   1       5359.51       5148.12        51.67 o                         
  -1   4  -1       1856.39       1756.95        26.73 o                         
  -1   4  -1       1050.49       1108.69        40.42 o                         
  -1   4  -1       4474.40       4119.05       103.67 o                         
   1  -4   1       4474.40       4377.17        42.78 o                         
   1  -4   1       1856.39       1934.15        78.18 o                         
   1  -4   1       1050.49       1202.28        65.32 o                         
  -2   4  -1        935.99        877.05        15.60 o                         
  -2   4  -1        529.65        512.46        10.74 o                         
   2  -4   1        529.65        504.84        11.82 o                         
   2  -4   1        935.99        874.92        15.30 o                         
  -3   4  -1      16123.46      16608.45       137.82 o                         
   3  -4   1      16123.46      16529.45       152.45 o                         
  -4   4  -1        251.32        286.13        12.39 o                         
  -4   4  -1        142.22        168.35        10.18 o                         
   4  -4   1        251.32        317.56        10.97 o                         
   4  -4   1        142.22        166.31        12.03 o                         
  -5   4  -1       7566.05       7693.03        68.11 o                         
   5  -4   1       7566.05       7499.79        62.79 o                         
  -6   4  -1       1062.47       1068.65        22.04 o                         
  -6   4  -1       1877.57       1903.05        27.65 o                         
   6  -4   1       1877.57       1845.18        24.10 o                         
   6  -4   1       1062.47       1062.68        19.73 o                         
  -7   4  -1       1226.83       1271.88        28.52 o                         
   7  -4   1       1226.83       1271.93        40.76 o                         
  -8   4  -1       6542.24       6598.96        78.71 o                         
  -8   4  -1       3702.11       3689.75        66.54 o                         
   8  -4   1       3702.11       3736.28        61.82 o                         
   8  -4   1       6542.24       6605.83        73.54 o                         
  -9   4  -1        127.04         86.95        38.55 o                         
   9  -4   1        127.04        107.42        42.17 o                         
 -10   4  -1        874.95        879.75        39.62 o                         
 -10   4  -1        495.12        501.22        39.23 o                         
  10  -4   1        874.95       1008.38        40.73 o                         
  10  -4   1        495.12        479.16        34.48 o                         
 -11   4  -1       1525.53       1556.75        60.56 o                         
 -11   4  -1       2813.50       2814.08       208.11 o                         
 -11   4  -1        863.26       1131.76       100.78 o                         
  11  -4   1        863.26        950.88        56.38 o                         
  11  -4   1       1525.53       1421.03       116.59 o                         
  11  -4   1       2813.50       2448.08       111.27 o                         
   9   3  -1        202.76        241.59        47.48 o                         
  -9  -3   1        202.76        212.77        37.73 o                         
   8   3  -1       1097.30       1065.18        38.76 o                         
   8   3  -1       1939.11       1971.01        65.48 o                         
  -8  -3   1       1097.30       1029.05        38.54 o                         
  -8  -3   1       1939.11       1996.02        57.10 o                         
   7   3  -1        461.01        478.81        45.73 o                         
  -7  -3   1        461.01        431.87        31.25 o                         
   6   3  -1        206.67        222.98        19.62 o                         
   6   3  -1        116.95        125.12        16.85 o                         
  -6  -3   1        116.95        123.49        15.04 o                         
  -6  -3   1        206.67        189.21        15.93 o                         
   5   3  -1       9924.72       9745.49       150.82 o                         
  -5  -3   1       9924.72      10021.41        97.73 o                         
   4   3  -1        105.00        142.30        11.93 o                         
   4   3  -1         59.42         63.43        10.09 o                         
  -4  -3   1         59.42         65.25        10.94 o                         
  -4  -3   1        105.00        119.19         9.01 o                         
   3   3  -1       5756.88       5701.36        48.61 o                         
   3   3  -1      10173.35      10213.33        85.62 o                         
  -3  -3   1      10173.35      10204.61        81.93 o                         
  -3  -3   1       5756.88       5677.28        49.03 o                         
   2   3  -1       1326.51       1243.10        18.99 o                         
   2   3  -1        750.64        743.80        13.07 o                         
  -2  -3   1       1326.51       1256.08        17.57 o                         
  -2  -3   1        750.64        713.87        14.10 o                         
  -2  -3   1       2953.87       2649.37        88.64 o                         
   1   3  -1        898.50        911.48        15.53 o                         
   1   3  -1        508.44        535.44        11.02 o                         
  -1  -3   1        898.50        897.94        15.27 o                         
  -1  -3   1        508.44        543.60        12.89 o                         
   0   3  -1      15991.92      15883.73       179.13 o                         
   0   3  -1      25425.43      24601.99       316.41 o                         
   0  -3   1      25425.43      24443.07       232.73 o                         
   0  -3   1      15991.92      16078.93       298.36 o                         
  -1   3  -1        422.27        445.75        11.55 o                         
  -1   3  -1        238.95        241.53         9.43 o                         
   1  -3   1        238.95        247.25        11.71 o                         
   1  -3   1        422.27        438.77        11.67 o                         
  -2   3  -1       8863.52       9039.42        85.96 o                         
   2  -3   1       8863.52       8839.54        85.64 o                         
  -3   3  -1       2440.80       2334.61        25.00 o                         
  -3   3  -1       4313.29       4271.65        41.79 o                         
   3  -3   1       2440.80       2445.62        37.56 o                         
   3  -3   1       4313.29       4229.73        36.35 o                         
  -4   3  -1       6049.65       5796.04        55.09 o                         
   4  -3   1       6049.65       5759.68        57.72 o                         
  -5   3  -1       3929.21       3860.25        40.01 o                         
  -5   3  -1       6943.56       6853.43        64.52 o                         
   5  -3   1       3929.21       3848.44        37.76 o                         
   5  -3   1       6943.56       6808.59        55.83 o                         
  -6   3  -1       1175.65       1176.05        23.45 o                         
   6  -3   1       1175.65       1113.74        33.31 o                         
  -7   3  -1       2813.64       2722.78        37.47 o                         
  -7   3  -1       1592.18       1572.47        34.13 o                         
   7  -3   1       2813.64       2787.01        37.50 o                         
   7  -3   1       1592.18       1643.64        33.02 o                         
  -8   3  -1       5473.63       5382.92        79.17 o                         
  -8   3  -1       2014.55       2281.73       130.60 o                         
   8  -3   1       5473.63       5462.20       102.05 o                         
   8  -3   1       2014.55       2075.34        85.89 o                         
  -9   3  -1        247.80        278.46        26.51 o                         
  -9   3  -1        437.90        439.07        29.33 o                         
   9  -3   1        437.90        452.14        27.22 o                         
   9  -3   1        247.80        254.73        24.97 o                         
 -10   3  -1        441.41        442.86        33.64 o                         
 -10   3  -1        780.05        709.06        36.70 o                         
  10  -3   1        780.05        811.67        37.77 o                         
  10  -3   1        441.41        449.33        34.30 o                         
 -11   3  -1        285.10        259.22        61.74 o                         
 -11   3  -1          4.99        -57.54        58.56 o                         
  11  -3   1        285.10        202.70        62.17 o                         
  11  -3   1          4.99         36.58        75.71 o                         
  11  -3   1          8.83          3.16        63.91 o                         
  10   2  -1        767.05        990.33       106.98 o                         
 -10  -2   1        767.05        822.64        52.77 o                         
   9   2  -1        365.35        382.92        41.86 o                         
   9   2  -1        206.74        230.78        28.72 o                         
  -9  -2   1        206.74        203.50        26.26 o                         
  -9  -2   1        365.35        399.99        33.01 o                         
   8   2  -1       2932.54       2856.88        84.13 o                         
  -8  -2   1       2932.54       2827.35        63.56 o                         
   7   2  -1        342.76        369.32        23.07 o                         
   7   2  -1        605.72        623.18        32.22 o                         
  -7  -2   1        342.76        333.05        19.89 o                         
  -7  -2   1        605.72        607.63        25.94 o                         
   6   2  -1       3853.30       3822.79        99.74 o                         
   6   2  -1       6120.53       5459.12       125.53 o                         
  -6  -2   1       6120.53       5926.36        76.51 o                         
  -6  -2   1       3853.30       4092.65        93.54 o                         
   5   2  -1       1828.81       1804.39        28.17 o                         
   5   2  -1       3231.80       3157.40        37.16 o                         
  -5  -2   1       1828.81       1842.85        24.94 o                         
  -5  -2   1       3231.80       3200.29        37.00 o                         
   4   2  -1        111.65        196.98        10.28 o                         
   4   2  -1         63.18        127.40        10.20 o                         
  -4  -2   1        111.65        192.07         8.79 o                         
  -4  -2   1         63.18        110.65         9.69 o                         
   3   2  -1       4788.96       4515.41        40.68 o                         
   3   2  -1       2709.97       2644.88        36.77 o                         
   3   2  -1       8690.60       8289.82       260.71 o                         
  -3  -2   1       4788.96       4494.13        44.81 o                         
  -3  -2   1       2709.97       2580.79        29.24 o                         
  -3  -2   1       8690.60       8044.27       180.72 o                         
   2   2  -1       3457.54       3453.21        34.33 o                         
   2   2  -1       6110.03       6232.24        52.23 o                         
  -2  -2   1       6110.03       6316.60        58.51 o                         
  -2  -2   1       3457.54       3412.30        32.48 o                         
   1   2  -1       7149.94       6856.75       103.88 o                         
   1   2  -1       4046.00       3694.92       133.74 o                         
   1   2  -1      10265.32       9769.61       171.85 o                         
  -1  -2   1       7149.94       6937.07        89.26 o                         
  -1  -2   1      10265.32       9817.53       200.76 o                         
   0   2  -1        998.45       1056.36        19.32 o                         
   0   2  -1        565.00        583.78        12.49 o                         
   0  -2   1        998.45       1053.29        19.79 o                         
   0  -2   1        565.00        623.88        15.77 o                         
  -1   2  -1        766.68        780.42        24.33 o                         
   1  -2   1        766.68        939.37        38.96 o                         
  -2   2  -1       1427.21       1267.80        22.14 o                         
  -2   2  -1       2522.11       2364.63        32.63 o                         
   2  -2   1       1427.21       1338.67        28.64 o                         
   2  -2   1       2522.11       2278.02        29.05 o                         
  -3   2  -1        749.03        841.05        18.51 o                         
   3  -2   1        749.03        816.99        19.60 o                         
  -4   2  -1       7360.58       7427.67        56.87 o                         
  -4   2  -1      13007.35      13249.91       106.54 o                         
   4  -2   1       7360.58       7399.03        69.22 o                         
   4  -2   1      13007.35      13149.51        97.39 o                         
  -5   2  -1       2814.04       3069.18        60.95 o                         
  -5   2  -1       8229.79       8061.11        70.74 o                         
   5  -2   1       2814.04       2948.78        66.21 o                         
   5  -2   1       8229.79       7944.35       146.40 o                         
   5  -2   1       4972.86       5149.28        56.23 o                         
  -6   2  -1        489.57        520.42        16.27 o                         
  -6   2  -1        277.04        285.47        13.32 o                         
   6  -2   1        277.04        287.96        13.30 o                         
   6  -2   1        489.57        498.06        15.77 o                         
  -7   2  -1       3591.73       3850.96        57.24 o                         
  -7   2  -1       9938.91      10070.17       169.80 o                         
  -7   2  -1       6347.18       6654.79       107.69 o                         
   7  -2   1       6347.18       6507.00        82.68 o                         
   7  -2   1       3591.73       3741.65        63.98 o                         
  -8   2  -1        391.32        408.06        22.02 o                         
  -8   2  -1        221.44        256.67        22.46 o                         
   8  -2   1        391.32        433.11        23.44 o                         
   8  -2   1        221.44        241.99        21.55 o                         
  -9   2  -1        980.80       1000.64        35.96 o                         
  -9   2  -1       1733.23       1696.39        45.29 o                         
   9  -2   1       1733.23       1812.26        50.42 o                         
   9  -2   1        980.80       1002.80        39.12 o                         
 -10   2  -1       2381.31       2308.05        73.81 o                         
  10  -2   1       2381.31       2389.81        88.01 o                         
 -11   2  -1         10.65         -1.79        26.80 o                         
 -11   2  -1         18.82        -31.98        31.98 o                         
  11  -2   1         18.82         27.47        34.21 o                         
  11  -2   1         10.65         10.72        25.86 o                         
  10   1  -1        103.18        115.20        38.22 o                         
  10   1  -1         58.38         58.84        27.09 o                         
 -10  -1   1         58.38         53.97        30.54 o                         
 -10  -1   1        103.18        119.24        33.06 o                         
   9   1  -1       2067.26       1937.82        89.87 o                         
  -9  -1   1       2067.26       2133.07        66.17 o                         
   8   1  -1        341.04        375.11        33.14 o                         
   8   1  -1        192.99        197.97        24.53 o                         
  -8  -1   1        192.99        204.37        20.15 o                         
  -8  -1   1        341.04        345.09        26.14 o                         
   7   1  -1        758.03        786.36        36.82 o                         
   7   1  -1        428.95        446.82        25.65 o                         
   7   1  -1       2150.51       1902.75       116.03 o                         
  -7  -1   1        428.95        452.47        23.88 o                         
  -7  -1   1        758.03        790.57        28.87 o                         
   6   1  -1       5344.69       5383.76        57.44 o                         
   6   1  -1       3024.44       3058.28        42.09 o                         
  -6  -1   1       3024.44       3098.43        36.03 o                         
  -6  -1   1       5344.69       5347.68        61.81 o                         
  -6  -1   1       7781.63       7837.35       258.55 o                         
   5   1  -1        160.13        183.66        11.75 o                         
   5   1  -1         90.61         98.22        10.74 o                         
  -5  -1   1         90.61         87.62         9.79 o                         
  -5  -1   1        160.13        166.51         9.44 o                         
   4   1  -1      11534.98      11936.36       160.55 o                         
   4   1  -1      20220.12      18939.91       283.07 o                         
  -4  -1   1      11534.98      12036.48       139.38 o                         
  -4  -1   1      20220.12      19901.54       238.59 o                         
  -4  -1   1       6527.39       6983.15        62.16 o                         
   3   1  -1       7380.08       7418.39        61.17 o                         
   3   1  -1       4176.23       4159.49        40.48 o                         
  -3  -1   1       4176.23       4129.21        35.69 o                         
  -3  -1   1       7380.08       7362.35        65.03 o                         
   2   1  -1      18720.54      20509.62       397.19 o                         
   2   1  -1      28654.98      30200.39       433.76 o                         
  -2  -1   1      28654.98      30670.83       503.50 o                         
  -2  -1   1      18720.54      19962.79       377.03 o                         
  -2  -1   1      10593.55      11700.88       183.91 o                         
   1   1  -1      17468.57      17329.72       301.92 o                         
   1   1  -1       9885.09       9808.69       169.41 o                         
  -1  -1   1       9885.09       9699.38       127.23 o                         
  -1  -1   1      17468.57      17705.88       223.62 o                         
   0   1  -1      18971.68      19296.83       384.12 o                         
   0  -1   1      18971.68      19024.71       320.06 o                         
  -1   1  -1      11343.69      11207.84       239.13 o                         
  -1   1  -1       6419.15       6044.08       109.50 o                         
   1  -1   1       6419.15       6319.00       109.81 o                         
   1  -1   1      11343.69      11171.44       196.29 o                         
  -2   1  -1       1341.78       1219.56        63.59 o                         
  -2   1  -1        759.28        784.39        17.21 o                         
  -2   1  -1       3367.57       3210.14        54.13 o                         
   2  -1   1       1341.78       1251.57        24.89 o                         
   2  -1   1        759.28        798.64        27.16 o                         
   2  -1   1       3367.57       3130.15        65.53 o                         
  -3   1  -1        569.65        592.97        11.99 o                         
  -3   1  -1       1006.67       1049.68        18.48 o                         
   3  -1   1       1006.67       1003.52        15.24 o                         
   3  -1   1        569.65        597.91        14.28 o                         
  -4   1  -1      12981.42      12944.95       111.89 o                         
  -4   1  -1      22940.29      23198.36       362.87 o                         
  -4   1  -1      35921.71      34949.20       380.34 o                         
   4  -1   1      12981.42      13201.91       213.29 o                         
   4  -1   1      22940.29      22691.45       189.76 o                         
   4  -1   1      35921.71      34366.25       987.21 o                         
  -5   1  -1       1031.28       1054.10        18.81 o                         
  -5   1  -1        583.58        652.56        15.05 o                         
   5  -1   1       1031.28       1059.84        16.77 o                         
   5  -1   1        583.58        683.46        16.54 o                         
  -6   1  -1       1372.23       1373.86        22.30 o                         
  -6   1  -1       2424.95       2436.37        33.88 o                         
  -6   1  -1       3498.03       3453.63       165.61 o                         
   6  -1   1       2424.95       2360.67        31.42 o                         
   6  -1   1       1372.23       1354.92        24.84 o                         
  -7   1  -1       7526.42       7382.51       144.13 o                         
  -7   1  -1       4334.59       4369.01        64.01 o                         
  -7   1  -1       2452.85       2541.47        41.03 o                         
   7  -1   1       4334.59       4416.09        53.66 o                         
   7  -1   1       2452.85       2523.66        49.52 o                         
  -8   1  -1         33.47         52.96        19.57 o                         
  -8   1  -1         59.14         49.03        15.91 o                         
   8  -1   1         59.14         47.22        20.52 o                         
   8  -1   1         33.47         41.09        18.53 o                         
  -9   1  -1       2585.21       2427.68        67.65 o                         
   9  -1   1       2585.21       2679.08        83.00 o                         
 -10   1  -1         12.52         -1.10        23.12 o                         
 -10   1  -1         22.12         47.26        31.37 o                         
  10  -1   1         12.52          2.24        22.05 o                         
  10  -1   1         22.12         21.69        30.79 o                         
 -11   1  -1        612.13        596.36        50.86 o                         
  11  -1   1        612.13        597.79        61.13 o                         
  11   0  -1        129.59        116.72        29.13 o                         
  11   0  -1        229.00        220.60        42.45 o                         
 -11   0   1        129.59         83.24        31.99 o                         
 -11   0   1        229.00        258.32        38.76 o                         
  10   0  -1        957.87        955.14        68.95 o                         
 -10   0   1        957.87       1010.00        59.42 o                         
   9   0  -1       2682.55       2623.63        73.94 o                         
   9   0  -1       1518.00       1606.32        45.73 o                         
  -9   0   1       2682.55       2611.95        65.46 o                         
  -9   0   1       1518.00       1635.66        42.33 o                         
   8   0  -1        113.03        102.75        24.30 o                         
   8   0  -1         63.96         60.19        19.82 o                         
  -8   0   1        113.03        124.96        19.19 o                         
  -8   0   1         63.96         51.33        18.27 o                         
   7   0  -1       1382.84       1609.51        58.23 o                         
   7   0  -1       4295.88       4072.89       170.30 o                         
   7   0  -1       2443.71       2459.82        56.70 o                         
  -7   0   1       2443.71       2487.96        71.48 o                         
  -7   0   1       4295.88       4197.61        71.44 o                         
  -7   0   1       1382.84       1444.98        36.43 o                         
   6   0  -1       2782.38       2836.51        34.38 o                         
   6   0  -1       1574.49       1588.49        25.41 o                         
  -6   0   1       2782.38       2795.39        33.44 o                         
  -6   0   1       1574.49       1598.74        24.01 o                         
   5   0  -1        889.07        780.49        26.72 o                         
   5   0  -1        622.41        639.72        33.45 o                         
  -5   0   1        622.41        627.83        32.10 o                         
  -5   0   1        889.07        825.55        18.86 o                         
  -5   0   1        352.21        354.60        45.92 o                         
   4   0  -1      17506.04      17368.16       130.25 o                         
   4   0  -1       9906.29       9870.29        85.33 o                         
  -4   0   1      17506.04      17524.96       150.98 o                         
  -4   0   1       9906.29       9788.49        77.50 o                         
   3   0  -1        908.01        972.42        19.01 o                         
  -3   0   1        908.01       1041.57        21.79 o                         
   2   0  -1       1313.13       1211.33        20.86 o                         
   2   0  -1        743.07        707.38        20.09 o                         
  -2   0   1        743.07        659.30        15.50 o                         
  -2   0   1       1313.13       1220.74        26.78 o                         
   1   0  -1      16265.09      15964.37       277.18 o                         
  -1   0   1      16265.09      16501.21       242.08 o                         
  -1   0  -1      20564.59      21098.10       539.60 o                         
  -1   0  -1      11637.06      11810.04       335.91 o                         
   1   0   1      20564.59      18343.31       383.43 o                         
   1   0   1      11637.06      11872.60       246.78 o                         
  -2   0  -1       3015.22       3077.14        45.13 o                         
  -2   0  -1       1706.25       1691.42        20.86 o                         
   2   0   1       1706.25       1738.62        29.92 o                         
   2   0   1       3015.22       3004.35        36.03 o                         
  -3   0  -1       5362.38       5275.88        44.18 o                         
  -3   0  -1      16076.86      15949.17       226.38 o                         
  -3   0  -1       9476.21       9480.26       106.00 o                         
   3   0   1       9476.21       9374.50        76.02 o                         
   3   0   1       5362.38       5360.88        64.77 o                         
  -4   0  -1       9096.84       8957.34        74.84 o                         
  -4   0  -1       5147.71       5070.89        40.39 o                         
   4   0   1       9096.84       8979.18        70.51 o                         
   4   0   1       5147.71       5073.29        49.35 o                         
  -5   0  -1       1399.43       1460.47        21.14 o                         
  -5   0  -1        791.91        852.99        16.74 o                         
   5   0   1       1399.43       1445.23        21.10 o                         
   5   0   1        791.91        849.10        18.60 o                         
  -6   0  -1       6557.83       6471.72        98.07 o                         
  -6   0  -1       4513.77       4480.05        70.92 o                         
  -6   0  -1       2554.25       2541.30        36.46 o                         
   6   0   1       4513.77       4653.13        80.34 o                         
   6   0   1       6557.83       6024.56       150.43 o                         
   6   0   1       2554.25       2900.68       110.48 o                         
  -7   0  -1       1319.26       1348.60        31.08 o                         
  -7   0  -1       2331.36       2290.78        37.22 o                         
   7   0   1       2331.36       2314.65        40.40 o                         
   7   0   1       1319.26       1371.11        32.58 o                         
  -8   0  -1        842.12        832.77        41.17 o                         
   8   0   1        842.12        914.35        54.14 o                         
  -9   0  -1        706.23        773.89        43.11 o                         
  -9   0  -1        399.64        409.41        29.10 o                         
   9   0   1        399.64        423.57        27.96 o                         
   9   0   1        706.23        669.53        46.02 o                         
 -10   0  -1        140.11        120.63        35.80 o                         
  10   0   1        140.11        117.08        54.28 o                         
  11  -1  -1        231.36        189.87        65.91 o                         
  11  -1  -1         29.26         42.03        76.92 o                         
 -11   1   1        231.36         85.54        54.14 o                         
 -11   1   1         29.26        -17.10        80.53 o                         
  10  -1  -1        460.82        503.13        49.76 o                         
  10  -1  -1        260.77        252.36        35.14 o                         
  10  -1  -1        720.43        562.20        90.36 o                         
 -10   1   1        460.82        583.93        41.86 o                         
 -10   1   1        260.77        285.02        31.27 o                         
   9  -1  -1        999.62       1031.86        47.32 o                         
   9  -1  -1        565.66        537.17        33.36 o                         
  -9   1   1        565.66        575.60        29.55 o                         
  -9   1   1        999.62       1063.79        41.45 o                         
   8  -1  -1       3431.13       3111.21        96.81 o                         
   8  -1  -1       2113.50       2287.72       130.14 o                         
  -8   1   1       3431.13       3353.47        54.60 o                         
   7  -1  -1       2263.06       2282.89        34.67 o                         
   7  -1  -1       3999.19       4018.77        60.88 o                         
  -7   1   1       2263.06       2341.56        36.92 o                         
  -7   1   1       3999.19       4104.37        55.14 o                         
   6  -1  -1       1537.94       1495.93        33.96 o                         
  -6   1   1       1537.94       1430.98        24.07 o                         
   5  -1  -1       2657.28       2599.68        30.05 o                         
   5  -1  -1       4695.85       4582.05        42.62 o                         
  -5   1   1       2657.28       2548.30        28.97 o                         
  -5   1   1       4695.85       4661.45        45.89 o                         
   4  -1  -1      17770.69      17689.16       183.77 o                         
  -4   1   1      17770.69      17970.56       146.96 o                         
   3  -1  -1       1407.99       1427.25        18.07 o                         
   3  -1  -1        796.75        831.43        16.22 o                         
  -3   1   1       1407.99       1454.93        21.41 o                         
  -3   1   1        796.75        812.67        14.04 o                         
   2  -1  -1      33422.68      27787.33       604.64 o                         
   2  -1  -1      12078.32      12479.43       200.42 o                         
   2  -1  -1      21344.37      21591.41       339.42 o                         
  -2   1   1      12078.32      12107.28       194.97 o                         
  -2   1   1      21344.37      22079.89       348.54 o                         
  -2   1   1      33422.68      34101.85       943.99 o                         
   1  -1  -1       1023.55       1077.16        28.71 o                         
   1  -1  -1        579.20        622.80        15.09 o                         
  -1   1   1       1023.55       1046.46        23.93 o                         
  -1   1   1        579.20        591.51        22.93 o                         
   0  -1  -1        589.37        603.37        20.56 o                         
   0  -1  -1       1041.52       1121.67        24.24 o                         
   0  -1  -1       1666.90       1774.33        62.48 o                         
   0   1   1       1041.52       1076.26        24.08 o                         
   0   1   1       1666.90       1298.77        57.60 o                         
   0   1   1        589.37        623.12        20.47 o                         
  -1  -1  -1       5879.18       5548.92        77.57 o                         
  -1  -1  -1      10389.47      10227.17       130.62 o                         
   1   1   1       5879.18       5688.92        69.72 o                         
   1   1   1      10389.47       9768.01       117.95 o                         
  -2  -1  -1       5161.22       5740.72        56.89 o                         
  -2  -1  -1       2920.62       3180.31        31.81 o                         
  -2  -1  -1       6520.55       6643.60       202.96 o                         
   2   1   1       2920.62       3233.28        35.46 o                         
   2   1   1       5161.22       5698.12        51.75 o                         
  -3  -1  -1       8467.37       8393.62        62.20 o                         
  -3  -1  -1      14963.22      14898.22       119.55 o                         
   3   1   1      14963.22      14884.06       122.79 o                         
   3   1   1       8467.37       8363.46        77.17 o                         
  -4  -1  -1       2925.74       2791.58        27.13 o                         
  -4  -1  -1       1655.61       1596.26        20.99 o                         
   4   1   1       1655.61       1597.53        21.93 o                         
   4   1   1       2925.74       2856.06        31.77 o                         
  -5  -1  -1       2979.36       2715.98        36.39 o                         
  -5  -1  -1       1339.77       1335.33        40.92 o                         
  -5  -1  -1       2367.60       2268.42        67.83 o                         
   5   1   1       2367.60       2299.00        56.51 o                         
   5   1   1       2979.36       2751.43        61.08 o                         
  -6  -1  -1       1757.83       1801.99        25.44 o                         
  -6  -1  -1       3106.38       3118.34        41.68 o                         
   6   1   1       3106.38       3124.32        44.58 o                         
   6   1   1       1757.83       1748.67        31.85 o                         
  -7  -1  -1       1717.25       1698.07        35.76 o                         
   7   1   1       1717.25       1461.47        57.73 o                         
  -8  -1  -1        886.82        922.55        39.02 o                         
  -8  -1  -1       1567.16       1564.13        46.49 o                         
   8   1   1       1567.16       1598.37        51.30 o                         
   8   1   1        886.82        906.41        33.76 o                         
  -9  -1  -1       1331.02       1278.72        51.76 o                         
   9   1   1       1331.02       1378.97        76.64 o                         
 -10  -1  -1        330.34        325.29        35.32 o                         
 -10  -1  -1        583.77        574.91        44.23 o                         
  10   1   1        330.34        307.68        28.07 o                         
  10   1   1        583.77        617.64        51.05 o                         
  11  -2  -1         19.54         53.03        63.35 o                         
  11  -2  -1         11.06         27.12        37.13 o                         
  11  -2  -1         44.24        -12.59        64.76 o                         
 -11   2   1         11.06         21.87        47.90 o                         
 -11   2   1         19.54        -21.80        51.59 o                         
 -11   2   1         44.24         49.93        78.22 o                         
  10  -2  -1       1112.07        986.43        42.26 o                         
  10  -2  -1       1965.22       1940.49        59.82 o                         
 -10   2   1       1965.22       1907.03        54.94 o                         
 -10   2   1       1112.07       1128.12        42.20 o                         
   9  -2  -1        194.14        175.27        45.34 o                         
  -9   2   1        194.14        248.84        40.41 o                         
   8  -2  -1       2914.23       2895.25        46.49 o                         
   8  -2  -1       5149.93       5053.09        73.93 o                         
  -8   2   1       2914.23       2978.31        46.64 o                         
  -8   2   1       5149.93       5098.29        68.32 o                         
   7  -2  -1       4569.66       4325.29        80.06 o                         
  -7   2   1       4569.66       4474.81        52.82 o                         
   6  -2  -1         15.68         10.04         8.84 o                         
   6  -2  -1         27.71         18.70         8.71 o                         
  -6   2   1         27.71          3.60         8.16 o                         
  -6   2   1         15.68          6.39         9.23 o                         
   5  -2  -1      12644.20      12353.44       134.11 o                         
  -5   2   1      12644.20      12633.31       108.20 o                         
   4  -2  -1       2997.97       3051.36        29.06 o                         
   4  -2  -1       1696.49       1669.54        22.68 o                         
  -4   2   1       2997.97       3103.11        36.25 o                         
  -4   2   1       1696.49       1680.79        19.11 o                         
   3  -2  -1       2264.04       2282.53        36.20 o                         
   3  -2  -1       4000.92       4013.01        45.94 o                         
   3  -2  -1       7199.60       6608.64       156.99 o                         
  -3   2   1       4000.92       4072.65        52.29 o                         
  -3   2   1       2264.04       2271.32        34.43 o                         
  -3   2   1       7199.60       6793.31       152.08 o                         
   2  -2  -1       4348.41       4246.01        45.21 o                         
   2  -2  -1       2460.67       2385.74        40.11 o                         
  -2   2   1       2460.67       2334.04        39.00 o                         
  -2   2   1       4348.41       4296.77        59.96 o                         
   1  -2  -1         11.73         21.34        11.35 o                         
   1  -2  -1         20.74         61.42        11.20 o                         
   1  -2  -1        820.70        832.79        56.37 o                         
  -1   2   1        820.70        874.99        56.46 o                         
  -1   2   1         20.74         53.05        12.98 o                         
  -1   2   1         11.73         17.78         6.06 o                         
   0  -2  -1      17060.79      16911.16       243.87 o                         
   0  -2  -1      30149.21      30556.35       344.78 o                         
   0   2   1      17060.79      17004.48       179.23 o                         
   0   2   1      30149.21      30388.11       298.90 o                         
  -1  -2  -1        323.41        305.28        10.28 o                         
  -1  -2  -1        571.52        520.91        12.72 o                         
   1   2   1        323.41        305.72        10.08 o                         
   1   2   1        571.52        536.80        11.33 o                         
  -2  -2  -1       7372.69       7895.31       173.24 o                         
  -2  -2  -1       5561.25       5693.16        53.55 o                         
  -2  -2  -1       3146.99       3255.02        30.43 o                         
   2   2   1       3146.99       3241.83        35.71 o                         
   2   2   1       5561.25       5636.24        47.31 o                         
  -3  -2  -1       8848.60       8662.02        69.38 o                         
  -3  -2  -1      15636.92      15413.82       114.35 o                         
   3   2   1      15636.92      15379.70       109.61 o                         
   3   2   1       8848.60       8748.98        71.38 o                         
  -4  -2  -1      12867.61      13729.67       117.22 o                         
  -4  -2  -1       6582.83       7532.31       211.21 o                         
   4   2   1      12867.61      13438.83       153.93 o                         
   4   2   1       6582.83       7585.27       243.04 o                         
  -5  -2  -1       6323.81       6314.20        63.23 o                         
  -5  -2  -1       3578.51       3586.22        38.76 o                         
   5   2   1       3578.51       3579.25        43.20 o                         
   5   2   1       6323.81       6370.52        64.42 o                         
  -6  -2  -1       3056.57       3076.75        43.41 o                         
   6   2   1       3056.57       2977.18        66.60 o                         
  -7  -2  -1        468.80        422.54        22.66 o                         
  -7  -2  -1        265.28        257.14        20.04 o                         
   7   2   1        468.80        474.70        30.57 o                         
   7   2   1        265.28        270.63        22.01 o                         
  -8  -2  -1       4148.77       4275.37        75.76 o                         
   8   2   1       4148.77       3981.68        98.81 o                         
  -9  -2  -1         93.58         78.65        30.80 o                         
  -9  -2  -1        165.38        125.67        29.21 o                         
   9   2   1         93.58         94.59        22.09 o                         
   9   2   1        165.38        143.34        37.94 o                         
 -10  -2  -1       1283.31       1371.70        64.36 o                         
  10   2   1       1283.31       1020.71       109.67 o                         
  12  -3  -1         60.13         47.43        81.12 o                         
 -12   3   1         60.13         43.29        58.05 o                         
  11  -3  -1       1389.82       1309.32        58.11 o                         
  11  -3  -1       2456.03       2333.13        69.36 o                         
 -11   3   1       2456.03       2429.43        65.00 o                         
 -11   3   1       1389.82       1325.51        56.70 o                         
  10  -3  -1        391.15        371.54        51.43 o                         
 -10   3   1        391.15        348.15        49.08 o                         
   9  -3  -1         19.17         36.94        19.65 o                         
   9  -3  -1         33.88         21.95        21.17 o                         
  -9   3   1         19.17          0.03        18.16 o                         
  -9   3   1         33.88         23.49        22.81 o                         
   8  -3  -1       9804.78       9418.94       150.43 o                         
  -8   3   1       9804.78       9648.53       102.77 o                         
   7  -3  -1        619.92        629.43        18.96 o                         
   7  -3  -1       1095.50       1066.85        25.19 o                         
  -7   3   1       1095.50       1107.20        23.82 o                         
  -7   3   1        619.92        631.10        21.10 o                         
   6  -3  -1       7475.23       7851.43       108.99 o                         
  -6   3   1       7475.23       7891.03        68.19 o                         
   5  -3  -1       3820.98       3608.09        35.87 o                         
   5  -3  -1       6752.30       6450.04        56.69 o                         
  -5   3   1       6752.30       6502.56        58.56 o                         
  -5   3   1       3820.98       3655.69        37.84 o                         
   4  -3  -1         67.09         91.73        10.71 o                         
   4  -3  -1        995.83        886.75        38.47 o                         
   4  -3  -1         37.96         50.00        11.62 o                         
  -4   3   1        995.83        878.93        34.76 o                         
  -4   3   1         37.96         50.26        12.71 o                         
  -4   3   1         67.09         83.70        13.23 o                         
   3  -3  -1       3650.88       3540.64        41.99 o                         
   3  -3  -1       6451.70       6277.08        50.69 o                         
  -3   3   1       6451.70       6233.44        56.43 o                         
  -3   3   1       3650.88       3522.92        35.79 o                         
   2  -3  -1       2897.80       3005.40        34.19 o                         
   2  -3  -1       1639.80       1679.64        27.96 o                         
   2  -3  -1       3467.94       2126.96        88.96 o                         
  -2   3   1       1639.80       1603.51        22.33 o                         
  -2   3   1       2897.80       2992.92        32.39 o                         
   1  -3  -1        919.29        816.71        13.30 o                         
   1  -3  -1        520.21        461.52        14.43 o                         
  -1   3   1        919.29        779.65        14.09 o                         
  -1   3   1        520.21        461.85        10.30 o                         
   0  -3  -1      10846.29      10781.81       102.38 o                         
   0  -3  -1      19167.17      19100.43       155.65 o                         
   0   3   1      10846.29      10809.81        81.83 o                         
   0   3   1      19167.17      19189.71       153.63 o                         
  -1  -3  -1        795.74        748.73        25.13 o                         
  -1  -3  -1        434.03        419.96        12.81 o                         
  -1  -3  -1        767.01        734.63        16.64 o                         
   1   3   1        767.01        727.44        14.75 o                         
   1   3   1        434.03        426.24        19.97 o                         
   1   3   1        795.74        715.24        62.30 o                         
  -2  -3  -1       9380.11       9324.86        78.18 o                         
  -2  -3  -1       5308.00       5223.32        46.35 o                         
   2   3   1       9380.11       9277.10        74.12 o                         
   2   3   1       5308.00       5214.64        46.35 o                         
  -3  -3  -1      10446.97      10488.21        84.21 o                         
   3   3   1      10446.97      10144.25       131.20 o                         
  -4  -3  -1        990.20       1036.01        19.64 o                         
  -4  -3  -1        560.33        596.24        16.89 o                         
   4   3   1        560.33        575.99        17.06 o                         
   4   3   1        990.20       1014.25        21.33 o                         
  -5  -3  -1       6780.94       6898.39        72.44 o                         
   5   3   1       6780.94       6405.24        97.60 o                         
  -6  -3  -1        335.48        334.59        19.70 o                         
  -6  -3  -1        592.84        621.43        23.05 o                         
   6   3   1        335.48        359.47        20.32 o                         
   6   3   1        592.84        619.70        29.32 o                         
  -7  -3  -1       2306.30       2321.76        53.97 o                         
   7   3   1       2306.30       2108.98        84.80 o                         
  -8  -3  -1        763.05        736.88        40.11 o                         
  -8  -3  -1        431.79        424.30        32.42 o                         
   8   3   1        431.79        425.12        27.38 o                         
   8   3   1        763.05        740.49        43.14 o                         
  -9  -3  -1       1089.57       1099.36        62.69 o                         
   9   3   1       1089.57       1037.16       103.64 o                         
  12  -4  -1        187.25        241.59        35.78 o                         
  12  -4  -1        330.90        312.60        45.64 o                         
 -12   4   1        187.25        178.66        43.65 o                         
 -12   4   1        330.90        272.48        41.63 o                         
  11  -4  -1        383.51        291.24        55.49 o                         
 -11   4   1        383.51        376.95        50.41 o                         
  10  -4  -1         93.01        100.83        30.23 o                         
  10  -4  -1        164.37        142.91        28.16 o                         
 -10   4   1         93.01         58.83        25.43 o                         
 -10   4   1        164.37        110.76        31.48 o                         
   9  -4  -1       2185.73       2124.94        44.13 o                         
  -9   4   1       2185.73       2190.21        46.96 o                         
   8  -4  -1       4285.59       4324.97        57.31 o                         
   8  -4  -1       2425.13       2414.34        44.28 o                         
  -8   4   1       4285.59       4333.97        55.80 o                         
  -8   4   1       2425.13       2429.50        51.55 o                         
   7  -4  -1        479.84        489.43        31.14 o                         
  -7   4   1        479.84        485.92        21.71 o                         
   6  -4  -1       2789.55       2739.98        29.62 o                         
   6  -4  -1       1578.54       1520.31        23.75 o                         
  -6   4   1       1578.54       1516.07        25.02 o                         
  -6   4   1       2789.55       2751.68        34.86 o                         
   5  -4  -1       4918.32       4995.21        65.82 o                         
   5  -4  -1      10697.52      10311.65       162.84 o                         
   5  -4  -1       8691.48       8837.54        98.35 o                         
  -5   4   1       8691.48       9080.18       116.51 o                         
  -5   4   1      10697.52      10810.77       158.55 o                         
  -5   4   1       4918.32       5066.17        87.92 o                         
   4  -4  -1       1661.22       1730.22        24.28 o                         
   4  -4  -1       2935.65       3172.04        29.25 o                         
  -4   4   1       2935.65       3148.81        35.76 o                         
  -4   4   1       1661.22       1756.72        24.38 o                         
   3  -4  -1       4619.79       4567.21        39.95 o                         
   3  -4  -1       2614.24       2562.03        33.42 o                         
  -3   4   1       4619.79       4560.17        44.78 o                         
  -3   4   1       2614.24       2525.84        27.99 o                         
   2  -4  -1         20.28         46.78         7.32 o                         
   2  -4  -1         35.84         89.48         8.54 o                         
  -2   4   1         35.84         63.10         8.45 o                         
  -2   4   1         20.28         37.59         4.55 o                         
   1  -4  -1       4962.14       4977.33        49.27 o                         
   1  -4  -1       8768.92       8926.62        66.41 o                         
  -1   4   1       4962.14       4938.29        39.28 o                         
  -1   4   1       8768.92       8834.82        67.30 o                         
   0  -4  -1      14848.72      14811.02       126.28 o                         
   0  -4  -1       9139.36       9854.13       185.88 o                         
   0   4   1       9139.36       9416.94        82.50 o                         
   0   4   1      14848.72      15010.26       314.53 o                         
   0   4   1       5171.77       5145.36       176.85 o                         
  -1  -4  -1       4749.88       4665.49        42.15 o                         
  -1  -4  -1       2687.85       2606.96        28.53 o                         
   1   4   1       4749.88       4686.05        41.65 o                         
   1   4   1       2687.85       2686.84        27.20 o                         
  -2  -4  -1      10001.92      10048.37        81.92 o                         
   2   4   1      10001.92       9957.33       100.19 o                         
  -3  -4  -1        434.13        435.15        15.10 o                         
  -3  -4  -1        767.17        769.41        18.12 o                         
   3   4   1        767.17        815.84        19.24 o                         
   3   4   1        434.13        419.90        12.90 o                         
  -4  -4  -1       7658.96       7646.11        74.40 o                         
   4   4   1       7658.96       7685.51        88.39 o                         
  -5  -4  -1        869.67        949.57        25.91 o                         
  -5  -4  -1       1536.85       1510.66        30.76 o                         
   5   4   1       1536.85       1618.42        37.25 o                         
   5   4   1        869.67        900.54        23.58 o                         
  -6  -4  -1        534.09        433.86        31.63 o                         
   6   4   1        534.09        480.91        52.44 o                         
  -7  -4  -1        860.03        876.69        32.86 o                         
  -7  -4  -1       1519.81       1482.83        52.12 o                         
   7   4   1        860.03        831.37        33.28 o                         
   7   4   1       1519.81       1548.79        51.16 o                         
  -8  -4  -1        825.55        723.32        57.94 o                         
   8   4   1        825.55        792.08        82.25 o                         
  12  -5  -1        844.23        826.08        63.68 o                         
 -12   5   1        844.23        864.67        57.02 o                         
  11  -5  -1        800.93        775.99        42.79 o                         
  11  -5  -1        453.23        466.18        40.89 o                         
 -11   5   1        800.93        806.64        49.71 o                         
 -11   5   1        453.23        454.20        41.41 o                         
  10  -5  -1        469.40        484.24        41.57 o                         
 -10   5   1        469.40        480.11        43.72 o                         
   9  -5  -1       2861.69       2907.32        51.46 o                         
   9  -5  -1       1619.37       1674.05        47.98 o                         
  -9   5   1       2861.69       2788.16        50.39 o                         
  -9   5   1       1619.37       1609.61        47.09 o                         
   8  -5  -1       1906.68       1878.39        60.68 o                         
  -8   5   1       1906.68       1897.11        41.75 o                         
   7  -5  -1        478.34        484.90        16.97 o                         
   7  -5  -1        845.30        882.52        22.74 o                         
  -7   5   1        845.30        895.03        23.84 o                         
  -7   5   1        478.34        484.76        20.50 o                         
   6  -5  -1       3225.13       3183.51        49.06 o                         
   6  -5  -1       7916.84       6982.51       108.60 o                         
   6  -5  -1       5699.33       5816.52        85.66 o                         
  -6   5   1       5699.33       5792.36        85.73 o                         
  -6   5   1       3225.13       3236.17        60.65 o                         
  -6   5   1       7916.84       7503.31       114.18 o                         
   5  -5  -1       2076.74       2058.05        24.76 o                         
   5  -5  -1       1175.18       1166.85        20.07 o                         
  -5   5   1       1175.18       1187.24        22.25 o                         
  -5   5   1       2076.74       2143.20        30.48 o                         
   4  -5  -1       4209.91       4117.97        45.76 o                         
   4  -5  -1       7439.60       7444.87        61.98 o                         
  -4   5   1       7439.60       7410.03        71.21 o                         
  -4   5   1       4209.91       4123.53        43.99 o                         
   3  -5  -1       1940.96       1995.03        25.43 o                         
   3  -5  -1       1098.35       1062.79        18.32 o                         
   3  -5  -1       3755.04       3698.57       104.93 o                         
  -3   5   1       1098.35       1094.46        20.68 o                         
  -3   5   1       1940.96       1931.57        25.76 o                         
   2  -5  -1       8946.67       9462.70        74.17 o                         
   2  -5  -1       5062.73       5355.80        51.16 o                         
  -2   5   1       5062.73       5298.40        44.09 o                         
  -2   5   1       8946.67       9494.10        76.23 o                         
   1  -5  -1      12736.18      12647.35        96.42 o                         
  -1   5   1      12736.18      12654.15       114.00 o                         
   0  -5  -1         48.10         70.61         7.74 o                         
   0  -5  -1         27.22         33.02         9.15 o                         
   0   5   1         48.10         74.83         9.52 o                         
   0   5   1         27.22         28.13         6.90 o                         
  -1  -5  -1      12246.68      12203.96       101.41 o                         
   1   5   1      12246.68      12207.60       118.22 o                         
  -2  -5  -1       2512.72       2393.78        31.31 o                         
  -2  -5  -1       4440.39       4312.17        44.23 o                         
   2   5   1       2512.72       2391.74        28.36 o                         
   2   5   1       4440.39       4275.33        45.97 o                         
  -3  -5  -1        589.26        621.35        20.40 o                         
   3   5   1        589.26        579.46        28.41 o                         
  -4  -5  -1       2458.15       2462.36        37.67 o                         
  -4  -5  -1       4343.95       4340.29        51.15 o                         
   4   5   1       2458.15       2395.83        35.55 o                         
   4   5   1       4343.95       4354.53        62.15 o                         
  -5  -5  -1        117.90         87.47        28.48 o                         
   5   5   1        117.90         68.79        48.34 o                         
  -6  -5  -1        955.70       1000.32        35.73 o                         
  -6  -5  -1        540.81        568.62        28.50 o                         
   6   5   1        540.81        515.89        29.71 o                         
   6   5   1        955.70        992.44        39.85 o                         
  -7  -5  -1       1162.66       1124.29        58.75 o                         
   7   5   1       1162.66       1270.79        89.51 o                         
  -8  -5  -1        119.20        186.39        45.21 o                         
  -8  -5  -1        265.87        507.38        96.46 o                         
  -8  -5  -1         67.45        111.72        29.10 o                         
   8   5   1         67.45         64.72        27.16 o                         
   8   5   1        265.87        273.08       106.56 o                         
  12  -6  -1       1332.19       1221.91        57.78 o                         
  12  -6  -1        753.85        789.22        50.63 o                         
 -12   6   1        753.85        755.05        50.14 o                         
 -12   6   1       1332.19       1345.62        61.79 o                         
  11  -6  -1        420.02        325.79        51.71 o                         
 -11   6   1        420.02        333.76        48.79 o                         
  10  -6  -1        189.16        170.95        26.08 o                         
  10  -6  -1        107.04        125.52        31.52 o                         
 -10   6   1        107.04         91.33        30.23 o                         
 -10   6   1        189.16        247.26        26.00 o                         
   9  -6  -1       4258.84       4382.61        95.46 o                         
  -9   6   1       4258.84       4364.41        68.91 o                         
   8  -6  -1         23.65         30.48        14.57 o                         
   8  -6  -1         41.79         49.65        16.31 o                         
  -8   6   1         41.79         45.79        15.95 o                         
  -8   6   1         23.65         12.46        16.09 o                         
   7  -6  -1       2688.49       2771.11        40.15 o                         
   7  -6  -1       1521.36       1562.76        27.88 o                         
   7  -6  -1       4025.29       3849.70       205.67 o                         
  -7   6   1       2688.49       2759.42        45.25 o                         
  -7   6   1       1521.36       1522.07        41.32 o                         
  -7   6   1       4025.29       4048.53       107.42 o                         
   6  -6  -1        801.10        870.16        20.49 o                         
   6  -6  -1        453.33        498.79        17.23 o                         
  -6   6   1        801.10        844.96        23.38 o                         
  -6   6   1        453.33        455.06        17.98 o                         
   5  -6  -1        152.45        187.32        11.85 o                         
   5  -6  -1         86.27        103.64        11.14 o                         
  -5   6   1        152.45        173.71        12.72 o                         
  -5   6   1         86.27        101.74        12.39 o                         
   4  -6  -1       7657.44       7458.51        71.83 o                         
   4  -6  -1       2994.22       2734.87        65.09 o                         
   4  -6  -1       5291.27       5147.48       178.10 o                         
  -4   6   1       5291.27       5161.40        69.90 o                         
  -4   6   1       7657.44       6941.27       117.18 o                         
  -4   6   1       2994.22       2939.96        79.33 o                         
   3  -6  -1         22.24         33.29         8.45 o                         
   3  -6  -1         12.59         26.97         7.48 o                         
  -3   6   1         22.24         35.35         9.67 o                         
  -3   6   1         12.59          3.14         7.71 o                         
   2  -6  -1       7165.19       7161.83        62.49 o                         
  -2   6   1       7165.19       7035.15        67.66 o                         
   1  -6  -1       2497.75       2342.58        31.32 o                         
   1  -6  -1       4413.93       4203.13        38.80 o                         
  -1   6   1       2497.75       2354.60        24.55 o                         
  -1   6   1       4413.93       4207.01        40.85 o                         
   0  -6  -1       5718.74       5933.64        52.73 o                         
   0   6   1       5718.74       5914.96        54.95 o                         
  -1  -6  -1       2634.44       2542.05        35.09 o                         
  -1  -6  -1       4655.48       4540.89        47.59 o                         
   1   6   1       2634.44       2522.96        28.82 o                         
   1   6   1       4655.48       4589.65        48.55 o                         
  -2  -6  -1        565.62        581.43        21.45 o                         
   2   6   1        565.62        556.81        31.52 o                         
  -3  -6  -1        595.65        647.51        23.61 o                         
  -3  -6  -1       1052.62       1105.86        25.99 o                         
   3   6   1       1052.62       1100.95        30.50 o                         
   3   6   1        595.65        589.06        22.97 o                         
  -4  -6  -1       5082.49       5298.60        70.66 o                         
   4   6   1       5082.49       5071.29       116.63 o                         
  -5  -6  -1        370.46        381.86        28.38 o                         
  -5  -6  -1        209.63        222.18        22.68 o                         
   5   6   1        370.46        328.53        31.84 o                         
   5   6   1        209.63        204.45        22.30 o                         
  -6  -6  -1       1605.81       1672.82        88.96 o                         
  -6  -6  -1        908.69        951.15        56.10 o                         
  -6  -6  -1       2406.19       2381.92        75.10 o                         
   6   6   1        908.69        832.43        72.82 o                         
   6   6   1       2406.19       2451.25       111.56 o                         
  -7  -6  -1        105.47        149.21        39.77 o                         
  -7  -6  -1        186.38         98.69        52.15 o                         
  -7  -6  -1        644.93        612.60        74.64 o                         
   7   6   1        105.47        200.81        46.30 o                         
   7   6   1        644.93        607.38        90.44 o                         
  12  -7  -1       1992.86       1863.10        82.68 o                         
 -12   7   1       1992.86       1928.12        75.94 o                         
  11  -7  -1         41.80         65.14        28.80 o                         
  11  -7  -1         23.65         29.96        28.60 o                         
 -11   7   1         23.65         34.17        31.40 o                         
 -11   7   1         41.80         33.74        27.50 o                         
  10  -7  -1       2131.63       2402.52       100.68 o                         
 -10   7   1       2131.63       2095.54        58.81 o                         
   9  -7  -1       2181.88       2213.43        49.06 o                         
   9  -7  -1       1234.68       1185.46        42.84 o                         
  -9   7   1       2181.88       2116.92        45.55 o                         
  -9   7   1       1234.68       1271.60        37.21 o                         
   8  -7  -1         55.77         44.71        15.90 o                         
   8  -7  -1         98.55        123.60        19.57 o                         
   8  -7  -1       1197.79       1168.28       146.88 o                         
  -8   7   1         98.55         96.06        18.78 o                         
  -8   7   1       1197.79       1169.02       152.70 o                         
  -8   7   1         55.77         56.46        18.22 o                         
   7  -7  -1       1197.42       1214.84        27.88 o                         
   7  -7  -1       2116.04       2147.54        44.15 o                         
   7  -7  -1       3669.81       3643.25       133.16 o                         
  -7   7   1       2116.04       2210.55        43.01 o                         
  -7   7   1       1197.42       1240.95        36.42 o                         
  -7   7   1       3669.81       3459.41       100.00 o                         
   6  -7  -1          9.76         12.71        11.61 o                         
   6  -7  -1          5.52         18.40         9.75 o                         
  -6   7   1          9.76         11.97        12.84 o                         
  -6   7   1          5.52         13.86        13.17 o                         
   5  -7  -1       2520.92       2548.93        40.41 o                         
  -5   7   1       2520.92       2472.23        38.19 o                         
   4  -7  -1       4859.89       5000.41        46.64 o                         
   4  -7  -1       2750.11       2718.18        33.31 o                         
  -4   7   1       2750.11       2716.23        36.87 o                         
  -4   7   1       4859.89       4959.33        50.69 o                         
   3  -7  -1       2310.19       2306.80        33.74 o                         
  -3   7   1       2310.19       2309.86        31.71 o                         
   2  -7  -1       4510.19       4434.41        43.48 o                         
   2  -7  -1       2552.22       2460.83        33.87 o                         
  -2   7   1       4510.19       4500.37        44.59 o                         
  -2   7   1       2552.22       2405.87        31.36 o                         
   1  -7  -1       2384.94       2411.06        28.72 o                         
  -1   7   1       2384.94       2456.07        39.40 o                         
   0  -7  -1       3286.88       3318.41        37.26 o                         
   0  -7  -1       1859.97       1804.02        30.59 o                         
   0   7   1       1859.97       1773.46        27.35 o                         
   0   7   1       3286.88       3381.66        42.74 o                         
  -1  -7  -1      11540.03      11543.44       102.92 o                         
   1   7   1      11540.03      11844.08       138.48 o                         
  -2  -7  -1        567.52        578.88        23.15 o                         
  -2  -7  -1        321.15        327.90        21.47 o                         
   2   7   1        321.15        327.50        18.78 o                         
   2   7   1        567.52        650.46        25.41 o                         
  -3  -7  -1       3133.47       3230.31        55.97 o                         
   3   7   1       3133.47       3220.60        92.89 o                         
  -4  -7  -1        692.82        812.85        36.38 o                         
  -4  -7  -1        392.05        368.02        31.55 o                         
   4   7   1        392.05        373.77        25.04 o                         
   4   7   1        692.82        746.75        35.88 o                         
  -5  -7  -1       1346.55       1266.57        48.83 o                         
  -5  -7  -1        761.98        772.67        40.28 o                         
  -5  -7  -1       2311.71       2168.22       155.07 o                         
   5   7   1       1346.55       1330.62        59.25 o                         
   5   7   1        761.98        696.05        31.95 o                         
   5   7   1       2311.71       2147.37       196.59 o                         
  -6  -7  -1       2154.21       2031.57        74.82 o                         
   6   7   1       2154.21       2217.52       110.28 o                         
  11  -8  -1       1536.61       1528.31       104.35 o                         
 -11   8   1       1536.61       1631.71        60.76 o                         
  10  -8  -1       2382.57       2349.94        59.39 o                         
  10  -8  -1       1348.24       1482.72        52.13 o                         
 -10   8   1       1348.24       1363.70        47.22 o                         
 -10   8   1       2382.57       2348.40        55.49 o                         
   9  -8  -1        308.18        349.06        26.88 o                         
   9  -8  -1        544.60        591.26        30.45 o                         
  -9   8   1        308.18        318.12        23.76 o                         
  -9   8   1        544.60        634.13        32.60 o                         
   8  -8  -1       2462.35       2480.42        72.03 o                         
  -8   8   1       2462.35       2427.20        57.74 o                         
   7  -8  -1       2289.35       2384.38        37.71 o                         
   7  -8  -1       1295.50       1223.59        25.92 o                         
  -7   8   1       2289.35       2293.73        38.92 o                         
  -7   8   1       1295.50       1314.22        31.25 o                         
   6  -8  -1         37.56         52.01        26.79 o                         
  -6   8   1         37.56         44.60        24.00 o                         
   5  -8  -1       1350.68       1306.11        28.78 o                         
   5  -8  -1       2386.87       2438.08        33.29 o                         
  -5   8   1       2386.87       2398.05        34.74 o                         
  -5   8   1       1350.68       1376.39        28.50 o                         
   4  -8  -1        245.15        219.16        17.89 o                         
  -4   8   1        245.15        208.85        20.09 o                         
   3  -8  -1       3750.34       3732.52        42.53 o                         
   3  -8  -1       2122.24       2111.06        36.28 o                         
  -3   8   1       3750.34       3666.60        45.54 o                         
  -3   8   1       2122.24       2089.77        33.39 o                         
   2  -8  -1       3545.80       3460.18        40.67 o                         
  -2   8   1       3545.80       3382.03        50.59 o                         
   1  -8  -1          5.26         18.60        16.42 o                         
   1  -8  -1          9.30          5.79        11.85 o                         
  -1   8   1          9.30         21.45        14.02 o                         
  -1   8   1          5.26          1.99        13.70 o                         
   0  -8  -1      14819.34      14717.30       126.94 o                         
   0   8   1      14819.34      14646.18       170.16 o                         
  -1  -8  -1        509.25        504.95        26.49 o                         
  -1  -8  -1        899.93        933.81        26.81 o                         
   1   8   1        509.25        544.40        22.66 o                         
   1   8   1        899.93        958.75        33.82 o                         
  -2  -8  -1        576.00        635.13        49.12 o                         
  -2  -8  -1       1916.73       2003.46        51.25 o                         
  -2  -8  -1       1017.88       1103.79        91.09 o                         
   2   8   1       1916.73       1843.31        69.53 o                         
   2   8   1       1017.88       1042.58       105.91 o                         
  -3  -8  -1       2225.54       2165.58        88.73 o                         
  -3  -8  -1       1079.29       1114.26        44.72 o                         
  -3  -8  -1        610.75        671.05        36.44 o                         
   3   8   1       1079.29       1112.38        47.49 o                         
   3   8   1        610.75        596.98        30.14 o                         
   3   8   1       2225.54       2562.57       199.97 o                         
  -4  -8  -1         92.93        122.91        28.57 o                         
  -4  -8  -1        164.23        122.24        25.14 o                         
   4   8   1         92.93         94.47        22.44 o                         
   4   8   1        164.23        104.36        35.86 o                         
  -5  -8  -1       2768.85       2986.38        68.05 o                         
   5   8   1       2768.85       2778.86       119.15 o                         
  11  -9  -1        815.05        721.11        52.51 o                         
  11  -9  -1        461.22        538.42        55.38 o                         
 -11   9   1       1637.93       1680.64        73.26 o                         
 -11   9   1        461.22        472.87        73.52 o                         
 -11   9   1        815.05        693.77        88.18 o                         
  10  -9  -1        368.16        396.44        35.46 o                         
  10  -9  -1        208.33        209.69        26.55 o                         
 -10   9   1        368.16        362.26        30.13 o                         
 -10   9   1        208.33        211.18        27.08 o                         
   9  -9  -1         31.60        -57.93        57.93 o                         
  -9   9   1         31.60         56.33        36.92 o                         
   8  -9  -1       2201.58       2180.24        39.58 o                         
   8  -9  -1       3890.55       3808.27        57.52 o                         
  -8   9   1       3890.55       3884.75        58.91 o                         
  -8   9   1       2201.58       2201.05        42.55 o                         
   7  -9  -1        268.14        330.40        33.25 o                         
  -7   9   1        268.14        303.81        29.70 o                         
   6  -9  -1        687.89        706.32        30.84 o                         
   6  -9  -1       1215.61       1279.90        31.12 o                         
  -6   9   1       1215.61       1286.28        31.32 o                         
  -6   9   1        687.89        730.92        30.80 o                         
   5  -9  -1       4144.15       4044.33        52.16 o                         
  -5   9   1       4144.15       4198.01        54.71 o                         
   4  -9  -1         73.20         54.97        23.24 o                         
   4  -9  -1        129.35        131.09        17.37 o                         
  -4   9   1        129.35        116.82        16.52 o                         
  -4   9   1         73.20         62.58        20.77 o                         
   3  -9  -1       9694.20       9772.49        95.26 o                         
  -3   9   1       9694.20       9641.33       107.86 o                         
   2  -9  -1        935.94        884.19        30.82 o                         
   2  -9  -1       1653.96       1654.51        34.65 o                         
  -2   9   1        935.94        906.06        28.26 o                         
  -2   9   1       1653.96       1669.35        37.58 o                         
   1  -9  -1       1762.35       1889.31        38.20 o                         
  -1   9   1       1762.35       1773.90        46.94 o                         
   0  -9  -1       2667.39       2671.17        41.63 o                         
   0  -9  -1       1509.42       1582.85        39.53 o                         
   0   9   1       2667.39       2657.62        55.87 o                         
   0   9   1       1509.42       1536.37        37.00 o                         
  -1  -9  -1         17.34          3.79        22.23 o                         
  -1  -9  -1         90.59         41.70        52.19 o                         
  -1  -9  -1          9.81         23.37        21.25 o                         
   1   9   1          9.81         -7.85        20.42 o                         
   1   9   1         17.34         -0.11        26.89 o                         
   1   9   1         90.59        -55.11        81.41 o                         
  -2  -9  -1        680.27        712.34        54.52 o                         
  -2  -9  -1       1612.94       1504.10        49.14 o                         
  -2  -9  -1       1202.14       1069.09       104.98 o                         
   2   9   1       1612.94       1552.83        72.78 o                         
  -3  -9  -1        836.21        839.20        35.40 o                         
  -3  -9  -1        473.19        451.70        35.94 o                         
   3   9   1        836.21        762.37        51.52 o                         
   3   9   1        473.19        446.50        32.05 o                         
  -4  -9  -1        664.88        762.57        48.31 o                         
   4   9   1        664.88        840.72        78.05 o                         
  11 -10  -1       1582.19       1512.12        62.29 o                         
  11 -10  -1        895.33       1032.14        61.78 o                         
 -11  10   1       1582.19       1638.23        53.86 o                         
 -11  10   1        895.33        922.49        48.03 o                         
  10 -10  -1       1740.36       1607.41        83.85 o                         
 -10  10   1       1740.36       1740.68        54.85 o                         
   9 -10  -1        313.82        313.84        27.10 o                         
   9 -10  -1        554.57        586.63        32.89 o                         
  -9  10   1        313.82        316.13        29.39 o                         
  -9  10   1        554.57        566.24        32.49 o                         
   8 -10  -1       4339.21       4340.85        71.52 o                         
  -8  10   1       4339.21       4275.73        68.35 o                         
   7 -10  -1         97.36         72.33        28.23 o                         
   7 -10  -1        172.06        201.39        22.68 o                         
  -7  10   1         97.36        132.68        25.79 o                         
  -7  10   1        172.06        228.41        27.58 o                         
   6 -10  -1       3127.62       3064.16        56.31 o                         
  -6  10   1       3127.62       3166.47        64.34 o                         
   5 -10  -1        886.08        871.63        32.13 o                         
   5 -10  -1        501.41        499.36        34.17 o                         
  -5  10   1        886.08        928.90        31.54 o                         
  -5  10   1        501.41        510.28        35.23 o                         
   4 -10  -1       3477.66       3508.14        57.65 o                         
  -4  10   1       3477.66       3539.14        79.95 o                         
   3 -10  -1       2308.12       2219.08        53.78 o                         
   3 -10  -1       4078.83       3988.32        59.33 o                         
  -3  10   1       2308.12       2250.63        41.60 o                         
  -3  10   1       4078.83       3995.23        68.54 o                         
   2 -10  -1        459.90        301.83        36.24 o                         
  -2  10   1        459.90        439.55        41.49 o                         
   1 -10  -1       1003.23       1080.08        40.68 o                         
   1 -10  -1       1772.87       1862.16        41.31 o                         
  -1  10   1       1003.23        976.77        34.08 o                         
  -1  10   1       1772.87       1807.36        50.31 o                         
   0 -10  -1       1295.83       1287.06        35.70 o                         
   0 -10  -1        733.28        709.29        37.53 o                         
   0  10   1        733.28        663.50        34.16 o                         
   0  10   1       1295.83       1289.70        50.05 o                         
  -1 -10  -1        877.29        836.42        41.65 o                         
   1  10   1        877.29        994.15        75.45 o                         
  -2 -10  -1       1490.19       1417.80        39.74 o                         
  -2 -10  -1        843.27        910.66        43.73 o                         
   2  10   1       1490.19       1538.31        67.08 o                         
   2  10   1        843.27        739.02        37.34 o                         
  -3 -10  -1        371.04        414.36        40.61 o                         
   3  10   1        371.04        354.95        67.78 o                         
  10 -11  -1         39.36         -3.77        45.43 o                         
  10 -11  -1         69.55         55.54        30.81 o                         
 -10  11   1         39.36         15.73        29.44 o                         
 -10  11   1         69.55         44.35        24.58 o                         
   9 -11  -1       2113.51       2247.25        64.03 o                         
  -9  11   1       2113.51       2248.38        61.42 o                         
   8 -11  -1        877.23        950.37        39.44 o                         
   8 -11  -1        496.40        435.14        35.23 o                         
  -8  11   1        496.40        507.22        40.66 o                         
  -8  11   1        877.23        924.55        40.78 o                         
   7 -11  -1       2256.60       2405.33        59.48 o                         
  -7  11   1       2256.60       2209.80        60.68 o                         
   6 -11  -1       2180.83       2144.47        49.90 o                         
   6 -11  -1       1234.09       1259.35        54.27 o                         
  -6  11   1       2180.83       2204.58        52.13 o                         
  -6  11   1       1234.09       1323.49        53.26 o                         
   5 -11  -1        243.82        312.38        42.58 o                         
  -5  11   1        243.82        269.12        48.18 o                         
   4 -11  -1       2753.50       2655.95        54.23 o                         
   4 -11  -1       1558.15       1485.17        59.83 o                         
  -4  11   1       2753.50       2672.61        58.26 o                         
  -4  11   1       1558.15       1512.10        54.28 o                         
   3 -11  -1        999.05       1067.18        44.62 o                         
   3 -11  -1       1025.27       1112.34        96.17 o                         
   3 -11  -1        565.34        496.44        56.99 o                         
  -3  11   1        565.34        541.26        46.36 o                         
  -3  11   1       1025.27        955.77        59.59 o                         
  -3  11   1        999.05       1048.52       114.14 o                         
   2 -11  -1        755.32        773.29        40.86 o                         
   2 -11  -1        427.42        381.40        42.43 o                         
   2 -11  -1        925.23        880.44        95.81 o                         
  -2  11   1        427.42        450.86        40.18 o                         
  -2  11   1        925.23        904.18        71.30 o                         
  -2  11   1        755.32        711.12        68.90 o                         
   1 -11  -1        820.17        754.07        40.62 o                         
   1 -11  -1       1449.37       1392.24        43.96 o                         
  -1  11   1        820.17        793.11        39.78 o                         
  -1  11   1       1449.37       1483.67        55.38 o                         
   0 -11  -1        843.44        870.75        46.00 o                         
   0  11   1        843.44        787.33        70.40 o                         
  -1 -11  -1        570.47        509.71        39.79 o                         
  -1 -11  -1       1008.11        998.79        38.03 o                         
   1  11   1       1008.11       1018.64        53.99 o                         
   1  11   1        570.47        554.10        43.89 o                         
  -2 -11  -1        151.01        551.64        48.65 o                         
  -2 -11  -1        266.86        403.61        29.55 o                         
   2  11   1        266.86        380.65        47.00 o                         
   2  11   1        151.01        505.17        99.87 o                         
   9 -12  -1        704.37        690.06        50.57 o                         
   9 -12  -1       1244.73       1279.92        50.72 o                         
  -9  12   1        704.37        633.05        57.58 o                         
  -9  12   1       1244.73       1166.40        47.67 o                         
   8 -12  -1        270.89        356.76        49.96 o                         
  -8  12   1        270.89        307.35        46.85 o                         
   7 -12  -1       1383.74       1257.84        57.79 o                         
   7 -12  -1       2445.30       2591.49        57.73 o                         
  -7  12   1       2445.30       2464.88        65.53 o                         
  -7  12   1       1383.74       1403.09        65.04 o                         
   6 -12  -1        648.05        686.54        50.55 o                         
  -6  12   1        648.05        686.09        66.74 o                         
   5 -12  -1        161.91        176.33        28.54 o                         
   5 -12  -1         91.62         71.89        35.21 o                         
  -5  12   1        161.91         78.53        28.89 o                         
  -5  12   1         91.62         35.55        30.89 o                         
   4 -12  -1       1519.95       1435.67        57.46 o                         
   4 -12  -1       2686.01       2743.07        59.03 o                         
  -4  12   1       2686.01       2825.66        68.45 o                         
  -4  12   1       1519.95       1503.54        63.46 o                         
  -4  12   1       3843.51       3483.78       189.76 o                         
   3 -12  -1        162.65        176.05        55.14 o                         
   3 -12  -1        115.31         49.75        68.30 o                         
  -3  12   1        162.65        167.58        55.16 o                         
   2 -12  -1        688.94        653.85        43.74 o                         
   2 -12  -1       1217.46       1163.16        46.20 o                         
  -2  12   1       1217.46       1191.60        53.51 o                         
  -2  12   1        688.94        700.66        40.78 o                         
   1 -12  -1       2160.88       2267.44        64.25 o                         
  -1  12   1       2160.88       2175.27        78.85 o                         
   0 -12  -1        168.79        137.75        29.38 o                         
   0 -12  -1         95.52         52.40        32.45 o                         
   0  12   1        168.79        207.23        39.63 o                         
   0  12   1         95.52        150.28        43.12 o                         
   7 -13  -1       2126.86       2457.08       160.27 o                         
   7 -13  -1       2682.23       2906.90        83.26 o                         
  -7  13   1       2682.23       2750.40        98.12 o                         
  -7  13   1       1203.54       1134.47       157.17 o                         
   6 -13  -1         33.10         17.83        27.09 o                         
   6 -13  -1         18.73         52.32        45.85 o                         
  -6  13   1         43.00        144.19        78.56 o                         
  -6  13   1         33.10         -2.01        53.28 o                         
  -6  13   1         18.73         28.44        42.27 o                         
   5 -13  -1        883.15        856.30        56.86 o                         
   5 -13  -1       1560.67       1611.27        52.33 o                         
  -5  13   1        883.15        985.48        67.74 o                         
  -5  13   1       1560.67       1554.45        59.19 o                         
   4 -13  -1       3482.76       3450.66        75.65 o                         
  -4  13   1       3482.76       3344.66        93.14 o                         
   3 -13  -1        262.39        154.37        43.07 o                         
   3 -13  -1        463.68        402.53        36.48 o                         
  -3  13   1        463.68        372.91        40.55 o                         
  -3  13   1        262.39        233.20        42.09 o                         
  -2  13  -2       1273.28       1208.48        77.27 o                         
   2 -13   2       1273.28       1165.69        62.97 o                         
  -3  13  -2        400.64        352.39        36.71 o                         
  -3  13  -2        707.99        672.44        44.39 o                         
   3 -13   2        707.99        698.05        41.25 o                         
   3 -13   2        400.64        378.05        49.87 o                         
  -4  13  -2         41.25        142.12        54.43 o                         
   4 -13   2         41.25         66.49        44.67 o                         
  -5  13  -2        543.39        377.86        46.64 o                         
  -5  13  -2        960.27       1012.73        55.52 o                         
   5 -13   2        543.39        445.92        47.21 o                         
   5 -13   2        960.27        950.09        42.20 o                         
  -6  13  -2        898.15        992.81        64.12 o                         
   6 -13   2        898.15        972.94        47.56 o                         
  -7  13  -2       1343.02       1331.31        61.65 o                         
  -7  13  -2        759.99        619.58        47.67 o                         
   7 -13   2        759.99        752.87        50.59 o                         
   7 -13   2       1343.02       1307.81        51.03 o                         
   0  12  -2        538.49        492.20        39.84 o                         
   0  12  -2        951.61        975.03        66.24 o                         
   0  12  -2       1112.68        943.13       191.89 o                         
   0 -12   2        538.49        481.09        36.80 o                         
   0 -12   2        951.61        927.65        40.53 o                         
  -1  12  -2         15.82         15.26        70.93 o                         
   1 -12   2         15.82        -42.90        42.90 o                         
  -2  12  -2       1584.82       1615.34        49.96 o                         
  -2  12  -2        896.82        877.44        43.52 o                         
   2 -12   2       1584.82       1523.69        47.14 o                         
   2 -12   2        896.82        831.98        44.89 o                         
  -3  12  -2        879.52        940.73        50.79 o                         
   3 -12   2        879.52        792.15        47.62 o                         
  -4  12  -2        390.26        338.50        41.40 o                         
  -4  12  -2        689.65        700.93        37.03 o                         
   4 -12   2        390.26        427.11        43.67 o                         
   4 -12   2        689.65        702.92        36.80 o                         
  -5  12  -2       1916.00       2035.59        65.56 o                         
   5 -12   2       1916.00       1919.50        49.27 o                         
  -6  12  -2         28.59         22.09        30.80 o                         
  -6  12  -2         50.52          8.12        32.01 o                         
   6 -12   2         28.59         54.87        31.72 o                         
   6 -12   2         50.52         50.48        24.68 o                         
  -7  12  -2       3722.79       3746.95        78.72 o                         
   7 -12   2       3722.79       3889.43        76.54 o                         
  -8  12  -2        311.42        291.94        31.84 o                         
  -8  12  -2        176.23        117.17        38.55 o                         
   8 -12   2        311.42        322.05        29.16 o                         
   8 -12   2        176.23        198.45        35.32 o                         
  -9  12  -2        408.33        436.27        55.85 o                         
   9 -12   2        408.33        384.96        66.63 o                         
   2  11  -2        216.33        391.26        96.80 o                         
  -2 -11   2        216.33        177.15        46.69 o                         
  -2 -11   2         27.04          3.64        62.77 o                         
   1  11  -2       1395.71       1475.31        54.86 o                         
   1  11  -2        789.80        788.95        52.42 o                         
  -1 -11   2        789.80        746.58        38.92 o                         
  -1 -11   2       1395.71       1442.84        42.67 o                         
   0  11  -2       1069.27       1088.18        95.01 o                         
   0 -11   2       1069.27       1137.76        43.16 o                         
  -1  11  -2        183.75        239.55        27.97 o                         
  -1  11  -2        103.98         74.66        24.89 o                         
   1 -11   2        183.75        162.12        24.29 o                         
   1 -11   2        103.98         98.44        28.39 o                         
  -2  11  -2       1320.76       1350.86        52.08 o                         
   2 -11   2       1320.76       1285.32        40.73 o                         
  -3  11  -2        208.40        188.93        24.07 o                         
  -3  11  -2        117.93        134.75        26.90 o                         
   3 -11   2        117.93        120.19        30.60 o                         
   3 -11   2        208.40        216.01        25.12 o                         
  -4  11  -2       6866.09       7088.63       101.60 o                         
   4 -11   2       6866.09       6951.11        82.44 o                         
  -5  11  -2       1273.22       1267.40        43.96 o                         
  -5  11  -2        720.49        667.07        41.50 o                         
   5 -11   2       1273.22       1282.12        39.54 o                         
   5 -11   2        720.49        724.40        44.49 o                         
  -6  11  -2        292.04        310.31        43.77 o                         
   6 -11   2        292.04        340.57        41.96 o                         
  -7  11  -2       1424.95       1361.49        55.03 o                         
  -7  11  -2       2518.13       2640.50        58.11 o                         
   7 -11   2       2518.13       2660.44        49.65 o                         
   7 -11   2       1424.95       1383.03        55.59 o                         
  -8  11  -2        182.70        186.97        54.54 o                         
   8 -11   2        182.70        167.16        46.75 o                         
  -9  11  -2        506.08        520.21        38.81 o                         
  -9  11  -2        894.33        941.04        56.66 o                         
  -9  11  -2        963.87       1007.91       104.70 o                         
   9 -11   2        894.33        941.20        40.08 o                         
   9 -11   2        506.08        504.77        99.20 o                         
 -10  11  -2        981.38        988.03        58.68 o                         
 -10  11  -2       1438.00       1298.47       124.41 o                         
 -10  11  -2        555.34        577.25        44.90 o                         
  10 -11   2        981.38       1017.23        51.26 o                         
   3  10  -2       1940.91       1993.74       110.02 o                         
  -3 -10   2       1940.91       1997.27        53.92 o                         
   2  10  -2        477.14        466.37        35.09 o                         
   2  10  -2        843.19        843.73        43.82 o                         
  -2 -10   2        843.19        861.73        32.36 o                         
  -2 -10   2        477.14        438.77        35.99 o                         
   1  10  -2       3406.91       3300.34       119.25 o                         
  -1 -10   2       3406.91       3519.64        55.59 o                         
   0  10  -2         42.04         92.47        23.82 o                         
   0  10  -2         23.79         20.80        21.55 o                         
   0 -10   2         23.79         35.48        24.01 o                         
   0 -10   2         42.04         52.81        18.96 o                         
  -1  10  -2        349.39        374.91        31.87 o                         
   1 -10   2        349.39        319.58        26.13 o                         
  -2  10  -2       2620.15       2545.90        50.93 o                         
  -2  10  -2       4630.24       4665.29        66.90 o                         
   2 -10   2       2620.15       2526.88        50.56 o                         
   2 -10   2       4630.24       4667.57        59.75 o                         
  -3  10  -2        856.17        898.02        43.78 o                         
   3 -10   2        856.17        827.34        33.25 o                         
  -4  10  -2        852.16        821.16        41.63 o                         
  -4  10  -2       1505.91       1438.80        34.66 o                         
   4 -10   2       1505.91       1474.50        35.32 o                         
   4 -10   2        852.16        869.57        35.98 o                         
  -5  10  -2         13.27          5.91        37.67 o                         
   5 -10   2         13.27        -33.71        33.71 o                         
  -6  10  -2       2166.54       2219.14        49.68 o                         
  -6  10  -2       1226.00       1246.85        45.33 o                         
   6 -10   2       1226.00       1274.65        48.55 o                         
   6 -10   2       2166.54       2208.99        41.06 o                         
  -7  10  -2       3690.41       3544.66        84.50 o                         
  -7  10  -2       1266.40       1244.58        67.56 o                         
  -7  10  -2       2237.94       2313.03       141.73 o                         
   7 -10   2       2237.94       2294.13        53.65 o                         
   7 -10   2       1266.40       1210.32        81.57 o                         
   7 -10   2       3690.41       3723.27       111.81 o                         
  -8  10  -2        203.56        222.57        35.55 o                         
  -8  10  -2        359.72        291.10        37.39 o                         
  -8  10  -2        443.60        390.39        71.26 o                         
   8 -10   2        359.72        338.01        27.92 o                         
   8 -10   2        203.56        217.16        22.33 o                         
  -9  10  -2       1049.83       1002.25        40.87 o                         
  -9  10  -2        594.07        551.56        32.09 o                         
   9 -10   2       1049.83       1142.36        45.04 o                         
   9 -10   2        594.07        598.00        50.60 o                         
 -10  10  -2        899.39        958.98        51.42 o                         
  10 -10   2        899.39        929.65        77.44 o                         
   5   9  -2       1175.42       1217.71        63.88 o                         
   5   9  -2        665.15        632.30        39.31 o                         
  -5  -9   2        665.15        523.77        43.07 o                         
  -5  -9   2       1175.42       1190.59        47.20 o                         
   4   9  -2       3795.02       3539.18       134.27 o                         
  -4  -9   2       3795.02       3920.29        69.83 o                         
   3   9  -2         68.75         75.37        26.36 o                         
   3   9  -2        121.48        115.52        28.29 o                         
  -3  -9   2        121.48        108.68        23.11 o                         
  -3  -9   2         68.75         37.41        27.73 o                         
   2   9  -2       2881.90       2700.97       103.11 o                         
  -2  -9   2       2881.90       2886.43        48.68 o                         
   1   9  -2       2044.13       1971.50        51.52 o                         
   1   9  -2       1156.73       1185.89        34.92 o                         
  -1  -9   2       2044.13       2121.30        39.39 o                         
  -1  -9   2       1156.73       1167.08        37.19 o                         
   0   9  -2       1719.56       1720.82        37.20 o                         
   0  -9   2       1719.56       1719.40        33.82 o                         
  -1   9  -2       2360.71       2418.10        44.02 o                         
  -1   9  -2       4171.77       4191.09        60.18 o                         
   1  -9   2       2360.71       2277.09        44.04 o                         
   1  -9   2       4171.77       4234.45        52.65 o                         
  -2   9  -2        207.21        234.11        33.02 o                         
   2  -9   2        207.21        153.05        23.35 o                         
  -3   9  -2        913.99        917.19        30.91 o                         
  -3   9  -2       1615.17       1622.58        31.59 o                         
   3  -9   2        913.99        868.06        26.53 o                         
   3  -9   2       1615.17       1513.89        29.71 o                         
  -4   9  -2       4171.93       4203.45        61.48 o                         
   4  -9   2       4171.93       4235.49        59.59 o                         
  -5   9  -2         97.04         95.34        18.45 o                         
  -5   9  -2         54.91         78.46        18.11 o                         
   5  -9   2         54.91         36.74        16.44 o                         
   5  -9   2         97.04         74.47        17.92 o                         
  -6   9  -2       2722.60       2651.26        44.23 o                         
  -6   9  -2       6978.36       6842.43       258.57 o                         
  -6   9  -2       4811.28       4807.93        67.09 o                         
   6  -9   2       4811.28       4817.57        56.70 o                         
   6  -9   2       2722.60       2742.25        45.15 o                         
  -7   9  -2        234.96        309.57        30.36 o                         
  -7   9  -2       2050.70       1920.18        49.74 o                         
  -7   9  -2        415.21        367.69        73.67 o                         
   7  -9   2        415.21        483.04        30.79 o                         
   7  -9   2       2050.70       2295.99        85.17 o                         
   7  -9   2        234.96        263.00        25.34 o                         
  -8   9  -2       1175.39       1248.75        36.51 o                         
  -8   9  -2        665.13        660.66        30.34 o                         
   8  -9   2        665.13        712.12        21.89 o                         
   8  -9   2       1175.39       1295.90        38.56 o                         
  -9   9  -2       1217.43       1155.56        47.50 o                         
   9  -9   2       1217.43       1360.58        69.91 o                         
 -10   9  -2          3.70        -12.22        27.97 o                         
 -10   9  -2          6.54         25.20        24.09 o                         
  10  -9   2          6.54         27.76        26.75 o                         
  10  -9   2          3.70          8.75        21.53 o                         
 -11   9  -2       1483.98       1580.13        55.58 o                         
  11  -9   2       1483.98       1578.57        90.95 o                         
   6   8  -2         35.11         -6.54        32.20 o                         
   6   8  -2         19.87         -3.22        24.45 o                         
  -6  -8   2         19.87         35.43        32.64 o                         
  -6  -8   2         35.11         66.50        30.18 o                         
   5   8  -2       4073.56       4258.45       135.00 o                         
  -5  -8   2       4073.56       4085.13        82.41 o                         
   4   8  -2       1351.15       1405.43        50.53 o                         
   4   8  -2        764.58        663.23        32.57 o                         
  -4  -8   2       1351.15       1418.64        41.10 o                         
  -4  -8   2        764.58        733.56        33.42 o                         
   3   8  -2        446.00        395.15        51.66 o                         
  -3  -8   2        446.00        505.69        31.01 o                         
   2   8  -2       3249.83       3291.98        58.87 o                         
   2   8  -2       1839.01       1809.25        37.27 o                         
  -2  -8   2       3249.83       3194.50        48.85 o                         
  -2  -8   2       1839.01       1879.37        37.27 o                         
   1   8  -2        221.74        223.30        35.23 o                         
  -1  -8   2        221.74        229.98        21.84 o                         
   0   8  -2       2733.72       2731.57        42.55 o                         
   0   8  -2       1546.95       1523.53        30.04 o                         
   0  -8   2       2733.72       2784.11        38.00 o                         
   0  -8   2       1546.95       1510.06        32.68 o                         
  -1   8  -2       1183.18       1100.36        37.92 o                         
   1  -8   2       1183.18       1137.70        29.51 o                         
  -2   8  -2        522.59        529.13        19.93 o                         
  -2   8  -2        295.73        270.76        15.58 o                         
   2  -8   2        295.73        278.12        17.55 o                         
   2  -8   2        522.59        500.74        19.08 o                         
  -3   8  -2       5748.85       5718.20       136.20 o                         
  -3   8  -2       3253.15       3555.53       135.96 o                         
  -3   8  -2       8901.93       8613.82       110.92 o                         
   3  -8   2       5748.85       5663.88       102.93 o                         
   3  -8   2       8901.93       9150.70       101.59 o                         
   3  -8   2       3253.15       3127.83       111.43 o                         
  -4   8  -2        413.31        417.17        21.14 o                         
  -4   8  -2        730.38        726.31        20.87 o                         
   4  -8   2        413.31        365.83        18.59 o                         
   4  -8   2        730.38        758.35        20.85 o                         
  -5   8  -2        135.87        127.02        14.87 o                         
  -5   8  -2        240.10        223.49        15.76 o                         
   5  -8   2        240.10        250.82        17.39 o                         
   5  -8   2        135.87        143.25        13.99 o                         
  -6   8  -2       5838.01       5701.60        70.40 o                         
  -6   8  -2       2193.37       2189.97        81.88 o                         
   6  -8   2       5838.01       5941.72        71.83 o                         
   6  -8   2       2193.37       2126.06        55.00 o                         
  -7   8  -2          8.74         27.81        15.22 o                         
  -7   8  -2          4.95          0.93        15.35 o                         
   7  -8   2          8.74         16.40        14.64 o                         
   7  -8   2          4.95          4.22         9.41 o                         
  -8   8  -2       3162.88       3283.35        53.25 o                         
   8  -8   2       3162.88       3031.21        66.15 o                         
  -9   8  -2        107.49        122.67        24.14 o                         
  -9   8  -2         60.83         49.60        20.33 o                         
   9  -8   2        107.49        114.61        23.65 o                         
   9  -8   2         60.83         44.00        19.58 o                         
 -10   8  -2        402.39        397.56        34.08 o                         
  10  -8   2        402.39        435.77        36.92 o                         
 -11   8  -2        941.67        835.65        45.58 o                         
 -11   8  -2       1664.08       1734.19        58.28 o                         
  11  -8   2        941.67        942.66        46.09 o                         
  11  -8   2       1664.08       1559.79        56.01 o                         
   7   7  -2        541.53        522.56        50.88 o                         
   7   7  -2        306.44        257.16        32.96 o                         
  -7  -7   2        306.44        333.76        35.50 o                         
  -7  -7   2        541.53        489.70        38.09 o                         
   6   7  -2        407.09        482.12        73.88 o                         
  -6  -7   2        407.09        492.95        43.69 o                         
   5   7  -2       2967.44       3078.91        67.34 o                         
   5   7  -2       1679.21       1718.47        42.11 o                         
  -5  -7   2       2967.44       3113.40        59.55 o                         
  -5  -7   2       1679.21       1732.34        47.08 o                         
   4   7  -2         17.09         53.19        28.98 o                         
  -4  -7   2         17.09         30.42        25.49 o                         
   3   7  -2        851.46        820.39        28.04 o                         
   3   7  -2       1504.68       1499.27        41.16 o                         
  -3  -7   2        851.46        817.07        28.96 o                         
  -3  -7   2       1504.68       1510.83        33.45 o                         
   2   7  -2       4410.63       4392.29       101.00 o                         
  -2  -7   2       4410.63       4541.97        53.40 o                         
   1   7  -2        282.58        293.14        18.25 o                         
   1   7  -2        159.91        185.80        14.01 o                         
  -1  -7   2        159.91        146.14        15.61 o                         
  -1  -7   2        282.58        294.02        15.89 o                         
   0   7  -2       4662.20       4492.33        62.77 o                         
   0  -7   2       4662.20       4619.49        50.56 o                         
  -1   7  -2        175.20        186.57        12.86 o                         
  -1   7  -2         99.14        110.72        10.19 o                         
   1  -7   2        175.20        200.23        12.61 o                         
   1  -7   2         99.14        102.72        12.73 o                         
  -2   7  -2       1868.72       1852.54        28.05 o                         
  -2   7  -2       3302.34       3388.20        40.70 o                         
   2  -7   2       1868.72       1877.92        28.31 o                         
   2  -7   2       3302.34       3371.95        39.32 o                         
  -3   7  -2       5184.06       4983.33        46.83 o                         
  -3   7  -2       9161.09       8977.06        74.14 o                         
   3  -7   2       9161.09       9060.58        75.19 o                         
   3  -7   2       5184.06       5016.93        48.03 o                         
   3  -7   2      15607.43      14186.10       446.32 o                         
  -4   7  -2        474.30        494.36        15.42 o                         
  -4   7  -2        268.40        261.08        14.73 o                         
   4  -7   2        474.30        467.30        15.55 o                         
   4  -7   2        268.40        260.47        11.03 o                         
  -5   7  -2       4717.22       4678.57        57.98 o                         
   5  -7   2       4717.22       4811.69        56.07 o                         
  -6   7  -2       4651.96       4589.21        51.45 o                         
  -6   7  -2       2632.44       2564.71        37.67 o                         
   6  -7   2       4651.96       4586.49        47.96 o                         
   6  -7   2       2632.44       2542.52        30.89 o                         
  -7   7  -2        445.10        470.08        26.25 o                         
   7  -7   2        445.10        455.20        32.62 o                         
  -8   7  -2       4100.19       4109.29        57.27 o                         
  -8   7  -2       2320.21       2309.98        41.33 o                         
   8  -7   2       2320.21       2322.41        42.14 o                         
   8  -7   2       4100.19       4010.45        56.72 o                         
  -9   7  -2        151.97        134.76        24.64 o                         
   9  -7   2        151.97        133.19        27.55 o                         
 -10   7  -2       1693.70       1716.19        54.21 o                         
 -10   7  -2        958.43        935.94        45.05 o                         
  10  -7   2       1693.70       1743.43        45.49 o                         
  10  -7   2        958.43        981.05        45.17 o                         
 -11   7  -2       1232.78       1182.58        53.91 o                         
  11  -7   2       1232.78       1178.66        66.86 o                         
   7   6  -2         42.80         25.10        56.34 o                         
  -7  -6   2         42.80         -3.68        36.14 o                         
   6   6  -2       1198.66       1124.05        37.15 o                         
   6   6  -2       2118.23       2103.13        52.96 o                         
  -6  -6   2       2118.23       2048.86        53.41 o                         
  -6  -6   2       1198.66       1181.90        38.90 o                         
   5   6  -2       4242.45       4087.65        80.34 o                         
  -5  -6   2       4242.45       4148.85        64.36 o                         
   4   6  -2         26.11         32.10        17.66 o                         
   4   6  -2         14.77         36.64        15.17 o                         
  -4  -6   2         14.77         23.91        15.93 o                         
  -4  -6   2         26.11         25.08        16.01 o                         
   3   6  -2       2922.70       2908.89        79.89 o                         
  -3  -6   2       2922.70       3059.78        43.57 o                         
   2   6  -2        469.57        456.79        15.30 o                         
   2   6  -2        829.80        817.92        22.19 o                         
  -2  -6   2        829.80        834.70        22.68 o                         
  -2  -6   2        469.57        464.91        18.30 o                         
   1   6  -2       8102.77       7723.87        90.30 o                         
  -1  -6   2       8102.77       7906.95        75.69 o                         
   0   6  -2       1488.49       1521.76        21.07 o                         
   0   6  -2       2630.41       2674.61        28.91 o                         
   0  -6   2       2630.41       2638.71        28.35 o                         
   0  -6   2       1488.49       1529.13        26.57 o                         
  -1   6  -2        624.52        648.73        15.59 o                         
  -1   6  -2        353.40        354.17        11.56 o                         
   1  -6   2        624.52        623.26        15.69 o                         
   1  -6   2        353.40        358.97        11.31 o                         
  -2   6  -2       6703.34       6386.68        58.20 o                         
  -2   6  -2       3793.27       3678.61        54.62 o                         
  -2   6  -2       9246.49       8931.58       288.66 o                         
   2  -6   2       3793.27       3672.07        40.62 o                         
   2  -6   2       6703.34       6557.92        62.65 o                         
   2  -6   2       9246.49       8849.78       157.94 o                         
  -3   6  -2       3438.66       3494.10        34.71 o                         
  -3   6  -2       1945.86       1968.17        24.29 o                         
   3  -6   2       3438.66       3462.45        33.08 o                         
   3  -6   2       1945.86       1895.88        22.23 o                         
  -4   6  -2       7469.19       7474.51        72.41 o                         
   4  -6   2       7469.19       7520.23        69.86 o                         
  -5   6  -2       6526.13       6437.32        59.34 o                         
  -5   6  -2       3692.99       3563.45        40.15 o                         
   5  -6   2       6526.13       6429.48        57.91 o                         
   5  -6   2       3692.99       3535.50        37.96 o                         
  -6   6  -2        255.70        230.72        18.94 o                         
   6  -6   2        255.70        242.48        20.00 o                         
  -7   6  -2       3817.18       3887.27        49.47 o                         
  -7   6  -2       2160.06       2181.39        35.31 o                         
   7  -6   2       3817.18       3961.78        50.04 o                         
   7  -6   2       2160.06       2178.61        34.85 o                         
  -8   6  -2       2379.09       2507.02        43.99 o                         
   8  -6   2       2379.09       2508.74        65.42 o                         
  -9   6  -2         22.11          3.24        23.62 o                         
  -9   6  -2         39.07         51.41        20.66 o                         
   9  -6   2         22.11         36.40        22.57 o                         
   9  -6   2         39.07         51.69        20.28 o                         
 -10   6  -2       3369.08       3452.96        73.54 o                         
  10  -6   2       3369.08       3298.58        89.89 o                         
 -11   6  -2         12.48         -4.65        31.80 o                         
 -11   6  -2         22.06         25.02        28.14 o                         
  11  -6   2         12.48        -30.93        30.93 o                         
  11  -6   2         22.06         50.09        29.12 o                         
   8   5  -2        156.56        143.65        73.27 o                         
  -8  -5   2        156.56        256.30        41.13 o                         
   7   5  -2        214.18        179.14        33.23 o                         
   7   5  -2        121.20        129.08        22.85 o                         
  -7  -5   2        121.20        120.05        23.58 o                         
  -7  -5   2        214.18        195.95        30.05 o                         
   6   5  -2       4349.07       4430.45       124.29 o                         
  -6  -5   2       4349.07       4589.93        84.20 o                         
   5   5  -2        451.83        415.55        21.25 o                         
   5   5  -2        798.45        857.38        34.37 o                         
  -5  -5   2        451.83        447.85        23.81 o                         
  -5  -5   2        798.45        885.21        30.01 o                         
   4   5  -2       3230.66       3269.72        84.98 o                         
  -4  -5   2       3230.66       3149.77        49.88 o                         
   3   5  -2        906.86        878.87        18.48 o                         
   3   5  -2       1602.58       1572.64        30.82 o                         
  -3  -5   2       1602.58       1562.47        24.54 o                         
  -3  -5   2        906.86        937.42        21.30 o                         
   2   5  -2         37.48         35.28        12.40 o                         
   2   5  -2        593.65        470.12        56.18 o                         
   2   5  -2         66.23         78.96        10.52 o                         
  -2  -5   2         66.23         87.08        10.56 o                         
  -2  -5   2         37.48         50.21        12.26 o                         
  -2  -5   2        593.65        531.84        51.06 o                         
   1   5  -2       8672.88       8563.94        68.15 o                         
   1   5  -2       4907.80       4881.61        39.99 o                         
  -1  -5   2       8672.88       8727.54        75.00 o                         
  -1  -5   2       4907.80       4847.97        45.32 o                         
   0   5  -2        188.91        147.18         9.55 o                         
   0   5  -2        106.90         84.93         6.85 o                         
   0  -5   2        188.91        172.50         9.26 o                         
   0  -5   2        106.90        107.82         8.79 o                         
  -1   5  -2       6977.66       6625.83        71.23 o                         
  -1   5  -2       4885.47       4848.37       156.00 o                         
   1  -5   2       6977.66       7008.87        63.79 o                         
  -2   5  -2      12672.79      12772.03        94.05 o                         
  -2   5  -2       7171.26       7098.11        53.22 o                         
   2  -5   2      12672.79      12861.19        97.40 o                         
   2  -5   2       7171.26       7165.15        61.37 o                         
  -3   5  -2        470.78        499.22        17.08 o                         
   3  -5   2        470.78        520.15        17.98 o                         
  -4   5  -2       3610.04       3449.65        37.34 o                         
  -4   5  -2       6379.53       6248.60        55.21 o                         
   4  -5   2       6379.53       6238.88        51.79 o                         
   4  -5   2       3610.04       3515.64        37.05 o                         
  -5   5  -2       4017.34       3975.99        42.60 o                         
   5  -5   2       4017.34       3933.21        35.29 o                         
  -6   5  -2        361.94        392.72        16.22 o                         
  -6   5  -2        204.81        217.49        14.69 o                         
   6  -5   2        361.94        399.47        15.61 o                         
   6  -5   2        204.81        213.39        10.89 o                         
  -7   5  -2       8424.53       8352.38        87.89 o                         
   7  -5   2       8424.53       8304.30       106.18 o                         
  -8   5  -2         42.73         23.43        22.22 o                         
  -8   5  -2         75.51         81.37        17.02 o                         
   8  -5   2         42.73         44.36        16.77 o                         
   8  -5   2         75.51         78.12        16.30 o                         
  -9   5  -2       1977.95       2056.05        58.44 o                         
   9  -5   2       1977.95       1840.05        60.77 o                         
 -10   5  -2       1053.93       1087.96        50.88 o                         
 -10   5  -2       1862.48       1864.74        53.56 o                         
  10  -5   2       1862.48       1883.70        50.37 o                         
  10  -5   2       1053.93        984.88        43.07 o                         
 -11   5  -2         54.71         81.50       107.26 o                         
 -11   5  -2         24.70          3.90        61.18 o                         
 -11   5  -2         43.65         32.31        38.27 o                         
  11  -5   2         24.70         42.74        52.43 o                         
  11  -5   2         54.71        -52.77        91.11 o                         
  11  -5   2         43.65        -10.92        50.45 o                         
   9   4  -2       2883.45       3163.85        99.42 o                         
  -9  -4   2       2883.45       2861.72        73.34 o                         
   8   4  -2         16.41        -12.61        23.54 o                         
   8   4  -2         29.00         19.34        30.77 o                         
  -8  -4   2         16.41         62.23        24.59 o                         
  -8  -4   2         29.00          0.63        26.58 o                         
   7   4  -2        912.00        882.04        66.21 o                         
  -7  -4   2        912.00        966.47        45.47 o                         
   6   4  -2       1393.76       1468.80        34.09 o                         
   6   4  -2       2463.01       2545.72        50.59 o                         
  -6  -4   2       1393.76       1371.68        34.44 o                         
  -6  -4   2       2463.01       2491.51        45.43 o                         
   5   4  -2        528.69        501.55        47.71 o                         
  -5  -4   2        528.69        504.43        25.54 o                         
   4   4  -2       2786.16       2765.38        32.42 o                         
   4   4  -2       4923.60       4878.13        58.58 o                         
  -4  -4   2       2786.16       2754.48        34.20 o                         
  -4  -4   2       4923.60       4969.09        51.80 o                         
   3   4  -2        313.38        315.66        11.44 o                         
   3   4  -2        553.80        573.73        15.50 o                         
  -3  -4   2        313.38        331.59        12.79 o                         
  -3  -4   2        553.80        562.09        14.40 o                         
   2   4  -2       2510.73       2712.14        27.53 o                         
   2   4  -2       4436.87       4752.97        40.75 o                         
   2   4  -2       6862.40       6790.19       238.28 o                         
  -2  -4   2       2510.73       2636.93        28.17 o                         
  -2  -4   2       4436.87       4803.73        45.02 o                         
   1   4  -2       6398.42       6299.88        47.38 o                         
   1   4  -2      11307.05      11135.12        88.72 o                         
  -1  -4   2      11307.05      11316.80        92.03 o                         
  -1  -4   2       6398.42       6290.20        55.93 o                         
   0   4  -2        322.91        299.37        15.59 o                         
   0  -4   2        322.91        287.32        15.00 o                         
  -1   4  -2       5695.52       5578.44        52.34 o                         
  -1   4  -2      10064.92       9824.61        76.02 o                         
   1  -4   2      10064.92       9939.09        84.29 o                         
   1  -4   2       5695.52       5579.68        46.92 o                         
  -2   4  -2      11766.45      11816.04       100.37 o                         
   2  -4   2      11766.45      11716.92        91.02 o                         
  -3   4  -2       3153.63       3125.87        30.12 o                         
  -3   4  -2       1784.57       1734.74        21.43 o                         
   3  -4   2       3153.63       3101.20        30.22 o                         
   3  -4   2       1784.57       1722.36        22.58 o                         
  -4   4  -2      13939.42      14282.14       115.42 o                         
   4  -4   2      13939.42      14116.10       106.06 o                         
  -5   4  -2         62.40         63.41         9.66 o                         
  -5   4  -2        110.27        115.50        10.83 o                         
   5  -4   2         62.40         47.07         8.68 o                         
   5  -4   2        110.27        124.00         9.90 o                         
  -6   4  -2       1441.22       1439.56        27.85 o                         
   6  -4   2       1441.22       1483.19        28.76 o                         
  -7   4  -2       2616.53       2615.89        38.00 o                         
  -7   4  -2       1480.64       1525.28        36.07 o                         
   7  -4   2       1480.64       1464.35        31.54 o                         
   7  -4   2       2616.53       2596.90        37.78 o                         
  -8   4  -2       1317.63       1683.74       116.29 o                         
  -8   4  -2       3524.45       3310.71        54.71 o                         
   8  -4   2       3524.45       3313.79        72.25 o                         
  -9   4  -2       3370.04       3410.77        65.82 o                         
  -9   4  -2       1907.03       1928.19        50.58 o                         
   9  -4   2       3370.04       3383.41        57.41 o                         
   9  -4   2       1907.03       1843.20        42.81 o                         
 -10   4  -2         23.84         50.81        26.40 o                         
 -10   4  -2         42.12         66.92        25.83 o                         
  10  -4   2         23.84         44.34        25.93 o                         
  10  -4   2         42.12         13.43        25.81 o                         
 -11   4  -2        276.28        209.25        70.43 o                         
 -11   4  -2        493.22        491.88        60.80 o                         
 -11   4  -2        488.23        389.13       100.06 o                         
  11  -4   2        493.22        623.42        73.20 o                         
  11  -4   2        488.23        462.26        82.34 o                         
   9   3  -2       2094.38       1990.57        70.64 o                         
   9   3  -2       1185.16       1141.68        42.72 o                         
  -9  -3   2       1185.16       1216.48        43.15 o                         
  -9  -3   2       2094.38       2087.40        61.33 o                         
   8   3  -2        138.97        128.67        64.48 o                         
  -8  -3   2        138.97         93.23        38.81 o                         
   7   3  -2       1757.42       1739.49        39.44 o                         
   7   3  -2       3105.66       2974.55        61.18 o                         
  -7  -3   2       3105.66       2922.22        53.86 o                         
  -7  -3   2       1757.42       1771.04        36.10 o                         
   6   3  -2        534.90        425.61        43.71 o                         
   6   3  -2        201.56        262.58        64.40 o                         
  -6  -3   2        534.90        502.56        31.51 o                         
  -6  -3   2        201.56        183.16        54.66 o                         
   5   3  -2       1642.27       1706.52        34.86 o                         
   5   3  -2        929.33       1015.89        23.51 o                         
  -5  -3   2        929.33        971.48        22.07 o                         
  -5  -3   2       1642.27       1694.55        28.15 o                         
   4   3  -2       1152.38       1125.44        19.95 o                         
   4   3  -2       2036.45       2033.29        27.35 o                         
  -4  -3   2       1152.38       1138.85        19.98 o                         
  -4  -3   2       2036.45       2020.89        24.21 o                         
   3   3  -2        785.88        857.79        17.81 o                         
   3   3  -2       1024.20       1084.70        48.49 o                         
   3   3  -2        444.71        530.73        20.51 o                         
  -3  -3   2        785.88        872.66        18.61 o                         
  -3  -3   2        444.71        501.94        14.66 o                         
  -3  -3   2       1024.20       1072.23        38.49 o                         
   2   3  -2       2300.42       2071.13        21.58 o                         
   2   3  -2       4065.22       3794.24        37.04 o                         
  -2  -3   2       2300.42       2109.35        22.47 o                         
  -2  -3   2       4065.22       3804.13        40.03 o                         
   1   3  -2       6034.40       5999.20        78.56 o                         
  -1  -3   2       6034.40       5880.44        56.26 o                         
   0   3  -2       7713.14       7892.11        63.71 o                         
   0   3  -2       4364.70       4440.29        42.83 o                         
   0  -3   2       4364.70       4411.61        44.42 o                         
   0  -3   2       7713.14       7817.87        65.91 o                         
  -1   3  -2      20884.39      20547.70       178.29 o                         
   1  -3   2      20884.39      20456.86       180.20 o                         
  -2   3  -2         22.83         41.47         6.82 o                         
  -2   3  -2         40.34         83.07         8.82 o                         
   2  -3   2         40.34         86.00         7.90 o                         
   2  -3   2         22.83         38.66         8.19 o                         
  -3   3  -2       9767.41       9764.65        83.85 o                         
   3  -3   2       9767.41       9676.93        80.41 o                         
  -4   3  -2       4615.38       4543.85        43.94 o                         
  -4   3  -2       8156.12       8177.70        73.20 o                         
   4  -3   2       4615.38       4591.45        42.45 o                         
   4  -3   2       8156.12       8116.86        65.62 o                         
  -5   3  -2        823.45        798.33        20.86 o                         
  -5   3  -2        266.66        412.97        27.52 o                         
   5  -3   2        823.45        762.15        21.02 o                         
   5  -3   2        471.24        490.54        48.17 o                         
   5  -3   2        266.66        308.93        24.92 o                         
  -6   3  -2       4017.73       4014.41        43.65 o                         
  -6   3  -2       2273.55       2267.97        29.64 o                         
   6  -3   2       4017.73       4038.49        41.59 o                         
   6  -3   2       2273.55       2300.66        29.86 o                         
  -7   3  -2        147.77        137.14        20.22 o                         
  -7   3  -2        397.60        297.69        37.54 o                         
  -7   3  -2        261.13        286.84        27.27 o                         
   7  -3   2        147.77        186.95        21.79 o                         
   7  -3   2        261.13        304.08        20.32 o                         
   7  -3   2        397.60        253.24        58.30 o                         
  -8   3  -2       1705.81       1684.58        38.09 o                         
  -8   3  -2       3014.44       2909.31        50.78 o                         
   8  -3   2       3014.44       3018.15        51.18 o                         
   8  -3   2       1705.81       1721.47        34.53 o                         
  -9   3  -2        684.33        699.48        34.16 o                         
  -9   3  -2       1209.32       1249.84        39.43 o                         
   9  -3   2       1209.32       1279.68        39.93 o                         
   9  -3   2        684.33        718.10        29.26 o                         
 -10   3  -2        267.19        189.12        48.45 o                         
  10  -3   2        267.19        347.67        55.98 o                         
 -11   3  -2       1526.95       1442.30        61.76 o                         
 -11   3  -2       2698.37       2616.84        70.78 o                         
  11  -3   2       1526.95       1560.06        56.75 o                         
  11  -3   2       2698.37       2763.77        76.89 o                         
  10   2  -2       1767.12       1648.52        70.79 o                         
  10   2  -2        999.98        875.89        42.42 o                         
 -10  -2   2        999.98       1016.39        48.27 o                         
 -10  -2   2       1767.12       1694.57        61.51 o                         
   9   2  -2        965.81        954.11       102.79 o                         
  -9  -2   2        965.81       1031.18        54.29 o                         
   8   2  -2        838.49        829.98        34.44 o                         
   8   2  -2       1481.75       1485.15        49.54 o                         
  -8  -2   2        838.49        898.12        29.95 o                         
  -8  -2   2       1481.75       1534.36        45.55 o                         
   7   2  -2       2245.12       2254.06        54.12 o                         
   7   2  -2       1270.46       1333.83        52.67 o                         
  -7  -2   2       1270.46       1256.66        41.58 o                         
  -7  -2   2       2245.12       2285.96        49.87 o                         
  -7  -2   2       2532.30       2450.41        86.40 o                         
   6   2  -2        310.60        348.45        20.20 o                         
   6   2  -2        548.87        586.61        23.29 o                         
  -6  -2   2        548.87        545.10        21.42 o                         
  -6  -2   2        310.60        325.65        15.95 o                         
  -6  -2   2       1073.09       1031.16        90.54 o                         
   5   2  -2       2109.00       2052.75        28.84 o                         
   5   2  -2       3726.95       3586.77        44.33 o                         
  -5  -2   2       2109.00       2065.98        26.72 o                         
  -5  -2   2       3726.95       3618.16        36.53 o                         
   4   2  -2        135.96        215.56        22.26 o                         
   4   2  -2        243.42        280.96        24.67 o                         
  -4  -2   2        243.42        272.87        21.31 o                         
  -4  -2   2        135.96        215.70        12.47 o                         
  -4  -2   2         76.94        109.76        22.78 o                         
   3   2  -2        132.50         90.62         8.44 o                         
   3   2  -2         74.98         54.49         7.82 o                         
  -3  -2   2         74.98         46.01         7.70 o                         
  -3  -2   2        132.50         94.73         8.02 o                         
   2   2  -2       5593.14       5219.64        71.23 o                         
  -2  -2   2       5593.14       5367.72        57.40 o                         
   1   2  -2         97.44        103.31         9.19 o                         
   1   2  -2        172.20        204.08         9.20 o                         
  -1  -2   2         97.44         97.41         7.57 o                         
  -1  -2   2        172.20        181.20         9.00 o                         
   0   2  -2      40057.12      39561.81       485.24 o                         
   0  -2   2      40057.12      39999.69       488.10 o                         
  -1   2  -2       5034.26       5032.97        54.92 o                         
  -1   2  -2       8896.37       9120.06       116.88 o                         
   1  -2   2       5034.26       5054.33        61.81 o                         
   1  -2   2       8896.37       9135.38       101.38 o                         
  -2   2  -2      28149.34      29655.96       293.81 o                         
  -2   2  -2       9934.45      11126.37       226.30 o                         
   2  -2   2      17555.79      18646.03       285.80 o                         
   2  -2   2      28149.34      29026.20       314.80 o                         
   2  -2   2       9934.45      11176.88       213.95 o                         
  -3   2  -2       5741.14       5594.92        49.27 o                         
  -3   2  -2      10145.53      10213.21        86.36 o                         
   3  -2   2      10145.53      10165.01        78.40 o                         
   3  -2   2       5741.14       5697.80        53.18 o                         
  -4   2  -2         17.50         20.37         7.89 o                         
  -4   2  -2        183.96        192.24        17.91 o                         
  -4   2  -2         30.93         34.49        19.15 o                         
   4  -2   2         30.93         35.11         7.66 o                         
   4  -2   2        183.96        159.96        43.88 o                         
   4  -2   2         17.50         -0.92        10.56 o                         
  -5   2  -2       5363.65       5484.28        54.00 o                         
  -5   2  -2       3035.17       3008.27        30.87 o                         
   5  -2   2       5363.65       5383.32        45.89 o                         
   5  -2   2       3035.17       3088.10        33.91 o                         
  -6   2  -2       1073.08       1071.01        22.09 o                         
  -6   2  -2       3268.54       3346.64       157.01 o                         
  -6   2  -2       1896.31       1818.82        28.88 o                         
   6  -2   2       1896.31       1813.80        25.45 o                         
   6  -2   2       1073.08       1050.36        23.11 o                         
  -7   2  -2        547.45        533.42        26.48 o                         
  -7   2  -2        309.79        336.94        19.78 o                         
  -7   2  -2        857.24        915.01        60.62 o                         
   7  -2   2        547.45        594.56        23.22 o                         
   7  -2   2        309.79        323.51        20.86 o                         
  -8   2  -2       5097.25       5082.97        63.11 o                         
  -8   2  -2       2884.42       2965.73        47.90 o                         
   8  -2   2       2884.42       2945.68        47.77 o                         
   8  -2   2       5097.25       5135.45        66.45 o                         
  -9   2  -2        458.62        407.05        36.96 o                         
   9  -2   2        458.62        428.37        49.48 o                         
 -10   2  -2       1251.41       1225.92        54.34 o                         
 -10   2  -2        708.14        633.98        34.06 o                         
  10  -2   2       1251.41       1209.92        49.18 o                         
  10  -2   2        708.14        676.96        32.44 o                         
 -11   2  -2       3897.76       3885.76        91.60 o                         
  11  -2   2       3897.76       3684.13       108.24 o                         
  10   1  -2       2400.91       2538.83       111.62 o                         
 -10  -1   2       2400.91       2452.10        68.35 o                         
   9   1  -2         59.66         42.74        24.22 o                         
   9   1  -2        105.43        130.54        31.09 o                         
  -9  -1   2         59.66         34.37        21.45 o                         
  -9  -1   2        105.43         92.77        28.16 o                         
   8   1  -2       2302.79       2308.26        54.88 o                         
   8   1  -2       1303.10       1301.74        37.35 o                         
  -8  -1   2       1303.10       1315.47        32.76 o                         
  -8  -1   2       2302.79       2258.53        48.72 o                         
   7   1  -2        791.34        811.92        48.63 o                         
   7   1  -2       1398.43       1368.37        53.71 o                         
   7   1  -2       2027.62       1776.11        82.79 o                         
  -7  -1   2        791.34        775.01        36.35 o                         
  -7  -1   2       1398.43       1589.34        65.42 o                         
  -7  -1   2       2027.62       1933.31        44.16 o                         
   6   1  -2         26.92         16.69        11.64 o                         
   6   1  -2         47.58         39.28        12.19 o                         
  -6  -1   2         47.58         42.87        12.17 o                         
  -6  -1   2         26.92         26.74        10.85 o                         
   5   1  -2       6409.94       6544.16       219.93 o                         
   5   1  -2      10122.50       9314.50       116.15 o                         
  -5  -1   2      10122.50       9789.37        79.06 o                         
   4   1  -2         29.66         43.80         8.25 o                         
   4   1  -2         16.78         25.63         8.46 o                         
  -4  -1   2         16.78         19.75         8.05 o                         
  -4  -1   2         29.66         42.73         6.64 o                         
   3   1  -2       8791.11       8450.86        87.58 o                         
  -3  -1   2       8791.11       8904.98        91.41 o                         
   2   1  -2       1076.86        925.99        16.36 o                         
   2   1  -2        609.37        532.65        12.91 o                         
  -2  -1   2        609.37        518.83        12.11 o                         
  -2  -1   2       1076.86        955.07        24.72 o                         
   1   1  -2        728.58        763.96        23.20 o                         
  -1  -1   2        728.58        752.56        20.79 o                         
   0   1  -2       8784.14       9011.22       135.36 o                         
   0   1  -2       4970.75       4936.97        77.14 o                         
   0  -1   2       8784.14       9073.38       157.48 o                         
   0  -1   2       4970.75       5024.93        77.18 o                         
  -1   1  -2        935.56        869.72        24.26 o                         
  -1   1  -2       1980.71       1878.46        75.17 o                         
  -1   1  -2       1653.30       1530.35        64.62 o                         
   1  -1   2        935.56        904.85        23.60 o                         
   1  -1   2       1980.71       1922.61        52.63 o                         
   1  -1   2       1653.30       1448.88        43.86 o                         
  -2   1  -2       8253.37       8131.86        81.65 o                         
  -2   1  -2      14585.06      14821.46       184.59 o                         
   2  -1   2       8253.37       8358.38       106.91 o                         
   2  -1   2      14585.06      14569.86       132.37 o                         
  -3   1  -2      11664.43      11538.08       128.77 o                         
  -3   1  -2      17026.81      16567.49       234.96 o                         
  -3   1  -2       6600.65       6541.52        57.66 o                         
   3  -1   2       6600.65       6622.56        83.93 o                         
   3  -1   2      11664.43      11510.20        89.54 o                         
  -4   1  -2        529.26        573.33        12.63 o                         
  -4   1  -2        935.29        972.51        18.35 o                         
   4  -1   2        935.29        926.62        15.88 o                         
   4  -1   2        529.26        564.18        14.76 o                         
  -5   1  -2       2825.38       2763.79        28.96 o                         
  -5   1  -2       4992.91       5000.61        50.29 o                         
   5  -1   2       2825.38       2784.45        32.54 o                         
   5  -1   2       4992.91       4989.45        43.78 o                         
  -6   1  -2        228.58        287.03        17.11 o                         
  -6   1  -2       1757.18       1714.26        41.12 o                         
  -6   1  -2        403.94        476.61        25.29 o                         
   6  -1   2        403.94        488.19        21.86 o                         
   6  -1   2        228.58        249.78        40.10 o                         
   6  -1   2       1757.18       1792.15        98.16 o                         
  -7   1  -2       3898.35       4043.05        50.84 o                         
  -7   1  -2       2205.99       2289.50        39.68 o                         
   7  -1   2       2205.99       2218.00        36.70 o                         
   7  -1   2       3898.35       3931.54        48.28 o                         
  -8   1  -2       5178.55       5074.21        74.66 o                         
   8  -1   2       5178.55       5152.21       102.26 o                         
  -9   1  -2        272.16        230.83        25.58 o                         
  -9   1  -2        480.95        446.70        38.08 o                         
   9  -1   2        480.95        478.14        32.18 o                         
   9  -1   2        272.16        272.13        24.76 o                         
 -10   1  -2       1852.19       1908.22        64.04 o                         
  10  -1   2       1852.19       1815.88        74.56 o                         
 -11   1  -2        514.47        439.20        45.17 o                         
 -11   1  -2        291.13        319.09        39.23 o                         
  11  -1   2        291.13        267.42        32.38 o                         
  11  -1   2        514.47        518.87        49.90 o                         
  11   0  -2       1878.60       2005.25       108.19 o                         
 -11   0   2       1878.60       1751.14        78.13 o                         
 -11   0   2        674.68        475.00       108.57 o                         
  10   0  -2       1254.91       1231.12        68.71 o                         
  10   0  -2        710.12        673.06        36.31 o                         
  10   0  -2       1709.20       1647.63       114.55 o                         
 -10   0   2        710.12        739.09        35.80 o                         
 -10   0   2       1709.20       1645.20       118.11 o                         
 -10   0   2       1254.91       1162.90        57.05 o                         
   9   0  -2        696.91        722.04        34.11 o                         
   9   0  -2       1231.56       1339.32        49.07 o                         
  -9   0   2        696.91        716.68        32.08 o                         
  -9   0   2       1231.56       1265.94        50.36 o                         
   8   0  -2       6410.47       6059.12       124.21 o                         
  -8   0   2       6410.47       6182.24        89.92 o                         
   7   0  -2        769.19        797.30        24.99 o                         
   7   0  -2        435.27        451.07        20.10 o                         
  -7   0   2        769.19        755.68        23.73 o                         
  -7   0   2        435.27        441.05        19.05 o                         
   6   0  -2       1395.75       1312.68        32.85 o                         
  -6   0   2       1395.75       1307.49        20.40 o                         
   5   0  -2       4453.98       4515.53        45.25 o                         
   5   0  -2       2520.41       2542.33        30.05 o                         
  -5   0   2       2520.41       2478.78        27.06 o                         
  -5   0   2       4453.98       4381.77        40.67 o                         
   4   0  -2       5346.74       4966.81        53.51 o                         
  -4   0   2       5346.74       5100.69        48.68 o                         
   3   0  -2      11291.84      10908.17        87.65 o                         
   3   0  -2       6389.81       6244.64        54.42 o                         
  -3   0   2      11291.84      11168.20       120.02 o                         
  -3   0   2       6389.81       6175.64        47.49 o                         
   2   0  -2       2526.30       2645.40        43.90 o                         
   2   0  -2       2055.18       2226.67        53.85 o                         
   2   0  -2       1162.98       1691.00        63.35 o                         
  -2   0   2       2526.30       2875.58        49.50 o                         
   1   0  -2       4876.18       4961.25       107.67 o                         
   1   0  -2       2759.32       2799.26        53.83 o                         
  -1   0   2       2759.32       2873.87        65.82 o                         
  -1   0   2       4876.18       4919.73       107.81 o                         
   0   0  -2       1105.15       1148.08        29.79 o                         
   0   0  -2        625.38        670.40        17.06 o                         
   0   0  -2       1694.52       1515.69        61.15 o                         
   0   0   2        625.38        660.00        17.04 o                         
   0   0   2       1694.52       1790.67        65.36 o                         
   0   0   2       1105.15       1166.12        29.76 o                         
  -1   0  -2        461.90        430.63        14.63 o                         
  -1   0  -2        816.26        822.83        26.49 o                         
   1   0   2        461.90        458.38        19.12 o                         
   1   0   2        816.26        783.77        17.61 o                         
  -2   0  -2       1894.74       1801.26        21.55 o                         
  -2   0  -2       1072.19        954.90        16.98 o                         
  -2   0  -2       2966.93       2672.93       105.38 o                         
   2   0   2       1894.74       1762.14        23.10 o                         
   2   0   2       1072.19       1041.18        15.62 o                         
  -3   0  -2       2069.66       2024.59        22.35 o                         
  -3   0  -2       3657.42       3601.86        36.79 o                         
  -3   0  -2       9454.57       8879.34       270.04 o                         
   3   0   2       3657.42       3532.33        30.40 o                         
   3   0   2       2069.66       2110.20        25.29 o                         
  -4   0  -2       4155.69       4161.89        39.77 o                         
  -4   0  -2       2351.62       2273.71        25.50 o                         
   4   0   2       2351.62       2292.57        29.56 o                         
   4   0   2       4155.69       4162.01        36.39 o                         
  -5   0  -2       1045.01        960.04        54.04 o                         
  -5   0  -2       2000.46       1962.41        31.45 o                         
  -5   0  -2        591.35        649.74        19.79 o                         
   5   0   2       1045.01       1096.43        24.37 o                         
   5   0   2       2000.46       1875.46        57.16 o                         
   5   0   2        591.35        634.30        53.94 o                         
  -6   0  -2        314.67        352.24        16.22 o                         
  -6   0  -2        556.07        638.75        18.81 o                         
   6   0   2        314.67        353.09        17.81 o                         
   6   0   2        556.07        664.98        23.15 o                         
  -7   0  -2       6970.75       6893.35        80.32 o                         
   7   0   2       6970.75       7139.35       117.51 o                         
  -8   0  -2        914.56        980.74        36.30 o                         
  -8   0  -2        517.53        509.73        31.51 o                         
   8   0   2        517.53        517.78        25.89 o                         
   8   0   2        914.56        927.81        36.11 o                         
  -9   0  -2       1360.52       1354.02        52.89 o                         
   9   0   2       1360.52       1210.74        53.57 o                         
 -10   0  -2        713.29        723.64        39.42 o                         
 -10   0  -2       1260.51       1302.43        52.73 o                         
  10   0   2        713.29        697.92        33.32 o                         
  10   0   2       1260.51       1287.67        63.07 o                         
  11  -1  -2       2199.09       2059.39        91.32 o                         
  11  -1  -2        842.11        846.79        56.67 o                         
  11  -1  -2       1488.14       1779.26       183.35 o                         
 -11   1   2       1488.14       1537.87        80.84 o                         
 -11   1   2        842.11        777.73        71.03 o                         
 -11   1   2       2199.09       2049.35       127.82 o                         
  10  -1  -2        878.76        843.96        41.59 o                         
  10  -1  -2       1552.91       1548.75        58.34 o                         
 -10   1   2        878.76        836.38        42.10 o                         
 -10   1   2       1552.91       1487.72        58.13 o                         
   9  -1  -2       1708.91       1594.24        68.21 o                         
  -9   1   2       1708.91       1597.49        51.26 o                         
   8  -1  -2       2367.27       2344.07        52.23 o                         
   8  -1  -2       1339.59       1379.75        32.57 o                         
  -8   1   2       2367.27       2361.68        42.62 o                         
  -8   1   2       1339.59       1361.36        31.61 o                         
   7  -1  -2        920.94        855.62        33.03 o                         
  -7   1   2        920.94        902.67        31.31 o                         
   6  -1  -2       1385.07       1360.26        23.38 o                         
   6  -1  -2       2447.65       2488.07        34.02 o                         
  -6   1   2       2447.65       2433.46        28.73 o                         
  -6   1   2       1385.07       1387.39        21.72 o                         
   5  -1  -2        547.30        503.33        15.31 o                         
  -5   1   2        547.30        504.80        12.81 o                         
   4  -1  -2      10611.79      10549.25        87.91 o                         
   4  -1  -2       6004.98       5945.00        58.45 o                         
  -4   1   2      10611.79      10642.65        94.53 o                         
  -4   1   2       6004.98       5966.08        57.18 o                         
   3  -1  -2       7916.63       7439.39       116.39 o                         
   3  -1  -2       5652.59       5421.20        67.79 o                         
   3  -1  -2       3198.68       3212.31        47.65 o                         
  -3   1   2       5652.59       5544.08        71.52 o                         
  -3   1   2       3198.68       3104.23        37.97 o                         
  -3   1   2       7916.63       7706.15       269.91 o                         
   2  -1  -2        171.42        164.35        13.21 o                         
   2  -1  -2         97.00         80.26        10.16 o                         
  -2   1   2         97.00        108.70         8.63 o                         
  -2   1   2        171.42        159.59        11.58 o                         
   1  -1  -2      12925.10      13018.79       261.98 o                         
   1  -1  -2      22840.76      23549.16       469.14 o                         
  -1   1   2      22840.76      23528.00       469.13 o                         
  -1   1   2      12925.10      12956.91       261.91 o                         
   0  -1  -2       4345.79       4472.77        62.95 o                         
   0  -1  -2       7679.73       8007.95       121.43 o                         
   0   1   2       4345.79       4463.33        70.56 o                         
   0   1   2       7679.73       8034.67       165.20 o                         
  -1  -1  -2       1737.96       1696.29        26.41 o                         
  -1  -1  -2       3071.26       3011.56        43.44 o                         
   1   1   2       3071.26       2925.86        37.34 o                         
   1   1   2       1737.96       1705.78        26.74 o                         
  -2  -1  -2        823.60        701.08        11.95 o                         
  -2  -1  -2       1455.44       1306.22        24.49 o                         
  -2  -1  -2       2815.70       2422.12        66.34 o                         
   2   1   2       1455.44       1274.82        17.32 o                         
   2   1   2        823.60        733.26        12.86 o                         
  -3  -1  -2         34.47         31.58         7.62 o                         
  -3  -1  -2         60.92         68.34         8.54 o                         
   3   1   2         60.92         82.60         8.32 o                         
   3   1   2         34.47         26.35         7.89 o                         
  -4  -1  -2       3179.04       3668.30        67.38 o                         
  -4  -1  -2       7049.64       6603.20        65.38 o                         
  -4  -1  -2       5617.89       5457.32       164.58 o                         
   4   1   2       5617.89       5765.84        77.21 o                         
   4   1   2       7049.64       6929.71       128.00 o                         
  -5  -1  -2       1632.45       1616.13        23.82 o                         
  -5  -1  -2        923.77        952.85        19.08 o                         
   5   1   2       1632.45       1622.71        27.39 o                         
   5   1   2        923.77        935.76        19.84 o                         
  -6  -1  -2       1853.15       1787.07        34.34 o                         
   6   1   2       1853.15       1788.53        49.31 o                         
  -7  -1  -2       2734.86       2762.36        46.99 o                         
  -7  -1  -2       4832.94       4794.01        60.65 o                         
   7   1   2       2734.86       2794.46        43.98 o                         
   7   1   2       4832.94       4825.29        67.19 o                         
  -8  -1  -2        371.17        401.56        33.63 o                         
   8   1   2        371.17        348.16        39.43 o                         
  -9  -1  -2       2624.66       2615.39        67.82 o                         
  -9  -1  -2       1485.24       1445.87        51.38 o                         
   9   1   2       2624.66       2509.39        75.14 o                         
   9   1   2       1485.24       1463.84        40.32 o                         
 -10  -1  -2       1051.68       1238.10        63.03 o                         
  10   1   2       1051.68       1008.13        83.36 o                         
  11  -2  -2        646.66        613.60        38.96 o                         
  11  -2  -2       1142.76       1168.09        54.80 o                         
 -11   2   2       1142.76       1141.90        51.47 o                         
 -11   2   2        646.66        570.30        39.81 o                         
  10  -2  -2        442.09        432.67        55.50 o                         
 -10   2   2        442.09        312.99        38.27 o                         
   9  -2  -2       3017.11       3101.04        63.45 o                         
   9  -2  -2       1707.32       1719.24        47.31 o                         
  -9   2   2       1707.32       1777.84        39.18 o                         
  -9   2   2       3017.11       2968.85        67.68 o                         
   8  -2  -2        644.83        626.03        32.63 o                         
  -8   2   2        644.83        664.83        31.06 o                         
   7  -2  -2       3119.82       3118.63        41.78 o                         
   7  -2  -2       1765.44       1755.32        28.01 o                         
  -7   2   2       1765.44       1789.54        29.38 o                         
  -7   2   2       3119.82       3149.04        38.44 o                         
   6  -2  -2       8191.38       8377.74       115.72 o                         
  -6   2   2       8191.38       8533.58        75.00 o                         
   5  -2  -2        264.24        261.48        10.50 o                         
   5  -2  -2        149.53        143.17        10.98 o                         
  -5   2   2        264.24        238.35        11.03 o                         
  -5   2   2        149.53        130.98         8.94 o                         
   4  -2  -2       6572.57       6402.12        58.89 o                         
   4  -2  -2      10291.85       9575.73       177.85 o                         
   4  -2  -2       3719.28       3683.15        46.51 o                         
  -4   2   2       6572.57       6486.24        73.23 o                         
  -4   2   2       3719.28       3606.29        37.29 o                         
  -4   2   2      10291.85       9938.65       166.63 o                         
   3  -2  -2        544.22        562.68        12.16 o                         
   3  -2  -2        307.96        322.94        11.48 o                         
  -3   2   2        307.96        327.48         9.75 o                         
  -3   2   2        544.22        602.10        14.10 o                         
   2  -2  -2       5582.54       5364.20        61.34 o                         
   2  -2  -2       3159.04       3039.65        48.72 o                         
   2  -2  -2      11644.81      11023.21       345.94 o                         
  -2   2   2       5582.54       5459.24        73.18 o                         
  -2   2   2       3159.04       2898.70        40.15 o                         
   1  -2  -2      26853.22      27005.46       250.70 o                         
   1  -2  -2      15195.66      15440.78       177.49 o                         
  -1   2   2      15195.66      15110.26       143.89 o                         
  -1   2   2      26853.22      27121.22       345.27 o                         
   0  -2  -2         18.47         16.96        10.14 o                         
   0  -2  -2         32.64         51.88         8.49 o                         
   0   2   2         32.64         54.89         8.57 o                         
   0   2   2         18.47         37.11         8.62 o                         
  -1  -2  -2       5970.64       5988.68        57.93 o                         
  -1  -2  -2       3378.66       3370.41        33.72 o                         
  -1  -2  -2       9330.67       9171.98       157.07 o                         
   1   2   2       3378.66       3374.39        50.57 o                         
   1   2   2       5970.64       5976.24        51.78 o                         
   1   2   2       9330.67       9060.90       308.23 o                         
  -2  -2  -2       1084.43       1048.02        15.62 o                         
  -2  -2  -2       1916.36       1842.99        20.42 o                         
   2   2   2       1084.43       1028.48        14.74 o                         
   2   2   2       1916.36       1818.74        20.42 o                         
  -3  -2  -2       1773.95       1824.14        27.41 o                         
  -3  -2  -2       1665.87       1763.67        69.21 o                         
   3   2   2       1773.95       1805.54        35.45 o                         
  -4  -2  -2       6266.70       6088.88        56.12 o                         
  -4  -2  -2       3546.19       3444.12        34.52 o                         
   4   2   2       3546.19       3438.67        34.71 o                         
   4   2   2       6266.70       6075.12        56.93 o                         
  -5  -2  -2        262.49        276.59        16.72 o                         
   5   2   2        262.49        276.73        24.54 o                         
  -6  -2  -2       1787.41       1776.49        27.98 o                         
  -6  -2  -2       3158.65       3113.95        44.17 o                         
   6   2   2       1787.41       1759.80        30.89 o                         
   6   2   2       3158.65       3141.15        46.30 o                         
  -7  -2  -2       5606.98       5549.64        84.17 o                         
   7   2   2       5606.98       5654.84       136.73 o                         
  -8  -2  -2        465.89        431.25        31.64 o                         
  -8  -2  -2        823.31        815.16        38.59 o                         
   8   2   2        465.89        418.70        25.51 o                         
   8   2   2        823.31        784.96        42.44 o                         
  -9  -2  -2       1596.78       1679.35        61.06 o                         
   9   2   2       1596.78       1503.38        87.87 o                         
  12  -3  -2       1395.33       1316.08        61.42 o                         
  12  -3  -2       2465.78       2506.03        85.00 o                         
 -12   3   2       2465.78       2554.85        70.21 o                         
 -12   3   2       1395.33       1312.95        59.98 o                         
  11  -3  -2        108.37        131.23        61.55 o                         
 -11   3   2        108.37         75.12        44.88 o                         
  10  -3  -2        282.47        261.70        30.69 o                         
  10  -3  -2        159.84         83.19        30.25 o                         
 -10   3   2        159.84        149.53        26.45 o                         
 -10   3   2        282.47        289.77        35.65 o                         
   9  -3  -2       2612.94       2400.44        53.89 o                         
  -9   3   2       2612.94       2714.57        64.83 o                         
   8  -3  -2        124.21        147.89        16.27 o                         
   8  -3  -2        219.50        233.44        22.50 o                         
  -8   3   2        124.21        162.11        19.43 o                         
  -8   3   2        219.50        225.45        16.95 o                         
   7  -3  -2       2495.97       2618.10        54.21 o                         
  -7   3   2       2495.97       2520.40        35.85 o                         
   6  -3  -2        562.98        568.84        16.24 o                         
   6  -3  -2        318.58        348.18        13.61 o                         
  -6   3   2        318.58        303.96        13.92 o                         
  -6   3   2        562.98        569.43        16.04 o                         
   5  -3  -2       4966.91       5148.08        53.20 o                         
   5  -3  -2      11279.98      10098.69       242.15 o                         
   5  -3  -2       2810.67       2982.98        44.18 o                         
  -5   3   2       2810.67       2997.36        40.84 o                         
  -5   3   2       4966.91       5236.56        68.15 o                         
  -5   3   2      11279.98      10483.57       152.57 o                         
   4  -3  -2       9304.25       9193.42        79.30 o                         
   4  -3  -2      16442.14      16486.29       115.48 o                         
  -4   3   2       9304.25       9170.18        81.13 o                         
  -4   3   2      16442.14      16382.21       132.04 o                         
   3  -3  -2        288.49        310.82        10.57 o                         
   3  -3  -2        163.25        167.24         9.36 o                         
  -3   3   2        163.25        170.35         9.09 o                         
  -3   3   2        288.49        268.70        11.37 o                         
   2  -3  -2       1285.44       1172.44        17.53 o                         
   2  -3  -2       2271.58       2094.44        22.72 o                         
  -2   3   2       1285.44       1179.73        14.22 o                         
  -2   3   2       2271.58       2096.80        23.54 o                         
   1  -3  -2      10281.70      10396.89        99.91 o                         
   1  -3  -2      18169.44      18344.84       129.76 o                         
  -1   3   2      18169.44      18405.91       139.16 o                         
  -1   3   2      10281.70      10336.69        86.30 o                         
   0  -3  -2       5544.02       5251.76        57.05 o                         
   0  -3  -2       2419.37       2339.94        31.94 o                         
   0  -3  -2       4275.42       4173.57        58.22 o                         
   0   3   2       4275.42       4101.33        41.91 o                         
   0   3   2       5544.02       5027.97       130.20 o                         
   0   3   2       2419.37       2390.65        39.01 o                         
  -1  -3  -2       4603.45       4620.73        44.73 o                         
  -1  -3  -2       8135.05       8158.98        68.73 o                         
   1   3   2       4603.45       4583.37        38.85 o                         
   1   3   2       8135.05       8131.22        64.43 o                         
  -2  -3  -2        485.95        571.28        14.09 o                         
   2   3   2        485.95        522.05        18.01 o                         
  -3  -3  -2       3125.04       3125.84        32.12 o                         
  -3  -3  -2       5522.46       5614.88        48.11 o                         
   3   3   2       3125.04       3104.90        31.72 o                         
   3   3   2       5522.46       5555.48        47.99 o                         
  -4  -3  -2       5676.90       5644.32        54.45 o                         
   4   3   2       5676.90       5509.52        59.24 o                         
  -5  -3  -2       2174.36       2176.95        31.56 o                         
  -5  -3  -2       1230.42       1261.45        25.82 o                         
   5   3   2       1230.42       1237.46        23.29 o                         
   5   3   2       2174.36       2153.64        39.79 o                         
  -6  -3  -2       3295.06       3324.13        53.55 o                         
   6   3   2       3295.06       3042.77        82.21 o                         
  -7  -3  -2        303.89        331.75        25.11 o                         
  -7  -3  -2        171.97        197.66        22.75 o                         
   7   3   2        303.89        308.26        32.09 o                         
   7   3   2        171.97        173.95        21.66 o                         
  -8  -3  -2       2228.52       2245.67        65.04 o                         
   8   3   2       2228.52       2060.58        93.81 o                         
  -9  -3  -2        739.85        727.79        56.46 o                         
  -9  -3  -2       1307.43       1232.84        55.02 o                         
   9   3   2        739.85        700.96        37.81 o                         
   9   3   2       1307.43       1238.23        62.74 o                         
  12  -4  -2       1083.18        861.69        64.83 o                         
 -12   4   2       1083.18       1058.21        54.32 o                         
  11  -4  -2          2.35          2.51        29.84 o                         
  11  -4  -2          1.33        -30.73        30.73 o                         
 -11   4   2          2.35         14.76        30.32 o                         
 -11   4   2          1.33        -15.65        31.14 o                         
  10  -4  -2       3523.65       3022.89        72.41 o                         
 -10   4   2       3523.65       3560.19        77.59 o                         
   9  -4  -2       1205.35       1273.69        43.64 o                         
   9  -4  -2        682.08        652.18        34.72 o                         
  -9   4   2        682.08        764.49        32.89 o                         
  -9   4   2       1205.35       1258.14        44.47 o                         
   8  -4  -2       4874.46       4943.61        85.88 o                         
  -8   4   2       4874.46       5031.41        62.55 o                         
   7  -4  -2       1057.50       1073.88        24.66 o                         
   7  -4  -2        598.42        605.19        17.56 o                         
  -7   4   2        598.42        619.22        21.61 o                         
  -7   4   2       1057.50       1030.53        23.25 o                         
   6  -4  -2        335.10        342.71        39.66 o                         
   6  -4  -2        203.09        269.09        14.65 o                         
   6  -4  -2        114.93        147.60         9.82 o                         
  -6   4   2        114.93        145.86        17.45 o                         
  -6   4   2        335.10        316.85        28.90 o                         
  -6   4   2        203.09        248.96        19.72 o                         
   5  -4  -2       5297.30       5321.88        48.06 o                         
   5  -4  -2       9361.20       9540.26        70.05 o                         
  -5   4   2       9361.20       9556.10        86.25 o                         
  -5   4   2       5297.30       5365.40        53.98 o                         
   4  -4  -2      11588.79      12130.28        87.75 o                         
   4  -4  -2       6557.85       6733.95        59.45 o                         
  -4   4   2      11588.79      12217.48       103.04 o                         
  -4   4   2       6557.85       6689.19        63.16 o                         
   3  -4  -2       4728.80       4892.21        43.18 o                         
   3  -4  -2       2675.93       2637.81        31.76 o                         
   3  -4  -2       7749.66       4949.89       180.48 o                         
  -3   4   2       4728.80       4916.81        45.56 o                         
  -3   4   2       2675.93       2709.29        28.79 o                         
   2  -4  -2      24715.49      25578.63       190.26 o                         
   2  -4  -2      13985.96      14268.86       135.09 o                         
  -2   4   2      24715.49      25592.11       190.07 o                         
  -2   4   2      13985.96      14247.74       105.22 o                         
   1  -4  -2       3021.70       2948.87        31.35 o                         
   1  -4  -2       1595.00       1511.95        69.25 o                         
  -1   4   2       3021.70       2920.35        50.74 o                         
  -1   4   2       1595.00       1593.10        23.00 o                         
  -1   4   2        902.57        943.66        61.82 o                         
   0  -4  -2       4921.72       4916.09        43.48 o                         
   0  -4  -2       2785.10       2681.15        29.20 o                         
   0   4   2       4921.72       4868.49        45.84 o                         
   0   4   2       2785.10       2732.99        26.07 o                         
  -1  -4  -2       6560.43       6689.95        57.24 o                         
   1   4   2       6560.43       6686.11        66.93 o                         
  -2  -4  -2        810.06        837.80        15.34 o                         
  -2  -4  -2        458.39        510.48        15.50 o                         
   2   4   2        810.06        845.40        17.15 o                         
   2   4   2        458.39        493.42        11.84 o                         
  -3  -4  -2      12008.85      12336.92       108.45 o                         
   3   4   2      12008.85      11948.20       139.95 o                         
  -4  -4  -2          4.39         12.85        11.96 o                         
  -4  -4  -2          7.76         17.87        11.57 o                         
   4   4   2          4.39         12.69        11.05 o                         
   4   4   2          7.76        -14.45        14.45 o                         
  -5  -4  -2       6363.06       6576.31        74.31 o                         
   5   4   2       6363.06       6139.00       146.53 o                         
  -6  -4  -2        831.82        867.23        30.65 o                         
  -6  -4  -2       1469.97       1559.55        40.84 o                         
   6   4   2       1469.97       1541.79        43.83 o                         
   6   4   2        831.82        891.98        30.43 o                         
  -7  -4  -2         90.87         60.92        39.47 o                         
   7   4   2         90.87          2.10        67.15 o                         
  -8  -4  -2       1423.46       1362.33        89.17 o                         
  -8  -4  -2        805.50        866.85        46.34 o                         
  -8  -4  -2       2023.66       1995.39        95.70 o                         
   8   4   2        805.50        795.94        38.22 o                         
   8   4   2       1423.46       1419.16        84.62 o                         
   8   4   2       2023.66       2040.59       198.36 o                         
  12  -5  -2        405.26        356.81        42.02 o                         
  12  -5  -2        229.33        187.87        39.09 o                         
 -12   5   2        405.26        451.98        46.69 o                         
 -12   5   2        229.33        176.42        38.13 o                         
  11  -5  -2       1503.36       1219.69        59.19 o                         
 -11   5   2       1503.36       1475.81        60.42 o                         
  10  -5  -2        860.51        915.39        46.91 o                         
  10  -5  -2       1520.66       1554.85        50.56 o                         
 -10   5   2       1520.66       1532.43        58.23 o                         
 -10   5   2        860.51        855.11        44.33 o                         
   9  -5  -2        659.44        679.31        48.32 o                         
  -9   5   2        659.44        737.94        38.52 o                         
   8  -5  -2       2339.08       2311.53        38.65 o                         
   8  -5  -2       4133.54       4217.53        55.72 o                         
  -8   5   2       4133.54       4135.21        57.12 o                         
  -8   5   2       2339.08       2316.25        39.41 o                         
   7  -5  -2       1134.04       1105.78        90.90 o                         
   7  -5  -2        641.00        710.86        21.46 o                         
   7  -5  -2       1132.76       1169.55        28.28 o                         
  -7   5   2       1132.76       1208.86        29.56 o                         
  -7   5   2        641.00        742.74        25.36 o                         
  -7   5   2       1134.04       1053.89        62.67 o                         
   6  -5  -2       3031.22       3222.13        35.11 o                         
   6  -5  -2       1715.30       1779.14        24.01 o                         
  -6   5   2       1715.30       1772.17        28.08 o                         
  -6   5   2       3031.22       3212.25        40.19 o                         
   5  -5  -2       5161.41       4947.73        47.68 o                         
   5  -5  -2       9121.06       8785.70        69.81 o                         
  -5   5   2       5161.41       4942.41        51.77 o                         
  -5   5   2       9121.06       8696.02        80.42 o                         
   4  -5  -2        750.31        773.15        26.01 o                         
   4  -5  -2        997.30       1041.71        28.59 o                         
   4  -5  -2        424.58        485.48        22.82 o                         
  -4   5   2        424.58        458.13        18.67 o                         
  -4   5   2        750.31        789.96        21.00 o                         
  -4   5   2        997.30        958.31        76.83 o                         
   3  -5  -2       3684.86       3676.04        37.35 o                         
   3  -5  -2       6511.76       6509.56        52.78 o                         
  -3   5   2       6511.76       6523.44        63.60 o                         
  -3   5   2       3684.86       3653.50        34.38 o                         
   2  -5  -2       8025.14       8076.87        70.27 o                         
  -2   5   2       8025.14       8010.27        76.14 o                         
   1  -5  -2        798.39        787.85        14.40 o                         
   1  -5  -2        451.79        496.10        14.99 o                         
  -1   5   2        451.79        468.74        11.20 o                         
  -1   5   2        798.39        807.81        14.86 o                         
   0  -5  -2      14439.17      14766.10       108.83 o                         
   0   5   2      14439.17      14946.38       122.01 o                         
  -1  -5  -2          5.32          5.63         9.16 o                         
  -1  -5  -2          9.41         30.56         9.16 o                         
   1   5   2          5.32          8.07         8.35 o                         
   1   5   2          9.41         12.55         8.66 o                         
  -2  -5  -2       5709.70       5612.24        55.13 o                         
   2   5   2       5709.70       5605.16        65.55 o                         
  -3  -5  -2       1308.98       1281.31        25.54 o                         
  -3  -5  -2       2313.18       2310.32        31.84 o                         
   3   5   2       1308.98       1275.62        25.03 o                         
   3   5   2       2313.18       2286.72        33.42 o                         
  -4  -5  -2       1702.32       1671.96        34.26 o                         
   4   5   2       1702.32       1639.79        55.92 o                         
  -5  -5  -2       2358.78       2433.91        43.71 o                         
  -5  -5  -2       4168.35       4202.41        62.03 o                         
   5   5   2       4168.35       4306.13        68.91 o                         
   5   5   2       2358.78       2379.62        41.71 o                         
  -6  -5  -2        627.69        684.78        41.32 o                         
  -6  -5  -2       1099.41       1167.13        74.51 o                         
  -6  -5  -2        355.20        290.89        72.74 o                         
   6   5   2        355.20        331.41        35.19 o                         
   6   5   2       1099.41       1126.70       110.74 o                         
   6   5   2        627.69        737.32        76.11 o                         
  -7  -5  -2        568.04        556.69        65.75 o                         
  -7  -5  -2        595.12        554.85        71.34 o                         
  -7  -5  -2        321.44        277.44        78.98 o                         
   7   5   2        595.12        565.20        82.80 o                         
   7   5   2        321.44        329.90        43.26 o                         
  -8  -5  -2       1174.16       1162.67        54.63 o                         
  -8  -5  -2        664.43        657.83        45.22 o                         
   8   5   2       1174.16       1085.22        55.37 o                         
   8   5   2        664.43        605.70        36.71 o                         
  12  -6  -2        192.95         74.61        53.51 o                         
 -12   6   2        192.95        188.58        54.04 o                         
  11  -6  -2        583.62        592.02        45.21 o                         
  11  -6  -2       1031.36        980.62        45.17 o                         
 -11   6   2        583.62        505.14        41.80 o                         
 -11   6   2       1031.36        999.49        53.12 o                         
  10  -6  -2        476.10        439.86        53.21 o                         
 -10   6   2        476.10        420.71        41.26 o                         
   9  -6  -2        637.92        677.46        29.91 o                         
   9  -6  -2        360.99        361.59        29.77 o                         
  -9   6   2        637.92        647.98        30.38 o                         
  -9   6   2        360.99        354.72        25.13 o                         
   8  -6  -2       2757.49       2768.50        42.61 o                         
   8  -6  -2       4872.93       5075.97        66.07 o                         
   8  -6  -2       6158.58       3463.57       199.60 o                         
  -8   6   2       4872.93       4990.93        61.95 o                         
  -8   6   2       2757.49       2857.67        44.23 o                         
   7  -6  -2         74.00         79.14        14.76 o                         
   7  -6  -2        130.77        140.78        15.78 o                         
   7  -6  -2        357.67        215.72       111.23 o                         
  -7   6   2        130.77        122.37        19.05 o                         
  -7   6   2         74.00         78.59        18.40 o                         
  -7   6   2        357.67        311.70        49.47 o                         
   6  -6  -2       1819.63       1784.68        26.80 o                         
   6  -6  -2       3215.59       3224.05        36.10 o                         
  -6   6   2       3215.59       3175.29        43.20 o                         
  -6   6   2       1819.63       1806.11        29.63 o                         
   5  -6  -2       7702.94       7793.55        83.01 o                         
  -5   6   2       2797.53       2665.33       111.94 o                         
  -5   6   2       7702.94       7779.35        82.67 o                         
   4  -6  -2       1694.05       1750.07        23.37 o                         
   4  -6  -2        958.63        964.14        16.09 o                         
  -4   6   2       1694.05       1797.59        27.88 o                         
  -4   6   2        958.63       1019.57        20.44 o                         
   3  -6  -2       6620.90       6510.76        58.44 o                         
  -3   6   2       6620.90       6549.12        66.22 o                         
   2  -6  -2       1516.86       1579.93        20.27 o                         
   2  -6  -2        858.36        894.25        18.41 o                         
  -2   6   2       1516.86       1604.63        22.29 o                         
  -2   6   2        858.36        870.70        14.21 o                         
   1  -6  -2       3973.76       4099.25        41.04 o                         
  -1   6   2       3973.76       4131.77        42.42 o                         
   0  -6  -2       5443.20       5334.16        54.84 o                         
   0  -6  -2       9619.03       9666.29        76.10 o                         
   0   6   2       9619.03       9638.01        85.92 o                         
   0   6   2       5443.20       5352.96        47.05 o                         
  -1  -6  -2       2524.55       2548.17        35.79 o                         
   1   6   2       2524.55       2572.50        42.04 o                         
  -2  -6  -2       2098.26       2146.95        32.85 o                         
  -2  -6  -2       1187.36       1249.76        27.15 o                         
   2   6   2       1187.36       1158.68        23.32 o                         
   2   6   2       2098.26       2110.18        35.95 o                         
  -3  -6  -2       1835.92       1731.39        40.26 o                         
  -3  -6  -2       1214.32       1174.19        78.49 o                         
   3   6   2       1835.92       1772.64        60.48 o                         
  -4  -6  -2       2441.10       2431.34        42.76 o                         
  -4  -6  -2       1381.36       1425.08        36.93 o                         
   4   6   2       2441.10       2530.49        51.62 o                         
   4   6   2       1381.36       1391.10        36.12 o                         
  -5  -6  -2       3386.30       3501.05        64.97 o                         
  -5  -6  -2       1916.24       1885.27        43.95 o                         
  -5  -6  -2       4704.77       4272.61       200.98 o                         
   5   6   2       1916.24       1885.21        45.00 o                         
   5   6   2       3386.30       3415.27        68.74 o                         
  -6  -6  -2        168.81        117.45        44.07 o                         
   6   6   2        168.81        285.52        81.32 o                         
  -7  -6  -2        634.08        637.66        43.98 o                         
  -7  -6  -2       1120.51       1067.77        51.38 o                         
   7   6   2        634.08        589.77        36.92 o                         
   7   6   2       1120.51       1050.79        60.22 o                         
  12  -7  -2        158.51        170.12        38.81 o                         
  12  -7  -2        280.11        287.87        45.29 o                         
 -12   7   2        158.51        140.37        35.81 o                         
 -12   7   2        280.11        309.31        44.08 o                         
  11  -7  -2       1140.79       1041.14        79.09 o                         
 -11   7   2       1140.79       1063.06        61.61 o                         
  10  -7  -2        121.61        181.50        28.75 o                         
  10  -7  -2         68.82        134.43        31.02 o                         
 -10   7   2         68.82         36.59        25.19 o                         
 -10   7   2        121.61        102.56        26.78 o                         
 -10   7   2        184.57        285.86       146.55 o                         
   9  -7  -2        780.77        859.33        33.90 o                         
   9  -7  -2       1379.75       1443.49        42.73 o                         
  -9   7   2       1379.75       1446.06        42.67 o                         
  -9   7   2        780.77        858.65        32.20 o                         
   8  -7  -2       2795.69       2611.15        73.08 o                         
  -8   7   2       2795.69       2757.96        50.55 o                         
  -8   7   2       1179.01       1148.98       104.56 o                         
   7  -7  -2       1396.81       1393.95        29.00 o                         
   7  -7  -2        790.42        792.05        22.92 o                         
  -7   7   2       1396.81       1380.23        30.78 o                         
  -7   7   2        790.42        809.59        26.39 o                         
   6  -7  -2       6382.63       6357.40        76.19 o                         
  -6   7   2       6382.63       6500.36        77.06 o                         
   5  -7  -2       1016.50       1050.50        22.00 o                         
   5  -7  -2        575.21        588.87        17.26 o                         
  -5   7   2        575.21        591.85        19.40 o                         
  -5   7   2       1016.50       1011.37        25.66 o                         
   4  -7  -2       7703.85       7726.75        66.98 o                         
  -4   7   2       7703.85       7688.83        74.24 o                         
   3  -7  -2       3757.71       3879.89        39.66 o                         
   3  -7  -2       2126.41       2115.21        33.68 o                         
  -3   7   2       2126.41       2129.70        31.98 o                         
  -3   7   2       3757.71       3822.56        42.25 o                         
   2  -7  -2         53.03         91.73        15.19 o                         
  -2   7   2         53.03         74.80        16.92 o                         
   1  -7  -2       2074.73       2065.19        26.65 o                         
   1  -7  -2       1174.04       1136.26        28.30 o                         
  -1   7   2       2074.73       2067.83        32.12 o                         
  -1   7   2       1174.04       1148.91        21.01 o                         
   0  -7  -2        310.57        306.94        20.96 o                         
   0   7   2        310.57        329.28        24.48 o                         
  -1  -7  -2       4065.66       4068.13        56.62 o                         
  -1  -7  -2       7184.69       7263.59        66.22 o                         
   1   7   2       4065.66       4009.33        46.37 o                         
   1   7   2       7184.69       7330.59        83.94 o                         
  -2  -7  -2       3711.78       4034.85        71.03 o                         
  -2  -7  -2      10310.78       9981.85       132.30 o                         
  -2  -7  -2       6559.32       6661.19       129.38 o                         
   2   7   2       3711.78       3727.39       174.48 o                         
   2   7   2      10310.78       9855.97       362.94 o                         
   2   7   2       6559.32       6723.27        97.83 o                         
  -3  -7  -2         69.12         97.82        22.67 o                         
  -3  -7  -2        122.15        111.61        23.39 o                         
  -3  -7  -2        152.59        167.84        76.26 o                         
   3   7   2        122.15         88.39        23.35 o                         
   3   7   2         69.12         55.03        18.89 o                         
   3   7   2        152.59        121.03       130.65 o                         
  -4  -7  -2       4998.30       5050.01        75.01 o                         
  -4  -7  -2       2828.43       2834.50        59.65 o                         
   4   7   2       2828.43       2772.60        49.99 o                         
   4   7   2       4998.30       4980.85        85.18 o                         
  -5  -7  -2       1524.16       1620.91        58.17 o                         
   5   7   2       1524.16       1671.12        98.92 o                         
  -6  -7  -2        279.30        332.81        34.55 o                         
  -6  -7  -2        493.58        449.39        34.98 o                         
   6   7   2        493.58        459.91        41.70 o                         
   6   7   2        279.30        249.08        29.98 o                         
  12  -8  -2       1023.17        890.75       107.17 o                         
  12  -8  -2        610.49        621.33        95.47 o                         
 -12   8   2        345.46        250.50       112.01 o                         
  11  -8  -2        261.75        315.65        55.24 o                         
  11  -8  -2        148.12        172.45        37.61 o                         
  11  -8  -2        353.74        497.77       106.98 o                         
 -11   8   2        148.12        132.78        41.76 o                         
 -11   8   2        353.74        314.26        62.16 o                         
 -11   8   2        261.75        302.16        60.83 o                         
  10  -8  -2        185.11        201.37        33.21 o                         
  10  -8  -2        327.12        324.04        32.54 o                         
 -10   8   2        327.12        371.48        31.20 o                         
 -10   8   2        185.11        224.36        26.93 o                         
   9  -8  -2       4625.05       4500.93       115.59 o                         
  -9   8   2       4625.05       4628.53        72.78 o                         
   8  -8  -2        302.59        333.96        25.67 o                         
   8  -8  -2        171.23        195.96        19.64 o                         
  -8   8   2        171.23        162.00        20.90 o                         
  -8   8   2        302.59        326.83        23.56 o                         
   7  -8  -2       4245.87       4301.81        70.74 o                         
  -7   8   2       4245.87       4361.01        62.31 o                         
   6  -8  -2       2804.75       2798.44        36.96 o                         
   6  -8  -2       1587.15       1545.88        33.29 o                         
  -6   8   2       1587.15       1535.34        30.52 o                         
  -6   8   2       2804.75       2723.03        41.04 o                         
   5  -8  -2        213.65        218.56        15.91 o                         
  -5   8   2        213.65        218.27        18.62 o                         
   4  -8  -2       5792.61       5817.48        58.70 o                         
   4  -8  -2       3277.91       3276.93        48.64 o                         
  -4   8   2       5792.61       5830.60        59.33 o                         
  -4   8   2       3277.91       3196.79        52.52 o                         
   3  -8  -2        832.49        804.77        26.61 o                         
  -3   8   2        832.49        818.74        25.38 o                         
   2  -8  -2       1517.86       1501.23        25.98 o                         
   2  -8  -2        858.93        895.97        25.47 o                         
  -2   8   2        858.93        845.54        25.83 o                         
  -2   8   2       1517.86       1550.05        31.79 o                         
   1  -8  -2       5079.66       5001.97        52.25 o                         
  -1   8   2       5079.66       4975.45        67.21 o                         
   0  -8  -2        352.09        434.34        19.13 o                         
   0  -8  -2        199.24        249.11        21.36 o                         
   0   8   2        352.09        380.32        21.72 o                         
   0   8   2        199.24        212.50        17.75 o                         
  -1  -8  -2       3298.13       3348.08        50.91 o                         
  -1  -8  -2       1866.34       1930.58        41.19 o                         
  -1  -8  -2       5028.57       4758.85       144.73 o                         
   1   8   2       3298.13       3470.19        57.50 o                         
   1   8   2       1866.34       1909.20        40.71 o                         
  -2  -8  -2        654.27        700.79        59.31 o                         
  -2  -8  -2       1300.64       1217.22        46.84 o                         
  -2  -8  -2        370.24        365.89        78.36 o                         
   2   8   2        370.24        576.86        88.18 o                         
   2   8   2        654.27        656.73        55.04 o                         
   2   8   2       1300.64       1343.95        65.76 o                         
  -3  -8  -2        910.67        871.27        33.56 o                         
  -3  -8  -2        515.33        588.60        35.44 o                         
   3   8   2        910.67        885.81        45.86 o                         
   3   8   2        515.33        508.46        27.40 o                         
  -4  -8  -2       6345.63       6479.96        97.52 o                         
   4   8   2       6345.63       6491.52       171.77 o                         
  -5  -8  -2         57.35         55.50        30.11 o                         
  -5  -8  -2        101.34         84.12        26.53 o                         
   5   8   2        101.34        173.12        39.91 o                         
   5   8   2         57.35         48.48        25.67 o                         
  11  -9  -2        115.83        102.69        29.14 o                         
  11  -9  -2        204.69        169.71        32.78 o                         
 -11   9   2        204.69        186.08        30.72 o                         
 -11   9   2        115.83        114.52        29.61 o                         
  10  -9  -2        128.48        168.35        61.62 o                         
 -10   9   2        128.48        124.71        47.42 o                         
   9  -9  -2       1476.61       1572.78        44.06 o                         
   9  -9  -2        835.58        829.54        35.33 o                         
  -9   9   2        835.58        833.47        35.65 o                         
  -9   9   2       1476.61       1485.84        44.20 o                         
   8  -9  -2       1038.10       1119.22        44.33 o                         
  -8   9   2       1038.10       1070.83        39.71 o                         
   7  -9  -2       3990.32       3991.54        57.22 o                         
   7  -9  -2       2258.04       2164.07        51.46 o                         
  -7   9   2       3990.32       4020.09        56.47 o                         
  -7   9   2       2258.04       2208.59        47.03 o                         
   6  -9  -2       1602.25       1705.44        38.58 o                         
  -6   9   2       1602.25       1607.10        34.62 o                         
   5  -9  -2        841.35        875.34        29.16 o                         
   5  -9  -2        476.10        550.46        29.05 o                         
  -5   9   2        841.35        843.59        27.77 o                         
  -5   9   2        476.10        508.82        30.25 o                         
   4  -9  -2       6661.51       6643.20        75.17 o                         
  -4   9   2       6661.51       6302.56        74.16 o                         
   3  -9  -2        403.82        395.05        20.85 o                         
   3  -9  -2        228.51        183.44        22.39 o                         
  -3   9   2        228.51        189.87        18.54 o                         
  -3   9   2        403.82        401.42        23.87 o                         
   2  -9  -2       5355.77       5548.96        65.45 o                         
   2  -9  -2       1940.83       2259.51        97.94 o                         
  -2   9   2       5355.77       5263.28        78.35 o                         
  -2   9   2       3429.77       3629.38       165.34 o                         
   1  -9  -2       1366.72       1440.73        32.13 o                         
   1  -9  -2        773.39        739.80        33.54 o                         
  -1   9   2        773.39        775.53        30.59 o                         
  -1   9   2       1366.72       1365.55        35.32 o                         
   0  -9  -2       1396.10       1515.35        33.62 o                         
   0  -9  -2        790.02        815.78        34.52 o                         
   0   9   2        790.02        804.73        28.39 o                         
   0   9   2       1396.10       1552.78        43.08 o                         
  -1  -9  -2       4647.54       4743.77        69.93 o                         
   1   9   2       4647.54       4708.57        89.63 o                         
  -2  -9  -2         35.97         37.40        24.75 o                         
  -2  -9  -2         63.57         60.93        20.63 o                         
   2   9   2         35.97         25.03        21.28 o                         
   2   9   2         63.57         56.72        27.05 o                         
  -3  -9  -2       2950.90       2983.39        60.61 o                         
   3   9   2       2950.90       3101.63       101.87 o                         
  -4  -9  -2       1475.97       1408.93        48.00 o                         
  -4  -9  -2        835.22        898.05        45.02 o                         
   4   9   2        835.22        846.29        36.15 o                         
   4   9   2       1475.97       1428.58        76.34 o                         
  11 -10  -2        138.66        146.05        64.89 o                         
 -11  10   2        138.66        122.76        45.22 o                         
  10 -10  -2       1854.54       1862.13        54.83 o                         
  10 -10  -2       1049.44        982.35        46.88 o                         
 -10  10   2       1049.44        943.91        39.96 o                         
 -10  10   2       1854.54       1750.16        49.80 o                         
   9 -10  -2        778.27        755.16        36.42 o                         
  -9  10   2        778.27        788.51        37.95 o                         
   8 -10  -2       1576.37       1627.76        40.64 o                         
   8 -10  -2        892.03        880.77        44.07 o                         
  -8  10   2       1576.37       1547.96        41.56 o                         
  -8  10   2        892.03        863.96        38.94 o                         
   7 -10  -2       3949.78       3990.11        72.41 o                         
  -7  10   2       3949.78       3968.44        76.48 o                         
   6 -10  -2          6.53         27.64        24.16 o                         
   6 -10  -2         11.53         14.49        19.79 o                         
  -6  10   2         11.53          4.49        20.78 o                         
  -6  10   2          6.53        -24.01        24.54 o                         
   5 -10  -2       4627.93       4690.21        68.83 o                         
  -5  10   2       4627.93       4591.81        70.40 o                         
   4 -10  -2       1793.92       1829.91        44.52 o                         
   4 -10  -2       1015.14       1026.99        43.73 o                         
  -4  10   2       1793.92       1773.22        49.66 o                         
  -4  10   2       1015.14       1021.90        39.96 o                         
   3 -10  -2       3342.64       3542.18       127.59 o                         
   3 -10  -2       1711.48       1782.49        48.80 o                         
   3 -10  -2        968.49       1021.97        44.90 o                         
  -3  10   2        968.49        915.02        51.07 o                         
  -3  10   2       1711.48       1813.80        50.44 o                         
  -3  10   2       3342.64       2964.74       125.42 o                         
   2 -10  -2       2101.78       2113.86        48.82 o                         
   2 -10  -2       1189.35       1220.47        71.52 o                         
   2 -10  -2       3225.90       3270.78       173.57 o                         
  -2  10   2       1189.35       1186.86        41.74 o                         
  -2  10   2       2101.78       1964.13        67.57 o                         
  -2  10   2       3225.90       2874.46        85.05 o                         
   1 -10  -2          0.37        -23.96        23.96 o                         
   1 -10  -2          0.65         -8.61        20.23 o                         
  -1  10   2          0.65        -23.05        23.05 o                         
  -1  10   2          0.37         13.50        19.50 o                         
   0 -10  -2       3715.86       3954.38        64.39 o                         
   0  10   2       3715.86       3660.65        89.59 o                         
  -1 -10  -2        671.98        628.16        38.91 o                         
  -1 -10  -2       1187.50       1238.48        36.41 o                         
   1  10   2       1187.50       1194.42        57.29 o                         
   1  10   2        671.98        666.41        38.74 o                         
  -2 -10  -2        719.27        811.83        38.41 o                         
   2  10   2        719.27        713.58        65.24 o                         
  -3 -10  -2        655.32        567.25        45.30 o                         
  -3 -10  -2       1158.05       1141.54        40.07 o                         
   3  10   2        655.32        563.36        35.95 o                         
   3  10   2       1158.05       1073.98        62.39 o                         
  10 -11  -2        529.52        568.40        40.21 o                         
 -10  11   2        529.52        554.82        39.34 o                         
   9 -11  -2        299.39        286.19        31.21 o                         
   9 -11  -2        169.42        196.66        28.80 o                         
  -9  11   2        299.39        305.88        29.78 o                         
  -9  11   2        169.42        219.06        35.29 o                         
   8 -11  -2       2302.96       2383.53        66.65 o                         
  -8  11   2       2302.96       2273.42        66.13 o                         
   7 -11  -2        482.47        439.86        38.32 o                         
   7 -11  -2        852.61        915.09        39.68 o                         
  -7  11   2        852.61        833.70        39.24 o                         
  -7  11   2        482.47        504.87        39.10 o                         
   6 -11  -2       1856.95       1954.52        60.69 o                         
  -6  11   2       1856.95       1835.76        68.46 o                         
   5 -11  -2       1922.63       1943.11        47.85 o                         
   5 -11  -2       1087.97       1042.88        51.63 o                         
  -5  11   2       1922.63       1953.68        51.89 o                         
  -5  11   2       1087.97       1045.22        48.44 o                         
   4 -11  -2        196.02        185.42        26.25 o                         
   4 -11  -2        110.92         41.94        32.08 o                         
  -4  11   2        196.02        211.97        30.51 o                         
  -4  11   2        110.92         96.73        28.75 o                         
   3 -11  -2       2920.60       2924.71        81.87 o                         
   3 -11  -2       2074.60       2098.13        95.72 o                         
  -3  11   2       2920.60       2768.54        72.41 o                         
   2 -11  -2        579.30        604.68        35.42 o                         
   2 -11  -2        327.82        314.41        35.49 o                         
  -2  11   2        327.82        277.74        28.47 o                         
  -2  11   2        579.30        586.46        36.78 o                         
   1 -11  -2        256.69        197.44        44.32 o                         
  -1  11   2        256.69        283.17        54.86 o                         
   0 -11  -2       4011.15       3893.39        71.65 o                         
   0 -11  -2       2269.82       2268.16        60.88 o                         
   0  11   2       2269.82       2163.47        60.59 o                         
   0  11   2       4011.15       3948.78        83.16 o                         
  -1 -11  -2        154.16         89.64        35.94 o                         
   1  11   2        154.16        127.52        60.00 o                         
   9 -12  -2        827.21        923.99        73.78 o                         
  -9  12   2        827.21        846.71        56.64 o                         
   8 -12  -2       2656.89       2642.01        59.15 o                         
   8 -12  -2       1503.47       1463.88        55.34 o                         
  -8  12   2       1503.47       1388.09        64.90 o                         
  -8  12   2       2656.89       2610.86        62.62 o                         
   7 -12  -2        193.91        334.69        60.28 o                         
   7 -12  -2        147.79        164.19        56.67 o                         
  -7  12   2        193.91        215.80        65.61 o                         
  -7  12   2         83.63         33.73        85.94 o                         
   6 -12  -2        321.73        312.77        30.63 o                         
   6 -12  -2        182.06        217.89        38.27 o                         
  -6  12   2        321.73        345.97        44.10 o                         
  -6  12   2        631.83        590.36       106.63 o                         
  -6  12   2        182.06        138.62        36.32 o                         
   5 -12  -2       1754.47       1629.40        49.28 o                         
   5 -12  -2        992.82        888.35        52.72 o                         
  -5  12   2       1754.47       1653.81        57.37 o                         
  -5  12   2        992.82        904.44        54.27 o                         
   4 -12  -2        457.69        309.52        48.89 o                         
  -4  12   2        457.69        434.02        56.25 o                         
   3 -12  -2       1285.30       1256.06        62.08 o                         
   3 -12  -2       2271.33       2223.55        58.58 o                         
  -3  12   2       2271.33       2217.65        65.04 o                         
  -3  12   2       1285.30       1238.80        48.86 o                         
   2 -12  -2        266.97        245.85        44.13 o                         
  -2  12   2        266.97        337.26        52.00 o                         
   1 -12  -2       1751.68       1607.55        54.07 o                         
   1 -12  -2        991.24        917.65        45.56 o                         
  -1  12   2       1751.68       1664.08        61.52 o                         
  -1  12   2        991.24        885.92        48.25 o                         
   7 -13  -2        134.64        128.31        31.19 o                         
   7 -13  -2         76.19         41.34        36.82 o                         
  -7  13   2        134.64        138.95        38.34 o                         
  -7  13   2         76.19         98.89        44.82 o                         
   6 -13  -2        683.31        596.76        50.59 o                         
   6 -13  -2       1207.52       1166.06        45.96 o                         
  -6  13   2       1207.52       1094.85        57.93 o                         
  -6  13   2        683.31        611.15        60.02 o                         
   5 -13  -2        795.99        865.49        54.99 o                         
  -5  13   2        795.99        856.20        63.22 o                         
   4 -13  -2        405.12        302.50        46.07 o                         
   4 -13  -2        715.91        629.51        38.05 o                         
  -4  13   2        715.91        674.48        41.39 o                         
  -4  13   2        405.12        445.86        47.84 o                         
   3 -13  -2       1086.35       1212.20        66.69 o                         
  -3  13   2        614.74        975.79        95.18 o                         
  -3  13   2       1086.35       1163.17       137.40 o                         
  -2  13  -3        252.26        213.99        34.55 o                         
  -2  13  -3        142.75        113.61        35.26 o                         
   2 -13   3        142.75        143.04        43.87 o                         
   2 -13   3        252.26        192.91        32.15 o                         
  -3  13  -3       1366.99       1411.80        66.84 o                         
   3 -13   3       1366.99       1385.97        54.33 o                         
  -4  13  -3        777.63        780.04        47.07 o                         
  -4  13  -3        440.04        467.22        48.68 o                         
   4 -13   3        777.63        731.28        39.14 o                         
   4 -13   3        440.04        318.35        44.55 o                         
  -5  13  -3         52.52         86.92        34.17 o                         
   5 -13   3         52.52         15.04        30.22 o                         
  -6  13  -3       1381.79       1261.53        54.71 o                         
  -6  13  -3        781.93        755.37        54.48 o                         
   6 -13   3       1381.79       1337.91        47.72 o                         
   6 -13   3        781.93        752.04        52.14 o                         
  -7  13  -3        721.17        693.41        64.25 o                         
   7 -13   3        721.17        814.26        49.40 o                         
   1  12  -3         42.30         70.79        57.15 o                         
   1  12  -3         74.76         74.80        70.68 o                         
  -1 -12   3         74.76         36.36        31.41 o                         
  -1 -12   3         42.30         39.25        42.11 o                         
   0  12  -3       1971.23       2125.54       117.29 o                         
   0 -12   3       1971.23       2011.35        54.18 o                         
  -1  12  -3       1329.99       1258.78        46.23 o                         
  -1  12  -3       2350.31       2482.00        70.09 o                         
   1 -12   3       2350.31       2256.94        54.11 o                         
   1 -12   3       1329.99       1238.23        49.31 o                         
  -2  12  -3        110.07        211.67        43.71 o                         
   2 -12   3        110.07         88.98        34.65 o                         
  -3  12  -3       1496.71       1420.69        50.53 o                         
  -3  12  -3       2644.92       2681.33        62.03 o                         
   3 -12   3       2644.92       2612.29        56.28 o                         
   3 -12   3       1496.71       1380.70        55.26 o                         
  -4  12  -3        527.86        572.86        41.29 o                         
   4 -12   3        527.86        497.42        36.70 o                         
  -5  12  -3        135.89         76.70        35.39 o                         
  -5  12  -3        240.14        249.27        34.65 o                         
   5 -12   3        240.14        235.72        29.06 o                         
   5 -12   3        135.89         92.38        34.34 o                         
  -6  12  -3       2323.02       2567.70        88.24 o                         
   6 -12   3       2323.02       2501.40        69.81 o                         
  -7  12  -3         12.53          4.25        25.98 o                         
  -7  12  -3          7.09          1.68        30.95 o                         
   7 -12   3         12.53          7.78        22.91 o                         
   7 -12   3          7.09         38.02        31.62 o                         
  -8  12  -3       2057.81       2076.13        71.12 o                         
   8 -12   3       2057.81       2249.04        73.73 o                         
  -9  12  -3        711.42        651.60        53.88 o                         
  -9  12  -3        402.58        383.35        47.71 o                         
  -9  12  -3       1384.45       1070.50       113.50 o                         
   9 -12   3        402.58        381.39        52.51 o                         
   9 -12   3        711.42        616.46        39.17 o                         
   2  11  -3        989.69       1116.18        50.83 o                         
   2  11  -3        560.04        531.41        50.19 o                         
  -2 -11   3        560.04        563.96        41.40 o                         
  -2 -11   3        989.69        992.09        41.16 o                         
   1  11  -3        874.78        908.48        91.85 o                         
  -1 -11   3        874.78        895.09        41.70 o                         
   0  11  -3        771.77        801.61        42.48 o                         
   0  11  -3        436.73        362.20        31.31 o                         
   0 -11   3        436.73        378.54        32.10 o                         
   0 -11   3        771.77        748.26        33.22 o                         
  -1  11  -3        345.33        325.82        36.70 o                         
   1 -11   3        345.33        297.83        29.74 o                         
  -2  11  -3        229.82        240.98        26.90 o                         
  -2  11  -3        406.12        436.77        29.47 o                         
   2 -11   3        406.12        385.99        28.95 o                         
   2 -11   3        229.82        234.56        28.40 o                         
  -3  11  -3       4486.89       4679.33        80.02 o                         
   3 -11   3       4486.89       4643.81        71.32 o                         
  -4  11  -3        130.59        107.81        23.95 o                         
  -4  11  -3         73.90         84.42        32.58 o                         
   4 -11   3         73.90         39.58        26.17 o                         
   4 -11   3        130.59        146.95        24.43 o                         
  -5  11  -3       2287.59       2347.08        61.77 o                         
   5 -11   3       2287.59       2316.11        60.20 o                         
  -6  11  -3       1341.07       1421.74        46.05 o                         
  -6  11  -3        758.88        753.37        45.03 o                         
   6 -11   3        758.88        757.84        39.51 o                         
   6 -11   3       1341.07       1395.02        41.16 o                         
  -7  11  -3       1377.74       1399.11        61.24 o                         
  -7  11  -3        425.23        386.66        96.35 o                         
  -7  11  -3        751.46        736.29       102.62 o                         
   7 -11   3        425.23        498.58        92.17 o                         
   7 -11   3        751.46        783.35        41.87 o                         
   7 -11   3       1377.74       1472.65        91.15 o                         
  -8  11  -3       1974.36       1855.76        74.84 o                         
  -8  11  -3        628.77        630.76        51.24 o                         
  -8  11  -3       1111.13       1074.62       113.92 o                         
   8 -11   3       1111.13       1119.74        39.40 o                         
   8 -11   3        628.77        650.17        42.16 o                         
  -9  11  -3          7.72        -29.16        29.16 o                         
  -9  11  -3         13.64         19.67        31.82 o                         
   9 -11   3          7.72         86.63        41.04 o                         
   9 -11   3         13.64         46.68        25.32 o                         
 -10  11  -3       1377.67       1443.67        67.53 o                         
  10 -11   3       1377.67       1569.22        84.91 o                         
   4  10  -3        104.01        200.22        96.02 o                         
  -4 -10   3        104.01         29.77        45.44 o                         
   3  10  -3       1124.71       1115.15        50.08 o                         
   3  10  -3        636.45        636.71        43.68 o                         
  -3 -10   3       1124.71       1184.66        42.00 o                         
  -3 -10   3        636.45        584.29        40.16 o                         
   2  10  -3       1650.67       1711.71        94.62 o                         
  -2 -10   3       1650.67       1729.97        48.07 o                         
   1  10  -3        676.09        683.04        36.33 o                         
   1  10  -3       1194.76       1171.99        47.43 o                         
  -1 -10   3       1194.76       1267.62        37.81 o                         
  -1 -10   3        676.09        709.94        37.05 o                         
   0  10  -3       3197.95       3258.36        61.20 o                         
   0 -10   3       3197.95       3347.53        52.87 o                         
  -1  10  -3         14.41         -0.35        19.53 o                         
  -1  10  -3          8.15          7.89        20.39 o                         
   1 -10   3          8.15        -16.94        20.43 o                         
   1 -10   3         14.41         14.83        18.51 o                         
  -2  10  -3       5411.47       5629.84        86.26 o                         
   2 -10   3       5411.47       5479.96        65.34 o                         
  -3  10  -3       1285.16       1321.59        37.48 o                         
  -3  10  -3        727.24        725.72        31.03 o                         
   3 -10   3        727.24        706.59        29.53 o                         
   3 -10   3       1285.16       1343.21        35.89 o                         
  -4  10  -3        484.72        562.34        37.58 o                         
   4 -10   3        484.72        549.67        38.03 o                         
  -5  10  -3       1260.68       1220.50        48.43 o                         
  -5  10  -3       2227.83       2228.01        49.13 o                         
   5 -10   3       1260.68       1193.86        36.31 o                         
   5 -10   3       2227.83       2250.00        42.41 o                         
  -6  10  -3         93.99        128.02        23.01 o                         
  -6  10  -3        166.09        190.43        34.22 o                         
  -6  10  -3        192.35        223.28        66.53 o                         
   6 -10   3        166.09        210.28        22.19 o                         
   6 -10   3         93.99        105.48        22.59 o                         
  -7  10  -3       3097.05       2992.58        72.73 o                         
  -7  10  -3       1417.29       1493.04        92.90 o                         
  -7  10  -3       2504.58       2300.30       145.08 o                         
   7 -10   3       2504.58       2530.02        60.17 o                         
   7 -10   3       3097.05       3140.97        82.14 o                         
   7 -10   3       1417.29       1319.22       119.59 o                         
  -8  10  -3        243.00        285.55        29.02 o                         
  -8  10  -3        429.43        416.96        30.91 o                         
   8 -10   3        429.43        406.51        31.14 o                         
   8 -10   3        243.00        280.01        24.82 o                         
  -9  10  -3        215.65        295.50        44.58 o                         
   9 -10   3        215.65        248.00        56.17 o                         
 -10  10  -3       1631.05       1631.81        53.27 o                         
 -10  10  -3        922.97        916.31        48.03 o                         
  10 -10   3       1631.05       1708.28        60.26 o                         
  10 -10   3        922.97        874.35        44.82 o                         
   5   9  -3        473.49        595.32        91.80 o                         
  -5  -9   3        473.49        443.95        45.22 o                         
   4   9  -3        728.32        778.22        43.95 o                         
   4   9  -3        412.14        408.17        32.72 o                         
  -4  -9   3        728.32        739.74        34.61 o                         
  -4  -9   3        412.14        441.24        37.01 o                         
   3   9  -3       2842.96       2667.10       106.05 o                         
  -3  -9   3       2842.96       2841.71        54.93 o                         
   2   9  -3         26.42         30.51        21.71 o                         
   2   9  -3         46.68         35.90        25.48 o                         
  -2  -9   3         26.42         30.29        20.42 o                         
  -2  -9   3         46.68         51.63        18.48 o                         
   1   9  -3       5791.63       5752.56       149.26 o                         
  -1  -9   3       5791.63       5875.44        69.55 o                         
   0   9  -3       2642.20       2583.71        44.75 o                         
   0   9  -3       1495.16       1472.90        38.23 o                         
   0  -9   3       2642.20       2666.82        41.35 o                         
   0  -9   3       1495.16       1468.61        36.48 o                         
  -1   9  -3       1647.94       1649.87        44.41 o                         
   1  -9   3       1647.94       1647.35        36.60 o                         
  -2   9  -3       1090.25       1141.76        34.14 o                         
  -2   9  -3       1926.65       1934.15        37.67 o                         
   2  -9   3       1926.65       1961.51        32.93 o                         
   2  -9   3       1090.25       1110.05        32.77 o                         
  -3   9  -3        788.92        824.46        37.96 o                         
   3  -9   3        231.33        264.22        52.17 o                         
   3  -9   3        788.92        851.75        35.58 o                         
   3  -9   3        130.90        113.66        32.56 o                         
  -4   9  -3        482.25        441.51        28.46 o                         
  -4   9  -3        852.22        910.43        26.44 o                         
   4  -9   3        852.22        892.31        27.61 o                         
   4  -9   3        482.25        502.54        25.42 o                         
  -5   9  -3        444.78        479.71        25.89 o                         
  -5   9  -3        786.00        863.63        31.66 o                         
   5  -9   3        786.00        873.57        27.66 o                         
   5  -9   3        444.78        461.88        21.98 o                         
  -6   9  -3        801.39        882.51        42.84 o                         
   6  -9   3        801.39        900.83        38.73 o                         
  -7   9  -3       2592.62       2514.36        44.77 o                         
  -7   9  -3       4581.58       4700.25        63.55 o                         
   7  -9   3       2592.62       2512.48        42.83 o                         
   7  -9   3       4581.58       4609.69        59.21 o                         
  -8   9  -3        742.02        743.01        37.32 o                         
   8  -9   3        742.02        827.85        45.98 o                         
  -9   9  -3        281.70        266.68        27.47 o                         
  -9   9  -3        497.82        512.86        31.67 o                         
   9  -9   3        281.70        314.70        24.61 o                         
   9  -9   3        497.82        524.87        33.26 o                         
 -10   9  -3       1795.63       1873.29        50.30 o                         
  10  -9   3       1795.63       1811.88        54.17 o                         
 -11   9  -3         22.39         51.88        28.43 o                         
 -11   9  -3         12.67          3.75        34.66 o                         
  11  -9   3         22.39         -5.01        29.33 o                         
  11  -9   3         12.67         51.75        25.57 o                         
   6   8  -3       2540.23       2313.30       135.58 o                         
  -6  -8   3       2540.23       2592.83        63.42 o                         
   5   8  -3          1.23         21.68        26.00 o                         
   5   8  -3          2.16         21.50        30.32 o                         
  -5  -8   3          1.23         48.25        25.90 o                         
  -5  -8   3          2.16        -13.95        24.11 o                         
   4   8  -3       3145.52       3188.58        73.87 o                         
  -4  -8   3       3145.52       3146.29        55.31 o                         
   3   8  -3       1198.85       1289.59        43.06 o                         
   3   8  -3        678.40        685.54        33.61 o                         
  -3  -8   3       1198.85       1216.58        36.76 o                         
  -3  -8   3        678.40        740.47        31.86 o                         
   2   8  -3       2104.57       1791.34        83.15 o                         
  -2  -8   3       2104.57       2160.12        41.49 o                         
   1   8  -3       3378.43       3371.32        50.23 o                         
   1   8  -3       5970.24       6022.04        71.95 o                         
  -1  -8   3       5970.24       6083.52        63.38 o                         
  -1  -8   3       3378.43       3284.35        47.10 o                         
   0   8  -3         30.89         21.40        32.19 o                         
   0  -8   3         30.89         37.21        23.71 o                         
  -1   8  -3        294.18        318.27        19.66 o                         
  -1   8  -3        519.87        573.30        21.71 o                         
   1  -8   3        294.18        319.44        18.17 o                         
   1  -8   3        519.87        538.18        19.88 o                         
  -2   8  -3       7722.48       7730.59        77.59 o                         
  -2   8  -3       4369.98       4317.09        57.56 o                         
  -2   8  -3      10101.20       9120.38       264.25 o                         
   2  -8   3       7722.48       7613.23        70.46 o                         
   2  -8   3       4369.98       4296.25        51.35 o                         
  -3   8  -3        207.61        190.74        16.26 o                         
  -3   8  -3        366.88        373.89        18.45 o                         
   3  -8   3        366.88        400.77        16.33 o                         
   3  -8   3        207.61        218.03        15.44 o                         
  -4   8  -3        951.39       1026.24        27.74 o                         
  -4   8  -3       1681.25       1684.67        29.16 o                         
   4  -8   3        951.39        976.60        26.92 o                         
   4  -8   3       1681.25       1662.46        29.27 o                         
  -5   8  -3        306.55        282.53        27.69 o                         
   5  -8   3        306.55        309.05        31.33 o                         
  -6   8  -3         85.62         89.10        15.09 o                         
  -6   8  -3         48.45         21.34        14.94 o                         
   6  -8   3         48.45         48.76        12.92 o                         
   6  -8   3         85.62        100.00        15.13 o                         
  -7   8  -3       4463.69       4577.53        58.02 o                         
   7  -8   3       4463.69       4448.77        72.84 o                         
  -8   8  -3        166.15        156.72        21.41 o                         
  -8   8  -3        293.62        313.60        24.36 o                         
   8  -8   3        166.15        149.51        19.29 o                         
   8  -8   3        293.62        315.70        24.37 o                         
  -9   8  -3       3191.68       3249.87        59.00 o                         
   9  -8   3       3191.68       3083.06        59.75 o                         
 -10   8  -3        705.77        667.89        44.67 o                         
 -10   8  -3       1247.21       1175.36        41.73 o                         
  10  -8   3       1247.21       1246.86        42.69 o                         
  10  -8   3        705.77        668.50        40.91 o                         
 -11   8  -3        694.67        790.24        52.79 o                         
  11  -8   3        694.67        578.00        60.72 o                         
   7   7  -3        829.89        695.21        73.85 o                         
  -7  -7   3        829.89        850.17        49.91 o                         
   6   7  -3        980.62       1015.16        51.01 o                         
   6   7  -3        554.91        545.98        33.08 o                         
  -6  -7   3        554.91        586.83        36.85 o                         
  -6  -7   3        980.62        976.28        43.63 o                         
   5   7  -3       1055.07       1069.90        49.97 o                         
  -5  -7   3       1055.07       1131.77        43.47 o                         
   4   7  -3       1518.43       1533.62        37.84 o                         
   4   7  -3       2683.31       2782.42        51.84 o                         
  -4  -7   3       1518.43       1524.04        36.86 o                         
  -4  -7   3       2683.31       2731.04        48.44 o                         
   3   7  -3         89.16        123.72        48.22 o                         
  -3  -7   3         89.16         96.95        25.25 o                         
   2   7  -3       2272.90       2200.89        32.38 o                         
   2   7  -3       4016.58       4094.89        55.85 o                         
  -2  -7   3       2272.90       2269.13        35.47 o                         
  -2  -7   3       4016.58       4077.81        49.24 o                         
   1   7  -3       6756.54       6571.08       117.33 o                         
  -1  -7   3       6756.54       6587.71        66.43 o                         
   0   7  -3        193.36        222.60        15.34 o                         
   0   7  -3        109.42        113.07        11.07 o                         
   0  -7   3        193.36        230.28        14.42 o                         
   0  -7   3        109.42        106.35        14.97 o                         
  -1   7  -3       3440.33       3463.93        38.30 o                         
  -1   7  -3       1946.81       1854.76        24.74 o                         
   1  -7   3       1946.81       1933.66        30.28 o                         
   1  -7   3       3440.33       3398.49        39.92 o                         
  -2   7  -3        977.10       1147.70        61.26 o                         
  -2   7  -3       1726.69       1797.51        42.91 o                         
  -2   7  -3       3361.64       3348.87        64.75 o                         
   2  -7   3       1726.69       1886.27        31.97 o                         
   2  -7   3       3361.64       3590.02        80.92 o                         
   2  -7   3        977.10       1044.08        31.08 o                         
  -3   7  -3       2095.83       2182.90        27.07 o                         
  -3   7  -3       1185.98       1181.25        21.92 o                         
   3  -7   3       2095.83       2159.91        26.43 o                         
   3  -7   3       1185.98       1215.68        19.56 o                         
  -4   7  -3       6978.60       6786.43        68.85 o                         
   4  -7   3       6978.60       6865.51        67.06 o                         
  -5   7  -3        174.94        187.60        14.71 o                         
  -5   7  -3         99.00        112.18        13.60 o                         
   5  -7   3         99.00        113.45        10.61 o                         
   5  -7   3        174.94        177.21        13.88 o                         
  -6   7  -3       6276.25       6560.28        66.35 o                         
   6  -7   3       6276.25       6510.36        66.57 o                         
  -7   7  -3        106.55         94.40        16.42 o                         
  -7   7  -3         60.30         56.43        15.36 o                         
   7  -7   3        106.55        104.94        15.24 o                         
   7  -7   3         60.30         88.99        14.79 o                         
  -8   7  -3        949.07        944.64        31.72 o                         
   8  -7   3        949.07        935.10        38.60 o                         
  -9   7  -3       1908.00       1905.67        45.66 o                         
  -9   7  -3       1079.70       1069.77        43.67 o                         
   9  -7   3       1079.70       1058.96        40.78 o                         
   9  -7   3       1908.00       2003.64        47.80 o                         
 -10   7  -3        113.21        122.85        41.06 o                         
  10  -7   3        113.21         49.25        58.37 o                         
 -11   7  -3       1871.20       1767.60        58.96 o                         
 -11   7  -3       1058.87        961.42        53.59 o                         
  11  -7   3       1058.87        959.77        51.28 o                         
  11  -7   3       1871.20       1763.66        55.24 o                         
   8   6  -3        442.97        341.18        89.92 o                         
  -8  -6   3        442.97        432.22        42.76 o                         
   7   6  -3        850.45        819.35        35.62 o                         
   7   6  -3       1502.89       1416.72        58.97 o                         
  -7  -6   3       1502.89       1522.75        51.69 o                         
  -7  -6   3        850.45        875.47        36.95 o                         
   6   6  -3        104.57        103.02        46.50 o                         
  -6  -6   3        104.57         87.64        33.92 o                         
   5   6  -3       2026.76       1942.54        38.22 o                         
   5   6  -3       3581.62       3491.98        63.44 o                         
  -5  -6   3       3581.62       3462.69        59.41 o                         
  -5  -6   3       2026.76       2016.87        42.98 o                         
   4   6  -3       1939.74       1966.21        74.18 o                         
  -4  -6   3       1939.74       1998.29        42.54 o                         
   3   6  -3         24.62         19.64        11.93 o                         
   3   6  -3         43.51         60.24        17.66 o                         
  -3  -6   3         24.62          7.71        14.05 o                         
  -3  -6   3         43.51         45.69        13.93 o                         
   2   6  -3       7632.49       7758.91        95.42 o                         
   2   6  -3       4319.06       4444.77        78.81 o                         
   2   6  -3      10434.79      10843.77       259.58 o                         
  -2  -6   3       7632.49       7867.71       103.82 o                         
  -2  -6   3       4319.06       4501.69        69.06 o                         
  -2  -6   3      10434.79      10276.05       139.35 o                         
   1   6  -3       1015.05       1063.04        18.89 o                         
   1   6  -3       1793.76       1796.76        27.47 o                         
  -1  -6   3       1793.76       1809.24        27.87 o                         
  -1  -6   3       1015.05       1109.61        25.86 o                         
   0   6  -3       1058.49        968.31        16.56 o                         
   0   6  -3       1870.53       1789.90        24.42 o                         
   0  -6   3       1058.49       1017.17        20.03 o                         
   0  -6   3       1870.53       1783.80        23.09 o                         
  -1   6  -3       6654.98       6321.04        66.22 o                         
   1  -6   3       6654.98       6546.12        62.98 o                         
  -2   6  -3         35.34         58.71         7.66 o                         
  -2   6  -3         20.00         36.75         7.16 o                         
   2  -6   3         35.34         44.02         9.29 o                         
   2  -6   3         20.00         27.52         6.03 o                         
  -3   6  -3       9877.09       9681.09        84.45 o                         
   3  -6   3       9877.09       9721.25        78.40 o                         
  -4   6  -3        478.82        513.07        14.63 o                         
  -4   6  -3        270.95        279.85        12.78 o                         
   4  -6   3        478.82        509.49        15.47 o                         
   4  -6   3        270.95        265.07        11.41 o                         
  -5   6  -3       1638.47       1650.34        26.64 o                         
   5  -6   3       1638.47       1644.89        25.14 o                         
  -6   6  -3       6087.66       6001.28        60.42 o                         
  -6   6  -3       3444.88       3317.57        42.98 o                         
   6  -6   3       3444.88       3288.40        34.87 o                         
   6  -6   3       6087.66       5924.00        56.54 o                         
  -7   6  -3        253.83        265.17        25.31 o                         
   7  -6   3        253.83        277.00        25.49 o                         
  -8   6  -3       1541.24       1587.87        38.95 o                         
  -8   6  -3       2723.63       2718.83        45.33 o                         
   8  -6   3       1541.24       1472.18        37.25 o                         
   8  -6   3       2723.63       2743.37        46.36 o                         
  -9   6  -3        457.93        451.26        42.06 o                         
   9  -6   3        457.93        441.40        55.31 o                         
 -10   6  -3         64.76         83.52        28.40 o                         
 -10   6  -3        114.44         96.82        28.01 o                         
  10  -6   3         64.76         74.10        29.43 o                         
  10  -6   3        114.44        148.12        27.13 o                         
 -11   6  -3       1256.37       1354.58        67.05 o                         
 -11   6  -3       2098.47       2235.35       119.46 o                         
 -11   6  -3        710.95        823.35       138.79 o                         
  11  -6   3       1256.37       1191.30        84.69 o                         
  11  -6   3        710.95        811.99        61.70 o                         
  11  -6   3       2098.47       2027.01       127.03 o                         
   8   5  -3       1258.43       1122.75        53.90 o                         
   8   5  -3        712.12        664.95        36.74 o                         
  -8  -5   3        712.12        680.44        34.49 o                         
  -8  -5   3       1258.43       1187.62        51.45 o                         
   7   5  -3       1596.02       1383.47        79.81 o                         
  -7  -5   3       1596.02       1545.55        53.76 o                         
   6   5  -3         44.13         38.65        18.61 o                         
   6   5  -3         77.99        104.42        25.59 o                         
  -6  -5   3         44.13         30.69        19.82 o                         
  -6  -5   3         77.99         93.91        25.10 o                         
   5   5  -3       6878.99       6841.47       138.79 o                         
  -5  -5   3       6878.99       7017.87        92.49 o                         
   4   5  -3        276.30        373.49        21.01 o                         
   4   5  -3        156.35        153.68        14.52 o                         
  -4  -5   3        156.35        221.72        16.40 o                         
  -4  -5   3        276.30        340.58        18.53 o                         
   3   5  -3        939.54        945.13        19.25 o                         
   3   5  -3       1660.31       1550.77        26.31 o                         
  -3  -5   3       1660.31       1612.95        25.84 o                         
  -3  -5   3        939.54        956.02        23.74 o                         
   2   5  -3       4711.27       4741.93        44.75 o                         
   2   5  -3       8325.59       8321.10        73.62 o                         
  -2  -5   3       8325.59       8420.62        76.70 o                         
  -2  -5   3       4711.27       4737.01        47.98 o                         
  -2  -5   3      12478.19      12223.00       401.35 o                         
   1   5  -3         62.47         71.56         7.50 o                         
   1   5  -3        110.40        142.41         9.06 o                         
  -1  -5   3        110.40        140.84         9.97 o                         
  -1  -5   3         62.47         72.36         8.93 o                         
   0   5  -3      13158.20      13579.35       123.71 o                         
   0  -5   3      13158.20      13693.63       111.09 o                         
  -1   5  -3       1159.01       1096.10        17.15 o                         
  -1   5  -3       2048.16       2048.33        23.06 o                         
   1  -5   3       1159.01       1105.39        17.47 o                         
   1  -5   3       2048.16       2079.93        25.01 o                         
  -2   5  -3       1291.31       1222.19        19.97 o                         
   2  -5   3       1291.31       1211.80        19.98 o                         
  -3   5  -3       3591.51       3472.49        35.10 o                         
  -3   5  -3       6346.79       6186.64        52.16 o                         
   3  -5   3       3591.51       3465.46        33.96 o                         
   3  -5   3       6346.79       6226.88        49.43 o                         
  -4   5  -3       1784.08       1732.86        23.50 o                         
   4  -5   3       1784.08       1723.88        22.45 o                         
  -5   5  -3       2393.02       2299.37        30.28 o                         
  -5   5  -3       4228.85       4122.53        43.92 o                         
   5  -5   3       4228.85       4113.73        39.43 o                         
   5  -5   3       2393.02       2300.51        28.41 o                         
  -6   5  -3       7660.30       7796.15        77.24 o                         
   6  -5   3       7660.30       7735.75        85.59 o                         
  -7   5  -3        416.82        447.32        20.35 o                         
  -7   5  -3        736.58        807.76        24.57 o                         
   7  -5   3        736.58        791.40        23.41 o                         
   7  -5   3        416.82        432.48        19.46 o                         
  -8   5  -3       6866.39       6916.79        85.26 o                         
   8  -5   3       6866.39       6759.07       117.11 o                         
  -9   5  -3         13.15         50.86        22.60 o                         
  -9   5  -3          7.44         24.22        24.64 o                         
   9  -5   3          7.44         23.48        21.78 o                         
   9  -5   3         13.15         13.52        19.98 o                         
 -10   5  -3        259.61        273.27        44.62 o                         
 -10   5  -3        458.78        515.70        41.76 o                         
 -10   5  -3        719.54        647.71       104.06 o                         
  10  -5   3        458.78        445.46        32.54 o                         
  10  -5   3        259.61        206.83        33.39 o                         
 -11   5  -3        765.88        721.16        59.72 o                         
 -11   5  -3        230.41        273.28        74.10 o                         
  11  -5   3        407.17        271.63       102.83 o                         
  11  -5   3        765.88        772.86        89.40 o                         
   9   4  -3         20.46         28.05        26.95 o                         
   9   4  -3         36.16         50.19        41.10 o                         
  -9  -4   3         20.46        112.54        29.80 o                         
  -9  -4   3         36.16         67.30        30.11 o                         
   8   4  -3       2698.64       2354.01        96.31 o                         
  -8  -4   3       2698.64       2661.77        68.05 o                         
   7   4  -3        146.40        137.51        29.35 o                         
   7   4  -3         82.84         76.97        21.55 o                         
  -7  -4   3        146.40        183.79        26.81 o                         
  -7  -4   3         82.84         82.45        20.76 o                         
   6   4  -3       6914.82       6138.08       129.93 o                         
  -6  -4   3       6914.82       6792.75       103.99 o                         
   5   4  -3       3825.52       3857.47        45.64 o                         
   5   4  -3       6760.31       6815.43        82.30 o                         
  -5  -4   3       3825.52       3826.48        46.52 o                         
  -5  -4   3       6760.31       6671.51        71.47 o                         
   4   4  -3        239.73        245.37        13.35 o                         
   4   4  -3        423.64        454.20        18.56 o                         
  -4  -4   3        239.73        274.41        15.07 o                         
  -4  -4   3        423.64        458.81        15.47 o                         
   3   4  -3       3655.02       3639.36        81.23 o                         
   3   4  -3      10147.52       9674.21       155.25 o                         
   3   4  -3       6459.03       6387.04        79.91 o                         
  -3  -4   3      10147.52       9508.34       166.08 o                         
  -3  -4   3       6459.03       6510.48        63.76 o                         
  -3  -4   3       3655.02       3798.10        72.09 o                         
   2   4  -3       1143.07       1001.02        16.93 o                         
   2   4  -3        646.84        593.15        13.17 o                         
  -2  -4   3       1143.07       1028.36        18.02 o                         
  -2  -4   3        646.84        624.63        13.65 o                         
   1   4  -3       6914.14       7054.79        79.25 o                         
  -1  -4   3       6914.14       7177.07        62.19 o                         
   0   4  -3       8231.22       8159.38        62.91 o                         
   0   4  -3       4657.87       4634.13        43.62 o                         
   0  -4   3       4657.87       4552.57        42.34 o                         
   0  -4   3       8231.22       8144.22        68.33 o                         
  -1   4  -3        130.98        161.59        11.71 o                         
   1  -4   3        130.98        156.18        11.15 o                         
  -2   4  -3       4546.10       4453.41        37.57 o                         
  -2   4  -3       8033.71       7918.43        60.58 o                         
   2  -4   3       4546.10       4511.69        42.10 o                         
   2  -4   3       8033.71       8036.63        60.71 o                         
  -3   4  -3       6533.62       6646.20        58.68 o                         
   3  -4   3       6533.62       6530.04        61.72 o                         
  -4   4  -3       2602.49       2489.35        30.60 o                         
  -4   4  -3       4599.02       4491.93        43.81 o                         
   4  -4   3       2602.49       2436.71        25.42 o                         
   4  -4   3       4599.02       4409.49        39.60 o                         
  -5   4  -3      10187.96      10297.69        88.91 o                         
   5  -4   3      10187.96      10283.69        98.35 o                         
  -6   4  -3        279.65        301.64        15.78 o                         
  -6   4  -3        494.19        533.25        17.41 o                         
   6  -4   3        494.19        526.21        16.39 o                         
   6  -4   3        279.65        309.49        12.99 o                         
  -7   4  -3       4655.93       4694.73        73.36 o                         
  -7   4  -3       3273.09       3307.75        83.23 o                         
  -7   4  -3       1852.17       1870.72        50.89 o                         
   7  -4   3       3273.09       3322.17        50.42 o                         
   7  -4   3       4655.93       4930.93       198.32 o                         
   7  -4   3       1852.17       1884.90        45.16 o                         
  -8   4  -3       1549.52       1676.77        45.60 o                         
  -8   4  -3       2738.25       2746.44        47.25 o                         
   8  -4   3       1549.52       1625.81        35.45 o                         
   8  -4   3       2738.25       2845.99        46.34 o                         
  -9   4  -3         45.44         67.71        24.08 o                         
  -9   4  -3         25.72         31.00        25.21 o                         
   9  -4   3         25.72         32.38        24.04 o                         
   9  -4   3         45.44         23.37        20.60 o                         
 -10   4  -3       2700.97       2728.13        64.46 o                         
  10  -4   3       2700.97       2634.97        82.28 o                         
 -11   4  -3        128.94        136.13        33.06 o                         
 -11   4  -3         72.96         72.41        34.42 o                         
  11  -4   3         72.96         53.00        33.69 o                         
  11  -4   3        128.94        174.89        30.57 o                         
   9   3  -3       1975.29       2044.27       185.03 o                         
  -9  -3   3       1975.29       2019.56        66.76 o                         
   8   3  -3        648.51        681.09        32.52 o                         
   8   3  -3       1146.02       1171.42        46.28 o                         
  -8  -3   3        648.51        674.10        30.84 o                         
  -8  -3   3       1146.02       1117.90        42.04 o                         
   7   3  -3        379.62        418.69        44.91 o                         
   7   3  -3        214.82        198.35        25.96 o                         
   7   3  -3       1553.54       1350.81        80.00 o                         
  -7  -3   3        214.82        215.72        27.33 o                         
  -7  -3   3        379.62        336.49        47.02 o                         
  -7  -3   3       1553.54       1430.26        67.52 o                         
   6   3  -3       5678.48       5824.60        76.15 o                         
   6   3  -3       3213.33       3251.71        46.17 o                         
  -6  -3   3       5678.48       5706.04        69.06 o                         
  -6  -3   3       3213.33       3341.04        42.31 o                         
  -6  -3   3       7797.12       7175.79       250.26 o                         
   5   3  -3        336.07        363.37        16.15 o                         
   5   3  -3        593.88        645.86        21.58 o                         
  -5  -3   3        593.88        605.16        18.25 o                         
  -5  -3   3        336.07        337.70        15.75 o                         
   4   3  -3       7675.16       8047.35       198.23 o                         
   4   3  -3      12401.17      12357.12       170.40 o                         
  -4  -3   3      12401.17      12439.55       112.44 o                         
  -4  -3   3       7675.16       8685.74       143.39 o                         
   3   3  -3       4240.53       4111.13        38.08 o                         
   3   3  -3       7493.71       7429.27        59.38 o                         
  -3  -3   3       7493.71       7497.67        67.27 o                         
  -3  -3   3       4240.53       4163.17        37.17 o                         
   2   3  -3       4708.65       4913.65        70.86 o                         
  -2  -3   3       4708.65       4999.73        49.65 o                         
   1   3  -3       6696.70       6572.44        54.23 o                         
   1   3  -3       3789.52       3682.28        34.51 o                         
  -1  -3   3       3789.52       3701.41        35.51 o                         
  -1  -3   3       6696.70       6596.52        61.97 o                         
   0   3  -3        142.67        178.46         9.36 o                         
   0  -3   3        142.67        183.58         9.70 o                         
  -1   3  -3       1608.05       1630.87        19.98 o                         
  -1   3  -3        909.96        922.73        14.21 o                         
   1  -3   3        909.96        901.32        14.29 o                         
   1  -3   3       1608.05       1635.14        21.38 o                         
  -2   3  -3       4835.91       4545.49        45.43 o                         
   2  -3   3       4835.91       4472.41        42.59 o                         
  -3   3  -3        816.48        826.29        13.91 o                         
  -3   3  -3       1442.86       1501.70        21.10 o                         
   3  -3   3       1442.86       1443.64        18.96 o                         
   3  -3   3        816.48        816.01        13.33 o                         
  -4   3  -3      21875.47      22113.73       180.72 o                         
  -4   3  -3       8685.15       8965.94       113.49 o                         
   4  -3   3      15348.08      15791.53       127.46 o                         
   4  -3   3       8685.15       9087.26       118.56 o                         
   4  -3   3      21875.47      21616.29       429.25 o                         
  -5   3  -3       5846.32       5862.32        55.20 o                         
  -5   3  -3       3308.31       3316.63        33.21 o                         
   5  -3   3       5846.32       5807.80        47.95 o                         
   5  -3   3       3308.31       3265.89        33.05 o                         
  -6   3  -3         33.39         41.05        12.22 o                         
  -6   3  -3         18.90         21.08        11.34 o                         
  -6   3  -3         57.14        -22.22        55.10 o                         
   6  -3   3         18.90         22.42        11.53 o                         
   6  -3   3         33.39         36.18         9.36 o                         
  -7   3  -3       3191.83       3301.17        46.94 o                         
  -7   3  -3       5640.48       5709.08        83.84 o                         
  -7   3  -3       8093.33       7292.07       181.83 o                         
   7  -3   3       5640.48       5699.48        67.94 o                         
   7  -3   3       3191.83       3229.44        52.42 o                         
  -8   3  -3        181.30        188.74        23.05 o                         
  -8   3  -3        320.38        347.25        22.83 o                         
   8  -3   3        320.38        353.15        24.47 o                         
   8  -3   3        181.30        201.94        18.02 o                         
  -9   3  -3        742.28        756.33        40.00 o                         
   9  -3   3        742.28        717.04        52.89 o                         
 -10   3  -3        745.80        744.84        41.39 o                         
 -10   3  -3       1317.95       1295.27        43.80 o                         
  10  -3   3        745.80        680.64        39.97 o                         
  10  -3   3       1317.95       1295.60        43.75 o                         
 -11   3  -3        267.26        298.64        47.09 o                         
  11  -3   3        267.26        303.80        63.62 o                         
  10   2  -3        360.99        345.16       152.20 o                         
 -10  -2   3        360.99        389.23        53.56 o                         
   9   2  -3       1065.67       1085.53        42.50 o                         
   9   2  -3       1883.21       1850.30        61.42 o                         
  -9  -2   3       1065.67       1121.62        38.93 o                         
  -9  -2   3       1883.21       1974.09        53.76 o                         
   8   2  -3         89.58         74.10        22.47 o                         
   8   2  -3        158.29        153.27        24.47 o                         
  -8  -2   3         89.58         95.17        19.25 o                         
  -8  -2   3        158.29        205.19        25.85 o                         
   7   2  -3        818.92        936.56        57.40 o                         
   7   2  -3       1385.13       1324.63        62.16 o                         
   7   2  -3        463.41        525.22        51.66 o                         
  -7  -2   3       1385.13       1341.32        48.45 o                         
  -7  -2   3        463.41        451.91        41.61 o                         
  -7  -2   3        818.92        899.38        58.15 o                         
   6   2  -3       2251.28       2183.77        33.95 o                         
   6   2  -3       3978.38       3893.40        47.93 o                         
  -6  -2   3       3978.38       3873.96        45.59 o                         
  -6  -2   3       2251.28       2226.41        32.51 o                         
   5   2  -3         84.14        104.07        22.95 o                         
  -5  -2   3         84.14         97.96        15.19 o                         
   4   2  -3       5641.92       5534.72        52.25 o                         
   4   2  -3       9970.19       9757.49        85.35 o                         
  -4  -2   3       9970.19       9727.41        75.01 o                         
  -4  -2   3       5641.92       5485.72        46.75 o                         
   3   2  -3       7222.21       6818.95        99.96 o                         
  -3  -2   3       7222.21       7182.67        67.10 o                         
   2   2  -3       1048.27       1045.32        15.58 o                         
   2   2  -3       1852.47       1830.72        19.37 o                         
  -2  -2   3       1852.47       1830.30        22.78 o                         
  -2  -2   3       1048.27       1049.70        15.48 o                         
   1   2  -3      21325.02      20397.06       244.34 o                         
  -1  -2   3      21325.02      21235.89       218.24 o                         
   0   2  -3        396.15        451.71        12.84 o                         
   0   2  -3        700.06        753.87        13.45 o                         
   0  -2   3        700.06        766.53        21.13 o                         
   0  -2   3        396.15        470.22        13.09 o                         
  -1   2  -3       9551.39       9003.74       150.80 o                         
  -1   2  -3       5505.39       5214.68       178.88 o                         
  -1   2  -3       3115.38       3028.21        62.48 o                         
   1  -2   3       3115.38       3333.39        61.46 o                         
   1  -2   3       9551.39       9035.54       108.28 o                         
  -2   2  -3      18719.52      19143.91       149.99 o                         
  -2   2  -3      33080.46      34098.85       296.11 o                         
   2  -2   3      18719.52      19306.99       186.25 o                         
   2  -2   3      33080.46      33865.97       244.47 o                         
  -3   2  -3        706.66        710.44        15.44 o                         
  -3   2  -3       1248.78       1218.63        21.21 o                         
  -3   2  -3       2275.05       1686.22        48.18 o                         
   3  -2   3       1248.78       1217.09        17.39 o                         
   3  -2   3        706.66        659.78        15.41 o                         
   3  -2   3       2275.05       1980.75        89.22 o                         
  -4   2  -3      10546.24      10582.01        91.72 o                         
  -4   2  -3       5967.89       5882.72        51.39 o                         
   4  -2   3       5967.89       5903.76        54.58 o                         
   4  -2   3      10546.24      10410.33        74.48 o                         
  -5   2  -3        749.99        762.86        15.15 o                         
  -5   2  -3       1325.35       1312.64        22.28 o                         
   5  -2   3       1325.35       1298.82        18.75 o                         
   5  -2   3        749.99        746.71        15.95 o                         
  -6   2  -3       1353.25       1424.49        32.10 o                         
  -6   2  -3       2619.99       2421.77        44.06 o                         
  -6   2  -3       2391.41       2555.66        97.59 o                         
   6  -2   3       2619.99       2623.61        81.60 o                         
   6  -2   3       2391.41       2490.87        39.02 o                         
   6  -2   3       1353.25       1362.17        36.61 o                         
  -7   2  -3       7149.94       7096.47        72.83 o                         
  -7   2  -3       4045.99       3973.58        49.04 o                         
   7  -2   3       7149.94       7208.79        81.24 o                         
   7  -2   3       4045.99       4053.29        48.05 o                         
  -8   2  -3        345.48        401.33        31.87 o                         
   8  -2   3        345.48        363.24        43.86 o                         
  -9   2  -3        639.00        688.33        33.20 o                         
  -9   2  -3       1129.21       1213.68        39.85 o                         
   9  -2   3        639.00        714.86        30.97 o                         
   9  -2   3       1129.21       1192.54        40.13 o                         
 -10   2  -3        491.54        419.92        44.06 o                         
  10  -2   3        491.54        526.54        51.56 o                         
 -11   2  -3        892.26        884.82        54.21 o                         
 -11   2  -3        504.91        546.94        38.81 o                         
  11  -2   3        504.91        484.70        44.68 o                         
  11  -2   3        892.26        866.93        51.03 o                         
  10   1  -3        221.41        195.16        29.14 o                         
  10   1  -3        567.49        429.65       105.26 o                         
  10   1  -3        391.26        362.75        56.67 o                         
 -10  -1   3        221.41        208.55        28.48 o                         
 -10  -1   3        391.26        420.10        35.06 o                         
   9   1  -3       1148.72       1176.84        42.37 o                         
   9   1  -3       2029.98       2086.66        60.78 o                         
  -9  -1   3       1148.72       1157.01        38.97 o                         
  -9  -1   3       2029.98       1941.85        56.96 o                         
   8   1  -3        739.57        651.00        46.98 o                         
  -8  -1   3        739.57        631.77        37.14 o                         
   7   1  -3       1543.27       1590.17        32.91 o                         
   7   1  -3       2727.21       2670.37        41.01 o                         
  -7  -1   3       2727.21       2736.39        40.62 o                         
  -7  -1   3       1543.27       1506.71        29.51 o                         
   6   1  -3       8269.58       8332.42       106.18 o                         
  -6  -1   3       8269.58       8071.35        78.70 o                         
   5   1  -3        863.42        867.46        18.99 o                         
   5   1  -3       1525.81       1457.81        23.44 o                         
  -5  -1   3        863.42        847.36        17.21 o                         
  -5  -1   3       1525.81       1470.23        21.94 o                         
   4   1  -3      14052.76      14105.78       127.57 o                         
  -4  -1   3      14052.76      14108.38       120.24 o                         
   3   1  -3        347.78        372.91        10.88 o                         
   3   1  -3        196.80        210.88        10.38 o                         
  -3  -1   3        347.78        343.02        12.31 o                         
  -3  -1   3        196.80        213.52         8.94 o                         
   2   1  -3       8569.70       8429.06        91.19 o                         
  -2  -1   3       8569.70       8813.54       112.03 o                         
   1   1  -3      13329.81      13029.95       138.53 o                         
   1   1  -3       7543.05       7406.55       113.07 o                         
  -1  -1   3       7543.05       7386.31        87.54 o                         
  -1  -1   3      13329.81      13107.67       184.92 o                         
   0   1  -3       1599.06       1640.12        50.24 o                         
   0   1  -3        904.87        857.40        22.45 o                         
   0   1  -3       3784.34       3803.52       128.06 o                         
   0  -1   3        904.87        902.09        22.52 o                         
   0  -1   3       1599.06       1754.42        34.46 o                         
   0  -1   3       3784.34       3809.54       127.90 o                         
  -1   1  -3       9691.16       9417.22       103.32 o                         
  -1   1  -3       5484.02       5253.16        54.33 o                         
   1  -1   3       5484.02       5332.16        65.07 o                         
   1  -1   3       9691.16       9501.18       112.36 o                         
  -2   1  -3       1359.34       1553.18        20.63 o                         
  -2   1  -3       2402.17       2733.73        31.23 o                         
  -2   1  -3       5322.79       3682.61       120.79 o                         
   2  -1   3       1359.34       1571.47        25.70 o                         
   2  -1   3       2402.17       2717.17        27.85 o                         
  -3   1  -3      10244.50      10207.49        95.89 o                         
  -3   1  -3       5797.14       5689.52        46.56 o                         
  -3   1  -3      12314.16      11568.12       339.60 o                         
   3  -1   3      10244.50      10039.33        73.12 o                         
   3  -1   3       5797.14       5680.80        53.53 o                         
  -4   1  -3       5558.20       5424.32        52.00 o                         
  -4   1  -3       3145.27       3028.92        29.54 o                         
   4  -1   3       5558.20       5354.24        46.74 o                         
   4  -1   3       3145.27       3053.63        31.59 o                         
  -5   1  -3         86.77         99.67        11.11 o                         
  -5   1  -3        240.12        210.87        18.32 o                         
  -5   1  -3        153.34        136.48        30.27 o                         
   5  -1   3        240.12        238.20        29.65 o                         
   5  -1   3        153.34        143.96        11.70 o                         
   5  -1   3         86.77        121.50        29.01 o                         
  -6   1  -3       3664.02       3730.61        41.81 o                         
  -6   1  -3       6474.93       6636.35        66.31 o                         
   6  -1   3       6474.93       6644.75        66.71 o                         
   6  -1   3       3664.02       3688.06        43.61 o                         
  -7   1  -3       4444.53       4353.33        55.08 o                         
   7  -1   3       4444.53       4331.49        77.75 o                         
  -8   1  -3       1693.23       1684.56        41.46 o                         
  -8   1  -3        958.16        977.72        34.06 o
[truncated: 1,447,554 more chars]
