# Supplementary material for: The role of π–π stacking and hydrogen-bonding inter­actions in the assembly of a series of isostructural group IIB coordination compounds
Source: Acta Crystallogr C Struct Chem. 2019 Jan 25;75(Pt 2):178–88. doi: 10.1107/S2053229618018314 (PMC6363043; doi:10.1107/S2053229618018314)
Supplement: Supplementary file 7 [file c-75-00178-Compound_6sup7.hkl]

data_Compound_6                                                                 
_shelx_title ' kjf224_4_1_a.res in P-1'                                         
_shelx_refln_list_code          4                                               
_shelx_F_calc_maximum      284.58                                               
_exptl_crystal_F_000       852.00                                               
_reflns_d_resolution_high  0.7688                                               
                                                                                
loop_                                                                           
 _space_group_symop_operation_xyz                                               
 'x, y, z'                                                                      
 '-x, -y, -z'                                                                   
                                                                                
_cell_length_a     9.2783                                                       
_cell_length_b    10.0060                                                       
_cell_length_c    16.6949                                                       
_cell_angle_alpha  98.777                                                       
_cell_angle_beta  100.296                                                       
_cell_angle_gamma 109.396                                                       
                                                                                
_shelx_F_squared_multiplier     1.000                                           
                                                                                
loop_                                                                           
 _refln_index_h                                                                 
 _refln_index_k                                                                 
 _refln_index_l                                                                 
 _refln_F_squared_calc                                                          
 _refln_F_squared_meas                                                          
 _refln_F_squared_sigma                                                         
 _refln_observed_status                                                         
  -1   0   0        794.38        775.26        16.26 o                         
   1   0   0        794.38        769.55        20.34 o                         
   2   0   0         57.06         73.88        14.30 o                         
  -3   0   0      20941.98      21240.76       338.40 o                         
   3   0   0      20941.98      20700.01       331.33 o                         
  -4   0   0       1351.70       1476.48        43.31 o                         
   4   0   0       1351.70       1561.94        46.19 o                         
   4   0   0       1505.20       1544.00        95.06 o                         
  -5   0   0       2250.34       2209.18        52.92 o                         
   5   0   0       2250.34       2229.67        46.64 o                         
  -6   0   0        603.04        668.99        45.47 o                         
   6   0   0        603.04        616.26        35.62 o                         
   6   0   0        849.00        919.79       102.34 o                         
  -7   0   0         85.02        155.82        47.79 o                         
   7   0   0         85.02        184.87        29.10 o                         
   7   0   0      11984.50      13016.19       511.54 o                         
  -8   0   0       1159.31       1202.52        49.83 o                         
   8   0   0       1159.31       1224.66        52.37 o                         
  -9   0   0       3383.85       3413.19       227.89 o                         
 -10   0   0        423.16        423.27        65.50 o                         
  10   0   0        423.16        445.54        49.98 o                         
  11  -1   0       3439.01       3306.88       171.72 o                         
 -11   1   0       3439.01       3354.42       152.58 o                         
  10  -1   0       4796.36       5098.58       134.05 o                         
 -10   1   0       4796.36       5014.12       135.60 o                         
   9  -1   0        987.84       1063.58        42.31 o                         
  -9   1   0        987.84       1129.85        50.91 o                         
   8  -1   0       2443.80       2442.37        82.20 o                         
  -8   1   0       2443.80       2533.32       132.38 o                         
   7  -1   0        288.94        293.46        19.40 o                         
  -7   1   0        288.94        292.18        28.68 o                         
   6  -1   0       1623.76       1723.64        96.42 o                         
   5  -1   0        638.97        684.86        22.27 o                         
  -5   1   0        638.97        708.59        28.13 o                         
   4  -1   0       4566.64       4586.69        76.31 o                         
  -4   1   0       4566.64       4587.04        93.83 o                         
   3  -1   0      35420.61      34689.99       553.30 o                         
  -3   1   0      35420.61      34954.18       555.22 o                         
   2  -1   0       1035.02       1040.58        23.07 o                         
  -2   1   0       1035.02       1086.79        25.29 o                         
   1  -1   0       6812.62       6694.97       139.52 o                         
  -1   1   0       6812.62       6622.37       105.29 o                         
   0  -1   0      34198.20      32099.38       452.79 o                         
   0   1   0      34198.20      32295.89       503.37 o                         
  -1  -1   0        892.62        898.66        19.16 o                         
   1   1   0       3130.70       3110.26       124.54 o                         
   1   1   0        892.62        871.87        40.02 o                         
  -2  -1   0      22630.03      22633.01       308.06 o                         
   2   1   0      22630.03      22318.40       355.05 o                         
  -3  -1   0      26553.16      26920.64       428.34 o                         
   3   1   0      26553.16      26342.78       421.51 o                         
  -4  -1   0       2316.97       2446.69        52.47 o                         
   4   1   0       2316.97       2331.61        45.98 o                         
  -5  -1   0       1167.82       1303.97        73.33 o                         
   5   1   0       1167.82       1318.99        70.80 o                         
  -6  -1   0        805.41        849.62        35.71 o                         
   6   1   0        805.41        821.54        30.29 o                         
  -7  -1   0       4989.59       6599.49       290.28 o                         
   7   1   0       4989.59       5337.23       281.58 o                         
  -8  -1   0        100.88        140.82        38.71 o                         
   8   1   0        100.88        208.99        43.26 o                         
  -9  -1   0       4097.60       2759.41       210.58 o                         
 -10  -1   0        733.14       1055.32       195.40 o                         
 -11   2   0       4112.92       3379.52       252.59 o                         
  10  -2   0         20.46         88.54        41.31 o                         
 -10   2   0         20.46        107.29        36.62 o                         
   9  -2   0         50.13        129.66        78.10 o                         
  -9   2   0         50.13        145.02       112.48 o                         
   8  -2   0       2649.67       2747.61        52.67 o                         
  -8   2   0       2649.67       2629.30        71.28 o                         
   7  -2   0       4042.61       4071.81        75.88 o                         
  -7   2   0       4042.61       4182.41        89.43 o                         
   6  -2   0        679.00        702.94        26.05 o                         
  -6   2   0        679.00        669.17        31.20 o                         
   5  -2   0        180.06        246.31       107.62 o                         
  -5   2   0        180.06         99.33        36.00 o                         
   4  -2   0      11572.67      11652.56       168.26 o                         
  -4   2   0      11572.67      11906.45       197.07 o                         
   3  -2   0      22157.36      21773.12       391.18 o                         
   3  -2   0      37338.27      33059.39      1312.64 o                         
  -3   2   0      22157.36      22089.55       373.81 o                         
   2  -2   0       4811.29       4748.60        89.86 o                         
  -2   2   0       4811.29       4960.57        72.36 o                         
   1  -2   0      12667.00      11297.84       307.55 o                         
  -1   2   0      12667.00      12130.77       171.73 o                         
   0  -2   0      25914.20      24818.96       386.12 o                         
   0   2   0      25914.20      25249.93       356.59 o                         
  -1  -2   0       7344.97       7214.20       105.69 o                         
   1   2   0       7344.97       7265.12       120.29 o                         
  -2  -2   0      10711.50      10875.11       172.69 o                         
  -2  -2   0      19641.48      18298.85       755.28 o                         
   2   2   0      10711.50      10490.35       271.62 o                         
   2   2   0      19641.48      20490.98       689.07 o                         
  -3  -2   0      16567.88      16855.08       277.40 o                         
   3   2   0      16567.88      16541.03       245.14 o                         
  -4  -2   0      13726.23      13393.81       523.30 o                         
   4   2   0      13726.23      14004.25       515.51 o                         
  -5  -2   0         43.67         56.92        18.90 o                         
   5   2   0         43.67         61.60        15.61 o                         
  -6  -2   0        493.99        683.34        50.57 o                         
   6   2   0        493.99        787.09        49.82 o                         
  -7  -2   0        656.81        649.68        46.81 o                         
   7   2   0        656.81        767.59        45.85 o                         
  -8  -2   0       2244.22       2623.05       108.18 o                         
   8   2   0       2244.22       2379.98       106.01 o                         
  -9  -2   0       4696.33       4731.22       192.64 o                         
   9   2   0       4696.33       4413.60       128.46 o                         
 -10  -2   0       1454.33       1685.08       272.77 o                         
  10   2   0       1454.33       1406.51       209.79 o                         
  11  -3   0       6270.56       6399.48       421.48 o                         
 -11   3   0       6270.56       6033.29       357.48 o                         
  10  -3   0         92.07         77.29       111.10 o                         
 -10   3   0         92.07        180.82       104.12 o                         
   9  -3   0         55.61        110.21        36.99 o                         
  -9   3   0         55.61         41.47        35.88 o                         
   8  -3   0       6035.51       5765.40       365.24 o                         
  -8   3   0       6035.51       6491.91       326.06 o                         
   7  -3   0       5005.89       5178.91        90.92 o                         
  -7   3   0       5005.89       5367.64       106.63 o                         
   6  -3   0        220.97        308.98       137.92 o                         
  -6   3   0        220.97        351.68       103.00 o                         
   5  -3   0        903.17        842.51        25.40 o                         
  -5   3   0        903.17        904.84        32.12 o                         
   4  -3   0      23744.11      19906.70       463.12 o                         
  -4   3   0      23744.11      22478.68       403.77 o                         
   3  -3   0       5953.68       5800.52       110.21 o                         
  -3   3   0       5953.68       5946.59        88.33 o                         
   2  -3   0      23783.34      22794.55       380.90 o                         
   1  -3   0      14387.19      13903.98       224.39 o                         
  -1   3   0      14387.19      14202.02       204.04 o                         
   0  -3   0      31120.86      28950.82      1057.13 o                         
  -1  -3   0      16197.52      15990.84       252.93 o                         
   1   3   0      16197.52      16063.45       258.93 o                         
   2   3   0       1679.96       1961.19       126.61 o                         
  -3  -3   0       4640.73       4558.23        80.59 o                         
   3   3   0       4640.73       4544.36        76.11 o                         
  -4  -3   0      11263.00      11664.45       266.03 o                         
   4   3   0      11263.00      11170.93       193.21 o                         
  -5  -3   0       7228.51       7798.38       332.09 o                         
   5   3   0       7228.51       8108.77       345.47 o                         
  -6  -3   0       1543.07       1691.88        76.16 o                         
   6   3   0       1543.07       1487.82        62.13 o                         
  -7  -3   0       1245.29       1743.89       234.27 o                         
   7   3   0       1245.29       1363.92       115.89 o                         
  -8  -3   0       1218.11       1439.50       103.87 o                         
   8   3   0       1218.11       1190.22        80.96 o                         
  -9  -3   0       3093.48       3353.99       167.27 o                         
   9   3   0       3093.48       3252.77       115.49 o                         
  11  -4   0       3228.25       3045.08       116.41 o                         
 -11   4   0       3228.25       3430.13       103.84 o                         
  10  -4   0        695.28        548.77       119.01 o                         
 -10   4   0        695.28        942.96       164.61 o                         
   9  -4   0        364.81        352.82        46.51 o                         
  -9   4   0        364.81        348.27        37.40 o                         
   8  -4   0       4346.13       4273.65       323.29 o                         
   7  -4   0       7349.32       7612.62       194.71 o                         
  -7   4   0       7349.32       7884.76       156.50 o                         
   6  -4   0         87.41         97.57        19.66 o                         
  -6   4   0         87.41         97.34        25.65 o                         
   5  -4   0       2230.87       2216.05        55.66 o                         
   5  -4   0       3236.32       3064.88       132.48 o                         
  -5   4   0       2230.87       2097.12        58.98 o                         
   4  -4   0      11184.37      10797.35       197.02 o                         
  -4   4   0      11184.37      11287.85       160.71 o                         
   3  -4   0        208.15         79.85        70.66 o                         
   2  -4   0      16186.71      14933.65       265.24 o                         
  -2   4   0      16186.71      15691.84       224.07 o                         
   1  -4   0      26014.13      26918.26       439.94 o                         
  -1   4   0      26014.13      25509.37       466.68 o                         
   0  -4   0       2419.02       2446.04        46.51 o                         
   0   4   0       2419.02       2461.08        45.65 o                         
  -1  -4   0      36151.00      37579.74       584.17 o                         
   1   4   0      36151.00      37720.76       596.38 o                         
  -2  -4   0        389.65        392.65        19.92 o                         
   2   4   0        389.65        440.50        23.99 o                         
  -3  -4   0       1396.39       1337.15        58.06 o                         
   3   4   0       1396.39       1345.45        43.90 o                         
  -4  -4   0       2502.55       2633.35        75.51 o                         
   4   4   0       2502.55       2575.16        74.77 o                         
  -5  -4   0       4329.55       4194.31       177.59 o                         
   5   4   0       4329.55       4877.23       250.67 o                         
  -6  -4   0        990.25       1125.69        90.56 o                         
   6   4   0        990.25        966.11        63.44 o                         
  -7  -4   0        368.98        342.41       147.83 o                         
   7   4   0        555.33        855.64       183.84 o                         
  -8  -4   0       8425.58       8737.75       583.86 o                         
   8   4   0       8425.58       8704.70       303.15 o                         
  -9  -4   0       1165.75       1455.83       119.58 o                         
   9   4   0       1165.75       1120.09        90.02 o                         
  11  -5   0       6162.82       6767.99       214.59 o                         
 -11   5   0       6162.82       7106.49       195.83 o                         
  10  -5   0       1217.49       1279.23        87.70 o                         
 -10   5   0       1217.49       1285.15        76.72 o                         
   9  -5   0       2315.46       2519.59        93.10 o                         
  -9   5   0       2315.46       2445.35       126.24 o                         
   8  -5   0       1278.39       1400.09        66.16 o                         
  -8   5   0       1278.39       1360.97        69.40 o                         
  -7   5   0       7762.56       5135.00       265.78 o                         
   6  -5   0       2022.32       2060.31        69.68 o                         
  -6   5   0       2022.32       2024.56        52.21 o                         
   5  -5   0       4466.85       4368.06       178.27 o                         
   4  -5   0      15778.43      15366.93       275.06 o                         
  -4   5   0      15778.43      15805.91       254.51 o                         
   3  -5   0       3902.87       3621.94        98.43 o                         
  -3   5   0       3902.87       3948.46        70.83 o                         
   2  -5   0      25523.84      23904.13       647.09 o                         
   1  -5   0       5065.96       4976.44        86.19 o                         
  -1   5   0       5065.96       5029.16        82.50 o                         
   0  -5   0       3164.33       3442.07        96.63 o                         
   0   5   0       3164.33       3062.88       108.05 o                         
  -1  -5   0      13807.33      13664.75       224.52 o                         
   1   5   0      13807.33      13677.99       205.97 o                         
  -2  -5   0         59.95         46.33        21.76 o                         
   2   5   0         59.95        102.34        27.94 o                         
  -3  -5   0         73.47        108.02        19.68 o                         
   3   5   0         73.47         62.51        25.42 o                         
  -4  -5   0       3251.47       3187.74        91.90 o                         
   4   5   0       3251.47       3452.34        92.51 o                         
  -5  -5   0       2565.54       2477.79        85.38 o                         
   5   5   0       2565.54       2528.71        84.44 o                         
  -6  -5   0        326.46        437.88        69.13 o                         
   6   5   0        326.46        302.39        71.69 o                         
  -7  -5   0         53.02         77.43       145.57 o                         
   7   5   0         53.02         39.08        53.35 o                         
  -8  -5   0      11379.17      12031.37       754.85 o                         
   8   5   0      11379.17      11555.53       384.13 o                         
  11  -6   0        146.81         74.95        61.22 o                         
 -11   6   0        146.81        123.01       123.46 o                         
  10  -6   0       4195.10       4318.93       197.18 o                         
 -10   6   0       4195.10       4599.89       312.07 o                         
   9  -6   0        132.54        126.07        39.04 o                         
  -9   6   0        132.54        202.21        44.23 o                         
   8  -6   0       1635.78       1708.08        75.19 o                         
  -8   6   0       1635.78       1573.42        71.28 o                         
   7  -6   0       5910.90       5774.63       146.56 o                         
  -7   6   0       5910.90       5753.66       128.41 o                         
   6  -6   0       5422.12       5491.70       137.49 o                         
  -6   6   0       5422.12       5422.93       160.27 o                         
   5  -6   0       3505.81       3630.23       105.26 o                         
  -5   6   0       3505.81       3549.02        73.33 o                         
   4  -6   0       3041.73       2778.45        77.00 o                         
   3  -6   0       9804.96       9602.16       185.20 o                         
  -3   6   0       9804.96       9940.00       150.39 o                         
   2  -6   0      22293.77      23274.99       451.81 o                         
   1  -6   0        539.90        628.65        30.26 o                         
  -1   6   0        539.90        612.84        23.46 o                         
   0  -6   0       7401.95       7770.33       191.15 o                         
   0   6   0       7401.95       7431.62       217.10 o                         
   0   6   0       1992.75       1810.70        99.52 o                         
  -1  -6   0       5987.68       5711.33       265.96 o                         
   1   6   0       5987.68       5812.57       145.42 o                         
  -2  -6   0        753.71        750.31        35.09 o                         
   2   6   0        753.71        830.64        42.47 o                         
  -3  -6   0        670.62        875.29        76.13 o                         
   3   6   0        670.62        713.95        57.84 o                         
  -4  -6   0       1325.82       1280.30        61.39 o                         
   4   6   0       1325.82       1329.51        60.51 o                         
  -5  -6   0       4861.49       5256.89       161.90 o                         
   5   6   0       4861.49       5435.52       141.75 o                         
  -6  -6   0         58.77        125.42        68.12 o                         
   6   6   0         58.77        122.37        53.76 o                         
  -7  -6   0       1347.95       1743.18       231.15 o                         
   7   6   0       1347.95       1452.22        96.53 o                         
  11  -7   0         23.93        109.47        86.96 o                         
 -11   7   0         23.93          0.54       112.91 o                         
  10  -7   0       1238.63       1168.32       198.27 o                         
   9  -7   0       1751.47       2168.14       288.54 o                         
   8  -7   0        242.87        244.03        46.77 o                         
  -8   7   0        242.87        392.37        77.03 o                         
   7  -7   0       6097.07       6707.28       264.30 o                         
   6  -7   0       9392.03       9914.31       195.27 o                         
  -6   7   0       9392.03       9410.33       266.38 o                         
   5  -7   0       4020.97       4179.79       118.75 o                         
  -5   7   0       4020.97       3805.05        89.93 o                         
   4  -7   0       3432.70       3765.82        96.27 o                         
  -4   7   0       3432.70       3620.38        77.18 o                         
   3  -7   0      26097.83      27605.90       428.81 o                         
  -3   7   0      26097.83      27662.89       444.78 o                         
   2  -7   0       4974.64       4897.61        98.91 o                         
  -2   7   0       4974.64       4871.73        85.27 o                         
   1  -7   0         27.23         39.65        38.79 o                         
  -1   7   0         27.23         -3.72        28.82 o                         
   0  -7   0       2325.72       2311.78        63.21 o                         
   0   7   0       2325.72       2385.74        61.62 o                         
  -1  -7   0       7924.56       8142.14       169.37 o                         
   1   7   0       7924.56       8457.78       176.77 o                         
  -2  -7   0        767.68        727.60        39.25 o                         
   2   7   0        767.68        862.59        48.40 o                         
  -3  -7   0        825.74        997.17       117.98 o                         
   3   7   0        825.74        850.34        70.36 o                         
  -4  -7   0       4892.09       5750.33       225.18 o                         
   4   7   0       4892.09       4928.36       136.24 o                         
  -5  -7   0       4422.34       4408.99       251.37 o                         
  -5  -7   0       3092.49       3332.68       313.32 o                         
   5   7   0       3092.49       3106.48       121.39 o                         
  -6  -7   0        727.72       1714.75       309.98 o                         
   6   7   0        727.72        754.62       105.57 o                         
  11  -8   0        428.01        413.28       106.65 o                         
 -11   8   0        428.01        333.42        62.44 o                         
  10  -8   0        353.04        486.39        72.24 o                         
 -10   8   0        353.04        406.07        95.34 o                         
   9  -8   0       2271.84       2524.56       173.43 o                         
   8  -8   0        223.98        195.11        49.21 o                         
   7  -8   0       3259.06       4423.01       318.36 o                         
   6  -8   0      19442.31      20773.96       862.89 o                         
   6  -8   0      11560.77      13191.76       632.26 o                         
   5  -8   0       1445.01       1335.68        64.13 o                         
  -5   8   0       1445.01       1398.51       103.69 o                         
   4  -8   0        201.41        182.69        67.98 o                         
   3  -8   0      15379.14      15323.17       255.48 o                         
  -3   8   0      15379.14      15066.82       256.37 o                         
   2  -8   0        585.59        587.07        56.78 o                         
  -2   8   0        585.59        618.59        47.24 o                         
   1  -8   0        516.77        516.56        41.75 o                         
  -1   8   0        516.77        544.87        33.71 o                         
   0  -8   0      22504.54      23870.05       460.33 o                         
   0   8   0      22504.54      23724.20       440.16 o                         
  -1  -8   0        346.36        320.67        33.64 o                         
   1   8   0        346.36        354.70        40.08 o                         
  -2  -8   0       1658.83       1648.67        81.63 o                         
   2   8   0       1658.83       1758.76        75.40 o                         
  -3  -8   0        116.27         61.81        42.56 o                         
   3   8   0        116.27        160.53        38.20 o                         
  -4  -8   0        430.28        653.51        93.69 o                         
   4   8   0        430.28        381.76        75.10 o                         
  -5  -8   0       2109.06       2086.82       144.73 o                         
   5   8   0       2109.06       2168.75       112.00 o                         
  10  -9   0       3452.71       4004.37       164.57 o                         
 -10   9   0       3452.71       3916.52       162.66 o                         
   9  -9   0       2635.48       2867.46       138.59 o                         
  -9   9   0       2635.48       2690.87       102.99 o                         
   8  -9   0         98.97        221.58        75.84 o                         
  -8   9   0         98.97        173.67        47.01 o                         
   7  -9   0        114.02        129.33        41.87 o                         
  -7   9   0        114.02        117.89        39.48 o                         
   6  -9   0      15042.60      15356.54       292.92 o                         
   5  -9   0         57.46         60.55        40.05 o                         
  -5   9   0         57.46         50.36        28.59 o                         
   4  -9   0       1063.66       1124.91        97.75 o                         
  -4   9   0       1063.66       1030.88        99.61 o                         
   3  -9   0      29968.43      30300.26       834.66 o                         
   3  -9   0      15575.52      15912.04       387.17 o                         
  -3   9   0      15575.52      16208.03       592.31 o                         
   2  -9   0        592.45        530.53       182.86 o                         
   2  -9   0        585.79        669.76        57.08 o                         
  -2   9   0        585.79        622.48        47.95 o                         
   1  -9   0       1856.97       1997.44        96.88 o                         
  -1   9   0       1856.97       1880.70        93.43 o                         
   0  -9   0        762.44        751.12        57.98 o                         
   0   9   0        762.44        750.64        49.45 o                         
  -1  -9   0       1759.63       2175.18        94.03 o                         
   1   9   0       1759.63       2021.14        87.61 o                         
  -2  -9   0        840.04        862.09        64.99 o                         
   2   9   0        840.04        868.47        58.06 o                         
  -3  -9   0        128.72        124.81        73.97 o                         
   3   9   0        128.72        227.95        64.69 o                         
  -4  -9   0        237.70        210.70        61.42 o                         
   4   9   0        237.70        212.15        45.48 o                         
  10 -10   0        332.92        394.36        73.49 o                         
 -10  10   0        332.92        372.05        71.91 o                         
   9 -10   0       3073.57       3480.56       164.96 o                         
  -9  10   0       3073.57       3167.09       138.03 o                         
   8 -10   0          5.42        -50.28        50.28 o                         
  -8  10   0          5.42        -31.37        39.89 o                         
   7 -10   0       1319.42       1452.41        84.16 o                         
  -7  10   0       1319.42       1270.39        83.87 o                         
   6 -10   0       6216.62       6673.80       157.91 o                         
  -6  10   0       6216.62       6259.65       205.17 o                         
   5 -10   0       2956.65       3171.54       121.36 o                         
  -5  10   0       2956.65       3025.01       109.17 o                         
   4 -10   0       1296.76       1266.70        71.56 o                         
  -4  10   0       1296.76       1278.46        59.12 o                         
   3 -10   0      13650.69      14335.74       315.21 o                         
  -3  10   0      13650.69      14673.58       291.23 o                         
   2 -10   0       1501.63       1542.05        82.50 o                         
  -2  10   0       1501.63       1640.93        79.91 o                         
   1 -10   0       3506.64       3526.08       132.78 o                         
  -1  10   0       3506.64       3963.58       137.28 o                         
   0 -10   0       2756.70       2947.11       141.88 o                         
   0  10   0       2756.70       2863.07       133.01 o                         
  -1 -10   0       2575.69       2621.70       169.06 o                         
  -1 -10   0        834.35        809.26       127.16 o                         
   1  10   0       2575.69       2730.81       134.70 o                         
  -2 -10   0        964.18       1134.33       111.42 o                         
   2  10   0        964.18       1013.20        91.66 o                         
  -3 -10   0        618.79        588.77        83.82 o                         
   3  10   0        618.79        486.70        51.46 o                         
   9 -11   0       1809.18       2021.09       237.27 o                         
   9 -11   0        733.50        758.49       124.89 o                         
   8 -11   0        781.07        807.53       131.16 o                         
   7 -11   0       1781.29       1830.11        97.90 o                         
  -7  11   0       1781.29       1628.80       142.13 o                         
   6 -11   0       5166.79       5601.55       174.71 o                         
  -6  11   0       5166.79       5268.27       273.85 o                         
   5 -11   0       2763.31       2755.79       106.10 o                         
  -5  11   0       2763.31       2632.35       106.87 o                         
   4 -11   0       2564.01       2802.44       118.23 o                         
  -4  11   0       2564.01       2712.05       109.70 o                         
   3 -11   0       1969.24       2074.65        98.56 o                         
  -3  11   0       1969.24       1923.40        92.28 o                         
   2 -11   0       7045.08       7580.65       193.30 o                         
  -2  11   0       7045.08       7314.83       201.09 o                         
   1 -11   0        280.75        223.75        66.34 o                         
  -1  11   0        280.75        310.92        54.34 o                         
   0 -11   0       1333.59       1285.93        96.13 o                         
   0  11   0       1333.59       1316.62       102.33 o                         
  -1 -11   0       1069.65       1018.64        84.13 o                         
   1  11   0       1069.65        965.61        73.32 o                         
   7 -12   0       1167.62       1079.34       103.61 o                         
   6 -12   0        607.86        606.14       109.05 o                         
   6 -12   0       1536.47       2098.36       341.85 o                         
  -6  12   0       1536.47       1568.79       167.93 o                         
   5 -12   0       5285.74       5696.27       250.71 o                         
  -5  12   0       5285.74       5280.86       214.43 o                         
   4 -12   0        638.54        637.61        75.04 o                         
  -4  12   0        638.54        550.19        76.42 o                         
   3 -12   0        644.32        697.96        98.05 o                         
  -3  12   0        644.32        663.94       101.06 o                         
   2 -12   0       2327.53       2110.99       122.34 o                         
  -2  12   0       2327.53       2316.09       107.06 o                         
   1 -12   0        121.27        299.49        97.70 o                         
  -1  12   0        121.27        142.64        82.11 o                         
   0  12  -1        254.89        256.75        68.57 o                         
   0 -12   1        254.89        340.32        72.22 o                         
  -1  12  -1       2839.16       2649.92       119.83 o                         
   1 -12   1       2839.16       3352.79       147.16 o                         
  -2  12  -1        262.47        159.05        70.98 o                         
   2 -12   1        262.47        252.09        89.70 o                         
  -3  12  -1        441.02        468.74        74.30 o                         
   3 -12   1        441.02        503.16        74.94 o                         
  -4  12  -1       1030.70       1215.95        88.16 o                         
   4 -12   1       1030.70       1108.40        95.70 o                         
  -5  12  -1        189.75        182.78        50.43 o                         
   5 -12   1        189.75        186.14        61.72 o                         
  -6  12  -1       2111.94       2360.76       191.22 o                         
   6 -12   1       2111.94       2444.24       118.44 o                         
  -7  12  -1        601.13        679.05       109.70 o                         
   7 -12   1        601.13        577.44        74.50 o                         
   2  11  -1       7534.05       7552.13       288.13 o                         
  -2 -11   1       7534.05       7943.42       280.22 o                         
   1  11  -1        316.04        398.89        72.52 o                         
   1  11  -1        367.43        551.18       197.77 o                         
  -1 -11   1        316.04        292.77       111.65 o                         
  -1 -11   1        367.43        191.64       135.66 o                         
   0  11  -1       1527.75       1523.98       104.53 o                         
   0  11  -1       4811.69       5233.71       305.24 o                         
   0 -11   1       1527.75       1612.81       167.35 o                         
   0 -11   1       4811.69       5517.20       246.95 o                         
  -1  11  -1       5084.35       5126.39       165.78 o                         
   1 -11   1       5084.35       5411.73       192.67 o                         
  -2  11  -1       1105.92        976.13        70.00 o                         
   2 -11   1       1105.92       1207.82        77.31 o                         
  -3  11  -1        257.87        250.25        57.32 o                         
   3 -11   1        257.87        271.98        86.10 o                         
  -4  11  -1        427.29        509.13        53.99 o                         
   4 -11   1        427.29        639.89        68.08 o                         
  -5  11  -1       2656.95       2749.44       113.09 o                         
   5 -11   1       2656.95       2965.25       121.14 o                         
  -6  11  -1        354.47        416.33        52.07 o                         
   6 -11   1        354.47        351.69        65.45 o                         
  -7  11  -1       4970.67       5360.62       270.91 o                         
   7 -11   1       4970.67       5883.77       150.89 o                         
  -8  11  -1        396.18        351.83        53.74 o                         
   8 -11   1        396.18        409.19        66.85 o                         
  -9  11  -1         53.58         58.41        62.55 o                         
   9 -11   1         53.58         29.94       104.40 o                         
   3  10  -1       2683.23       2684.11       109.85 o                         
  -3 -10   1       2683.23       2598.29       144.12 o                         
   2  10  -1       1205.73       1068.80        66.64 o                         
  -2 -10   1       1205.73       1251.28        82.24 o                         
   1  10  -1       3384.83       3693.90       139.49 o                         
  -1 -10   1       3384.83       3670.55       119.32 o                         
   0  10  -1       1827.89       1909.86        92.03 o                         
   0 -10   1       1827.89       1821.27       101.67 o                         
  -1  10  -1       6975.31       7445.97       206.61 o                         
   1 -10   1       6975.31       7259.68       186.49 o                         
  -2  10  -1       6764.24       6977.31       192.24 o                         
  -2  10  -1       4584.25       4463.16       231.21 o                         
   2 -10   1       4584.25       4613.41       137.34 o                         
  -3  10  -1        133.11        194.88        71.51 o                         
  -3  10  -1       1621.68       1694.48        90.46 o                         
   3 -10   1        133.11        166.90        68.67 o                         
   3 -10   1       1621.68       1077.21       127.98 o                         
  -4  10  -1       2062.07       2375.93       103.95 o                         
   4 -10   1       2062.07       2296.40       154.19 o                         
  -5  10  -1       1381.34       1551.31        64.00 o                         
   5 -10   1       1381.34       1376.70        71.23 o                         
  -6  10  -1       1340.05       1336.89        94.61 o                         
   6 -10   1       1340.05       1486.76        81.22 o                         
  -7  10  -1       2369.13       2212.45       113.00 o                         
   7 -10   1       2369.13       2227.06        91.54 o                         
  -8  10  -1       1031.73       1057.11        70.81 o                         
   8 -10   1       1031.73       1145.30        82.77 o                         
  -9  10  -1        181.32        153.50        47.67 o                         
   9 -10   1        181.32        320.79        69.39 o                         
 -10  10  -1       6634.83       7304.58       247.00 o                         
  10 -10   1       6634.83       7620.60       245.14 o                         
   4   9  -1       4994.18       5089.88       154.54 o                         
  -4  -9   1       4994.18       5489.09       240.00 o                         
   3   9  -1       2892.65       2802.06        98.57 o                         
  -3  -9   1       2892.65       2961.24       106.28 o                         
   2   9  -1       4161.56       4504.65       127.32 o                         
  -2  -9   1       4161.56       4616.89       136.59 o                         
   1   9  -1       6154.96       6140.18       147.11 o                         
  -1  -9   1       6154.96       6136.26       181.42 o                         
   0   9  -1       2624.15       2747.39        89.07 o                         
   0  -9   1       2624.15       2741.98        95.33 o                         
  -1   9  -1       2012.30       1985.31        71.63 o                         
   1  -9   1       2012.30       2019.90        83.36 o                         
  -2   9  -1      10654.40      11377.74       231.62 o                         
   2  -9   1      10654.40      11405.24       251.05 o                         
  -3   9  -1          2.75         24.81        24.17 o                         
   3  -9   1          2.75         20.38        38.96 o                         
  -4   9  -1       2288.30       2225.77        71.10 o                         
   4  -9   1       2288.30       2554.73       115.10 o                         
  -5   9  -1       1586.08       1582.28        87.63 o                         
   5  -9   1       1586.08       1703.16        72.19 o                         
   6  -9   1       2126.03       2243.42       147.44 o                         
   6  -9   1       1091.70       1277.32       177.33 o                         
   7  -9   1       1669.45       2040.85       223.20 o                         
   7  -9   1       3137.76       3364.09       176.81 o                         
  -8   9  -1          7.36         81.32        69.70 o                         
   8  -9   1          7.36         32.32        42.17 o                         
   9  -9   1       3485.38       3954.03       219.04 o                         
 -10   9  -1       4382.27       4280.92       251.14 o                         
  10  -9   1       4382.27       4517.76       179.00 o                         
  -6  -8   1       1944.82       2225.13       165.92 o                         
   5   8  -1        467.05        516.68        59.96 o                         
  -5  -8   1        467.05        390.83       168.23 o                         
   4   8  -1       7663.98       7893.27       233.04 o                         
  -4  -8   1       7663.98       8412.04       313.61 o                         
   3   8  -1       3940.78       4090.62       124.58 o                         
  -3  -8   1       3940.78       4061.32       129.78 o                         
   2   8  -1         13.39        -33.07        33.07 o                         
  -2  -8   1         13.39          9.34        31.43 o                         
   1   8  -1      15831.21      16450.35       324.94 o                         
  -1  -8   1      15831.21      17035.81       313.45 o                         
   0   8  -1        274.15        294.92        31.39 o                         
   0  -8   1        274.15        251.35        38.13 o                         
  -1   8  -1         66.14         43.94        35.08 o                         
   1  -8   1         66.14         51.51        57.58 o                         
  -2   8  -1       7086.16       7310.35       135.15 o                         
   2  -8   1       7086.16       7162.04       153.60 o                         
  -3   8  -1       4236.12       4428.29        93.54 o                         
   3  -8   1       4236.12       4722.73       129.42 o                         
  -4   8  -1        724.45        774.76        36.46 o                         
   4  -8   1        724.45        804.00        60.71 o                         
  -5   8  -1       2498.82       2523.81        76.38 o                         
   5  -8   1       2498.82       2569.75       101.41 o                         
  -6   8  -1       5304.66       5104.63       136.87 o                         
   6  -8   1       5304.66       5080.06       146.59 o                         
   7  -8   1       3594.29       4193.13       213.55 o                         
  -8   8  -1        310.73        235.49        76.68 o                         
   8  -8   1        310.73        354.72        48.51 o                         
   9  -8   1       4707.13       5214.89       394.64 o                         
  10  -8   1       2613.83       2749.47       275.17 o                         
 -11   8  -1        993.79       1042.97       173.51 o                         
  11  -8   1        993.79        900.51        90.16 o                         
   6   7  -1       1536.51       1450.57        95.35 o                         
  -6  -7   1       1536.51       1415.07       116.90 o                         
   5   7  -1       2722.38       3088.91       122.12 o                         
  -5  -7   1       2722.38       2882.81       121.96 o                         
   4   7  -1       4682.04       4871.71       125.94 o                         
  -4  -7   1       4682.04       4701.29       153.34 o                         
   3   7  -1       1356.93       1466.31        76.68 o                         
  -3  -7   1       1356.93       1362.35        70.25 o                         
   2   7  -1       2054.89       2115.34        72.42 o                         
  -2  -7   1       2054.89       2071.41        60.52 o                         
   1   7  -1      18563.98      19247.99       324.43 o                         
  -1  -7   1      18563.98      20221.55       587.48 o                         
   0   7  -1        698.63        766.01        42.55 o                         
   0  -7   1        698.63        679.63        55.28 o                         
  -1   7  -1         73.43         64.10        16.95 o                         
   1  -7   1         73.43         50.52        22.61 o                         
  -2   7  -1       4572.46       4085.35       108.40 o                         
   2  -7   1       4572.46       4174.89        91.47 o                         
  -3   7  -1       4753.49       4725.97        92.12 o                         
   3  -7   1       4753.49       4626.17       108.72 o                         
  -4   7  -1        950.53        979.94        35.65 o                         
   4  -7   1        950.53        943.34        67.70 o                         
  -5   7  -1        465.52        477.93        27.78 o                         
   5  -7   1        465.52        530.94        52.05 o                         
  -6   7  -1      31432.00      32751.04       683.90 o                         
   6  -7   1      31432.00      33751.79       644.34 o                         
  -7   7  -1       1113.70       1059.53        51.82 o                         
   7  -7   1       1113.70       1194.09        67.52 o                         
  -8   7  -1       2080.56       2244.77        96.13 o                         
   8  -7   1       2080.56       1952.89       100.23 o                         
  -9   7  -1       4121.24       4195.23       134.28 o                         
   9  -7   1       4121.24       4167.11       128.76 o                         
 -10   7  -1        866.71        786.81       200.70 o                         
  10  -7   1        866.71        670.25       129.55 o                         
 -11   7  -1       2272.96       2408.03       234.97 o                         
  11  -7   1       2272.96       2565.07       131.20 o                         
   7   6  -1        436.27        431.92        70.57 o                         
  -7  -6   1        436.27        369.19        86.47 o                         
   6   6  -1        561.70        364.01        72.22 o                         
  -6  -6   1        561.70        465.67       103.39 o                         
   5   6  -1       7439.46       7735.03       199.40 o                         
  -5  -6   1       7439.46       7519.19       211.33 o                         
   4   6  -1      12739.96      13833.27       276.49 o                         
  -4  -6   1      12739.96      14061.08       335.05 o                         
   3   6  -1        193.03        197.56        33.94 o                         
  -3  -6   1        193.03        239.63        29.64 o                         
   2   6  -1       4185.41       4332.77        93.48 o                         
  -2  -6   1       4185.41       4209.53        86.45 o                         
   1   6  -1       7932.81       8004.14       144.09 o                         
  -1  -6   1       7932.81       7791.96       140.43 o                         
   0   6  -1       3298.47       3343.40        65.42 o                         
   0  -6   1       3298.47       3409.12        74.36 o                         
  -1   6  -1        276.17        302.92        19.32 o                         
   1  -6   1        276.17        267.87        22.64 o                         
   2  -6   1       8497.85       8299.80       213.33 o                         
   3  -6   1      23344.04      22265.77       896.59 o                         
   3  -6   1       7012.05       7172.83       186.54 o                         
  -4   6  -1         99.62         87.56        15.70 o                         
   4  -6   1         99.62         54.15        26.38 o                         
   5  -6   1       3838.44       4091.10       186.16 o                         
  -6   6  -1      11485.14      11888.85       228.66 o                         
   6  -6   1      11485.14      11991.82       255.16 o                         
   7  -6   1        450.68        393.71       105.36 o                         
  -8   6  -1       7288.37       7444.20       184.38 o                         
   8  -6   1       7288.37       6889.29       201.84 o                         
  -9   6  -1       8444.64       8834.14       273.40 o                         
   9  -6   1       8444.64       8556.63       238.96 o                         
 -10   6  -1         12.77         82.25        44.28 o                         
  10  -6   1         12.77        -42.25        42.25 o                         
 -11   6  -1       2975.51       3375.69       126.87 o                         
  11  -6   1       2975.51       3059.32       143.89 o                         
   8   5  -1       3918.15       4134.60       214.11 o                         
  -8  -5   1       3918.15       3884.93       424.98 o                         
   7   5  -1       1461.43       1467.43       146.29 o                         
  -7  -5   1        317.32        286.38       126.86 o                         
   6   5  -1          0.81         11.72        43.42 o                         
  -6  -5   1          0.81         86.31       129.04 o                         
   5   5  -1      13998.88      14186.25       411.00 o                         
  -5  -5   1      13998.88      14812.30       796.44 o                         
   4   5  -1       1559.48       1560.75        62.22 o                         
  -4  -5   1       1559.48       1559.52        59.57 o                         
   3   5  -1        790.96        740.72        41.56 o                         
  -3  -5   1        790.96        757.24        41.07 o                         
   2   5  -1      11183.33      10885.49       190.12 o                         
  -2  -5   1      11183.33      11019.29       166.39 o                         
   1   5  -1      12411.66      13006.75       198.00 o                         
  -1  -5   1      12411.66      13255.33       237.71 o                         
   0   5  -1       1959.58       2105.15        43.36 o                         
   0  -5   1       1959.58       1929.09        50.40 o                         
  -1   5  -1        449.43        498.58        23.54 o                         
   1  -5   1        449.43        377.93        28.14 o                         
  -2   5  -1        817.07        759.86        23.27 o                         
   2  -5   1        817.07        849.65        38.67 o                         
   3  -5   1      19875.99      19708.22       568.34 o                         
  -4   5  -1       4616.31       4658.90        79.63 o                         
   4  -5   1       4616.31       4578.06        98.97 o                         
  -5   5  -1       1348.01       1150.83        66.77 o                         
   5  -5   1       4275.71       4000.86       167.12 o                         
  -6   5  -1       7092.85       7418.24       148.83 o                         
   6  -5   1       7092.85       7231.97       143.63 o                         
  -7   5  -1       6488.61       6837.42       169.45 o                         
   7  -5   1       6488.61       6670.23       229.31 o                         
   8  -5   1       4257.04       4161.66       319.76 o                         
  -9   5  -1       3981.87       4504.44       132.39 o                         
   9  -5   1       3981.87       4078.95       119.54 o                         
 -10   5  -1       5260.70       4901.50       280.01 o                         
  10  -5   1       5260.70       4070.66       190.97 o                         
 -11   5  -1       3446.61       3649.44       131.06 o                         
  11  -5   1       3446.61       3333.75       146.13 o                         
   9   4  -1        371.42        415.95        93.12 o                         
  -9  -4   1        371.42        489.31       107.77 o                         
   8   4  -1       3625.02       3701.46       142.64 o                         
  -8  -4   1       3625.02       3888.65       334.45 o                         
   7   4  -1        495.99        413.99       106.47 o                         
  -7  -4   1        495.99        511.81       215.50 o                         
   6   4  -1         39.65         76.30        31.46 o                         
  -6  -4   1         39.65        134.67       123.26 o                         
   5   4  -1      19555.38      20652.76       751.36 o                         
  -5  -4   1      19555.38      19369.91       603.51 o                         
   4   4  -1         41.57        -13.58        20.56 o                         
  -4  -4   1         41.57        -18.04        30.50 o                         
   3   4  -1        941.89        977.74        35.99 o                         
  -3  -4   1        941.89        930.90        32.75 o                         
   2   4  -1      23882.77      25413.70       883.30 o                         
  -2  -4   1      23882.77      23900.72       957.13 o                         
   1   4  -1        450.58        466.33        27.51 o                         
  -1  -4   1        450.58        473.36        29.32 o                         
   0   4  -1       4742.48       4719.81        92.29 o                         
   0  -4   1       4742.48       4465.30        99.85 o                         
  -1   4  -1         33.62         52.13        11.75 o                         
   1  -4   1         33.62         67.58        16.02 o                         
  -2   4  -1       1585.89       1603.68        31.35 o                         
   2  -4   1       1585.89       1635.37        50.82 o                         
  -3   4  -1       6106.77       6352.81       100.49 o                         
   3  -4   1       6106.77       6225.93       121.49 o                         
  -4   4  -1      24449.93      25058.18       358.15 o                         
   4  -4   1      24449.93      23453.19       464.31 o                         
  -5   4  -1       1034.13       1046.43        27.58 o                         
   5  -4   1       1034.13       1027.46        28.70 o                         
  -6   4  -1       8437.36       8970.40       371.60 o                         
   6  -4   1       8437.36       7855.16       263.36 o                         
  -7   4  -1      11016.38      10902.06       207.12 o                         
   7  -4   1      11016.38      10731.79       224.57 o                         
  -8   4  -1       6139.76       6247.00       326.24 o                         
  -9   4  -1        835.76        776.26        68.67 o                         
   9  -4   1        835.76        790.48        50.25 o                         
 -10   4  -1       6060.57       6331.68       362.41 o                         
  10  -4   1       3676.60       3695.71       293.99 o                         
  11  -4   1       3546.12       3552.19       351.04 o                         
   9   3  -1        960.34        948.10        73.16 o                         
  -9  -3   1        960.34       1016.71        96.25 o                         
   8   3  -1      11291.77      11959.64       299.08 o                         
  -8  -3   1      11291.77      12148.53       383.54 o                         
   7   3  -1        674.11        713.26        45.96 o                         
  -7  -3   1        674.11        753.46        75.98 o                         
   6   3  -1       2358.50       2618.16        81.45 o                         
  -6  -3   1       2358.50       2596.74       112.75 o                         
   5   3  -1      19536.13      19944.43       366.31 o                         
  -5  -3   1      19536.13      20032.90       451.32 o                         
   4   3  -1       3634.11       4145.26       113.68 o                         
  -4  -3   1       3634.11       4123.17       153.78 o                         
   3   3  -1       2545.21       2539.76        48.26 o                         
  -3  -3   1       2545.21       2570.89        51.08 o                         
  -2  -3   1      10857.21      10585.31       423.48 o                         
   1   3  -1        240.55        239.23        16.78 o                         
  -1  -3   1        240.55        244.67        15.96 o                         
   0   3  -1       4429.60       4302.95        68.98 o                         
   0  -3   1       4429.60       4248.96        71.02 o                         
  -1   3  -1        160.29        181.65        11.64 o                         
   1  -3   1       5627.84       5029.90       253.20 o                         
   1  -3   1        160.29        181.93        22.61 o                         
  -2   3  -1        733.56        845.59        22.60 o                         
   2  -3   1        733.56        819.54        31.46 o                         
  -3   3  -1        993.02       1042.48        59.33 o                         
   3  -3   1        993.02       1137.27        59.81 o                         
   3  -3   1       1059.03       1147.71       134.24 o                         
  -4   3  -1      16904.58      16846.60       236.48 o                         
   4  -3   1      16904.58      16899.95       257.64 o                         
   5  -3   1       5241.48       4978.09       165.23 o                         
  -6   3  -1       1224.96       1295.73        39.82 o                         
   6  -3   1       1224.96       1170.75        32.71 o                         
  -7   3  -1      25526.58      26463.82       492.23 o                         
   7  -3   1      25526.58      25799.64       444.22 o                         
  -8   3  -1       1613.43       1667.11        55.68 o                         
   8  -3   1       1613.43       1645.77        60.06 o                         
  -9   3  -1         47.85       -110.86       110.86 o                         
   9  -3   1         47.85        -17.30        30.77 o                         
 -10   3  -1       3759.11       3850.03       106.51 o                         
  10  -3   1       3759.11       3807.87       104.84 o                         
 -11   3  -1       1296.70       1635.83       239.66 o                         
  11  -3   1       1296.70       1231.98       256.70 o                         
   9   2  -1       2144.09       2509.03       257.41 o                         
   8   2  -1       3702.10       3704.06       127.33 o                         
  -8  -2   1       3702.10       3618.54       123.09 o                         
   7   2  -1       7066.72       6986.26       226.80 o                         
  -7  -2   1       7066.72       6935.02       255.36 o                         
   6   2  -1       4807.67       4915.30        98.58 o                         
  -6  -2   1       4807.67       4783.22        99.31 o                         
   5   2  -1      23414.21      24096.12       498.66 o                         
  -5  -2   1      23414.21      24380.69       717.24 o                         
   4   2  -1        201.46        185.28        14.77 o                         
  -4  -2   1        201.46        218.60        19.17 o                         
   3   2  -1       8886.96       8891.69       136.25 o                         
  -3  -2   1       8886.96       8965.25       153.63 o                         
   2   2  -1      14544.27      14228.42       211.59 o                         
  -2  -2   1      14544.27      14583.53       204.74 o                         
   1   2  -1       2357.63       2326.94       114.89 o                         
   0   2  -1        737.01        730.72        20.75 o                         
   0  -2   1        737.01        753.16        21.32 o                         
  -1   2  -1        263.01        278.52        11.19 o                         
   1  -2   1        263.01        328.02        22.01 o                         
   1  -2   1        556.89        480.17        88.78 o                         
  -2   2  -1        100.10        110.28         8.90 o                         
   2  -2   1        100.10        132.62         8.29 o                         
  -3   2  -1        155.67        151.90         8.64 o                         
   3  -2   1        155.67        158.58        10.89 o                         
  -4   2  -1      24425.48      24845.98       400.22 o                         
   4  -2   1      24425.48      24660.82       365.71 o                         
  -5   2  -1        540.37        603.17        26.66 o                         
   5  -2   1        540.37        608.33        19.40 o                         
   6  -2   1       1501.27       1397.60        85.61 o                         
  -7   2  -1      20541.45      20969.83       345.87 o                         
   7  -2   1      20541.45      20275.85       271.76 o                         
  -8   2  -1        254.64        289.22        61.29 o                         
   8  -2   1        254.64        330.60        77.40 o                         
  -9   2  -1        110.79        135.29        30.26 o                         
   9  -2   1        110.79        104.66        28.90 o                         
 -10   2  -1       6362.47       6373.49       148.75 o                         
  10  -2   1       6362.47       6541.92       167.30 o                         
 -11   2  -1         82.72         92.93        49.62 o                         
  11  -2   1         82.72        114.42        48.18 o                         
  10   1  -1       1415.79       1225.34        98.15 o                         
 -10  -1   1       1415.79       1316.68       110.14 o                         
   9   1  -1       2733.92       2785.85       236.47 o                         
  -9  -1   1       2733.92       2146.37       235.10 o                         
   8   1  -1       2030.46       2029.84       116.28 o                         
  -8  -1   1       2030.46       2515.30        98.20 o                         
   7   1  -1       5528.37       6197.07       193.86 o                         
  -7  -1   1       5528.37       5496.77       240.63 o                         
   6   1  -1       4199.44       4322.96       134.22 o                         
   6   1  -1       8916.60       5728.22       285.16 o                         
  -6  -1   1       4199.44       4829.82       137.96 o                         
  -6  -1   1       8916.60       8025.62       302.62 o                         
   5   1  -1       5796.48       5991.19       108.06 o                         
  -5  -1   1       5796.48       5969.85       112.05 o                         
   4   1  -1      18858.80      18678.22       478.48 o                         
  -4  -1   1      18858.80      18936.39       654.19 o                         
   3   1  -1       2667.48       2732.33        47.95 o                         
  -3  -1   1       2667.48       2779.44        55.23 o                         
   2   1  -1      65269.90      33580.17      1162.73 o                         
   1   1  -1      11784.40      11382.26       178.20 o                         
  -1  -1   1      11784.40      11130.35       144.81 o                         
   0   1  -1       7537.99       7642.99       119.23 o                         
   0  -1   1       7537.99       7091.84       157.38 o                         
  -1   1  -1       4149.77       4052.65        61.61 o                         
   1  -1   1       4149.77       4108.18        62.46 o                         
  -2   1  -1         77.50         40.29        19.03 o                         
   2  -1   1         77.50        106.06        11.04 o                         
  -3   1  -1       2501.88       2513.71        49.48 o                         
   3  -1   1       2501.88       2436.57        40.02 o                         
  -4   1  -1      28876.50      28494.56       674.77 o                         
   4  -1   1      28876.50      28611.48       597.51 o                         
   4  -1   1      54676.04      52630.08      1813.61 o                         
  -5   1  -1        146.31        160.23        18.60 o                         
   5  -1   1        146.31        151.02        10.24 o                         
  -6   1  -1       1949.72       1986.81        68.87 o                         
   6  -1   1       1949.72       2167.77        57.32 o                         
   6  -1   1       4758.90       4675.85       216.75 o                         
  -7   1  -1      16224.58      16612.45       316.31 o                         
   7  -1   1      16224.58      16827.58       284.67 o                         
  -8   1  -1        323.01        358.01        31.97 o                         
   8  -1   1        323.01        298.95        31.87 o                         
  -9   1  -1        909.41        715.22       120.40 o                         
   9  -1   1        909.41        706.49       185.27 o                         
 -10   1  -1       3242.19       3375.10       134.52 o                         
  10  -1   1       3242.19       3364.74       113.66 o                         
 -11   1  -1       2286.80       2522.70       248.08 o                         
  11  -1   1       2286.80       2185.83       125.69 o                         
  11   0  -1         64.78        115.80        85.61 o                         
 -11   0   1         64.78         39.23        49.22 o                         
  10   0  -1       3768.93       3996.29       113.47 o                         
 -10   0   1       3768.93       3711.94       132.27 o                         
   9   0  -1       2967.64       2935.94        75.23 o                         
  -9   0   1       2967.64       2957.94        81.95 o                         
   8   0  -1       2602.01       2675.59        89.73 o                         
  -8   0   1       2602.01       2952.16       151.71 o                         
   7   0  -1      10262.83      10361.62       132.33 o                         
  -7   0   1      10262.83      10645.87       189.08 o                         
   6   0  -1       6577.28       6313.22       206.41 o                         
   5   0  -1       1965.69       1921.46        41.18 o                         
  -5   0   1       1965.69       2252.92        50.84 o                         
   4   0  -1      22021.42      22032.88       392.70 o                         
  -4   0   1      22021.42      22424.93       402.25 o                         
   3   0  -1         23.23         39.63        11.94 o                         
  -3   0   1         23.23         66.74        13.50 o                         
   2   0  -1       3064.75       2994.37        62.07 o                         
  -2   0   1       3064.75       3134.82        56.03 o                         
   1   0  -1       8441.97       8001.21       148.80 o                         
  -1   0   1       8441.97       8218.71       126.07 o                         
  -1   0   1      14528.67       9711.47       464.08 o                         
  -1   0  -1       7572.77       7327.67       108.15 o                         
   1   0   1       7572.77       7333.81       130.42 o                         
  -2   0  -1        175.57        182.87        11.69 o                         
   2   0   1        175.57        198.90         9.52 o                         
  -3   0  -1      37954.98      37604.79       668.58 o                         
   3   0   1      37954.98      37809.85       591.94 o                         
  -4   0  -1       9363.32       9234.12       156.59 o                         
   4   0   1       9363.32       9107.53       139.34 o                         
  -5   0  -1       5438.22       3705.44       219.77 o                         
  -6   0  -1       6794.44       6891.27       128.96 o                         
   6   0   1       6794.44       6858.34       114.14 o                         
  -7   0  -1      16113.65      16558.15       649.02 o                         
   7   0   1      16113.65      15764.77       619.82 o                         
  -8   0  -1       1684.18       1711.49        58.32 o                         
   8   0   1       1684.18       1716.80        55.08 o                         
  -9   0  -1        535.99         19.53       117.31 o                         
 -10   0  -1       3541.77       2912.93       246.00 o                         
 -10   0  -1       2102.06       2299.94       246.81 o                         
  10  -1  -1       2115.58       2235.60        98.33 o                         
 -10   1   1       2115.58       2005.72        70.24 o                         
   9  -1  -1       2878.40       2859.00       110.24 o                         
  -9   1   1       2878.40       3071.00       156.30 o                         
   8  -1  -1       1552.93       1571.75        37.17 o                         
  -8   1   1       1552.93       1620.30        55.85 o                         
   7  -1  -1      25224.75      26008.67       305.39 o                         
  -7   1   1      25224.75      26557.36       434.72 o                         
   6  -1  -1       1199.31       1194.24        27.49 o                         
  -6   1   1       1199.31       1201.28        39.34 o                         
   5  -1  -1        176.00        181.50        31.90 o                         
  -5   1   1        176.00        190.53        45.40 o                         
   4  -1  -1      22328.04      22126.97       335.18 o                         
  -4   1   1      22328.04      22556.91       362.94 o                         
   3  -1  -1       1485.46       1512.47        36.14 o                         
   3  -1  -1       2812.64       2624.12       162.56 o                         
  -3   1   1       1485.46       1511.65        41.46 o                         
   2  -1  -1       1590.58       1554.71        30.67 o                         
  -2   1   1       1590.58       1586.76        30.15 o                         
   1  -1  -1       2277.48       2389.01        48.23 o                         
  -1   1   1       2277.48       2316.52        37.19 o                         
   0  -1  -1       2680.83       2597.05        41.91 o                         
   0   1   1       2680.83       2641.05        44.05 o                         
  -1  -1  -1        686.83        655.59        15.70 o                         
   1   1   1        686.83        673.72        16.35 o                         
  -2  -1  -1       3409.30       3588.80        53.90 o                         
   2   1   1       3409.30       3522.22        62.77 o                         
  -3  -1  -1      19168.03      18939.80       305.38 o                         
   3   1   1      19168.03      18659.60       275.37 o                         
   4   1   1       3573.53       3357.56       167.98 o                         
  -5  -1  -1       7308.86       7227.16       130.42 o                         
   5   1   1       7308.86       7111.45       127.47 o                         
  -6  -1  -1      10257.45      10508.10       184.39 o                         
   6   1   1      10257.45      10252.46       202.69 o                         
  -7  -1  -1       6312.65       6353.79       145.52 o                         
   7   1   1       6312.65       6303.16       143.42 o                         
  -8  -1  -1       3696.69       3560.39       103.29 o                         
   8   1   1       3696.69       3835.96       105.18 o                         
  -9  -1  -1        974.71       1071.65        61.21 o                         
   9   1   1        974.71        935.60        52.90 o                         
 -10  -1  -1       1308.20       1559.65       233.46 o                         
  10   1   1       1308.20       1088.41       136.08 o                         
 -11   2   1       3464.77       4173.82       324.38 o                         
  10  -2  -1       2668.28       2772.99       232.82 o                         
 -10   2   1       2668.28       2330.96       205.72 o                         
   9  -2  -1        581.74        624.10        38.74 o                         
  -9   2   1        581.74        540.10        56.62 o                         
   8  -2  -1       6370.25       6224.86       229.70 o                         
  -8   2   1       6370.25       7279.88       339.40 o                         
   7  -2  -1      10875.29      10887.16       154.77 o                         
  -7   2   1      10875.29      11148.97       196.26 o                         
   6  -2  -1         12.99         25.98       111.05 o                         
  -6   2   1         12.99         16.44        90.17 o                         
   5  -2  -1        685.68        709.21        20.73 o                         
  -5   2   1        685.68        743.98        28.86 o                         
   4  -2  -1      36587.73      34604.46       771.72 o                         
  -4   2   1      36587.73      36990.55      1028.21 o                         
   3  -2  -1       3750.63       3430.20        68.64 o                         
  -3   2   1       3750.63       3622.85        51.34 o                         
   2  -2  -1       1407.03       1458.91        53.57 o                         
  -2   2   1       1407.03       1527.14        88.03 o                         
   1  -2  -1       3605.69       3593.42        67.46 o                         
  -1   2   1       3605.69       3678.78        56.16 o                         
   0  -2  -1      30599.52      30150.21       683.78 o                         
   0   2   1      30599.52      31991.90       780.72 o                         
  -1  -2  -1       1289.64       1287.94        23.85 o                         
   1   2   1       1289.64       1310.00        29.59 o                         
  -2  -2  -1       4582.46       4571.63        87.54 o                         
   2   2   1       4582.46       4728.56       185.37 o                         
  -3  -2  -1      16715.92      16321.70       233.21 o                         
   3   2   1      16715.92      16575.90       244.32 o                         
  -4  -2  -1       7282.13       7853.87       155.77 o                         
   4   2   1       7282.13       7657.19       135.01 o                         
  -5  -2  -1      12748.27      12085.20       431.36 o                         
  -6  -2  -1       4624.84       4700.86       135.47 o                         
   6   2   1       4624.84       4683.86       109.97 o                         
  -7  -2  -1       1893.08       1111.25       103.27 o                         
  -8  -2  -1       5237.78       5487.37       164.57 o                         
   8   2   1       5237.78       5155.18       136.03 o                         
  -9  -2  -1        378.52        271.14        88.55 o                         
   9   2   1        378.52        583.43        75.03 o                         
 -10  -2  -1        240.49         61.98       139.83 o                         
  10   2   1        240.49        258.28        50.24 o                         
  11  -3  -1       6187.91       6072.89       163.92 o                         
 -11   3   1       6187.91       6135.63       149.33 o                         
  10  -3  -1       1080.55       1097.69       126.84 o                         
 -10   3   1       1080.55       1156.68       177.82 o                         
   9  -3  -1          1.43         17.86        20.53 o                         
  -9   3   1          1.43         -6.44        29.13 o                         
   8  -3  -1       7769.28       7633.33       422.27 o                         
   7  -3  -1       7249.16       7291.23       125.19 o                         
  -7   3   1       7249.16       7161.59       136.74 o                         
   6  -3  -1       1552.70       1719.35        37.55 o                         
  -6   3   1       1552.70       1739.62        48.00 o                         
   5  -3  -1       1707.10       1600.91        47.02 o                         
   5  -3  -1       3541.36       3212.04       127.03 o                         
  -5   3   1       1707.10       1638.45        52.66 o                         
   4  -3  -1       4426.08       4179.92        84.31 o                         
  -4   3   1       4426.08       4320.06        67.35 o                         
   3  -3  -1      12190.20      11375.44       486.66 o                         
  -3   3   1       6525.35       6547.73       173.51 o                         
  -3   3   1      12190.20      10946.45       393.89 o                         
   2  -3  -1        768.38        698.85        24.41 o                         
  -2   3   1        768.38        727.42        19.21 o                         
   1  -3  -1       3856.74       3997.50        89.28 o                         
   0  -3  -1      18231.46      18004.38       257.69 o                         
   0   3   1      18231.46      17959.99       259.63 o                         
  -1  -3  -1      12402.21      12618.11       183.62 o                         
   1   3   1      12402.21      12725.36       228.74 o                         
  -2  -3  -1       9501.58       9297.30       138.86 o                         
   2   3   1       9501.58       9360.00       157.18 o                         
  -3  -3  -1      22692.34      22358.11       860.66 o                         
   3   3   1      22692.34      23990.93       576.75 o                         
  -4  -3  -1        793.91        828.14        36.29 o                         
   4   3   1        793.91        824.25        34.16 o                         
  -5  -3  -1      15083.73      14827.12       602.44 o                         
   5   3   1      15083.73      16027.93       597.06 o                         
  -6  -3  -1       4836.38       4817.93       142.84 o                         
   6   3   1       4836.38       4825.83       160.42 o                         
  -7  -3  -1       1827.96       1637.25       156.03 o                         
   7   3   1       1827.96       1661.64       190.85 o                         
  -9  -3  -1          2.76         41.78       144.28 o                         
   9   3   1          2.76        -28.28        63.77 o                         
  11  -4  -1       4146.44       4315.21       132.60 o                         
 -11   4   1       4146.44       4354.62       118.51 o                         
  10  -4  -1         68.06         85.27        39.63 o                         
 -10   4   1         68.06         79.55        34.75 o                         
   9  -4  -1        442.64        477.28        54.21 o                         
  -9   4   1        442.64        488.69        44.92 o                         
   8  -4  -1       7185.96       7350.64       168.70 o                         
  -8   4   1       7185.96       7474.66       154.93 o                         
  -7   4   1       6470.18       6024.26       313.62 o                         
   6  -4  -1       1493.60       1476.84        42.07 o                         
  -6   4   1       1493.60       1553.40        53.23 o                         
   5  -4  -1       5230.42       5101.09       137.32 o                         
   5  -4  -1      12686.28      12624.05       383.13 o                         
  -5   4   1       5230.42       5228.53       107.01 o                         
   4  -4  -1       1894.02       1748.02        47.27 o                         
  -4   4   1       1894.02       1700.66        36.94 o                         
   3  -4  -1       6825.70       6449.52       112.23 o                         
  -3   4   1       6825.70       6699.11       112.46 o                         
  -3   4   1      17595.96      16885.28       782.13 o                         
   2  -4  -1       1616.42       1579.91        58.19 o                         
   2  -4  -1       2730.70       2799.51       111.46 o                         
  -2   4   1       1616.42       1576.32        32.28 o                         
   1  -4  -1        246.52        251.69        18.94 o                         
  -1   4   1        246.52        276.10        14.33 o                         
   0  -4  -1      18258.79      15569.22       426.09 o                         
  -1  -4  -1       9916.82       9809.76       147.15 o                         
   1   4   1       9916.82       9796.52       148.46 o                         
  -2  -4  -1       9222.89       9660.02       204.40 o                         
   2   4   1       9222.89       9663.51       185.68 o                         
  -3  -4  -1       4093.17       4044.37        77.77 o                         
   3   4   1       4093.17       4128.29        94.34 o                         
  -4  -4  -1      21570.48      22693.33       397.13 o                         
   4   4   1      21570.48      23216.18       379.69 o                         
  -5  -4  -1       7614.52       7515.99       199.62 o                         
   5   4   1       7614.52       7727.70       165.56 o                         
  -6  -4  -1       1978.34       2177.91       123.96 o                         
   6   4   1       1978.34       2326.75       130.69 o                         
  -7  -4  -1        471.79        456.55        73.12 o                         
   7   4   1        471.79        486.91        61.27 o                         
  -8  -4  -1       5338.56       5772.61       446.09 o                         
   8   4   1       5338.56       4938.38       218.90 o                         
  11  -5  -1       5339.24       5759.31       192.78 o                         
 -11   5   1       5339.24       5913.09       225.21 o                         
  10  -5  -1        238.58        282.41        95.25 o                         
 -10   5   1        238.58        352.26       182.16 o                         
   9  -5  -1        838.15        898.39        62.50 o                         
  -9   5   1        838.15        954.36        62.28 o                         
   8  -5  -1      12652.51      12637.53       264.23 o                         
  -8   5   1      12652.51      12888.41       365.60 o                         
   7  -5  -1          9.45         54.43        29.48 o                         
  -7   5   1          9.45         12.95        24.04 o                         
   6  -5  -1      12680.23      13407.53       242.27 o                         
  -6   5   1      12680.23      13247.01       249.61 o                         
   5  -5  -1       2491.83       2586.88        71.16 o                         
  -5   5   1       2491.83       2541.03        55.28 o                         
   4  -5  -1        805.94        823.57        39.34 o                         
   3  -5  -1       5140.46       5082.59        94.73 o                         
  -3   5   1       5140.46       5107.46        82.76 o                         
   2  -5  -1      12563.68      13681.31       538.96 o                         
   1  -5  -1        829.25        875.30        31.35 o                         
  -1   5   1        829.25        863.25        25.67 o                         
   0  -5  -1       1917.64       1838.08       114.98 o                         
   0  -5  -1       4846.93       4763.11       158.21 o                         
   0   5   1       1917.64       1839.89        50.96 o                         
   1   5   1      34047.46      33733.71      1131.67 o                         
  -2  -5  -1       4391.69       4324.30        77.09 o                         
   2   5   1       4391.69       4169.59       113.60 o                         
  -3  -5  -1        462.88        417.26        62.96 o                         
   3   5   1        462.88        440.21        74.24 o                         
  -4  -5  -1       9365.46       9557.21       202.75 o                         
   4   5   1       9365.46       9226.91       174.51 o                         
  -5  -5  -1       3351.72       3355.08       115.03 o                         
   5   5   1       3351.72       3379.91       102.15 o                         
  -6  -5  -1          5.75         -5.48        57.11 o                         
   6   5   1          5.75        129.96        49.84 o                         
  -7  -5  -1       2587.31       3022.62       310.90 o                         
   7   5   1       2587.31       2892.60       126.75 o                         
  -8  -5  -1       1858.12       1936.94       135.02 o                         
   8   5   1       1858.12       1680.51       102.30 o                         
  11  -6  -1       4192.36       4180.43       159.97 o                         
 -11   6   1       4192.36       4210.10       300.72 o                         
  10  -6  -1        730.45        791.39       171.76 o                         
   9  -6  -1       3537.51       4279.37       334.63 o                         
  -9   6   1       3537.51       3436.32       274.15 o                         
   8  -6  -1       4596.92       4647.51       128.40 o                         
  -8   6   1       4596.92       4825.02       136.57 o                         
   7  -6  -1       1910.54       2179.82       125.31 o                         
   6  -6  -1        879.60        986.83        50.32 o                         
  -6   6   1        879.60        864.23        38.12 o                         
   5  -6  -1       3175.68       3513.46        86.45 o                         
  -5   6   1       3175.68       3077.54       146.84 o                         
   4  -6  -1        172.48         91.64        30.07 o                         
  -4   6   1        172.48        158.51        19.48 o                         
   3  -6  -1       4315.76       4706.41       102.64 o                         
  -3   6   1       4315.76       4573.96        78.42 o                         
   2  -6  -1       6048.90       6155.35       113.14 o                         
  -2   6   1       6048.90       6068.79        99.48 o                         
   1  -6  -1        292.16        279.88        29.82 o                         
  -1   6   1        292.16        308.75        20.98 o                         
   0  -6  -1         21.52         -0.22        20.07 o                         
   0   6   1         21.52         28.54        17.34 o                         
  -1  -6  -1      27391.04      25466.88       451.71 o                         
   1   6   1      27391.04      28524.60       661.92 o                         
  -2  -6  -1         61.75         72.35        26.44 o                         
   2   6   1         61.75         75.34        28.61 o                         
  -3  -6  -1         96.11        109.48        82.44 o                         
   3   6   1         96.11        139.00        79.88 o                         
  -4  -6  -1      16292.71      15465.77       512.33 o                         
   4   6   1      16292.71      16732.06       438.10 o                         
  -5  -6  -1       1348.21       1466.45       113.41 o                         
   5   6   1       1463.73       1441.15       208.25 o                         
   5   6   1       1348.21       1279.55        88.64 o                         
  -6  -6  -1        423.42        554.89       250.41 o                         
   6   6   1        423.42        501.80       124.70 o                         
  -7  -6  -1       1484.74       1271.73       116.18 o                         
   7   6   1       1484.74       1615.70       115.33 o                         
  11  -7  -1       3292.10       3611.63       156.92 o                         
 -11   7   1       3292.10       3135.60       134.83 o                         
  10  -7  -1       3532.98       3466.22       148.79 o                         
 -10   7   1       3532.98       3477.08       144.44 o                         
   9  -7  -1       2767.39       3538.79       322.07 o                         
   8  -7  -1       3501.18       3632.57       142.91 o                         
  -8   7   1       3501.18       3752.50       110.74 o                         
   7  -7  -1       3527.28       4143.60       188.56 o                         
   6  -7  -1        704.60        846.08       131.20 o                         
   5  -7  -1         36.69        104.39        33.66 o                         
  -5   7   1         36.69         17.61        29.50 o                         
   4  -7  -1       3806.51       4098.24       136.02 o                         
   3  -7  -1         70.28        118.64        30.72 o                         
  -3   7   1         70.28         56.80        19.12 o                         
   2  -7  -1       7734.20       8039.57       154.86 o                         
  -2   7   1       7734.20       7438.39       138.50 o                         
   1  -7  -1         41.74         37.82        28.38 o                         
  -1   7   1         41.74         74.39        21.00 o                         
   0  -7  -1       1312.83       1355.11        54.91 o                         
   0   7   1       1312.83       1267.80        45.45 o                         
  -1  -7  -1      19043.85      19302.37       309.81 o                         
   1   7   1      19043.85      19215.34       361.08 o                         
  -2  -7  -1        426.43        533.28        43.75 o                         
   2   7   1        426.43        505.84        56.59 o                         
  -3  -7  -1        729.45        816.26        52.98 o                         
   3   7   1        729.45        724.37        50.11 o                         
  -4  -7  -1      15539.72      16623.31       402.55 o                         
   4   7   1      15539.72      16629.17       332.14 o                         
  -5  -7  -1          6.48        -37.29        48.09 o                         
   5   7   1          6.48         26.38        63.32 o                         
   6   7   1        733.07        684.79       142.76 o                         
  11  -8  -1        738.63        741.52        86.58 o                         
 -11   8   1        738.63        807.42        81.97 o                         
  10  -8  -1       9566.79      10544.72       294.75 o                         
 -10   8   1       9566.79      10161.54       306.27 o                         
   9  -8  -1        419.44        364.90        71.12 o                         
  -9   8   1        419.44        538.53        64.61 o                         
   8  -8  -1       1581.11       1719.05       113.82 o                         
  -8   8   1       1581.11       1565.31        87.03 o                         
   7  -8  -1       4600.57       4584.55       120.76 o                         
  -7   8   1       4600.57       4499.32       124.19 o                         
   6  -8  -1       4351.91       5031.40       127.26 o                         
   5  -8  -1         62.11         46.10        36.17 o                         
  -5   8   1         62.11        109.11        23.87 o                         
   4  -8  -1       3143.47       3501.61       140.76 o                         
   3  -8  -1        428.57        432.11        55.72 o                         
   3  -8  -1       3247.91       3418.62       219.31 o                         
  -3   8   1        428.57        456.78        74.36 o                         
   2  -8  -1       4167.72       4067.71       104.09 o                         
  -2   8   1       4167.72       4186.61       139.02 o                         
   1  -8  -1        130.86        145.86        57.35 o                         
  -1   8   1        130.86        131.92        42.70 o                         
   0  -8  -1       3059.72       3150.09        98.60 o                         
   0   8   1       3059.72       3081.78        88.48 o                         
  -1  -8  -1      12955.54      13649.69       276.85 o                         
   1   8   1      12955.54      13518.50       273.48 o                         
  -2  -8  -1       1203.32       1149.86        57.14 o                         
   2   8   1       1203.32       1173.11        60.36 o                         
  -3  -8  -1       3807.91       4363.12       147.53 o                         
   3   8   1       3807.91       4231.48       121.90 o                         
  -4  -8  -1       3474.18       3485.39       136.49 o                         
   4   8   1       3474.18       3356.44        97.77 o                         
  -5  -8  -1       1708.33       1803.93       121.23 o                         
   5   8   1       1708.33       1766.18       108.34 o                         
  10  -9  -1       2725.08       2850.00       144.42 o                         
   9  -9  -1        827.84       1004.57       112.21 o                         
  -9   9   1        827.84        910.18        77.58 o                         
   8  -9  -1         24.02         75.03        48.87 o                         
  -8   9   1         24.02         11.84        38.08 o                         
   7  -9  -1      12546.53      14235.95       306.73 o                         
  -7   9   1      12546.53      13112.50       301.25 o                         
   6  -9  -1        672.21        709.26        57.49 o                         
  -6   9   1        672.21        678.59        48.84 o                         
   5  -9  -1        266.98        220.81        57.07 o                         
  -5   9   1        266.98        242.46        34.24 o                         
   4  -9  -1        446.64        460.09        44.00 o                         
  -4   9   1        446.64        445.19        34.27 o                         
   3  -9  -1       2873.56       3154.99       119.29 o                         
  -3   9   1       2873.56       3183.72        92.72 o                         
   2  -9  -1       2971.25       3124.12        96.26 o                         
  -2   9   1       2971.25       3145.59        89.27 o                         
   1  -9  -1       1226.27       1190.86        84.93 o                         
  -1   9   1       1226.27       1124.25        75.25 o                         
   0  -9  -1       1882.16       1832.07       155.33 o                         
   0  -9  -1       8763.59       9319.65       295.67 o                         
   0   9   1       8763.59       9061.24       225.18 o                         
  -1  -9  -1       6977.39       6666.60       192.05 o                         
  -1  -9  -1       5400.79       5433.54       200.89 o                         
   1   9   1       6977.39       6976.20       228.19 o                         
  -2  -9  -1       3138.36       3318.63       138.71 o                         
   2   9   1       3138.36       3365.34       119.47 o                         
  -3  -9  -1       1517.94       1596.11       107.83 o                         
   3   9   1       1517.94       1359.03        66.02 o                         
  -4  -9  -1       2227.67       2189.85       143.92 o                         
   4   9   1       2227.67       2275.75       113.35 o                         
  10 -10  -1       5907.96       6190.19       221.49 o                         
   9 -10  -1        343.73        326.01        77.55 o                         
   8 -10  -1        448.54        466.64       117.88 o                         
   7 -10  -1       3245.82       3382.83       125.65 o                         
   6 -10  -1       2869.70       3150.58       110.70 o                         
  -6  10   1       2869.70       2709.95       123.20 o                         
   5 -10  -1         96.81        107.78        45.52 o                         
  -5  10   1         96.81        107.13        47.60 o                         
   4 -10  -1       1159.55       1451.10        82.59 o                         
  -4  10   1       1159.55       1351.65        76.23 o                         
   3 -10  -1       3548.90       3722.99       116.92 o                         
  -3  10   1       3548.90       3561.57       101.17 o                         
   2 -10  -1        539.33        556.40        69.54 o                         
  -2  10   1        539.33        556.11        59.03 o                         
   1 -10  -1       2071.69       2214.50        98.09 o                         
  -1  10   1       2071.69       2089.83        95.44 o                         
   0 -10  -1       4522.16       4921.95       171.97 o                         
   0  10   1       4522.16       4849.19       158.27 o                         
  -1 -10  -1       1106.90       1100.09        78.99 o                         
   1  10   1       1106.90       1121.37        64.76 o                         
  -2 -10  -1       7002.53       7796.95       265.36 o                         
   2  10   1       7002.53       7160.78       168.48 o                         
  -3 -10  -1        835.73        835.18       130.83 o                         
  -3 -10  -1       2060.41       2164.71       239.83 o                         
   3  10   1        835.73        636.61       107.90 o                         
   3  10   1       2060.41       2090.69       136.73 o                         
   9 -11  -1       1120.19       1164.57        88.41 o                         
  -9  11   1       1120.19       1107.39       131.27 o                         
   8 -11  -1        922.69       1132.26       139.30 o                         
  -8  11   1        922.69        712.27       119.28 o                         
   7 -11  -1       2805.25       3677.10       321.60 o                         
   7 -11  -1        821.71        835.71        89.58 o                         
   6 -11  -1       2958.54       3347.68       157.09 o                         
   6 -11  -1       3659.92       4374.30       379.65 o                         
   5 -11  -1        104.13        187.56       105.76 o                         
  -5  11   1        104.13         25.75        42.45 o                         
   4 -11  -1        196.97        198.07        58.80 o                         
  -4  11   1        196.97        202.53        47.51 o                         
   3 -11  -1       5796.45       6123.12       177.44 o                         
  -3  11   1       5796.45       6106.42       178.08 o                         
   2 -11  -1        114.11         83.15        47.72 o                         
  -2  11   1        114.11        115.55        43.18 o                         
   1 -11  -1       2678.12       2841.78       138.33 o                         
  -1  11   1       2678.12       2902.88       121.80 o                         
   0 -11  -1       1893.70       2122.48        98.49 o                         
   0  11   1       1893.70       1943.16       100.97 o                         
  -1 -11  -1        942.77       1040.96        96.48 o                         
   1  11   1        942.77       1063.29        89.15 o                         
   7 -12  -1       1045.24       1498.16       120.73 o                         
  -7  12   1       1045.24        900.26       154.98 o                         
   6 -12  -1       2412.32       2276.24       116.55 o                         
  -6  12   1       2412.32       2256.98       178.86 o                         
   5 -12  -1        411.80        273.39        67.18 o                         
  -5  12   1        411.80        410.54       108.01 o                         
   4 -12  -1        225.51        319.15        60.33 o                         
  -4  12   1        464.90        320.34       106.79 o                         
   3 -12  -1       2394.82       2385.04       152.58 o                         
   3 -12  -1       4577.39       4942.93       250.98 o                         
  -3  12   1       4577.39       4670.60       170.72 o                         
   2 -12  -1       3038.80       3459.35       169.49 o                         
  -2  12   1       3038.80       3328.54       149.63 o                         
   1 -12  -1       2774.80       2757.34       134.90 o                         
  -1  12   1       2774.80       2663.16       121.02 o                         
   0  12  -2         21.97       -161.93       161.93 o                         
   0  12  -2          2.37         27.33        65.90 o                         
   0 -12   2         21.97        302.48       203.08 o                         
   0 -12   2          2.37        -11.40        94.04 o                         
  -1  12  -2       3523.73       3409.64       147.07 o                         
   1 -12   2       3523.73       3824.12       168.89 o                         
  -2  12  -2        791.03        734.32        67.02 o                         
   2 -12   2        791.03        774.08        86.13 o                         
  -3  12  -2       2079.98       2257.05       152.16 o                         
   3 -12   2       2079.98       2634.84       143.15 o                         
  -4  12  -2       1438.74       1434.03        82.42 o                         
   4 -12   2       1438.74       1207.77        81.88 o                         
  -5  12  -2       4096.03       4322.54       148.08 o                         
   5 -12   2       4096.03       4577.04       150.20 o                         
  -6  12  -2       2005.61       2166.83       126.78 o                         
   6 -12   2       2005.61       2311.70       128.99 o                         
  -7  12  -2        636.44        838.26       135.53 o                         
   7 -12   2        636.44        838.56        94.58 o                         
   2  11  -2        935.82        918.92        76.87 o                         
  -2 -11   2        935.82        904.90        96.52 o                         
   1  11  -2        628.09        564.48        92.29 o                         
  -1 -11   2        628.09        643.13        90.31 o                         
   0  11  -2          7.59         59.72        48.85 o                         
   0 -11   2          7.59         70.14        61.85 o                         
  -1  11  -2       3345.44       3440.10       134.89 o                         
   1 -11   2       3345.44       3288.97       150.05 o                         
  -2  11  -2        244.96        401.94       108.81 o                         
  -2  11  -2         27.75         92.53        55.37 o                         
   2 -11   2         27.75         66.72        60.54 o                         
  -3  11  -2       7046.16       7462.33       208.53 o                         
   3 -11   2       3091.09       3276.80       162.71 o                         
   3 -11   2       7046.16       7590.23       440.46 o                         
  -4  11  -2       3434.95       3664.14       136.14 o                         
   4 -11   2       3434.95       3699.91       311.79 o                         
  -5  11  -2       1153.80       1220.90        75.84 o                         
   5 -11   2       1153.80       1380.79       101.23 o                         
  -6  11  -2       5775.85       6085.72       177.16 o                         
   6 -11   2       5775.85       6366.70       210.90 o                         
  -7  11  -2        314.79        381.16        54.23 o                         
   7 -11   2        314.79        385.07        55.43 o                         
  -8  11  -2        547.20        456.49        62.58 o                         
   8 -11   2        547.20        634.39        84.33 o                         
  -9  11  -2       2518.81       2745.21       111.69 o                         
   9 -11   2       2518.81       2718.31       133.11 o                         
   3  10  -2        466.58        479.44        55.95 o                         
  -3 -10   2        466.58        566.69        88.99 o                         
   2  10  -2       4373.66       4570.05       135.00 o                         
  -2 -10   2       4373.66       4742.40       159.72 o                         
   1  10  -2        680.48        718.13        64.42 o                         
  -1 -10   2        680.48        713.44        70.01 o                         
   0  10  -2       2201.77       2242.28       100.82 o                         
   0 -10   2       2201.77       2325.75       111.57 o                         
  -1  10  -2       2088.39       2005.67        78.46 o                         
   1 -10   2       2088.39       2194.54       110.99 o                         
  -2  10  -2       4197.28       4693.40       148.10 o                         
   2 -10   2       4197.28       4884.42       144.16 o                         
  -3  10  -2       4555.57       4399.93       114.81 o                         
   3 -10   2       4555.57       4594.64       137.22 o                         
  -4  10  -2       1221.05       1062.03        65.57 o                         
   4 -10   2       1221.05       1224.15       132.69 o                         
  -5  10  -2         91.80        134.29        80.07 o                         
   5 -10   2         91.80         99.15        43.70 o                         
   6 -10   2       5440.32       6090.31       369.23 o                         
   6 -10   2       9962.14      11529.14       579.16 o                         
   7 -10   2        146.01        195.62       128.78 o                         
   7 -10   2       1772.23       1666.83       268.13 o                         
   8 -10   2         86.28        155.25        50.06 o                         
  -9  10  -2       2487.07       1479.18        89.94 o                         
   9 -10   2       2487.07       2665.86       180.65 o                         
 -10  10  -2        600.65        585.49       114.99 o                         
  10 -10   2        600.65        465.35        84.82 o                         
   5   9  -2       1333.96       1344.61       102.32 o                         
  -5  -9   2       1333.96       1226.35       123.05 o                         
   4   9  -2       1386.75       1426.15       117.76 o                         
  -4  -9   2       1386.75       1712.59       153.35 o                         
   3   9  -2        282.45        267.45        65.77 o                         
  -3  -9   2        282.45        246.74        83.95 o                         
   2   9  -2       3250.69       3237.45       102.73 o                         
  -2  -9   2       3250.69       3343.07       132.42 o                         
   1   9  -2       2227.37       2132.27        90.56 o                         
  -1  -9   2       2227.37       2417.11       114.29 o                         
   0   9  -2       3218.13       3283.66        86.10 o                         
   0  -9   2       3218.13       3328.24       126.73 o                         
  -1   9  -2       6499.96       6816.30       155.90 o                         
   1  -9   2       6499.96       6934.55       169.68 o                         
  -2   9  -2       1702.54       1683.56        65.71 o                         
   2  -9   2       1702.54       1894.46        83.37 o                         
  -3   9  -2       7083.87       7362.62       143.05 o                         
   3  -9   2       7083.87       7857.75       187.36 o                         
  -4   9  -2       2324.68       2127.85        71.34 o                         
   4  -9   2       2324.68       2366.63        95.40 o                         
  -5   9  -2       1075.53       1204.75        59.99 o                         
   5  -9   2       1075.53       1303.22        82.71 o                         
  -6   9  -2       6100.83       6399.56       166.34 o                         
   6  -9   2       6100.83       6564.60       173.66 o                         
  -7   9  -2       2118.32       2163.19       158.41 o                         
   7  -9   2       2118.32       2855.38       175.44 o                         
   8  -9   2         52.89         98.92        49.32 o                         
   9  -9   2       2102.70       2055.46       171.98 o                         
  10  -9   2       1104.86       1131.27       202.11 o                         
  10  -9   2       4537.61       5288.21       325.39 o                         
   6   8  -2         31.40         16.58        53.49 o                         
  -6  -8   2         31.40         78.54        75.74 o                         
   5   8  -2       2703.22       2659.74       126.75 o                         
  -5  -8   2       2703.22       2859.61       167.24 o                         
   4   8  -2        237.52        286.52        48.24 o                         
  -4  -8   2        237.52        229.37        48.52 o                         
   3   8  -2        192.60        168.24        66.33 o                         
  -3  -8   2        192.60        319.70        68.20 o                         
   2   8  -2       1507.61       1556.72        67.87 o                         
  -2  -8   2       1507.61       1590.86        66.15 o                         
   1   8  -2       6008.07       6118.63       147.81 o                         
  -1  -8   2       6008.07       5781.84       188.69 o                         
   0   8  -2       3770.28       4235.73       114.21 o                         
   0  -8   2       3770.28       4379.51       180.35 o                         
   0  -8   2        668.87        823.21        90.52 o                         
  -1   8  -2       1001.74       1057.67        47.04 o                         
  -1   8  -2       1335.92       1389.10       138.14 o                         
   1  -8   2       1001.74       1033.82        60.43 o                         
  -2   8  -2      17197.44      18020.15       331.10 o                         
   2  -8   2      17197.44      16982.86       317.37 o                         
  -3   8  -2       3345.74       3480.05        76.95 o                         
   3  -8   2       3345.74       3311.24        94.68 o                         
  -4   8  -2       2011.00       2182.56        69.47 o                         
   4  -8   2       2011.00       1997.84        92.32 o                         
  -5   8  -2       1306.78       1264.09        51.47 o                         
   5  -8   2       1306.78       1470.39        76.63 o                         
  -6   8  -2       5567.69       5486.10       143.29 o                         
   6  -8   2       5567.69       5544.87       175.19 o                         
  -7   8  -2       1010.37       1158.23        59.93 o                         
   7  -8   2       1010.37       1079.57        72.17 o                         
  -8   8  -2        175.62        244.80        46.09 o                         
   8  -8   2        175.62        246.70        74.13 o                         
  -9   8  -2       1046.52       1109.58        73.19 o                         
   9  -8   2       1046.52       1131.99        84.61 o                         
 -10   8  -2       5125.20       4295.79       244.94 o                         
  10  -8   2       5125.20       6085.31       250.32 o                         
 -11   8  -2         19.17         88.31        50.91 o                         
  11  -8   2         19.17         11.08        70.59 o                         
   7   7  -2        846.23        817.61        92.76 o                         
  -7  -7   2        846.23        774.94       103.53 o                         
   6   7  -2        673.18        683.45        80.62 o                         
  -6  -7   2        673.18        684.18       120.16 o                         
   5   7  -2        611.64        622.04        63.36 o                         
  -5  -7   2        611.64        530.85        85.63 o                         
   4   7  -2       3097.78       2987.62        98.59 o                         
  -4  -7   2       3097.78       3126.07       101.04 o                         
   3   7  -2        104.55        102.12        31.78 o                         
  -3  -7   2        104.55        124.77        38.13 o                         
   2   7  -2       1224.79       1360.85        63.84 o                         
  -2  -7   2       1224.79       1411.47        61.76 o                         
   1   7  -2      10426.70      10217.03       183.84 o                         
  -1  -7   2      10426.70      10237.01       199.47 o                         
   0   7  -2       3837.03       4118.45        87.65 o                         
   0  -7   2       3837.03       4040.89       102.01 o                         
  -1   7  -2        252.87        266.17        21.24 o                         
   1  -7   2        252.87        232.64        25.35 o                         
   2  -7   2      26672.65      27034.54       615.43 o                         
  -3   7  -2       3729.99       3807.20       184.68 o                         
   3  -7   2       3729.99       3710.52       122.81 o                         
   3  -7   2       4054.05       3747.00       250.21 o                         
  -4   7  -2        141.07        146.66        24.68 o                         
   4  -7   2        141.07        141.92        33.73 o                         
   5  -7   2       4638.23       4971.64       300.98 o                         
  -6   7  -2       6303.45       6314.56       141.14 o                         
   6  -7   2       6303.45       6398.54       163.35 o                         
   7  -7   2       1000.50       1079.70       127.15 o                         
  -8   7  -2        651.68        666.67        44.73 o                         
   8  -7   2        651.68        576.88        63.49 o                         
  -9   7  -2       3293.98       3591.66       120.88 o                         
   9  -7   2       3293.98       3827.38       144.67 o                         
 -10   7  -2       2520.18       2548.98       108.35 o                         
  10  -7   2       2520.18       2689.73       107.76 o                         
 -11   7  -2       1740.35       1833.72        95.20 o                         
  11  -7   2       1740.35       1867.86       114.50 o                         
   7   6  -2         95.66         77.49       116.41 o                         
  -7  -6   2         68.96         39.01       163.30 o                         
   6   6  -2        601.68        567.32        61.69 o                         
  -6  -6   2        601.68        571.07       178.43 o                         
   5   6  -2       1429.37       1389.95       128.84 o                         
  -5  -6   2       1429.37       1353.12       121.40 o                         
   4   6  -2       1420.87       1575.18        67.60 o                         
  -4  -6   2       1420.87       1526.55        66.05 o                         
   3   6  -2        115.91         50.43        45.35 o                         
  -3  -6   2        115.91         64.21        45.20 o                         
   2   6  -2        189.55        232.48        27.45 o                         
  -2  -6   2        189.55        201.04        23.42 o                         
   1   6  -2      36249.22      37417.64       546.82 o                         
  -1  -6   2      36249.22      37894.83       645.67 o                         
   0   6  -2         75.01         90.82        16.39 o                         
   0  -6   2         75.01         70.01        18.50 o                         
  -1   6  -2       1189.06       1188.69        35.65 o                         
   1  -6   2       1189.06       1130.74        40.96 o                         
  -2   6  -2      21450.46      21467.55       312.81 o                         
   2  -6   2      21450.46      21149.61       346.93 o                         
   3  -6   2       2143.46       2046.62        77.91 o                         
  -4   6  -2       3580.58       3611.43        72.88 o                         
   4  -6   2       3580.58       3720.65        89.68 o                         
  -5   6  -2      10142.50      10101.22       399.85 o                         
   5  -6   2      14610.86      13591.19       422.77 o                         
  -6   6  -2         32.80         39.70        39.05 o                         
   6  -6   2         32.80         43.25        36.09 o                         
  -7   6  -2       1494.04       1587.69       151.15 o                         
   7  -6   2       1494.04       1720.91        92.00 o                         
   8  -6   2        926.82        804.50       212.81 o                         
  -9   6  -2        220.48        266.22        54.29 o                         
   9  -6   2        220.48        265.86        63.46 o                         
 -10   6  -2       1916.51       1474.55       178.93 o                         
  10  -6   2       1916.51       2017.34       227.79 o                         
 -11   6  -2       2688.52       2714.68       149.89 o                         
  11  -6   2       2688.52       2477.59       129.78 o                         
   8   5  -2         14.91         56.70        57.62 o                         
  -8  -5   2         14.91        -44.56        69.89 o                         
   7   5  -2         56.70         72.12        64.37 o                         
  -7  -5   2         56.70       -175.22       230.52 o                         
   6   5  -2        281.02        346.34        47.66 o                         
  -6  -5   2        281.02        186.71        63.28 o                         
   5   5  -2       5234.93       5707.29       209.10 o                         
  -5  -5   2       5234.93       5970.29       422.68 o                         
   4   5  -2       7960.27       7493.79       348.34 o                         
   4   5  -2       2140.10       1894.62        77.82 o                         
  -4  -5   2       2140.10       2072.23       105.59 o                         
   3   5  -2        282.95        323.38        27.30 o                         
  -3  -5   2        282.95        270.71        27.12 o                         
   2   5  -2       2341.17       2346.94        85.77 o                         
  -2  -5   2       2341.17       2158.21       105.60 o                         
   1   5  -2      21426.68      21367.59       347.00 o                         
  -1  -5   2      21426.68      21185.91       338.84 o                         
   0   5  -2       3775.81       3953.30        72.21 o                         
   0  -5   2       3775.81       3911.55        74.65 o                         
  -1   5  -2       4253.00       4147.22        71.25 o                         
   1  -5   2       4253.00       4155.39        84.54 o                         
  -2   5  -2      51274.93      53128.51       748.36 o                         
   2  -5   2      51274.93      51744.98       815.01 o                         
  -3   5  -2       2301.63       2317.57        50.14 o                         
   3  -5   2       2301.63       2339.19        63.59 o                         
  -4   5  -2       1720.89       1783.05        39.89 o                         
   4  -5   2       1720.89       1761.84        53.66 o                         
  -5   5  -2       8027.70       7911.50       116.42 o                         
   5  -5   2       8027.70       7909.02       152.07 o                         
  -6   5  -2       2387.91       2355.20       166.75 o                         
   6  -5   2       2387.91       2179.52       116.80 o                         
  -7   5  -2       1697.19       1681.09        71.80 o                         
   7  -5   2       1697.19       1789.44        85.10 o                         
  -8   5  -2       2636.43       2549.42       194.02 o                         
   8  -5   2       2636.43       2428.08       261.44 o                         
  -9   5  -2         57.55        132.39        97.47 o                         
   9  -5   2         57.55        171.60        68.25 o                         
 -10   5  -2       1870.79       1715.30       181.74 o                         
  10  -5   2       1870.79       1452.07       202.50 o                         
  11  -5   2       2763.42       3130.46       343.86 o                         
   9   4  -2       2789.53       3062.80       129.33 o                         
  -9  -4   2       2789.53       2475.86       319.82 o                         
   8   4  -2       2534.48       2757.48       123.00 o                         
  -8  -4   2       2534.48       2877.21       153.74 o                         
   7   4  -2        341.39        309.39        41.45 o                         
  -7  -4   2        341.39        187.28        59.63 o                         
   6   4  -2        248.59        229.92        59.24 o                         
  -6  -4   2        248.59        319.62        74.03 o                         
   5   4  -2       2495.51       2434.05        89.74 o                         
  -5  -4   2       2495.51       2332.34        87.12 o                         
   4   4  -2       5798.50       6085.54       159.34 o                         
  -4  -4   2       5798.50       6242.86       211.17 o                         
   3   4  -2       2194.54       2210.83        53.95 o                         
  -3  -4   2       2194.54       2176.00        48.96 o                         
   2   4  -2      12931.71      13651.51       298.44 o                         
  -2  -4   2      12931.71      13334.52       418.12 o                         
   1   4  -2      18259.24      17663.61       265.65 o                         
  -1  -4   2      18259.24      18355.37       285.53 o                         
   0   4  -2       7283.36       7065.81       108.88 o                         
   0   4  -2       9421.90       9079.31       343.10 o                         
   0  -4   2       7283.36       6778.23       166.09 o                         
   0  -4   2       9421.90       9287.31       357.33 o                         
   1  -4   2      10848.73       9769.89       420.52 o                         
  -2   4  -2      21356.63      21728.81       310.93 o                         
   2  -4   2      21356.63      21257.33       365.24 o                         
   3  -4   2      16361.60      14551.59       618.82 o                         
  -4   4  -2       2455.06       2431.39        46.30 o                         
   4  -4   2       2455.06       2355.54        59.53 o                         
   5  -4   2       4933.95       4795.57       170.65 o                         
  -6   4  -2        991.76       1044.49        50.57 o                         
   6  -4   2        991.76        998.98        40.90 o                         
  -7   4  -2       2223.82       2261.31        76.88 o                         
   7  -4   2       2223.82       2175.14        65.74 o                         
  -8   4  -2       1170.12       1223.67        51.28 o                         
   8  -4   2       1170.12       1180.00        53.30 o                         
  -9   4  -2       2665.37       2712.51       199.63 o                         
   9  -4   2       2665.37       2066.44       127.90 o                         
 -10   4  -2         44.00        103.75        35.09 o                         
  10  -4   2         44.00         42.00        37.52 o                         
 -11   4  -2       4124.17       4715.27       362.17 o                         
  11  -4   2       4124.17       4412.15       372.24 o                         
   9   3  -2       5212.82       5354.21       226.80 o                         
  -9  -3   2       5212.82       5560.93       465.14 o                         
   8   3  -2        363.03        404.00        58.93 o                         
  -8  -3   2        363.03        418.40       167.37 o                         
   7   3  -2        805.80        862.90       107.01 o                         
  -7  -3   2        805.80        902.29       216.10 o                         
   6   3  -2         50.11         60.30        35.81 o                         
  -6  -3   2         50.11         61.20        29.91 o                         
   5   3  -2       3452.97       3692.99       109.58 o                         
  -5  -3   2       3452.97       3728.75       140.81 o                         
   4   3  -2         71.27         94.42        13.39 o                         
  -4  -3   2         71.27         85.48        20.25 o                         
   3   3  -2      16905.66      17265.69       258.83 o                         
  -3  -3   2      16905.66      17607.56       267.91 o                         
   2   3  -2       6407.57       6244.83        98.83 o                         
  -2  -3   2       6407.57       6203.00        94.70 o                         
   1   3  -2      15910.97      15994.88       411.53 o                         
  -1  -3   2      15910.97      15504.22       459.33 o                         
   0   3  -2      21824.96      21076.84       323.31 o                         
   0  -3   2      21824.96      19573.54       319.38 o                         
   1  -3   2      21240.98      18257.95       553.83 o                         
  -2   3  -2       4514.36       4348.85        64.07 o                         
   2  -3   2       4514.36       4186.60        73.78 o                         
  -3   3  -2      14360.44      14210.90       209.08 o                         
   3  -3   2      14360.44      14145.11       217.28 o                         
  -4   3  -2       2949.15       3121.44        54.40 o                         
   4  -3   2       2949.15       3076.62        56.19 o                         
  -5   3  -2       2843.74       2889.41        61.76 o                         
   5  -3   2       2843.74       2821.40        48.42 o                         
   6  -3   2       6562.35       6776.82       362.89 o                         
  -7   3  -2         75.25         52.28        21.32 o                         
   7  -3   2         75.25         57.03        24.58 o                         
  -8   3  -2       2307.39       2528.39       175.35 o                         
   8  -3   2       2307.39       2197.77       131.34 o                         
  -9   3  -2        115.45        115.61        32.37 o                         
   9  -3   2        115.45        100.98        32.82 o                         
 -10   3  -2       5825.00       6276.83       144.59 o                         
  10  -3   2       5825.00       5972.19       142.08 o                         
 -11   3  -2       4812.71       4911.10       151.40 o                         
  11  -3   2       4812.71       4928.49       148.71 o                         
  10   2  -2        173.90        115.31        68.61 o                         
 -10  -2   2        173.90        200.58       156.33 o                         
   9   2  -2       4584.12       4825.30       205.49 o                         
  -9  -2   2       4584.12       5568.22       421.36 o                         
   8   2  -2       1479.37       1649.46       105.32 o                         
  -8  -2   2       1479.37       1430.34       108.49 o                         
   7   2  -2       2802.69       2436.48       175.95 o                         
   7   2  -2        365.07        309.01        87.83 o                         
  -7  -2   2       2802.69       3110.96       179.77 o                         
  -7  -2   2        365.07        306.40        61.87 o                         
  -6  -2   2         17.10        -76.16        76.16 o                         
  -6  -2   2         16.49        -15.61        34.50 o                         
   5   2  -2       5097.59       4990.33        95.24 o                         
  -5  -2   2       5097.59       5059.85        99.22 o                         
   4   2  -2       1136.37       1221.54        63.21 o                         
   4   2  -2       1314.23       1149.19        66.25 o                         
  -4  -2   2       1136.37       1191.18        69.86 o                         
  -4  -2   2       1314.23       1162.60       137.00 o                         
   3   2  -2       4311.98       3938.78        72.25 o                         
  -3  -2   2       4311.98       3954.10        63.26 o                         
   2   2  -2       8051.11       7475.78       205.87 o                         
  -2  -2   2       8051.11       7669.37       399.54 o                         
   1   2  -2        366.79        400.35        16.19 o                         
  -1  -2   2        366.79        396.03        16.30 o                         
   0   2  -2      80985.16      79266.86      1209.56 o                         
   0  -2   2      80985.16      74262.90      1392.81 o                         
  -1   2  -2       8568.18       8607.83       118.48 o                         
   1  -2   2       8568.18       8686.47       135.81 o                         
  -3   2  -2      21323.53      20990.68       277.28 o                         
   3  -2   2      21323.53      21013.27       285.46 o                         
  -4   2  -2        171.80        237.77        20.19 o                         
   4  -2   2        171.80        217.44        15.44 o                         
   4  -2   2       1379.47       1489.16        81.01 o                         
  -5   2  -2        141.79        163.99        18.56 o                         
   5  -2   2        141.79        158.29        12.58 o                         
  -6   2  -2       3144.22       3283.74        78.47 o                         
   6  -2   2       3144.22       3256.15        78.58 o                         
   7  -2   2        963.81       1100.27        64.06 o                         
  -8   2  -2        843.17        847.00        49.60 o                         
   8  -2   2        843.17        970.96        42.90 o                         
   9  -2   2        179.53        118.84       187.09 o                         
 -10   2  -2       2000.13       2025.26        94.36 o                         
  10  -2   2       2000.13       2100.50        80.38 o                         
 -11   2  -2       2740.13       2934.81       236.86 o                         
  11  -2   2       2740.13       2534.39       111.64 o                         
  10   1  -2       2267.32       2344.97        83.64 o                         
 -10  -1   2       2267.32       2506.28       110.30 o                         
   9   1  -2       1524.48       1592.17        63.57 o                         
  -9  -1   2       1524.48       1516.93        82.29 o                         
   8   1  -2       1597.30       1435.77        52.10 o                         
  -8  -1   2       1597.30       1692.31       121.14 o                         
   7   1  -2        744.43        732.49        31.95 o                         
  -7  -1   2        744.43        748.78        37.29 o                         
   6   1  -2        485.84        384.42        53.81 o                         
  -6  -1   2        485.84        551.26        84.02 o                         
   5   1  -2       6138.87       6094.82       104.34 o                         
  -5  -1   2       6138.87       6396.01       116.34 o                         
   4   1  -2       3590.89       3407.18        64.70 o                         
  -4  -1   2       3590.89       3441.37        81.92 o                         
   3   1  -2      11210.84      10728.62       164.35 o                         
  -3  -1   2      11210.84      11210.56       218.81 o                         
   2   1  -2       4135.93       3796.62        61.17 o                         
  -2  -1   2       4135.93       3779.53        62.14 o                         
   1   1  -2        328.93        338.71        13.30 o                         
  -1  -1   2        563.92        454.76        48.37 o                         
  -1  -1   2        328.93        345.21        15.48 o                         
   0   1  -2      23641.17      22985.51       374.62 o                         
   0  -1   2      23641.17      23778.34       352.88 o                         
  -1   1  -2       2505.00       2422.14        62.52 o                         
  -1   1  -2       3302.51       3022.53       119.55 o                         
   1  -1   2       2505.00       2503.97        41.37 o                         
  -2   1  -2       4230.61       4266.79        61.08 o                         
   2  -1   2       4230.61       4289.54        62.65 o                         
  -3   1  -2      39212.31      38665.46       794.25 o                         
   3  -1   2      39212.31      37742.88       552.20 o                         
  -4   1  -2        340.07        371.03        20.03 o                         
   4  -1   2        340.07        346.48        16.20 o                         
  -5   1  -2        462.21        556.62        74.79 o                         
   5  -1   2        462.21        408.21        69.71 o                         
  -6   1  -2       2563.10       2681.39        63.05 o                         
   6  -1   2       2563.10       2637.41        51.63 o                         
  -7   1  -2      16202.25      17348.04       669.34 o                         
   7  -1   2      16202.25      16020.17       618.83 o                         
  -8   1  -2        150.90        159.15        28.22 o                         
   8  -1   2        150.90        164.86        29.20 o                         
  -9   1  -2       1035.67        952.84       170.62 o                         
   9  -1   2       1035.67        544.56       191.84 o                         
 -10   1  -2       2822.23       2702.71       247.85 o                         
  10  -1   2       2822.23       2622.21       248.40 o                         
 -11   0   2       1709.73       1212.62       206.88 o                         
  10   0  -2        103.55         90.50        43.87 o                         
 -10   0   2        103.55         28.09        65.24 o                         
   9   0  -2       1486.15       1567.84       106.24 o                         
  -9   0   2       1486.15       1802.96       128.20 o                         
   8   0  -2       3528.13       3510.88        59.30 o                         
  -8   0   2       3528.13       3617.49        86.50 o                         
   7   0  -2       2384.40       2425.20        45.17 o                         
  -7   0   2       2384.40       2518.72        65.46 o                         
   6   0  -2         80.06         70.25        13.41 o                         
  -6   0   2         80.06         81.83        18.62 o                         
   5   0  -2       5577.11       5394.44       118.32 o                         
  -5   0   2       5577.11       5541.45       192.01 o                         
   4   0  -2      13786.35      13825.58       208.12 o                         
  -4   0   2      13786.35      13716.03       229.47 o                         
   3   0  -2      16991.45      17248.17       352.47 o                         
  -3   0   2      16991.45      17328.07       337.73 o                         
   2   0  -2       4210.04       4314.28        75.36 o                         
  -2   0   2       4210.04       4336.15        79.78 o                         
   1   0  -2       6450.51       6381.77       119.70 o                         
  -1   0   2       6450.51       6402.26        83.59 o                         
   0   0  -2       8988.64       8793.87       131.79 o                         
   0   0   2       8988.64       8801.01       140.51 o                         
  -1   0  -2          1.30         10.44         4.93 o                         
   1   0   2          1.30         10.27         7.88 o                         
  -2   0  -2        115.28        138.00        11.11 o                         
   2   0   2        115.28        139.32         9.98 o                         
  -3   0  -2      18062.34      18220.85       294.05 o                         
   3   0   2      18062.34      18034.34       263.60 o                         
   4   0   2       6179.54       6287.45       247.83 o                         
  -5   0  -2        947.14        967.53        34.46 o                         
   5   0   2        947.14        973.09        25.64 o                         
  -6   0  -2       1936.72       2081.63        54.10 o                         
   6   0   2       1936.72       2074.14        47.53 o                         
  -7   0  -2       4730.79       4826.72       102.93 o                         
   7   0   2       4730.79       4919.71       102.93 o                         
  -8   0  -2       1201.03       1336.27        62.66 o                         
   8   0   2       1201.03       1261.04        54.62 o                         
  -9   0  -2       1005.98        992.58        71.43 o                         
   9   0   2       1005.98       1070.10        50.85 o                         
 -10   0  -2       5805.86       5758.92       319.77 o                         
  10   0   2       5805.86       5484.08       303.28 o                         
 -10   1   2        476.61        485.76       115.95 o                         
   9  -1  -2         88.54         82.65        25.33 o                         
  -9   1   2         88.54        196.86        38.27 o                         
   8  -1  -2       5908.91       5461.02       204.83 o                         
  -8   1   2       5908.91       6585.05       320.88 o                         
   7  -1  -2       5759.37       5781.64        80.44 o                         
  -7   1   2       5759.37       5752.57       115.64 o                         
   6  -1  -2        232.29        234.65        51.67 o                         
  -6   1   2        232.29         92.43        87.07 o                         
   5  -1  -2        994.10       1010.30        27.56 o                         
  -5   1   2        994.10       1016.47        34.64 o                         
   4  -1  -2      37761.94      36906.05       787.32 o                         
  -4   1   2      37761.94      37962.60      1368.01 o                         
   3  -1  -2       6702.63       6411.77       102.08 o                         
  -3   1   2       6702.63       6463.23       118.19 o                         
   2  -1  -2          3.76          4.89        34.74 o                         
  -2   1   2          3.76         27.41        17.33 o                         
   1  -1  -2      30126.06      28527.06       467.62 o                         
  -1   1   2      30126.06      29313.87       378.49 o                         
   0  -1  -2      24517.37      24157.79       419.16 o                         
   0   1   2      24517.37      24177.53       378.04 o                         
  -1  -1  -2       1019.54        974.53        19.09 o                         
   1   1   2       1019.54       1002.83        23.56 o                         
  -2  -1  -2        151.37        156.82         9.71 o                         
   2   1   2        151.37        166.14        10.45 o                         
  -3  -1  -2      10650.69      10502.71       162.91 o                         
   3   1   2      10650.69      10494.31       157.98 o                         
  -4  -1  -2       3810.36       3743.40        73.37 o                         
   4   1   2       3810.36       3704.65        64.36 o                         
  -5  -1  -2         71.49         66.99        26.29 o                         
   5   1   2        917.10        906.44        91.96 o                         
   5   1   2         71.49         93.64        26.51 o                         
  -6  -1  -2        292.15        298.56        25.80 o                         
   6   1   2        292.15        289.20        27.51 o                         
  -8  -1  -2        841.66        812.49        51.34 o                         
   8   1   2        841.66        867.79        55.20 o                         
  -9  -1  -2       3587.49       3923.77       138.21 o                         
   9   1   2       3587.49       3766.65       101.44 o                         
 -10  -1  -2       2288.44       2320.44       140.99 o                         
  10   1   2       2288.44       2398.31        84.85 o                         
  11  -2  -2       2056.82       1909.49       168.07 o                         
 -11   2   2       2056.82       2092.33        82.32 o                         
  10  -2  -2        738.58        739.69       113.56 o                         
 -10   2   2        738.58        932.31       164.27 o                         
   9  -2  -2        193.75        165.71        23.62 o                         
  -9   2   2        193.75        153.98        31.83 o                         
   8  -2  -2       7056.33       6854.85       375.36 o                         
   7  -2  -2       9591.96       9803.42       150.01 o                         
  -7   2   2       9591.96       9812.06       177.78 o                         
   6  -2  -2       1006.27       1105.69        34.21 o                         
  -6   2   2       1006.27       1125.25        37.03 o                         
   5  -2  -2         19.48         23.67        15.81 o                         
   5  -2  -2         36.89         38.13        28.20 o                         
  -5   2   2         19.48         31.08        21.17 o                         
  -5   2   2         36.89         93.79        89.81 o                         
   4  -2  -2      23123.60      22259.27       308.55 o                         
  -4   2   2      23123.60      21881.16       360.01 o                         
   3  -2  -2        468.68        499.63        27.70 o                         
  -3   2   2        468.68        585.46        23.21 o                         
  -3   2   2        789.10        772.25        52.13 o                         
   2  -2  -2       1842.58       1763.37        42.59 o                         
  -2   2   2       1842.58       1825.95        33.20 o                         
   1  -2  -2      77058.34      72865.02      1843.10 o                         
   0  -2  -2       7630.39       7589.13       118.40 o                         
   0   2   2       7630.39       7669.10       114.18 o                         
  -1  -2  -2       6859.55       6945.18       134.16 o                         
   1   2   2       6859.55       6971.47       146.26 o                         
  -2  -2  -2       2790.85       2792.56        42.87 o                         
   2   2   2       2790.85       2799.62        49.48 o                         
  -3  -2  -2       3377.17       3208.88       170.73 o                         
   3   2   2       3377.17       3644.03       108.76 o                         
  -4  -2  -2       2719.77       2649.84        59.78 o                         
   4   2   2       2719.77       2628.95        51.27 o                         
   5   2   2       2033.67       2107.19       148.69 o                         
  -6  -2  -2        107.19        141.68        53.28 o                         
   6   2   2        107.19        180.32        38.88 o                         
  -7  -2  -2       6262.27       4672.17       260.11 o                         
   7   2   2       6262.27       6218.65       288.33 o                         
  -8  -2  -2       6372.50       5686.34       302.18 o                         
   8   2   2       6372.50       6937.06       326.26 o                         
  -9  -2  -2       1104.17       1253.22       111.15 o                         
   9   2   2       1104.17       1280.53       143.19 o                         
  11  -3  -2       3709.84       3903.87       146.35 o                         
 -11   3   2       3709.84       3953.49       110.78 o                         
  10  -3  -2        146.67        196.94        32.47 o                         
 -10   3   2        146.67         85.46        35.94 o                         
   9  -3  -2         86.76         24.83        42.36 o                         
  -9   3   2         86.76         68.28        41.46 o                         
   8  -3  -2         21.23         30.93        27.61 o                         
  -8   3   2         21.23         21.02        23.12 o                         
   7  -3  -2       7314.94       7476.24       396.47 o                         
  -7   3   2       7314.94       7803.25       358.72 o                         
   6  -3  -2       1320.47       1319.91        33.98 o                         
  -6   3   2       1320.47       1342.46        41.37 o                         
   5  -3  -2       1804.87       1901.22       179.73 o                         
   5  -3  -2        969.81        987.67        53.65 o                         
  -5   3   2        969.81        927.57        59.45 o                         
   4  -3  -2      41530.89      41167.68       614.87 o                         
  -4   3   2      41530.89      41376.23       588.68 o                         
   3  -3  -2        563.72        619.63        28.07 o                         
  -3   3   2        563.72        593.65        23.62 o                         
   2  -3  -2       1851.63       1582.45        80.74 o                         
   2  -3  -2       1381.88       1342.04        56.63 o                         
  -2   3   2       1381.88       1299.04        30.14 o                         
   1  -3  -2      33176.76      32555.09       488.12 o                         
  -1   3   2      33176.76      33057.16       467.95 o                         
   0   3   2        167.14        196.08        16.48 o                         
  -1  -3  -2       8211.30       8081.34       112.09 o                         
   1   3   2       8211.30       8160.37       136.08 o                         
  -2  -3  -2       4815.27       5085.71       158.90 o                         
   2   3   2       4815.27       5320.53       118.60 o                         
  -3  -3  -2         59.43         72.75        20.51 o                         
   3   3   2         59.43         54.67        13.87 o                         
  -4  -3  -2       3221.61       3192.72        76.99 o                         
   4   3   2       3221.61       3322.09        72.82 o                         
  -5  -3  -2       2288.66       2339.96        87.14 o                         
   5   3   2       2288.66       2233.69        71.32 o                         
  -6  -3  -2       1047.03       1187.09        97.64 o                         
   6   3   2       1047.03       1038.59        92.40 o                         
  -7  -3  -2       1087.00       1184.24        75.71 o                         
   7   3   2       1087.00       1166.98        74.01 o                         
  -8  -3  -2       9636.81       9290.08       580.30 o                         
   8   3   2       9636.81       9764.89       443.43 o                         
  -9  -3  -2       1708.30       1476.74       240.57 o                         
   9   3   2       1708.30       1541.64       171.51 o                         
  11  -4  -2          1.24         15.70        54.38 o                         
 -11   4   2          1.24         71.18        65.87 o                         
  10  -4  -2       1731.54       1648.85       140.02 o                         
 -10   4   2       1731.54       1691.10       215.86 o                         
   9  -4  -2         20.51          7.17        43.56 o                         
  -9   4   2         20.51         17.93        29.22 o                         
   8  -4  -2       2228.31       2299.07       101.28 o                         
  -8   4   2       2228.31       2401.37       192.59 o                         
   7  -4  -2       5317.19       5148.41       127.16 o                         
  -7   4   2       5317.19       5317.06       137.63 o                         
   6  -4  -2       2339.20       2332.68        62.83 o                         
  -6   4   2       2339.20       2261.14        66.11 o                         
   5  -4  -2       3297.87       3440.52        67.66 o                         
  -5   4   2       3297.87       3370.22        61.64 o                         
   4  -4  -2      48879.16      45234.07      1180.91 o                         
  -4   4   2      48879.16      41315.67      1193.17 o                         
   3  -4  -2       5202.46       5370.22       106.92 o                         
  -3   4   2       5202.46       5409.68        87.72 o                         
   2  -4  -2      43766.94      43278.00       919.78 o                         
   1  -4  -2      16437.01      16373.46       251.62 o                         
  -1   4   2      16437.01      16287.45       238.52 o                         
   0  -4  -2       1032.64        901.79        52.72 o                         
   0   4   2       1032.64        961.63        24.56 o                         
  -1  -4  -2       5142.72       5208.20       101.47 o                         
   1   4   2       5142.72       5081.35       141.05 o                         
  -2  -4  -2       1206.74       1168.73        35.86 o                         
   2   4   2       1206.74       1156.55        33.86 o                         
  -3  -4  -2       5497.38       5639.11       181.85 o                         
   3   4   2       5497.38       5820.53       172.85 o                         
  -4  -4  -2        902.68        889.10        41.67 o                         
   4   4   2        902.68       1034.77        42.35 o                         
  -5  -4  -2       7945.85       8160.61       282.92 o                         
   5   4   2       7945.85       7840.43       201.41 o                         
  -6  -4  -2         65.26         26.24        40.89 o                         
   6   4   2         65.26         53.05        44.34 o                         
  -7  -4  -2       1401.01       1527.38       112.95 o                         
   7   4   2       1401.01       1537.50        85.78 o                         
  -8  -4  -2       4008.76       4449.90       194.17 o                         
   8   4   2       4008.76       4150.47       147.01 o                         
  11  -5  -2        265.11        297.22        66.88 o                         
 -11   5   2        265.11        212.16       156.44 o                         
  10  -5  -2       1474.46       1320.71       262.01 o                         
   9  -5  -2        419.43         84.31       205.89 o                         
  -9   5   2        419.43        374.22       183.10 o                         
   8  -5  -2       2488.76       2612.51        88.79 o                         
  -8   5   2       2488.76       2597.36       123.13 o                         
   7  -5  -2       7388.80       7937.00       415.79 o                         
   6  -5  -2       9140.11       9338.28       178.53 o                         
  -6   5   2       9140.11       9364.83       177.47 o                         
   5  -5  -2       7579.73       7235.90       162.40 o                         
   4  -5  -2      12372.98      12351.77       220.31 o                         
  -4   5   2      12372.98      12006.09       187.40 o                         
   3  -5  -2      24957.90      26474.68       442.11 o                         
  -3   5   2      24957.90      26047.04       464.59 o                         
   2  -5  -2       4070.16       3926.91        78.51 o                         
  -2   5   2       4070.16       3944.18        67.44 o                         
   1  -5  -2      12477.67      12129.74       233.70 o                         
  -1   5   2      12477.67      11717.40       443.38 o                         
   0  -5  -2       8841.43       9183.39       148.67 o                         
   0   5   2       8841.43       9138.13       140.53 o                         
  -1  -5  -2       2683.48       2826.81       110.68 o                         
   1   5   2       2683.48       2934.76       105.96 o                         
  -2  -5  -2         63.21         73.16        17.61 o                         
   2   5   2         63.21         63.14        22.34 o                         
  -3  -5  -2       1336.29       1518.22       123.58 o                         
   3   5   2       1336.29       1516.82        98.94 o                         
  -4  -5  -2       8720.63       9508.86       410.11 o                         
   4   5   2       8720.63       9859.70       280.28 o                         
  -5  -5  -2       4307.47       4355.03       143.59 o                         
   5   5   2       4307.47       4589.34       233.56 o                         
  -6  -5  -2        806.31        597.56        98.76 o                         
   6   5   2        806.31        830.34       114.43 o                         
  -7  -5  -2        215.76        189.85       156.42 o                         
   7   5   2        215.76        231.12        73.29 o                         
  -8  -5  -2       5233.73       5510.08       262.83 o                         
  11  -6  -2       1642.07       1627.13       113.18 o                         
 -11   6   2       1642.07       1534.04       141.76 o                         
  10  -6  -2         48.80         23.60        56.25 o                         
 -10   6   2         48.80         53.66        45.83 o                         
   9  -6  -2       1082.64       1219.86       121.41 o                         
   8  -6  -2       3116.66       3431.64       132.61 o                         
  -8   6   2       3116.66       3301.94       127.23 o                         
   7  -6  -2       2841.66       2982.99       283.70 o                         
   6  -6  -2      18015.43      19932.86       880.26 o                         
   5  -6  -2       3469.13       3614.96       103.14 o                         
  -5   6   2       3469.13       3487.98        94.48 o                         
   4  -6  -2       3509.51       3589.07       124.11 o                         
   3  -6  -2      14082.67      13989.50       248.02 o                         
  -3   6   2      14082.67      13645.17       207.41 o                         
   2  -6  -2       4604.67       4908.61        95.17 o                         
   1  -6  -2       2685.25       2701.59        60.70 o                         
  -1   6   2       2685.25       2617.16        52.10 o                         
   0  -6  -2      29381.49      31979.85       530.97 o                         
   0   6   2      29381.49      31065.59       505.90 o                         
  -1  -6  -2        141.95        137.64        23.73 o                         
   1   6   2        141.95        173.32        27.75 o                         
  -2  -6  -2        979.99       1010.04        52.04 o                         
   2   6   2        979.99        982.80        54.53 o                         
  -3  -6  -2        481.73        467.10        39.76 o                         
   3   6   2        481.73        438.41        36.20 o                         
  -4  -6  -2       2929.96       3262.79       126.17 o                         
   4   6   2       2929.96       3086.03       100.86 o                         
  -5  -6  -2       3508.56       3421.56       131.21 o                         
   5   6   2       3508.56       3308.20       156.28 o                         
   6   6   2        323.07        176.83       117.43 o                         
  -7  -6  -2        932.85        678.75       203.92 o                         
   7   6   2       5240.67       5414.94       241.09 o                         
  11  -7  -2       1590.33       1746.12       110.86 o                         
 -11   7   2       1590.33       1565.87       103.32 o                         
  10  -7  -2       2292.74       2389.18       127.80 o                         
 -10   7   2       2292.74       2210.95       155.13 o                         
   9  -7  -2        946.24       1064.24        86.21 o                         
  -9   7   2        946.24       1003.88        77.21 o                         
   8  -7  -2       2232.41       2402.89       118.92 o                         
  -8   7   2       2232.41       2438.30       103.08 o                         
   7  -7  -2         14.26         22.47        34.96 o                         
  -7   7   2         14.26         52.90        31.57 o                         
   6  -7  -2      14221.02      14879.91       314.71 o                         
   5  -7  -2       1382.54       1437.70        60.18 o                         
  -5   7   2       1382.54       1330.87        47.49 o                         
   4  -7  -2         82.60        121.42        75.19 o                         
   3  -7  -2      16520.02      16510.04       386.58 o                         
   3  -7  -2      28387.32      29057.44      1116.40 o                         
   2  -7  -2        551.06        617.81        46.87 o                         
  -2   7   2        551.06        504.29        38.26 o                         
   1  -7  -2        871.51        711.93        57.64 o                         
   0  -7  -2       3840.68       3700.19        91.42 o                         
   0   7   2       3840.68       3872.07        95.17 o                         
  -1  -7  -2       3320.94       3566.28        88.52 o                         
   1   7   2       3320.94       3595.60        96.95 o                         
  -2  -7  -2       2672.36       2784.72        75.87 o                         
   2   7   2       2672.36       2671.57        75.44 o                         
  -3  -7  -2        192.42        236.45        57.49 o                         
   3   7   2        192.42        192.09        48.08 o                         
  -4  -7  -2       2296.63       2409.24        92.35 o                         
   4   7   2       2296.63       2316.40        80.17 o                         
  -5  -7  -2       1217.80       1140.01        90.77 o                         
   5   7   2       1217.80       1214.31        98.00 o                         
  -6  -7  -2        642.16        571.69       105.05 o                         
   6   7   2        642.16        586.48        75.18 o                         
  11  -8  -2       1338.84       1395.49       137.99 o                         
  10  -8  -2       1244.71       1275.21       101.13 o                         
   9  -8  -2       1405.16       1628.05       120.09 o                         
   8  -8  -2       1927.69       2001.13        92.53 o                         
  -8   8   2       1927.69       1845.74        78.19 o                         
   7  -8  -2       1454.77       1428.74        84.56 o                         
  -7   8   2       1454.77       1494.04        70.61 o                         
   6  -8  -2       7218.71       7552.53       161.46 o                         
  -6   8   2       7218.71       6999.07       150.91 o                         
   5  -8  -2        723.09        877.11        64.32 o                         
  -5   8   2        723.09        712.86        50.33 o                         
   4  -8  -2        747.80        746.43        45.98 o                         
  -4   8   2        747.80        743.50        40.23 o                         
   3  -8  -2      26642.28      28553.70       485.37 o                         
  -3   8   2      26642.28      25753.83       714.80 o                         
   2  -8  -2        369.87        398.10        40.12 o                         
  -2   8   2        369.87        410.10        35.32 o                         
   1  -8  -2        338.97        427.65        65.35 o                         
  -1   8   2        338.97        399.18        69.22 o                         
   0  -8  -2       4739.63       4361.10       266.85 o                         
   0  -8  -2       4646.21       4764.60       180.20 o                         
   0   8   2       4646.21       4704.93       221.71 o                         
   0   8   2       4739.63       4530.51       241.90 o                         
  -1  -8  -2       1495.70       1559.09        97.20 o                         
  -1  -8  -2       2277.78       2335.83       201.90 o                         
   1   8   2       2277.78       2424.89       130.43 o                         
  -2  -8  -2        285.84        458.38        96.55 o                         
   2   8   2        285.84        220.93        77.48 o                         
  -3  -8  -2         28.79         87.81        45.63 o                         
   3   8   2         28.79         45.10        34.81 o                         
  -4  -8  -2       8454.16       9234.20       292.56 o                         
   4   8   2       8454.16       9384.89       222.09 o                         
  -5  -8  -2        284.58        282.56        70.41 o                         
   5   8   2        284.58        205.54        62.18 o                         
  10  -9  -2        345.50        204.61       105.28 o                         
   9  -9  -2        599.70        761.64       102.07 o                         
   8  -9  -2       1429.91       1590.88       117.98 o                         
   7  -9  -2       3944.47       4412.96       141.63 o                         
   6  -9  -2       8343.51       8916.66       195.53 o                         
   5  -9  -2         63.86        140.50        41.58 o                         
  -5   9   2         63.86         41.36        28.51 o                         
   4  -9  -2       5932.12       6784.72       172.74 o                         
  -4   9   2       5932.12       6411.77       167.88 o                         
   3  -9  -2       6157.45       6158.78       145.62 o                         
  -3   9   2       6157.45       6115.32       138.61 o                         
   2  -9  -2       3929.07       4175.49       110.99 o                         
  -2   9   2       3929.07       4280.85       127.30 o                         
   1  -9  -2        221.65        199.51        45.48 o                         
  -1   9   2        221.65        204.48        42.45 o                         
   0  -9  -2       4023.97       4293.53       113.19 o                         
   0   9   2       4023.97       4263.78       118.10 o                         
  -1  -9  -2       2497.89       2402.10        82.63 o                         
   1   9   2       2497.89       2621.97        80.15 o                         
  -2  -9  -2        201.30        352.05       105.45 o                         
   2   9   2        201.30        279.88        52.29 o                         
  -3  -9  -2        359.01        407.50        74.43 o                         
   3   9   2        359.01        351.08        67.55 o                         
   3   9   2       2183.64       2471.01       236.42 o                         
  -4  -9  -2       2445.40       2593.83       143.58 o                         
   4   9   2       2445.40       2439.04       218.17 o                         
   4   9   2       4043.64       3977.34       203.34 o                         
  10 -10  -2       3898.02       4443.84       219.25 o                         
 -10  10   2       3898.02       3709.62       167.49 o                         
   9 -10  -2        306.86        440.61        79.86 o                         
   8 -10  -2        295.20        340.33        86.96 o                         
   7 -10  -2       5095.93       5350.40       164.11 o                         
   6 -10  -2       2291.30       2582.26       169.11 o                         
   6 -10  -2       4449.94       4343.32       201.20 o                         
   5 -10  -2       1485.06       1492.02        94.17 o                         
   4 -10  -2       2530.32       2490.35        95.95 o                         
  -4  10   2       2530.32       2334.39       116.73 o                         
   3 -10  -2       1782.22       1771.11        91.17 o                         
  -3  10   2       1782.22       1946.30        92.21 o                         
   2 -10  -2       2755.27       2546.70       105.41 o                         
  -2  10   2       2755.27       2674.87       103.22 o                         
   1 -10  -2        890.51       1108.75        82.00 o                         
  -1  10   2        890.51        858.28        80.30 o                         
   0 -10  -2        203.44        194.35        43.69 o                         
   0  10   2        203.44        114.59        39.59 o                         
  -1 -10  -2       3031.36       3145.11       126.73 o                         
   1  10   2       3031.36       2983.03       103.41 o                         
  -2 -10  -2        368.36        424.04        80.71 o                         
   2  10   2        368.36        456.79        48.88 o                         
   9 -11  -2        275.45        370.85        82.42 o                         
  -9  11   2        275.45        219.41        60.11 o                         
   8 -11  -2         15.50        -11.29        54.52 o                         
  -8  11   2         15.50         11.20        39.45 o                         
   7 -11  -2       7046.94       8246.06       263.83 o                         
  -7  11   2       7046.94       7507.45       355.70 o                         
   6 -11  -2         11.40        -49.19        59.94 o                         
  -6  11   2         11.40         73.60        56.55 o                         
   5 -11  -2       1828.16       1781.16       100.45 o                         
  -5  11   2       1828.16       1707.76       113.89 o                         
   4 -11  -2       2603.01       2588.15       110.44 o                         
  -4  11   2       2603.01       2420.09       176.04 o                         
  -4  11   2       7378.72       6889.22       327.72 o                         
   3 -11  -2        365.68        327.55       116.02 o                         
   3 -11  -2        255.40        119.18       102.77 o                         
  -3  11   2        365.68        373.58        77.23 o                         
   2 -11  -2       1928.22       2079.73       187.78 o                         
   2 -11  -2       2151.57       2467.92       144.25 o                         
  -2  11   2       2151.57       1829.17       116.03 o                         
   1 -11  -2          8.51        -21.54        48.84 o                         
  -1  11   2       1141.42        953.41       202.27 o                         
  -1  11   2          8.51         41.71        57.84 o                         
   0 -11  -2       1026.08       1210.40        97.82 o                         
   0  11   2       1026.08        947.18       102.69 o                         
  -1 -11  -2       1977.16       1842.11       107.81 o                         
   1  11   2       1977.16       1813.55        99.10 o                         
   7 -12  -2       4178.46       4413.09       164.96 o                         
  -7  12   2       4178.46       4466.49       249.91 o                         
   6 -12  -2        271.87        405.28        78.13 o                         
  -6  12   2        271.87        276.90       119.10 o                         
   5 -12  -2       1784.40       1637.88       115.48 o                         
  -5  12   2       1784.40       1508.85       109.56 o                         
   4 -12  -2       3709.02       4020.47       171.01 o                         
  -4  12   2       3709.02       3792.09       139.33 o                         
   3 -12  -2         43.78         77.68        57.90 o                         
  -3  12   2         43.78         72.32        51.86 o                         
   2 -12  -2       5474.79       6026.15       216.54 o                         
  -2  12   2       5474.79       5774.60       224.06 o                         
   0  12  -3       1590.60       1539.81        90.30 o                         
   0 -12   3       1590.60       1415.39        99.69 o                         
  -1  12  -3       3999.33       4137.08       156.99 o                         
   1 -12   3       3999.33       4673.98       176.01 o                         
  -2  12  -3       4931.40       4640.98       313.82 o                         
  -2  12  -3       1526.27       1340.21       137.47 o                         
   2 -12   3       1526.27       1322.77        96.28 o                         
  -3  12  -3        151.84        174.67        99.66 o                         
   3 -12   3         33.26         73.49        75.30 o                         
  -4  12  -3        849.49        836.61       100.63 o                         
   4 -12   3        849.49        686.21       271.14 o                         
  -5  12  -3       2558.21       2464.07       108.06 o                         
   5 -12   3       2558.21       2547.02       112.18 o                         
  -6  12  -3        552.03        711.55       104.02 o                         
   6 -12   3        552.03        447.13       121.42 o                         
  -7  12  -3        309.02        255.25        54.06 o                         
   7 -12   3        309.02        290.72        66.24 o                         
   2  11  -3       3642.16       4362.16       157.96 o                         
  -2 -11   3       3642.16       4293.45       198.27 o                         
   1  11  -3       1180.93       1115.35        78.98 o                         
  -1 -11   3       1180.93       1310.12        88.85 o                         
   0  11  -3        446.69        503.69        75.41 o                         
   0 -11   3        446.69        557.02        83.90 o                         
  -1  11  -3        351.34        356.76        53.05 o                         
   1 -11   3        351.34        396.11        68.23 o                         
  -2  11  -3       2865.05       3051.11       100.82 o                         
   2 -11   3       2865.05       3466.46       147.44 o                         
  -3  11  -3         45.84        114.31        44.95 o                         
   3 -11   3         45.84         47.47        59.69 o                         
  -4  11  -3        524.55        673.35        83.74 o                         
   4 -11   3        524.55        565.82       250.59 o                         
  -5  11  -3       5616.66       6323.65       330.76 o                         
  -5  11  -3       2911.31       3001.34       140.02 o                         
   5 -11   3       2911.31       3211.26       143.33 o                         
  -6  11  -3       1413.79       1179.75        76.43 o                         
   6 -11   3        826.00        997.34       111.81 o                         
   6 -11   3       1413.79       1307.14       226.40 o                         
  -7  11  -3       1749.12       1633.29       125.36 o                         
   7 -11   3       1749.12       1792.49       239.74 o                         
   7 -11   3        697.33        816.17       168.62 o                         
  -8  11  -3       1399.55       1329.44       138.69 o                         
   8 -11   3       1399.55       1346.92        76.95 o                         
   9 -11   3        946.63       1126.64       144.14 o                         
   3  10  -3       6330.33       6523.23       265.82 o                         
  -3 -10   3       6330.33       6930.41       391.84 o                         
   2  10  -3        122.05        135.62        39.61 o                         
  -2 -10   3        122.05         80.70        57.74 o                         
   1  10  -3       3383.90       3711.32       139.75 o                         
  -1 -10   3       3383.90       3746.65       146.86 o                         
   0  10  -3        570.89        608.13        59.51 o                         
   0 -10   3        570.89        712.30        72.67 o                         
  -1  10  -3         46.49         28.78        47.26 o                         
   1 -10   3         46.49        -56.92        79.35 o                         
  -2  10  -3       3050.76       3087.40        94.20 o                         
   2 -10   3       3050.76       3357.56       112.87 o                         
  -3  10  -3       3638.25       3745.86       123.95 o                         
   3 -10   3       3638.25       4413.42       130.07 o                         
  -4  10  -3         40.65         17.07        31.25 o                         
   4 -10   3         40.65         48.28        61.72 o                         
  -5  10  -3       4557.26       4897.70       127.90 o                         
   5 -10   3       4557.26       5300.39       155.71 o                         
  -6  10  -3       3669.46       3741.19       119.89 o                         
   6 -10   3       3669.46       3624.01       130.82 o                         
  -7  10  -3       2283.03       2473.99       100.90 o                         
   7 -10   3       2283.03       2935.64       181.67 o                         
  -8  10  -3        564.67        377.68        94.56 o                         
   8 -10   3        564.67        593.45        67.81 o                         
   9 -10   3       2891.28       2622.21       270.25 o                         
   5   9  -3       1079.03       1170.11       115.41 o                         
  -5  -9   3       1079.03       1128.61       140.74 o                         
   4   9  -3       1792.64       1802.12        81.89 o                         
  -4  -9   3       1792.64       1801.90       108.29 o                         
   3   9  -3       6109.70       6447.77       168.00 o                         
  -3  -9   3       6109.70       6685.83       209.67 o                         
   2   9  -3        676.47        797.08        54.98 o                         
  -2  -9   3        676.47        674.29        57.75 o                         
   1   9  -3       7704.14       7720.95       210.65 o                         
  -1  -9   3       7704.14       8670.93       229.84 o                         
   0   9  -3       1875.24       1880.28        83.53 o                         
   0  -9   3       1875.24       2174.36       114.03 o                         
  -1   9  -3       1004.32        990.94        51.62 o                         
   1  -9   3       1004.32       1036.18        62.95 o                         
  -2   9  -3        190.84        300.60        55.49 o                         
   2  -9   3        190.84        263.74        85.02 o                         
  -3   9  -3       2744.46       2741.55        71.19 o                         
   3  -9   3       2744.46       2733.62       102.45 o                         
  -4   9  -3        573.08        650.74        52.61 o                         
   4  -9   3        573.08        616.03        71.67 o                         
  -5   9  -3        929.99        995.00        49.78 o                         
   5  -9   3        929.99        958.93        69.44 o                         
  -6   9  -3      20998.01      22323.15       487.56 o                         
   6  -9   3      20998.01      23324.93       467.00 o                         
  -7   9  -3        370.42        382.59        47.16 o                         
   7  -9   3        370.42        417.62        62.29 o                         
  -8   9  -3        357.12        479.35        64.11 o                         
   8  -9   3        357.12        217.61        68.39 o                         
  -9   9  -3       3773.42       4171.64       161.49 o                         
   9  -9   3       3773.42       4011.26       162.53 o                         
 -10   9  -3        376.10        228.31        99.90 o                         
  10  -9   3        376.10        137.34       238.73 o                         
   6   8  -3       5030.54       5066.65       171.40 o                         
  -6  -8   3       5030.54       5476.10       242.31 o                         
   5   8  -3       2918.38       2767.78       119.75 o                         
  -5  -8   3       2918.38       3022.59       168.47 o                         
   4   8  -3       6852.48       6740.85       168.23 o                         
  -4  -8   3       6852.48       7088.35       204.88 o                         
   3   8  -3       3103.02       2943.41        97.19 o                         
  -3  -8   3       3103.02       3087.01       103.23 o                         
   2   8  -3       3484.24       3516.06       106.58 o                         
  -2  -8   3       3484.24       3445.84        95.51 o                         
   1   8  -3       1459.64       1572.81        56.86 o                         
  -1  -8   3       1459.64       1474.46        71.34 o                         
   0   8  -3        579.14        604.92        52.44 o                         
   0  -8   3        579.14        692.69        63.89 o                         
  -1   8  -3        283.43        311.93        24.51 o                         
   1  -8   3        283.43        290.28        38.91 o                         
  -2   8  -3       5898.59       6536.73       127.24 o                         
   2  -8   3       5898.59       6379.32       188.80 o                         
  -3   8  -3      14095.87      13285.85       253.32 o                         
  -3   8  -3       3339.01       3537.60       188.04 o                         
   3  -8   3       3339.01       3611.71       131.40 o                         
  -4   8  -3        618.25        719.73        47.30 o                         
   4  -8   3        618.25        617.22        57.55 o                         
   5  -8   3        897.67        593.48       185.57 o                         
  -6   8  -3       3780.03       3884.02       113.36 o                         
   6  -8   3       3780.03       3811.53       123.55 o                         
  -7   8  -3         36.63        102.80        84.98 o                         
   7  -8   3         36.63        -65.92       112.54 o                         
  -8   8  -3        362.42        387.01        40.50 o                         
   8  -8   3        362.42        335.64        59.44 o                         
  -9   8  -3       9607.87       9839.80       245.04 o                         
   9  -8   3       9607.87       9638.15       271.93 o                         
 -10   8  -3        139.66         80.52        49.91 o                         
  10  -8   3        139.66         38.76        61.62 o                         
  -7  -7   3       1442.33       1266.42       247.90 o                         
   6   7  -3       1291.22       1349.29       232.17 o                         
   6   7  -3        827.41        748.10        83.07 o                         
  -6  -7   3        827.41       1096.58       218.14 o                         
   5   7  -3       7603.20       7370.08       265.75 o                         
  -5  -7   3       7603.20       7416.60       332.46 o                         
   4   7  -3       1883.62       1928.08        80.55 o                         
  -4  -7   3       1883.62       1922.60        78.45 o                         
   3   7  -3       2727.06       2647.13        91.41 o                         
  -3  -7   3       2727.06       2903.01        96.42 o                         
   2   7  -3       7384.04       7244.51       140.24 o                         
  -2  -7   3       7384.04       7256.15       171.76 o                         
   1   7  -3       2628.18       2711.35        71.64 o                         
  -1  -7   3       2628.18       2802.00        76.58 o                         
   0   7  -3        122.74        124.74        20.93 o                         
   0  -7   3        122.74         86.63        26.04 o                         
  -1   7  -3        829.19        952.84        39.36 o                         
   1  -7   3        829.19        883.63        40.84 o                         
  -2   7  -3          0.06         15.39        17.03 o                         
   2  -7   3          0.06        -28.03        28.03 o                         
  -3   7  -3      12735.38      13077.93       224.75 o                         
   3  -7   3      12735.38      13836.76       327.14 o                         
  -4   7  -3         21.77         47.18        23.57 o                         
   4  -7   3         21.77        -11.86        28.02 o                         
   5  -7   3       1910.51       1325.27       128.82 o                         
  -6   7  -3       8144.23       7803.17       374.28 o                         
   6  -7   3       8144.23       7970.21       188.15 o                         
  -7   7  -3       1465.62       1625.33       156.74 o                         
   7  -7   3       1465.62       1613.26        76.79 o                         
   8  -7   3        390.52        227.26       210.77 o                         
  -9   7  -3       8633.20       9017.09       287.65 o                         
   9  -7   3       8633.20       8593.80       247.18 o                         
  10  -7   3       3548.58       4274.09       357.08 o                         
 -11   7  -3        645.58        787.93        93.71 o                         
  11  -7   3        645.58        638.66        76.46 o                         
   8   6  -3       4319.95       4573.47       283.54 o                         
  -8  -6   3       4319.95       4312.52       211.17 o                         
   7   6  -3       2511.80       2502.62       119.72 o                         
  -7  -6   3       2511.80       2612.03       352.64 o                         
   6   6  -3          8.59         43.91        39.38 o                         
  -6  -6   3          8.59         47.26        44.56 o                         
   5   6  -3      14120.23      13838.66       414.05 o                         
  -5  -6   3      14120.23      15118.35       816.30 o                         
   4   6  -3       1052.31       1225.74        66.34 o                         
   4   6  -3       1723.01       1416.86       186.45 o                         
  -4  -6   3       1052.31       1091.05        87.49 o                         
  -4  -6   3       1723.01       1326.18       112.11 o                         
   3   6  -3        714.69        778.62        45.54 o                         
   3   6  -3        915.46        938.63       150.77 o                         
  -3  -6   3        714.69        792.00       144.08 o                         
   2   6  -3      13811.56      13378.12       304.45 o                         
  -2  -6   3      13811.56      13259.54       278.59 o                         
   1   6  -3         10.83        -20.98        20.98 o                         
  -1  -6   3         10.83         44.67        22.21 o                         
   0   6  -3        700.57        779.65        35.57 o                         
   0  -6   3        700.57        772.99        41.92 o                         
  -1   6  -3       1280.58       1231.01        35.31 o                         
   1  -6   3       1280.58       1450.59        46.51 o                         
  -2   6  -3       7459.11       7852.27       153.70 o                         
   2  -6   3       7459.11       8154.59       146.82 o                         
  -3   6  -3       2610.24       2765.02        59.96 o                         
   3  -6   3       2610.24       2706.81        74.01 o                         
  -4   6  -3       2179.81       2530.37        53.03 o                         
   4  -6   3       2179.81       2416.51        68.60 o                         
  -5   6  -3       2873.50       2815.55        66.10 o                         
   5  -6   3       2873.50       2841.68        76.77 o                         
  -6   6  -3      18954.23      18703.75       726.31 o                         
   6  -6   3      18954.23      17628.49       537.16 o                         
  -7   6  -3       5454.09       5474.52       121.11 o                         
   7  -6   3       5454.09       5334.45       139.71 o                         
   8  -6   3       1088.65       1067.80       213.38 o                         
  -9   6  -3       4151.66       4272.21       270.40 o                         
   9  -6   3       4151.66       4025.70       196.18 o                         
 -10   6  -3        437.34        626.46       134.08 o                         
  10  -6   3        437.34        597.82       164.19 o                         
  11  -6   3       1755.10       1497.88       300.30 o                         
   8   5  -3       9615.34      10022.75       268.27 o                         
   7   5  -3        619.33        629.61        62.69 o                         
  -7  -5   3        619.33        552.50        85.20 o                         
   6   5  -3        544.58        588.18        72.43 o                         
  -6  -5   3        544.58        663.59        91.47 o                         
   5   5  -3      13735.90      13873.46       311.65 o                         
  -5  -5   3      13735.90      13516.36       327.21 o                         
   4   5  -3       2382.08       2593.95        93.79 o                         
  -4  -5   3       2382.08       2543.56        91.14 o                         
   3   5  -3        113.88        160.78        24.25 o                         
  -3  -5   3        113.88        138.34        17.83 o                         
   2   5  -3      20836.61      20705.71       450.45 o                         
  -2  -5   3      20836.61      21178.78       618.46 o                         
   1   5  -3        941.39        982.85        30.16 o                         
  -1  -5   3        941.39       1001.29        30.48 o                         
   0   5  -3        157.98        171.38        18.93 o                         
   0   5  -3       2647.11       2794.87        93.66 o                         
   0  -5   3        157.98        163.05        22.32 o                         
   0  -5   3       2647.11       2923.46       114.50 o                         
  -1   5  -3        969.72        931.62        38.94 o                         
   1  -5   3        969.72        944.01        78.76 o                         
  -2   5  -3       5490.20       5335.65        95.00 o                         
   2  -5   3       5490.20       5163.49       101.10 o                         
  -4   5  -3       6099.48       5942.63        96.97 o                         
   4  -5   3       6099.48       5782.32       118.91 o                         
  -5   5  -3      13793.00      13794.91       299.35 o                         
   5  -5   3      13793.00      13417.12       413.07 o                         
  -6   5  -3       5999.93       5994.44       112.10 o                         
   6  -5   3       5999.93       5872.21       123.24 o                         
  -7   5  -3       9632.50       9766.00       227.27 o                         
   7  -5   3       9632.50       9763.47       210.36 o                         
  -8   5  -3       2403.97       2342.27        88.88 o                         
   8  -5   3       2403.97       2463.73       104.69 o                         
  -9   5  -3       1630.83       1666.14       100.96 o                         
   9  -5   3       1630.83       1523.16       106.01 o                         
 -10   5  -3       1953.30       2113.03        94.68 o                         
  10  -5   3       1953.30       2023.26       134.41 o                         
 -11   5  -3       1190.39       1370.96       230.10 o                         
  11  -5   3       1190.39       1228.88       275.58 o                         
   9   4  -3       2504.86       2467.75       170.60 o                         
  -9  -4   3       2504.86       1614.29       354.26 o                         
   8   4  -3       3382.94       3476.32       130.02 o                         
  -8  -4   3       3382.94       3329.71       350.76 o                         
   7   4  -3         21.37        -20.84        97.97 o                         
  -7  -4   3         21.37         25.30       213.38 o                         
   6   4  -3       5914.74       6048.57       164.05 o                         
  -6  -4   3       5914.74       6073.62       218.92 o                         
   5   4  -3      27955.34      28473.32       523.22 o                         
  -5  -4   3      27955.34      29780.11       801.33 o                         
   4   4  -3       1045.20       1047.00        39.85 o                         
  -4  -4   3       1045.20       1013.32        38.83 o                         
   3   4  -3       1694.15       1862.43        49.73 o                         
  -3  -4   3       1694.15       1864.35        43.72 o                         
   2   4  -3       2767.19       2545.45        51.02 o                         
  -2  -4   3       2767.19       2566.28        59.28 o                         
   1   4  -3       6784.75       6434.80       116.52 o                         
  -1  -4   3       6784.75       6767.30       131.02 o                         
   0   4  -3         67.03         59.75        15.66 o                         
   0  -4   3         67.03         75.77        18.76 o                         
  -1   4  -3        244.10        223.62        22.00 o                         
   1  -4   3        244.10        185.14        55.92 o                         
  -2   4  -3      12733.46      12816.91       176.43 o                         
   2  -4   3      12733.46      12526.71       223.12 o                         
  -3   4  -3        135.90        148.24        12.10 o                         
   3  -4   3        135.90        147.47        11.82 o                         
  -4   4  -3       8894.39       8884.08       196.23 o                         
   4  -4   3       8894.39       8842.07       153.60 o                         
  -5   4  -3       6607.14       6567.95       106.16 o                         
   5  -4   3       6607.14       6592.12       112.44 o                         
   6  -4   3        503.16        738.08       151.90 o                         
  -7   4  -3      10084.78      10214.73       197.56 o                         
   7  -4   3      10084.78      10156.71       192.51 o                         
  -8   4  -3       2851.38       2453.29       182.54 o                         
   8  -4   3       2851.38       2875.07       143.37 o                         
  -9   4  -3       1197.15       1226.39        57.49 o                         
   9  -4   3       1197.15       1231.16        66.05 o                         
 -10   4  -3       5296.58       5461.53       156.97 o                         
  10  -4   3       5296.58       5381.08       151.82 o                         
 -11   4  -3          4.53        -12.62        46.31 o                         
  11  -4   3          4.53        125.56        42.97 o                         
   9   3  -3       4985.12       5283.81       222.07 o                         
  -9  -3   3       4985.12       4611.25       445.13 o                         
   8   3  -3       2525.62       2503.91       137.42 o                         
  -8  -3   3       2525.62       2277.38       280.35 o                         
   7   3  -3       1115.81        984.87       122.97 o                         
  -7  -3   3       1731.08       1819.61       266.72 o                         
   6   3  -3       6688.99       6359.67       315.92 o                         
  -6  -3   3       6688.99       6541.08       446.01 o                         
   5   3  -3       4399.03       4440.95       101.84 o                         
  -5  -3   3       4399.03       4038.26       119.99 o                         
   4   3  -3      13027.47      12669.63       361.33 o                         
  -4  -3   3      13027.47      13525.24       403.54 o                         
   3   3  -3        832.38       1092.77        54.76 o                         
  -3  -3   3        832.38        979.54        34.47 o                         
   2   3  -3      17464.74      17781.95       462.93 o                         
  -2  -3   3      17464.74      17566.90       350.67 o                         
   1   3  -3       5926.87       5676.87        97.89 o                         
  -1  -3   3       5926.87       5458.97        97.14 o                         
   0   3  -3      15148.36      15774.83       245.84 o                         
   0  -3   3      15148.36      14717.81       243.73 o                         
  -1   3  -3        200.25        249.09        13.22 o                         
   1  -3   3        200.25        229.65        17.19 o                         
  -2   3  -3       7936.16       7922.25       216.88 o                         
  -3   3  -3       1431.68       1345.10        31.70 o                         
   3  -3   3       1431.68       1319.44        33.35 o                         
  -4   3  -3      15481.16      14862.47       576.95 o                         
   4  -3   3      15481.16      15662.99       324.42 o                         
   4  -3   3      32330.44      30128.41      1036.42 o                         
  -5   3  -3       5476.66       5592.89       100.08 o                         
   5  -3   3       5476.66       5469.94        85.21 o                         
  -6   3  -3        275.29        306.06        51.00 o                         
   6  -3   3        275.29        307.17        28.40 o                         
  -7   3  -3      13318.66      13613.15       371.49 o                         
   7  -3   3      13318.66      13644.06       382.31 o                         
  -8   3  -3        432.98        509.95        45.46 o                         
   8  -3   3        432.98        466.71        36.75 o                         
   9  -3   3        821.41        453.85       211.36 o                         
 -10   3  -3       5186.91       5414.93       197.73 o                         
  10  -3   3       5186.91       5228.11       148.28 o                         
 -11   3  -3       2457.57       2966.12       241.61 o                         
  11  -3   3       2457.57       2210.03       159.21 o                         
  10   2  -3        620.17        664.34        58.56 o                         
 -10  -2   3        620.17        628.63        95.79 o                         
   9   2  -3       6026.18       6017.70       151.56 o                         
  -9  -2   3       6026.18       6244.27       179.89 o                         
   8   2  -3       3829.63       3915.19       106.71 o                         
  -8  -2   3       3829.63       4459.39       349.43 o                         
   7   2  -3       2089.11       2059.18        68.38 o                         
  -7  -2   3       2089.11       2006.52        68.80 o                         
   6   2  -3       9253.53       8886.46       268.76 o                         
  -6  -2   3       9253.53       9152.64       307.21 o                         
   5   2  -3       1785.48       1706.33        42.15 o                         
  -5  -2   3       1785.48       1668.08        47.43 o                         
   4   2  -3       5943.72       5772.23       102.90 o                         
  -4  -2   3       5943.72       5708.33       127.47 o                         
  -4  -2   3      13890.36      12553.42       655.89 o                         
   3   2  -3        593.09        584.97        19.95 o                         
  -3  -2   3        593.09        620.38        19.04 o                         
  -3  -2   3        714.51        613.12       155.94 o                         
   2   2  -3        349.39        309.75        12.86 o                         
  -2  -2   3        349.39        312.60        13.83 o                         
   1   2  -3      11190.28      11427.99       282.31 o                         
  -1  -2   3      21235.36      19537.56       525.38 o                         
   0   2  -3      12301.18      14068.53       195.42 o                         
   0  -2   3      12301.18      12475.51       206.96 o                         
  -1   2  -3       2176.56       2064.25        46.35 o                         
  -2   2  -3      30154.80      30142.84       437.04 o                         
   2  -2   3      30154.80      30433.75       443.95 o                         
  -3   2  -3      25749.35      26016.36       318.95 o                         
   3  -2   3      25749.35      25644.68       350.55 o                         
  -4   2  -3       9522.49       9512.27       156.92 o                         
   4  -2   3       9522.49       9568.15       136.61 o                         
  -5   2  -3       5234.59       5754.60       254.30 o                         
  -6   2  -3       5236.84       5234.75       102.15 o                         
   6  -2   3       5236.84       5222.29        83.68 o                         
  -7   2  -3      17149.90      17478.52       698.59 o                         
  -8   2  -3          4.94         14.97        24.29 o                         
   8  -2   3          4.94        -17.86        26.82 o                         
  -9   2  -3        459.87        443.18       146.25 o                         
   9  -2   3        459.87        622.60       208.20 o                         
  10  -2   3       2874.84       2795.02       262.52 o                         
 -11   2  -3        496.36        455.79       131.74 o                         
  11  -2   3        496.36        474.38       147.81 o                         
  10   1  -3       1062.95       1121.89        64.70 o                         
 -10  -1   3       1062.95       1191.01       109.55 o                         
   9   1  -3       8927.87       9113.16       296.91 o                         
  -9  -1   3       8927.87       9807.14       587.60 o                         
   8   1  -3        367.14        421.00        29.54 o                         
  -8  -1   3        367.14        445.59        39.66 o                         
   7   1  -3       9300.07       9743.33       158.86 o                         
  -7  -1   3       9300.07       9637.20       178.25 o                         
   6   1  -3       8958.18       9009.96       147.05 o                         
  -6  -1   3       8958.18       8956.61       163.33 o                         
   5   1  -3       4445.55       4191.54       148.93 o                         
  -5  -1   3       4445.55       4903.41       171.63 o                         
   4   1  -3       7487.33       7351.56       115.82 o                         
  -4  -1   3       7487.33       7215.91       129.55 o                         
   3   1  -3         73.88         96.88        11.87 o                         
  -3  -1   3        961.09         -3.20        88.56 o                         
  -3  -1   3         73.88         74.20        15.81 o                         
   2   1  -3        276.39        287.90        13.40 o                         
  -2  -1   3        276.39        302.01        12.28 o                         
   1   1  -3       9533.54       9181.57       150.98 o                         
  -1  -1   3       9533.54       9242.92       157.62 o                         
  -1  -1   3      20850.80      17172.15       637.11 o                         
   0   1  -3      11532.77      11154.68       168.49 o                         
   0  -1   3      11532.77      11517.33       174.15 o                         
  -1   1  -3        701.66        710.67        15.60 o                         
   1  -1   3        701.66        694.12        17.08 o                         
  -2   1  -3       1649.44       1783.57        35.14 o                         
   2  -1   3       1649.44       1782.67        33.31 o                         
  -3   1  -3      26999.17      26433.70       350.79 o                         
   3  -1   3      26999.17      26635.91       387.78 o                         
  -5   1  -3         27.90         41.77        16.28 o                         
   5  -1   3         27.90         50.02        10.65 o                         
  -6   1  -3      25217.76      25011.02       416.11 o                         
   6  -1   3      25217.76      25551.86       378.72 o                         
  -7   1  -3       6011.87       6095.60       120.32 o                         
   7  -1   3       6011.87       5999.37       122.02 o                         
  -8   1  -3        668.59        661.99        40.07 o                         
   8  -1   3        668.59        693.70        42.12 o                         
  -9   1  -3        630.07        623.18        61.37 o                         
   9  -1   3        630.07        644.41        49.39 o                         
 -10   1  -3       1929.72       2050.32       196.70 o                         
  10  -1   3       1929.72       1657.88       133.50 o                         
  10   0  -3       1010.84        928.72       151.83 o                         
  10   0  -3        620.10        564.84       103.62 o                         
   9   0  -3       4112.08       4224.68       134.30 o                         
  -9   0   3       4112.08       4330.30       122.48 o                         
  -8   0   3       2920.74       2710.60       193.53 o                         
   7   0  -3       5440.34       5561.39        78.00 o                         
  -7   0   3       5440.34       5469.83       112.44 o                         
   6   0  -3       8625.99       7794.79       376.06 o                         
  -6   0   3       8625.99       8674.42       287.13 o                         
   5   0  -3        482.10        496.61        22.35 o                         
  -5   0   3        482.10        523.61        26.26 o                         
   4   0  -3      22870.45      20915.61       457.03 o                         
  -4   0   3      22870.45      22791.15       799.09 o                         
   3   0  -3        489.70        502.25        16.46 o                         
  -3   0   3        489.70        518.61        21.39 o                         
   2   0  -3       1352.27       1523.15        66.08 o                         
  -2   0   3       1352.27       1355.35        49.73 o                         
   1   0  -3       1794.36       1654.15        29.64 o                         
  -1   0   3       1794.36       1719.20        28.49 o                         
   0   0  -3      33383.30      32757.38       516.53 o                         
   0   0   3      33383.30      32958.32       517.74 o                         
  -1   0  -3        415.94        474.13        13.54 o                         
   1   0   3        415.94        466.09        16.64 o                         
  -2   0  -3         18.83         28.81         8.34 o                         
   2   0   3         18.83         23.55        11.14 o                         
  -3   0  -3      29041.54      28526.35       367.31 o                         
   3   0   3      29041.54      28832.24       412.59 o                         
  -4   0  -3       2161.92       2237.17        49.12 o                         
   4   0   3       2161.92       2164.62        41.94 o                         
  -5   0  -3        559.45        542.31        36.19 o                         
   5   0   3        559.45        614.83        31.38 o                         
  -6   0  -3       6641.23       6689.25       126.65 o                         
   6   0   3       6641.23       6665.89       142.13 o                         
  -7   0  -3       3206.46       3240.36       194.28 o                         
  -8   0  -3       2121.89       2159.44        93.51 o                         
   8   0   3       2121.89       2052.86        67.60 o                         
  -9   0  -3       1085.01       1218.38        83.08 o                         
   9   0   3       1085.01        955.58        57.10 o                         
 -10   0  -3        830.94        935.82        87.33 o                         
  10   0   3        830.94        897.44        63.92 o                         
 -11   1   3       4087.38       3898.77       115.75 o                         
 -10   1   3       5464.05       5446.13       381.41 o                         
   9  -1  -3       4226.83       4317.56        74.72 o                         
  -9   1   3       4226.83       4308.35       101.81 o                         
  -8   1   3       4814.11       4713.48       273.59 o                         
   7  -1  -3       4517.06       4449.14        68.91 o                         
  -7   1   3       4517.06       4465.42        94.58 o                         
   6  -1  -3       2042.69       2026.25        42.93 o                         
  -6   1   3       2042.69       2043.60        54.62 o                         
   5  -1  -3       2053.02       2090.69        52.14 o                         
  -5   1   3       2053.02       2087.00        58.77 o                         
  -5   1   3       3578.22       3593.31       190.21 o                         
   4  -1  -3       1723.28       1694.60        33.14 o                         
  -4   1   3       1723.28       1642.57        41.72 o                         
   3  -1  -3        358.63        358.64        14.75 o                         
  -3   1   3        777.37        770.82        51.80 o                         
  -3   1   3        358.63        437.91        21.13 o                         
   2  -1  -3        351.19        338.07        13.08 o                         
  -2   1   3        351.19        365.56        11.22 o                         
   0  -1  -3      19614.18      18462.78       252.40 o                         
   0   1   3      19614.18      18884.24       293.77 o                         
  -1  -1  -3       7067.91       6917.55       128.75 o                         
   1   1   3       7067.91       6569.49       248.69 o                         
  -2  -1  -3       2228.62       2284.56        38.43 o                         
   2   1   3       2228.62       2286.85        40.38 o                         
   3   1   3      59731.91      59139.48      1967.60 o                         
  -4  -1  -3        538.75        578.43        23.66 o                         
   4   1   3        538.75        609.18        19.91 o                         
  -5  -1  -3       2258.63       2247.29       102.22 o                         
   5   1   3       3630.99       3360.17       165.45 o                         
  -6  -1  -3      12595.95      13213.72       309.72 o                         
   6   1   3      12595.95      12863.36       292.13 o                         
  -7  -1  -3         67.76          6.49        67.97 o                         
   7   1   3         67.76         98.23        63.91 o                         
  -8  -1  -3       2680.55       2592.89       192.82 o                         
  -9  -1  -3        525.62        570.90        92.30 o                         
   9   1   3        525.62        633.66       109.89 o                         
 -10  -1  -3       4744.96       5079.41       306.55 o                         
  10   1   3       4744.96       4667.60       195.24 o                         
 -11   2   3       6613.52       6868.91       178.18 o                         
  10  -2  -3        804.89        756.65        43.67 o                         
 -10   2   3        804.89        752.39        47.74 o                         
   9  -2  -3        465.74        436.99        35.66 o                         
  -9   2   3        465.74        421.94        41.49 o                         
   8  -2  -3       9147.39       9323.62       121.37 o                         
  -8   2   3       9147.39       9299.91       174.22 o                         
   7  -2  -3       6722.04       7033.74       232.43 o                         
  -7   2   3       6722.04       6821.98       249.72 o                         
   6  -2  -3       1026.56       1014.55        30.56 o                         
  -6   2   3       1026.56       1103.38        36.56 o                         
   5  -2  -3       7561.53       7727.02       170.76 o                         
  -5   2   3       7561.53       7707.44       162.82 o                         
  -5   2   3      14317.33      13736.64       549.85 o                         
   4  -2  -3        306.38        340.67        22.11 o                         
  -4   2   3        306.38        297.64        21.22 o                         
   3  -2  -3        112.14        128.51        15.44 o                         
  -3   2   3        112.14        119.50        11.43 o                         
   2  -2  -3       2746.27       2758.11        61.30 o                         
  -2   2   3       2746.27       2808.86        44.37 o                         
   1  -2  -3        423.64        416.05        16.96 o                         
  -1   2   3        423.64        408.91        13.62 o                         
   0  -2  -3      20998.85      20663.46       417.13 o                         
   0   2   3      20998.85      20763.50       367.92 o                         
  -1  -2  -3       4588.57       4483.10        74.07 o                         
   1   2   3       4588.57       4588.81        80.37 o                         
  -2  -2  -3      11992.12      12127.44       465.05 o                         
   2   2   3      11992.12      11537.14       284.52 o                         
  -3  -2  -3      22251.67      21866.81       287.12 o                         
   3   2   3      22251.67      22026.06       322.29 o                         
  -4  -2  -3       9054.04       9651.94       199.79 o                         
   4   2   3       9054.04       9584.64       166.25 o                         
  -5  -2  -3       4211.59       4304.12       122.71 o                         
   5   2   3       4211.59       4225.51       101.91 o                         
  -6  -2  -3       9659.58       9762.36       330.76 o                         
   6   2   3       9659.58       9854.15       404.24 o                         
  -7  -2  -3        230.43        274.78        48.20 o                         
   7   2   3        230.43        263.21        39.92 o                         
  -8  -2  -3       1667.06       1410.87       139.56 o                         
  -9  -2  -3         69.86         67.72        73.07 o                         
   9   2   3         69.86        150.62        91.71 o                         
  11  -3  -3       4618.98       4724.70       200.90 o                         
 -11   3   3       4618.98       4884.31       195.62 o                         
  10  -3  -3       1733.28       1636.82       210.53 o                         
 -10   3   3       1733.28       2034.57       216.30 o                         
   9  -3  -3         20.75         44.47        26.00 o                         
  -9   3   3         20.75         60.74        29.65 o                         
   8  -3  -3      25880.48      26087.22       504.35 o                         
  -8   3   3      25880.48      26616.02       799.22 o                         
   7  -3  -3         23.07         13.65        19.94 o                         
  -7   3   3         23.07         29.16        19.67 o                         
   6  -3  -3       1534.23       1585.82        40.21 o                         
  -6   3   3       1534.23       1744.51        58.56 o                         
   5  -3  -3       6362.75       6555.61       110.17 o                         
  -5   3   3       6362.75       6452.41       122.55 o                         
   4  -3  -3       9173.99      10385.87       284.84 o                         
  -4   3   3       9173.99       8246.62       271.29 o                         
   3  -3  -3       1375.94       1309.86        39.32 o                         
  -3   3   3       1375.94       1334.67        27.89 o                         
   2  -3  -3       1168.29        896.68        77.81 o                         
  -2   3   3        517.96        520.63        15.95 o                         
   1  -3  -3       3960.80       3836.91        67.55 o                         
  -1   3   3       3960.80       3847.75        62.10 o                         
   0  -3  -3      11045.93      11158.64       166.98 o                         
   0   3   3      11045.93      11097.85       164.43 o                         
  -1  -3  -3       8475.34       8486.32       162.54 o                         
  -1  -3  -3      14483.16      14391.63       508.07 o                         
   1   3   3       8475.34       8561.94       144.66 o                         
  -2  -3  -3       8771.27       8693.44       130.72 o                         
   2   3   3       8771.27       8730.22       149.66 o                         
  -3  -3  -3      14017.92      14248.47       589.19 o                         
   3   3   3      14017.92      14361.03       502.85 o                         
  -4  -3  -3       8571.15       8707.00       164.95 o                         
   4   3   3       8571.15       8596.74       155.01 o                         
  -5  -3  -3       5288.01       5330.12       207.65 o                         
   5   3   3       5288.01       5617.37       182.48 o                         
  -6  -3  -3       2892.26       2933.65       105.93 o                         
   6   3   3       2892.26       3088.31       108.89 o                         
  -7  -3  -3       3122.02       3157.85       115.33 o                         
   7   3   3       3122.02       3063.66       117.66 o                         
  -8  -3  -3        320.61        323.57        60.12 o                         
   8   3   3        320.61        339.55        51.02 o                         
  -9  -3  -3        144.96        366.22       111.69 o                         
   9   3   3        144.96        179.35        84.39 o                         
  11  -4  -3       6264.27       6247.11       241.09 o                         
 -11   4   3       6264.27       6005.47       359.01 o                         
  10  -4  -3        130.93        204.38       193.50 o                         
 -10   4   3        130.93        -79.35       162.85 o                         
   9  -4  -3        902.15       1276.55       206.86 o                         
  -9   4   3        902.15        789.92       192.22 o                         
   8  -4  -3       9418.97       9735.72       249.96 o                         
  -8   4   3       9418.97       9612.07       229.75 o                         
   7  -4  -3        373.38        280.65       157.21 o                         
   6  -4  -3        626.27        738.42        35.27 o                         
  -6   4   3        626.27        689.93        34.41 o                         
   5  -4  -3       9230.68       9552.38       225.54 o                         
  -5   4   3       9230.68       7457.76       442.08 o                         
   4  -4  -3       2254.47       2149.52        58.68 o                         
  -4   4   3       2254.47       2134.86        40.33 o                         
   3  -4  -3       1452.96       1536.62        46.18 o                         
  -3   4   3       1452.96       1625.99        35.07 o                         
   2  -4  -3       1598.91       1558.03        41.26 o                         
  -2   4   3       1598.91       1575.91        32.35 o                         
   1  -4  -3      13833.32      14170.08       321.15 o                         
   0  -4  -3       1196.90       1140.72        31.65 o                         
   0   4   3       1196.90       1162.78        24.73 o                         
  -1  -4  -3      27368.73      27303.66       712.55 o                         
  -2  -4  -3       6411.88       6298.73       118.33 o                         
   2   4   3       6411.88       6312.64       116.92 o                         
  -3  -4  -3       4267.23       4041.16       213.86 o                         
   3   4   3       4267.23       4302.83       187.72 o                         
  -4  -4  -3      17014.93      16324.23       681.99 o                         
   4   4   3      17014.93      16566.15       589.03 o                         
  -5  -4  -3       1636.56       1866.40       115.66 o                         
   5   4   3       1636.56       1807.92       103.04 o                         
  -6  -4  -3       1019.92        791.23       137.20 o                         
   6   4   3       1019.92       1242.48       162.44 o                         
  -7  -4  -3       2467.21       2462.29       151.12 o                         
   7   4   3       2467.21       2491.01       137.58 o                         
  -8  -4  -3       2237.36       1993.33       149.00 o                         
   8   4   3       2237.36       2463.58       124.94 o                         
  11  -5  -3       5946.53       5983.54       164.14 o                         
 -11   5   3       5946.53       5791.81       282.44 o                         
  10  -5  -3        624.68        554.90        55.04 o                         
 -10   5   3        624.68        647.51        61.23 o                         
   9  -5  -3       2508.40       2867.50       165.93 o                         
   8  -5  -3       6993.94       7446.83       208.73 o                         
  -8   5   3       6993.94       7214.81       216.73 o                         
   7  -5  -3       3463.25       3561.75       287.87 o                         
   6  -5  -3        176.75         15.90       164.54 o                         
  -6   5   3         81.14         96.01        46.20 o                         
   5  -5  -3        592.04        687.43        36.54 o                         
  -5   5   3        592.04        613.52        25.85 o                         
   4  -5  -3      15574.13      16337.71       373.01 o                         
  -4   5   3      15574.13      15830.80       764.42 o                         
   3  -5  -3        524.34        494.54        31.38 o                         
  -3   5   3        524.34        485.38        17.57 o                         
   2  -5  -3        399.78        301.91        42.95 o                         
   1  -5  -3       5668.25       5730.82       100.30 o                         
  -1   5   3       5668.25       5567.23        91.21 o                         
   0  -5  -3        896.64       1024.77        32.78 o                         
   0   5   3        896.64        964.91        29.90 o                         
  -1  -5  -3      18717.94      18738.54       286.00 o                         
   1   5   3      18717.94      18466.74       306.82 o                         
  -2  -5  -3       2505.97       2575.33        63.39 o                         
   2   5   3       2505.97       2409.84        62.51 o                         
  -3  -5  -3       1126.44       1186.82        48.80 o                         
   3   5   3       1126.44       1241.17        46.55 o                         
  -4  -5  -3      18397.77      18778.65       750.62 o                         
   4   5   3      18397.77      19412.47       501.29 o                         
  -5  -5  -3        448.60        446.88        53.08 o                         
   5   5   3        448.60        499.01        70.82 o                         
  -6  -5  -3        160.09       -127.84       127.84 o                         
   6   5   3        160.09        377.77       168.97 o                         
   7   5   3       2805.26       3033.77       258.87 o                         
  11  -6  -3       1138.82       1181.11        76.16 o                         
 -11   6   3       1138.82       1264.98        93.33 o                         
  10  -6  -3       2949.54       3372.55       140.85 o                         
 -10   6   3       2949.54       3127.63       196.47 o                         
   9  -6  -3       1301.28       1384.71        89.93 o                         
  -9   6   3       1301.28       1292.42        78.20 o                         
   8  -6  -3       8997.29       9784.16       260.09 o                         
  -8   6   3       8997.29       9212.01       385.40 o                         
   7  -6  -3       4727.04       4853.10       131.89 o                         
  -7   6   3       4727.04       4773.86       107.58 o                         
   6  -6  -3       2559.81       2857.64       114.70 o                         
   5  -6  -3        549.46        507.34        40.26 o                         
  -5   6   3        549.46        576.42        31.56 o                         
   4  -6  -3       6463.27       6917.87       193.26 o                         
   3  -6  -3       2984.49       3053.50       105.99 o                         
   3  -6  -3      10127.42      10364.23       436.31 o                         
  -3   6   3       2984.49       3109.36        82.80 o                         
   2  -6  -3       5751.11       5904.25       138.09 o                         
  -2   6   3       5751.11       5933.33       107.16 o                         
   1  -6  -3       7432.89       7844.30       201.28 o                         
   0  -6  -3       1310.15       1299.49        49.84 o                         
   0   6   3       1310.15       1248.04        38.60 o                         
  -1  -6  -3      20436.53      20348.85       581.90 o                         
   1   6   3      20436.53      20519.75       437.49 o                         
  -2  -6  -3       3654.37       3637.14        85.43 o                         
   2   6   3       3654.37       3804.19        86.57 o                         
  -3  -6  -3       4141.02       4548.99       128.47 o                         
   3   6   3       4141.02       4348.12       100.93 o                         
  -4  -6  -3       8601.45       8575.26       212.35 o                         
   4   6   3       8601.45       8503.52       191.54 o                         
  -5  -6  -3         58.02        -40.96        47.89 o                         
   5   6   3         58.02         35.81        70.94 o                         
  -6  -6  -3         80.26         20.81        74.55 o                         
   6   6   3         80.26         56.20        53.53 o                         
   7   6   3       1935.79       2100.62       195.70 o                         
  11  -7  -3        624.63        513.38       156.10 o                         
  10  -7  -3       2475.74       2506.02       124.17 o                         
 -10   7   3       2475.74       2351.39       175.71 o                         
   9  -7  -3       2958.21       3533.85       151.38 o                         
   8  -7  -3        353.93        311.96        61.03 o                         
  -8   7   3        353.93        309.22        53.23 o                         
   7  -7  -3      10138.70      11261.30       244.94 o                         
  -7   7   3      10138.70      10467.75       208.26 o                         
   6  -7  -3        235.38        316.98        41.32 o                         
  -6   7   3        235.38        234.98        28.00 o                         
   5  -7  -3       1476.06       1647.12        66.88 o                         
  -5   7   3       1476.06       1513.48        53.72 o                         
   4  -7  -3       3720.94       3866.49        97.94 o                         
  -4   7   3       3720.94       3880.22        90.28 o                         
   3  -7  -3       7125.06       7093.78       163.01 o                         
   2  -7  -3       3058.52       3107.04        72.51 o                         
  -2   7   3       3058.52       3018.01        68.57 o                         
   1  -7  -3       1821.61       1948.45       100.43 o                         
   0  -7  -3       3914.53       3899.61       103.33 o                         
   0  -7  -3      14165.93      15117.79       637.73 o                         
   0   7   3       3914.53       4059.00       186.74 o                         
  -1  -7  -3       7573.27       7822.47       195.92 o                         
   1   7   3       7573.27       7836.64       314.80 o                         
   1   7   3      11048.74      11227.53       459.47 o                         
  -2  -7  -3        213.32        169.00        79.58 o                         
   2   7   3        213.32        153.93        59.81 o                         
  -3  -7  -3       1907.44       1870.65        86.80 o                         
   3   7   3       1907.44       1963.73        75.46 o                         
  -4  -7  -3       6082.22       5574.40       304.11 o                         
   4   7   3       6082.22       5857.76       153.84 o                         
  -5  -7  -3        549.91        496.11        73.34 o                         
   5   7   3        549.91        575.67        64.79 o                         
  -6  -7  -3        236.13         89.07        82.25 o                         
   6   7   3        236.13        331.37       113.26 o                         
  11  -8  -3        714.16        885.32       177.25 o                         
  10  -8  -3       1725.13       2070.08       160.94 o                         
   9  -8  -3        151.88        232.98       145.97 o                         
   8  -8  -3        224.22        160.17       111.94 o                         
   7  -8  -3       3837.77       4096.90       131.01 o                         
  -7   8   3       3837.77       3964.50       143.90 o                         
   6  -8  -3        812.38        823.09        78.07 o                         
  -6   8   3        812.38        775.67        79.28 o                         
   5  -8  -3         61.36         69.23        37.67 o                         
  -5   8   3         61.36         75.47        25.63 o                         
   4  -8  -3       4573.57       5060.81       109.62 o                         
  -4   8   3       4573.57       4648.55       110.43 o                         
   3  -8  -3       7945.30       8237.50       169.94 o                         
  -3   8   3       7945.30       7729.05       192.70 o                         
   2  -8  -3        901.49        938.42        54.61 o                         
  -2   8   3        901.49        833.66        58.11 o                         
   1  -8  -3         12.26         -7.58        32.34 o                         
  -1   8   3         12.26         31.87        27.88 o                         
   0  -8  -3      20584.45      23012.22       386.97 o                         
   0   8   3      20584.45      22208.77       422.31 o                         
  -1  -8  -3       2700.67       2673.25        89.66 o                         
   1   8   3       2700.67       2630.77        76.45 o                         
  -2  -8  -3       1169.76       1336.86        87.44 o                         
   2   8   3       1169.76       1223.98        84.76 o                         
  -3  -8  -3       2500.66       2445.01       134.55 o                         
   3   8   3       5683.20       5480.83       296.71 o                         
   3   8   3       2500.66       2771.16       199.96 o                         
  -4  -8  -3       4060.91       4427.77       272.88 o                         
   4   8   3       4060.91       2924.75       243.28 o                         
   5   8   3       1457.78       1256.06       231.45 o                         
  10  -9  -3       6809.95       7520.03       247.02 o                         
 -10   9   3       6809.95       6994.59       340.32 o                         
   9  -9  -3        133.44        232.61        63.53 o                         
   8  -9  -3        506.43        476.11        78.92 o                         
   7  -9  -3       1415.82       1555.64       141.26 o                         
   6  -9  -3       2738.80       2111.47       205.64 o                         
   6  -9  -3       2725.02       2830.15       260.19 o                         
   5  -9  -3        152.61         79.58        59.43 o                         
   4  -9  -3        386.54        465.91        51.32 o                         
  -4   9   3        386.54        350.19        52.34 o                         
   3  -9  -3      14531.32      15342.59       333.21 o                         
  -3   9   3      14531.32      15585.46       604.78 o                         
   2  -9  -3         82.48         99.35        36.14 o                         
  -2   9   3         82.48        109.05        34.78 o                         
   1  -9  -3       1292.23       1376.86        81.68 o                         
  -1   9   3       1292.23       1429.87        81.39 o                         
   0  -9  -3       7278.72       7399.54       155.66 o                         
   0   9   3       7278.72       7106.94       164.52 o                         
  -1  -9  -3        561.69        691.71        59.41 o                         
   1   9   3        561.69        573.91        49.78 o                         
  -2  -9  -3       1497.68       1454.20        84.57 o                         
   2   9   3       1497.68       1457.45        65.82 o                         
  -3  -9  -3       3973.63       4509.39       188.41 o                         
   3   9   3       3973.63       4371.98       139.33 o                         
  10 -10  -3         87.07         15.47        72.30 o                         
 -10  10   3         87.07         11.84        59.30 o                         
   9 -10  -3         60.07         89.60        93.90 o                         
  -9  10   3         60.07         53.49        59.31 o                         
   8 -10  -3        113.63         90.70        56.46 o                         
  -8  10   3        113.63         98.75        42.76 o                         
   7 -10  -3       2796.13       3420.69       132.85 o                         
  -7  10   3       2796.13       2774.56       129.73 o                         
   6 -10  -3       2752.56       3030.67       109.79 o                         
  -6  10   3       2752.56       2711.46       124.08 o                         
   5 -10  -3        313.60        287.59        91.79 o                         
  -5  10   3        313.60        312.83       104.29 o                         
   4 -10  -3         84.47         95.19        48.86 o                         
  -4  10   3         84.47        108.79        70.83 o                         
   3 -10  -3       9252.39       9527.73       268.79 o                         
   3 -10  -3       6392.52       6426.53       343.62 o                         
  -3  10   3       9252.39       9395.35       408.52 o                         
   2 -10  -3       1332.96       1572.66       113.82 o                         
   2 -10  -3        381.52        489.15       115.90 o                         
  -2  10   3       1332.96       1395.88        97.42 o                         
   1 -10  -3       1004.09       1078.89        78.59 o                         
   1 -10  -3       1104.68       1020.87       170.97 o                         
  -1  10   3       1104.68       1308.07       181.94 o                         
  -1  10   3       1004.09       1024.74       113.47 o                         
   0 -10  -3       8999.07       9570.13       198.55 o                         
   0  10   3       8999.07       9322.90       246.31 o                         
  -1 -10  -3         38.92        137.30        47.77 o                         
   1  10   3         38.92         92.01        41.23 o                         
  -2 -10  -3       2167.83       2228.92       143.34 o                         
   2  10   3       2167.83       2081.35       121.02 o                         
   9 -11  -3        215.41        216.24        58.51 o                         
  -9  11   3        215.41        253.25        48.20 o                         
   8 -11  -3       2292.26       2692.16       129.63 o                         
  -8  11   3       2292.26       2561.08       134.07 o                         
   7 -11  -3         12.66         87.51        61.50 o                         
  -7  11   3         12.66         10.22        74.69 o                         
   6 -11  -3       1595.25       1575.34       102.20 o                         
  -6  11   3       1595.25       1562.76       105.58 o                         
   5 -11  -3        453.88        517.47        70.72 o                         
  -5  11   3        453.88        467.12        56.26 o                         
   4 -11  -3        542.89        585.39        88.71 o                         
  -4  11   3        542.89        484.64        73.63 o                         
   3 -11  -3       4948.85       5044.54       155.44 o                         
  -3  11   3       4948.85       4920.15       153.50 o                         
   2 -11  -3       1835.00       2094.03       120.85 o                         
  -2  11   3       1835.00       1804.50       109.89 o                         
   1 -11  -3       1862.14       1798.03        90.60 o                         
   1 -11  -3       4509.09       4100.83       289.71 o                         
  -1  11   3       1862.14       1756.13       111.06 o                         
   0 -11  -3       6141.87       6768.50       214.41 o                         
   0  11   3       6141.87       6405.32       204.36 o                         
   7 -12  -3        300.21        357.80       130.73 o                         
   6 -12  -3       1061.63        864.49        86.55 o                         
  -6  12   3       1061.63        892.00       122.13 o                         
   5 -12  -3        881.40        988.12       125.43 o                         
  -5  12   3        881.40       1014.11       116.55 o                         
   4 -12  -3        829.90        785.84        91.94 o                         
  -4  12   3        829.90        758.42        67.74 o                         
   3 -12  -3       2437.02       2371.71       115.06 o                         
  -3  12   3       2437.02       2615.08       117.14 o                         
   2 -12  -3       3302.42       3417.07       151.91 o                         
  -2  12   3       3302.42       3105.13       152.93 o                         
   0  12  -4        407.68        362.36        78.80 o                         
   0 -12   4        407.68        451.30       109.24 o                         
  -1  12  -4       5703.38       5729.31       218.49 o                         
   1 -12   4       5703.38       5936.64       194.22 o                         
  -2  12  -4       1023.80       1168.65       119.35 o                         
   2 -12   4       1023.80       1351.85       119.58 o                         
  -3  12  -4        728.71        650.54        59.68 o                         
   3 -12   4        728.71        657.28        81.91 o                         
  -4  12  -4       3781.00       3886.03       146.55 o                         
   4 -12   4       3781.00       4244.55       324.65 o                         
  -5  12  -4         24.70        -44.35        44.35 o                         
   5 -12   4         24.70         38.09        66.04 o                         
  -6  12  -4       4268.31       4656.22       195.84 o                         
   6 -12   4       1843.92       1845.48       198.62 o                         
   6 -12   4       4268.31       4830.69       342.37 o                         
  -7  12  -4       1096.22       1015.26       117.89 o                         
   7 -12   4       1096.22       1143.76       229.42 o                         
   2  11  -4       2748.23       2489.28       114.48 o                         
  -2 -11   4       2748.23       2281.69       143.36 o                         
   1  11  -4        289.65        423.09        90.79 o                         
  -1 -11   4        289.65        164.64       177.33 o                         
   0  11  -4       1097.73        991.26        72.72 o                         
   0 -11   4       1097.73        976.30        83.62 o                         
  -1  11  -4      11497.24      12232.71       303.93 o                         
   1 -11   4      11497.24      12917.50       329.05 o                         
  -2  11  -4        272.36        277.33        46.91 o                         
   2 -11   4        272.36        262.50        65.65 o                         
  -3  11  -4       2665.70       2725.78       105.77 o                         
   3 -11   4       2665.70       2883.33       130.62 o                         
  -4  11  -4       3669.54       3493.17       123.05 o                         
   4 -11   4       3669.54       3511.68       142.62 o                         
  -5  11  -4        932.12       1019.95        71.53 o                         
   5 -11   4        932.12        600.14        97.84 o                         
  -6  11  -4       1763.31       1945.65        92.38 o                         
   6 -11   4       1763.31       1967.56       100.47 o                         
  -7  11  -4        949.07       1077.78        94.11 o                         
   7 -11   4        949.07       1153.01       154.27 o                         
  -8  11  -4        138.89         62.50        86.31 o                         
   8 -11   4        138.89        134.59        60.87 o                         
   4  10  -4         14.38         55.32        48.12 o                         
  -4 -10   4         14.38          9.69        62.24 o                         
   3  10  -4        456.90        536.13        79.21 o                         
  -3 -10   4        456.90        556.45       126.28 o                         
   2  10  -4       1324.99       1325.72        69.95 o                         
  -2 -10   4       1324.99       1465.36       110.00 o                         
   1  10  -4       1312.06       1250.89       131.48 o                         
  -1 -10   4       1312.06       1369.20       106.22 o                         
   0  10  -4       4601.90       4648.04       149.69 o                         
   0 -10   4       4601.90       4836.04       162.86 o                         
  -1  10  -4       4845.05       4619.54       122.63 o                         
   1 -10   4       4845.05       4897.53       163.65 o                         
  -2  10  -4      14577.90      15273.95       451.92 o                         
   2 -10   4      14577.90      15815.50       473.12 o                         
  -3  10  -4       3249.78       3291.86        96.87 o                         
   3 -10   4       3249.78       3691.03       117.27 o                         
  -4  10  -4       4812.77       5119.49       130.67 o                         
   4 -10   4       4812.77       5153.32       174.21 o                         
  -5  10  -4       2357.80       2396.40        81.62 o                         
   5 -10   4       2357.80       2526.47       106.31 o                         
  -6  10  -4       1251.77       1324.90        76.25 o                         
   6 -10   4       1251.77       1226.41        88.29 o                         
  -7  10  -4          5.24        -37.58        37.58 o                         
   7 -10   4          5.24         18.81        52.29 o                         
  -8  10  -4       1383.66       1538.82       108.90 o                         
   8 -10   4       1383.66       1534.05       100.34 o                         
  -9  10  -4        578.67        599.61        76.82 o                         
   9 -10   4        578.67        598.19        85.12 o                         
   5   9  -4        108.40         75.02        50.43 o                         
  -5  -9   4        108.40        262.76        88.41 o                         
   4   9  -4        494.53        510.06        69.48 o                         
  -4  -9   4        494.53        443.03        86.18 o                         
   3   9  -4       1671.37       1590.59        75.42 o                         
  -3  -9   4       1671.37       1551.02        97.05 o                         
   2   9  -4       4472.23       4988.78       134.59 o                         
  -2  -9   4       4472.23       5118.55       141.44 o                         
   1   9  -4       4486.87       4239.59       100.79 o                         
  -1  -9   4       4486.87       4445.72       146.88 o                         
   0   9  -4       4637.80       4890.37       126.82 o                         
   0  -9   4       4637.80       5039.46       163.53 o                         
  -1   9  -4       1435.19       1374.58        59.88 o                         
   1  -9   4       1435.19       1467.93        75.36 o                         
  -2   9  -4      11667.65      12057.13       216.66 o                         
   2  -9   4      11667.65      12088.37       384.13 o                         
  -3   9  -4       1850.35       1777.56        77.44 o                         
   3  -9   4       1787.80       2180.69       135.93 o                         
  -4   9  -4        358.63        274.12        69.92 o                         
  -4   9  -4        258.19        295.77        74.54 o                         
   4  -9   4        258.19        297.52        51.19 o                         
  -5   9  -4       7069.75       7268.09       161.97 o                         
   5  -9   4       7069.75       7389.38       390.91 o                         
  -6   9  -4        229.01        258.54        42.20 o                         
   6  -9   4        229.01        265.93        53.87 o                         
  -7   9  -4        943.19       1093.06        70.51 o                         
   7  -9   4        943.19       1033.62       125.33 o                         
  -8   9  -4        632.82        631.60        67.64 o                         
   8  -9   4        632.82        588.21        62.72 o                         
  -9   9  -4       2689.67       2948.19       135.54 o                         
   9  -9   4       2689.67       2981.74       140.39 o                         
 -10   9  -4        928.34        955.03        75.33 o                         
  10  -9   4        928.34        861.27        89.64 o                         
   6   8  -4        739.97        579.55        83.46 o                         
   6   8  -4       1732.74       2244.01       219.27 o                         
  -6  -8   4        739.97        779.32       206.86 o                         
   5   8  -4        692.83        752.46       111.34 o                         
  -5  -8   4        692.83        790.13       134.33 o                         
   4   8  -4        216.42        230.86        44.19 o                         
  -4  -8   4        216.42        230.85        57.67 o                         
   3   8  -4       2804.75       2873.95       101.33 o                         
  -3  -8   4       2804.75       3030.91       129.05 o                         
   2   8  -4        107.20         76.02        29.49 o                         
  -2  -8   4        107.20        107.26        38.86 o                         
   1   8  -4      19912.86      20638.81       352.75 o                         
  -1  -8   4      19912.86      21169.90       429.98 o                         
   0   8  -4       1457.74       1449.32        52.56 o                         
   0  -8   4       1457.74       1511.08        67.37 o                         
  -1   8  -4       2498.63       2621.94        69.04 o                         
   1  -8   4       2498.63       2805.04        82.26 o                         
  -2   8  -4      14987.86      14929.77       256.93 o                         
   2  -8   4      14987.86      15383.65       281.32 o                         
  -3   8  -4       1794.28       1929.77        69.11 o                         
   3  -8   4       1794.28       1884.29        96.12 o                         
  -4   8  -4         18.19        -16.72        25.62 o                         
   4  -8   4         18.19         19.92        30.80 o                         
  -5   8  -4      10842.10      10545.51       437.87 o                         
   6  -8   4          0.39          6.39        44.15 o                         
  -7   8  -4         49.90         69.58        88.03 o                         
   7  -8   4         49.90         68.96        54.59 o                         
  -9   8  -4        222.48        463.60        81.47 o                         
   9  -8   4        222.48        112.54        60.74 o                         
 -10   8  -4       2150.45       1391.35       123.65 o                         
  10  -8   4       2150.45       2242.48       278.84 o                         
   7   7  -4        942.78        988.39        97.60 o                         
  -7  -7   4        942.78        942.10       134.44 o                         
   6   7  -4       1885.17       1878.76        96.16 o                         
  -6  -7   4       1885.17       1842.64       131.94 o                         
   5   7  -4       2145.51       1993.62       120.23 o                         
  -5  -7   4       2145.51       2326.48       309.05 o                         
   4   7  -4       4620.17       4845.14       295.67 o                         
   4   7  -4        628.33        737.42        59.52 o                         
  -4  -7   4        628.33        694.54        85.27 o                         
   3   7  -4       1159.58       1269.01        60.72 o                         
   3   7  -4       1258.67       1171.60       172.20 o                         
  -3  -7   4       1258.67       1012.46        84.63 o                         
  -3  -7   4       1159.58       1286.02       178.71 o                         
   2   7  -4       1400.85       1623.76       108.14 o                         
  -2  -7   4       1400.85       1472.79        77.81 o                         
   1   7  -4      11913.19      11524.94       187.27 o                         
  -1  -7   4      11913.19      12124.27       230.67 o                         
   0   7  -4       1548.79       1538.36        48.21 o                         
   0  -7   4       1548.79       1615.71        57.14 o                         
  -1   7  -4        568.28        643.01        28.67 o                         
   1  -7   4        568.28        653.04        32.87 o                         
  -2   7  -4      26984.01      28422.11       466.67 o                         
   2  -7   4      26984.01      29550.16       498.27 o                         
  -3   7  -4         10.76         13.19        17.22 o                         
   3  -7   4         10.76         35.38        32.06 o                         
  -4   7  -4        673.19        793.43        44.15 o                         
   4  -7   4        673.19        784.63        49.46 o                         
  -5   7  -4      10050.99      10093.77       200.14 o                         
   5  -7   4      10050.99       9792.32       194.24 o                         
  -6   7  -4       8686.52       8886.14       219.17 o                         
   6  -7   4       8686.52       8757.17       305.50 o                         
  -7   7  -4        116.59        175.71        28.50 o                         
   7  -7   4        116.59        119.30        40.06 o                         
   8  -7   4        435.07        441.66       184.62 o                         
  -9   7  -4       1028.43       1006.81       148.87 o                         
   9  -7   4       1028.43       1031.04       112.48 o                         
 -10   7  -4        309.22        396.05       124.68 o                         
  10  -7   4        309.22        364.03       152.44 o                         
 -11   7  -4        701.52        704.01        90.10 o                         
  11  -7   4        701.52        711.58        92.05 o                         
  -8  -6   4       1822.74       1916.25       132.02 o                         
   7   6  -4        306.25        263.40        54.14 o                         
  -7  -6   4        306.25        328.08        82.56 o                         
   6   6  -4       1651.54       1644.38        96.95 o                         
  -6  -6   4       1651.54       1620.07       119.63 o                         
   5   6  -4       3157.34       2968.44       108.77 o                         
  -5  -6   4       3157.34       3029.23       140.18 o                         
   4   6  -4       4200.23       4398.79       139.66 o                         
  -4  -6   4       4200.23       4407.13       118.33 o                         
   3   6  -4        901.10        908.03        42.35 o                         
  -3  -6   4        901.10        945.63        51.37 o                         
   2   6  -4       3836.20       3790.48       145.08 o                         
  -2  -6   4       3836.20       3570.89       103.43 o                         
   1   6  -4       9143.51      10060.24       206.34 o                         
   1   6  -4      17401.85      17773.39       665.10 o                         
  -1  -6   4       9143.51      10796.00       182.02 o                         
   0   6  -4        293.76        352.72        24.63 o                         
   0   6  -4        728.73        788.19        55.42 o                         
   0  -6   4        728.73        859.78        83.24 o                         
   0  -6   4        293.76        330.20        27.94 o                         
  -1   6  -4       6429.98       6470.00       131.18 o                         
   1  -6   4       6429.98       5986.18       228.70 o                         
  -2   6  -4      15300.29      15070.79       248.39 o                         
   2  -6   4      15300.29      14963.62       251.91 o                         
  -3   6  -4       3830.96       3836.63       105.91 o                         
  -4   6  -4        203.43        255.36        23.07 o                         
   4  -6   4        203.43        229.41        31.37 o                         
  -5   6  -4       7206.23       7099.61       131.00 o                         
   5  -6   4       7206.23       6849.36       195.03 o                         
  -6   6  -4       1481.32       1578.11        49.80 o                         
   6  -6   4       1481.32       1550.41        55.87 o                         
  -7   6  -4        625.12        620.57        46.37 o                         
   7  -6   4        625.12        679.53        71.58 o                         
  -8   6  -4        227.13        230.52        38.34 o                         
   8  -6   4        227.13        212.67        48.84 o                         
  -9   6  -4       8428.75       8902.39       279.22 o                         
   9  -6   4       8428.75       8343.08       488.34 o                         
 -10   6  -4         23.99         23.90        59.46 o                         
  10  -6   4         23.99        136.31        58.27 o                         
 -11   6  -4       1713.34       1832.49       240.11 o                         
  11  -6   4       1713.34       2065.41       312.75 o                         
   8   5  -4         14.41         -3.52        44.23 o                         
  -8  -5   4         14.41        -12.53       160.29 o                         
   7   5  -4         73.02         58.37       115.40 o                         
  -7  -5   4         73.02        -78.98        78.98 o                         
   6   5  -4       1980.63       1867.39        90.00 o                         
  -6  -5   4       1980.63       2083.64       123.58 o                         
   5   5  -4       4406.89       4702.43       140.62 o                         
  -5  -5   4       4406.89       4652.39       186.31 o                         
   4   5  -4       1689.39       1632.68        55.82 o                         
  -4  -5   4       1689.39       1736.82        63.79 o                         
   3   5  -4         71.56         82.72        32.42 o                         
  -3  -5   4         71.56          0.35        29.67 o                         
   2   5  -4      16800.50      16678.72       308.64 o                         
  -2  -5   4      16800.50      16312.90       266.94 o                         
   1   5  -4      20706.96      20770.79       440.95 o                         
  -1  -5   4      20706.96      21387.80       312.35 o                         
   0   5  -4        878.40        855.40        31.41 o                         
   0  -5   4        878.40        890.44        31.78 o                         
  -1   5  -4      11081.38      11172.67       181.20 o                         
   1  -5   4      11081.38       9175.54       526.33 o                         
  -2   5  -4      14470.53      14933.81       218.94 o                         
   2  -5   4      14470.53      14342.64       242.50 o                         
  -3   5  -4       4049.98       4077.48       108.63 o                         
   3  -5   4       4049.98       3923.07        89.08 o                         
  -4   5  -4        667.03        740.16        75.44 o                         
   4  -5   4        667.03        735.79        38.93 o                         
  -5   5  -4       2899.92       3043.56        59.46 o                         
   5  -5   4       2899.92       2916.00        75.51 o                         
   6  -5   4       8815.84       7426.37       389.79 o                         
  -7   5  -4        595.51        656.53        45.93 o                         
   7  -5   4        595.51        649.45        45.06 o                         
  -8   5  -4       1432.27       1305.88       112.94 o                         
   8  -5   4       1432.27       1238.29       104.71 o                         
  -9   5  -4       2637.14       2740.42       101.60 o                         
   9  -5   4       2637.14       2680.35       117.59 o                         
 -10   5  -4       3612.19       3057.66       249.40 o                         
  10  -5   4       3612.19       3614.89       142.87 o                         
 -11   5  -4       2450.92       2398.35       140.59 o                         
  11  -5   4       2450.92       2430.92       123.48 o                         
   9   4  -4       4858.02       4649.01       222.35 o                         
  -9  -4   4       4858.02       5609.05       479.25 o                         
   8   4  -4        457.95        459.04        54.79 o                         
  -8  -4   4        457.95        654.04       192.58 o                         
   7   4  -4        432.53        589.82       177.23 o                         
  -7  -4   4        432.53        357.09       251.61 o                         
   6   4  -4        568.72        828.40       174.40 o                         
  -6  -4   4        568.72        492.83       241.34 o                         
   5   4  -4       9872.75      10146.80       203.67 o                         
  -5  -4   4       9872.75       9821.41       312.89 o                         
   4   4  -4       1222.16       1083.00        78.53 o                         
  -4  -4   4       1222.16        852.84       160.03 o                         
   3   4  -4        931.06        965.24        31.58 o                         
  -3  -4   4        931.06        919.47        29.08 o                         
   2   4  -4      37274.07      37298.50       972.06 o                         
  -2  -4   4      37274.07      37903.07       649.15 o                         
   1   4  -4        147.91        164.55        17.36 o                         
  -1  -4   4        147.91        139.98        11.29 o                         
   0   4  -4      12972.51      13279.59       215.96 o                         
   0  -4   4      12972.51      12880.96       215.55 o                         
  -1   4  -4       9230.80       8759.63       123.79 o                         
   1  -4   4       9230.80       8492.42       148.75 o                         
  -2   4  -4      17397.51      17733.28       259.98 o                         
  -3   4  -4       4918.88       4763.90        72.59 o                         
   3  -4   4       4918.88       4704.71        83.52 o                         
   4  -4   4        199.08        276.74        23.03 o                         
  -5   4  -4       1207.71       1206.13        32.15 o                         
   5  -4   4       1207.71       1155.55        36.34 o                         
  -6   4  -4       5279.75       5671.87       267.78 o                         
   6  -4   4       5279.75       5475.93       123.01 o                         
  -7   4  -4       1364.57       1429.58       102.55 o                         
   7  -4   4       6303.86       3938.52       255.67 o                         
   7  -4   4       1364.57       1443.65        67.48 o                         
  -8   4  -4        138.27        175.82        50.70 o                         
   8  -4   4        138.27        190.13        31.29 o                         
   9  -4   4       3351.31       2961.55       297.51 o                         
 -10   4  -4       1576.43       1720.38        85.83 o                         
  10  -4   4       1576.43       1529.70        79.84 o                         
 -11   4  -4       2540.02       1999.56       108.52 o                         
  11  -4   4       2540.02       2646.45       169.53 o                         
  10   3  -4        422.65        423.37        71.98 o                         
 -10  -3   4        422.65        386.98       101.33 o                         
   9   3  -4        545.68        517.82        61.09 o                         
  -9  -3   4        545.68        540.29        83.37 o                         
   8   3  -4       1337.30       1227.02        85.00 o                         
  -8  -3   4       1337.30       1413.74       104.06 o                         
   7   3  -4        237.05        156.00        37.91 o                         
  -7  -3   4        237.05        367.88        58.99 o                         
   6   3  -4        794.07        705.95       146.58 o                         
  -6  -3   4        794.07        564.02       208.44 o                         
   5   3  -4       9783.73       9668.27       191.76 o                         
  -5  -3   4       9783.73       9419.21       295.80 o                         
   4   3  -4       1616.11       1574.21        44.48 o                         
  -4  -3   4       2212.06       2129.85        96.84 o                         
   3   3  -4       3531.55       3376.95        59.79 o                         
  -3  -3   4       7149.98       7244.41       431.76 o                         
  -3  -3   4       3531.55       3508.51       143.72 o                         
   2   3  -4      32484.92      31999.27       502.53 o                         
  -2  -3   4      32484.92      31393.59       487.87 o                         
  -1  -3   4        254.95        306.94        23.58 o                         
   0   3  -4      10347.51       9885.54       159.90 o                         
   0  -3   4      10347.51       9317.27       157.41 o                         
  -1   3  -4      16466.97      16019.61       234.87 o                         
  -2   3  -4       2086.95       2185.34        37.86 o                         
   2  -3   4       2086.95       2290.14        48.83 o                         
  -3   3  -4       9452.57       9343.04       142.99 o                         
   3  -3   4       9452.57       9235.15       158.68 o                         
  -4   3  -4       2293.58       2511.24        40.52 o                         
   4  -3   4       2293.58       2472.58        43.51 o                         
  -5   3  -4       1288.72       1482.43       116.35 o                         
  -6   3  -4       3689.15       3701.98        84.56 o                         
   6  -3   4       3689.15       3722.68        79.55 o                         
  -7   3  -4      15317.11      15027.27       613.77 o                         
  -8   3  -4        169.73        202.21        29.76 o                         
   8  -3   4        169.73        165.30        35.40 o                         
  -9   3  -4       1032.29       1107.47       157.82 o                         
   9  -3   4       1032.29        941.33       229.16 o                         
  10  -3   4       3402.76       2960.45       277.22 o                         
 -11   3  -4       1393.80       1547.79       187.03 o                         
  11  -3   4       1393.80       1426.57       204.74 o                         
  10   2  -4        623.60        683.59        70.23 o                         
 -10  -2   4        623.60        542.72        98.32 o                         
   9   2  -4       2174.54       2207.39       108.06 o                         
  -9  -2   4       2174.54       2350.13       127.61 o                         
   8   2  -4       1216.29       1348.77        63.04 o                         
  -8  -2   4       1216.29       1297.12        59.58 o                         
   7   2  -4        689.58        678.09        44.88 o                         
  -7  -2   4        689.58        619.10        43.13 o                         
   6   2  -4        374.44        406.89        26.87 o                         
  -6  -2   4        374.44        382.69        29.37 o                         
   5   2  -4      14252.08      14048.00       389.92 o                         
  -5  -2   4      14252.08      14095.33       434.64 o                         
   4   2  -4       8357.28       8046.23       127.00 o                         
  -4  -2   4       8357.28       7972.11       161.37 o                         
  -3  -2   4      16201.51      15986.24       587.77 o                         
   2   2  -4      22568.75      22166.76       320.89 o                         
  -2  -2   4      22568.75      21337.31       373.05 o                         
   1   2  -4       6119.63       5976.97        92.77 o                         
  -1  -2   4       6119.63       5658.74       238.39 o                         
   0   2  -4      14886.04      14224.21       215.82 o                         
   0  -2   4      14886.04      14658.52       224.42 o                         
  -1   2  -4       8346.37       8192.95       125.08 o                         
   1  -2   4       8346.37       8313.99       139.37 o                         
  -2   2  -4       9995.01      10281.79       262.07 o                         
  -2   2  -4      19565.14      20668.93       737.52 o                         
   2  -2   4       9995.01      10387.93       158.46 o                         
  -3   2  -4       9150.99       9155.65       117.92 o                         
   3  -2   4       9150.99       9129.49       129.69 o                         
  -4   2  -4       3195.34       2840.76       134.67 o                         
  -5   2  -4        345.29        350.33        24.31 o                         
   5  -2   4        345.29        407.58        18.28 o                         
  -6   2  -4       2142.47       2186.07        58.89 o                         
   6  -2   4       2142.47       2151.54        56.12 o                         
  -7   2  -4       6977.02       7169.20       146.22 o                         
   7  -2   4       6977.02       7118.51       138.66 o                         
  -8   2  -4        633.45        789.47        68.55 o                         
   8  -2   4        633.45        644.78        47.60 o                         
  -9   2  -4          5.40         64.44        36.78 o                         
   9  -2   4          5.40        -35.38        35.38 o                         
 -10   2  -4      10438.31      10454.28       498.66 o                         
  10  -2   4      10438.31      10711.10       573.67 o                         
  10   1  -4        181.40        132.69        64.49 o                         
 -10  -1   4        457.67        480.39       205.86 o                         
   9   1  -4        401.06        359.75        68.74 o                         
  -9  -1   4        401.06        449.51        81.25 o                         
   8   1  -4       1029.67        855.87       136.97 o                         
  -8  -1   4       1029.67        776.47       211.72 o                         
   7   1  -4       2488.21       2499.52        58.29 o                         
  -7  -1   4       2488.21       2401.69        67.18 o                         
  -6  -1   4       2582.92       2422.27       121.96 o                         
   5   1  -4       6070.56       5852.83        98.11 o                         
  -5  -1   4       6070.56       5887.00       111.09 o                         
   4   1  -4      25187.03      24948.16       530.66 o                         
  -4  -1   4      25187.03      24406.05       493.03 o                         
   3   1  -4       9861.62       9660.66       161.85 o                         
  -3  -1   4       9861.62       9621.42       137.94 o                         
  -2  -1   4      23901.24      21601.19       420.43 o                         
   1   1  -4      25037.62      24367.21       360.78 o                         
  -1  -1   4      25037.62      24775.44       369.68 o                         
   0   1  -4      21614.91      21214.37       390.89 o                         
   0  -1   4      21614.91      21812.76       325.11 o                         
  -1   1  -4       4748.94       4710.11        68.24 o                         
   1  -1   4       4748.94       4703.11        74.03 o                         
  -2   1  -4        900.50        806.58        21.30 o                         
   2  -1   4        900.50        842.56        21.38 o                         
  -3   1  -4       2662.73       2662.77        43.01 o                         
   3  -1   4       2662.73       2657.31        42.78 o                         
  -4   1  -4       1559.55       1632.08        38.64 o                         
   4  -1   4       1559.55       1589.39        31.42 o                         
  -5   1  -4        102.49        133.19        23.52 o                         
   5  -1   4        102.49         97.84        21.41 o                         
  -6   1  -4        212.86        264.25        25.86 o                         
   6  -1   4        212.86        230.24        24.59 o                         
  -7   1  -4       8784.61       4973.82       248.15 o                         
  -8   1  -4        170.83        140.88        37.96 o                         
   8  -1   4        170.83        192.72        32.29 o                         
  -9   1  -4       1777.89       1943.58       104.40 o                         
   9  -1   4       1777.89       1806.37        78.11 o                         
 -10   1  -4       5089.77       5206.24       192.20 o                         
  10  -1   4       5089.77       4921.49       130.93 o                         
 -11   0   4        167.31        154.61        61.73 o                         
  10   0  -4       1755.00       1819.33       139.87 o                         
 -10   0   4       1755.00       1795.00       255.96 o                         
   9   0  -4         78.33         62.93        29.47 o                         
  -9   0   4         78.33         84.38        34.45 o                         
  -8   0   4       3848.57       4292.53       195.09 o                         
   7   0  -4       7678.64       7813.30       122.83 o                         
  -7   0   4       7678.64       7810.21       148.78 o                         
   6   0  -4       3011.42       3120.53        63.24 o                         
  -6   0   4       3011.42       3082.44        71.27 o                         
   5   0  -4       1125.37       1124.96        33.12 o                         
  -5   0   4       1125.37       1183.36        72.70 o                         
  -5   0   4       3118.52       2750.36       219.65 o                         
   4   0  -4      20807.00      20247.00       298.46 o                         
  -4   0   4      20807.00      19564.03       327.18 o                         
   3   0  -4       6340.46       6108.64       237.73 o                         
  -3   0   4       6340.46       6216.47       128.22 o                         
  -3   0   4      12170.50       9882.84       511.36 o                         
   2   0  -4       2704.48       2440.19        47.23 o                         
  -2   0   4       2704.48       2449.25        37.27 o                         
   0   0  -4       3336.06       3179.96        47.46 o                         
   0   0   4       3336.06       3105.25        56.25 o                         
  -1   0  -4       7040.69       7021.53       152.85 o                         
  -2   0  -4       8290.30       8215.54       107.16 o                         
   2   0   4       8290.30       8244.87       137.95 o                         
  -3   0  -4        659.50        593.11        41.17 o                         
   3   0   4        659.50        812.63        41.03 o                         
  -4   0  -4       2208.28       2306.61        48.05 o                         
   4   0   4       2208.28       2239.89        43.92 o                         
  -6   0  -4         76.57        143.81        22.28 o                         
   6   0   4         76.57         76.49        30.17 o                         
  -9   0  -4        739.43       1012.36       134.24 o                         
   9   0   4        739.43        748.99        63.73 o                         
 -10   0  -4       6220.26       5977.50       329.42 o                         
  10   0   4       6220.26       4815.93       298.62 o                         
 -11   1   4       2662.99       2765.21        95.17 o                         
  10  -1  -4         18.69         44.35        36.60 o                         
 -10   1   4         18.69         56.35        35.03 o                         
   9  -1  -4       2588.33       2749.50        63.12 o                         
  -9   1   4       2588.33       2616.35        75.83 o                         
   8  -1  -4       1093.85       1180.36        32.74 o                         
  -8   1   4       1093.85       1162.47        48.67 o                         
   7  -1  -4       6963.78       6913.69       221.95 o                         
  -7   1   4       6963.78       6699.02       252.63 o                         
   6  -1  -4       1002.74       1003.98        30.30 o                         
  -6   1   4       1002.74       1001.31        37.88 o                         
   5  -1  -4        934.66       1003.48        34.61 o                         
  -5   1   4        934.66       1028.39        44.23 o                         
   4  -1  -4      40320.06      40638.81       550.51 o                         
  -4   1   4      40320.06      39239.67       684.21 o                         
   3  -1  -4        591.16        540.99        17.05 o                         
  -3   1   4        591.16        550.05        15.22 o                         
   2  -1  -4       1873.31       1883.36        40.54 o                         
  -2   1   4       1873.31       1868.16        33.40 o                         
   1  -1  -4      42868.59      41564.17       617.69 o                         
  -1   1   4      42868.59      41853.26       589.96 o                         
   0  -1  -4        415.19        407.64        16.00 o                         
   0   1   4        415.19        426.54        15.85 o                         
  -1  -1  -4        953.53        964.84        19.58 o                         
   1   1   4        953.53       1034.20        24.91 o                         
  -2  -1  -4      10924.62      11057.82       300.60 o                         
  -3  -1  -4         14.56          5.85        10.74 o                         
   3   1   4         14.56         25.52         9.00 o                         
  -4  -1  -4        676.38        651.26        25.10 o                         
   4   1   4        676.38        673.51        26.85 o                         
  -5  -1  -4        593.78        619.48        28.89 o                         
   5   1   4        593.78        691.21        30.89 o                         
  -6  -1  -4      12434.93      12729.72       546.69 o                         
   6   1   4      12434.93      14319.41       518.51 o                         
  -7  -1  -4       2785.55       2848.08       119.78 o                         
   7   1   4       2785.55       3011.66        92.04 o                         
  -8  -1  -4       5190.98       5080.23       268.49 o                         
  -9  -1  -4       2071.50       1842.89       188.25 o                         
   9   1   4       2071.50       2331.66       176.44 o                         
  11  -2  -4         95.17        310.48        86.21 o                         
 -11   2   4         95.17         62.71        57.20 o                         
 -10   2   4        218.84        -54.98       151.36 o                         
   9  -2  -4        883.86        895.53        38.75 o                         
  -9   2   4        883.86        904.04        46.51 o                         
   8  -2  -4       2303.54       2218.17        66.02 o                         
  -8   2   4       2303.54       2454.73       141.09 o                         
   7  -2  -4       3935.80       3964.84        72.15 o                         
  -7   2   4       3935.80       3859.32        87.10 o                         
   6  -2  -4       1387.11       1607.47        37.43 o                         
  -6   2   4       1387.11       1498.49        48.74 o                         
   5  -2  -4       4107.25       4178.45        69.18 o                         
  -5   2   4       4107.25       4064.17        82.49 o                         
   4  -2  -4      42929.90      40300.58      1389.20 o                         
  -4   2   4      42929.90      37199.42      1071.74 o                         
   3  -2  -4         14.44         29.64        13.91 o                         
  -3   2   4         14.44          8.48         8.17 o                         
   2  -2  -4        151.92        163.80        15.84 o                         
  -2   2   4        151.92        161.94        12.29 o                         
   1  -2  -4      26869.40      26097.13       362.68 o                         
  -1   2   4      26869.40      26629.49       377.05 o                         
   0  -2  -4        964.49       1071.62        22.81 o                         
   0   2   4        964.49       1022.78        27.73 o                         
  -1  -2  -4        562.98        578.20        57.09 o                         
  -1  -2  -4        302.96        296.45        13.43 o                         
   1   2   4        302.96        366.72        17.38 o                         
  -2  -2  -4       5122.94       5053.74        76.54 o                         
   2   2   4       5122.94       5165.00        91.77 o                         
  -3  -2  -4       1393.41       1249.03        56.13 o                         
  -3  -2  -4      12507.83      13351.96       491.99 o                         
   3   2   4      12507.83      10105.19       398.76 o                         
  -4  -2  -4         87.01        119.83        25.65 o                         
   4   2   4         87.01        139.13        20.16 o                         
  -5  -2  -4       2537.72       2720.66       159.08 o                         
   5   2   4       2537.72       2382.95        98.77 o                         
  -6  -2  -4       2842.13       2829.06       103.78 o                         
   6   2   4       2842.13       2966.11        86.01 o                         
  -7  -2  -4        907.86        786.00        69.74 o                         
   7   2   4        907.86        931.55        58.43 o                         
  -8  -2  -4       5177.28       5580.17       187.67 o                         
   8   2   4       5177.28       5353.01       164.64 o                         
  -9  -2  -4       3090.36       3149.46       149.47 o                         
   9   2   4       3090.36       3069.10       120.40 o                         
  11  -3  -4        540.39        530.74        81.64 o                         
 -11   3   4        540.39        402.23        67.23 o                         
 -10   3   4        142.35        338.88       226.67 o                         
  -9   3   4        916.29        752.85       214.85 o                         
   8  -3  -4       4672.94       4903.90       109.33 o                         
  -8   3   4       4672.94       4716.11       104.86 o                         
   7  -3  -4      10373.26       9333.52       302.44 o                         
  -7   3   4      10373.26      10750.34       457.29 o                         
   6  -3  -4          6.20         -7.96        13.31 o                         
  -6   3   4          6.20         28.97        17.80 o                         
   5  -3  -4       8642.24       8568.52       251.76 o                         
  -5   3   4       8642.24       6490.56       402.71 o                         
   4  -3  -4      16357.94      15789.82       268.05 o                         
  -4   3   4      16357.94      15632.87       219.37 o                         
   3  -3  -4       1956.31       2135.90        50.90 o                         
  -3   3   4       1956.31       2097.20        38.79 o                         
   2  -3  -4       2758.71       2680.68        53.77 o                         
  -2   3   4       2758.71       2774.49        47.59 o                         
   1  -3  -4      34829.99      35050.02      1287.22 o                         
   0  -3  -4       7868.38       8253.83       119.38 o                         
   0   3   4       7868.38       8177.42       138.76 o                         
  -1  -3  -4        234.98        237.02        44.16 o                         
  -1  -3  -4         77.65         85.59         9.39 o                         
  -2  -3  -4       3550.04       3463.33        64.09 o                         
   2   3   4       3550.04       3639.79        71.48 o                         
   3   3   4       3984.53       3832.64       121.18 o                         
  -4  -3  -4         15.79         23.26        32.89 o                         
   4   3   4         15.79         29.35        31.14 o                         
  -5  -3  -4       2707.70       2682.60       121.51 o                         
   5   3   4       2707.70       2907.43        96.74 o                         
  -6  -3  -4       7313.89       7707.99       351.76 o                         
   6   3   4       7313.89       7393.62       337.48 o                         
  -7  -3  -4          3.63         46.92        78.32 o                         
   7   3   4          3.63         -6.35        37.83 o                         
   8   3   4       5435.15       5040.87       195.07 o                         
  12  -4  -4        756.38        667.31        72.39 o                         
 -12   4   4        756.38        687.73        80.81 o                         
  11  -4  -4       2199.76       2113.40        81.97 o                         
 -11   4   4       2199.76       1649.32       131.80 o                         
  10  -4  -4         52.68         56.51        39.51 o                         
 -10   4   4         52.68         54.76        32.74 o                         
   9  -4  -4       1186.79       1411.17       130.76 o                         
   8  -4  -4       7388.78       7488.74       210.83 o                         
  -8   4   4       7388.78       8111.70       195.68 o                         
   7  -4  -4       4447.20       4718.07       297.85 o                         
  -7   4   4       1728.47       1633.53       148.05 o                         
  -6   4   4       1189.52       1100.11        66.85 o                         
   5  -4  -4      12738.31      12589.81       222.09 o                         
  -5   4   4      12738.31      12297.39       186.26 o                         
   4  -4  -4       8459.82       8144.28       238.08 o                         
  -4   4   4       4830.94       4930.74       115.34 o                         
   3  -4  -4       5557.74       5435.02       107.22 o                         
  -3   4   4       5557.74       5594.10        92.29 o                         
   2  -4  -4       2486.56       2191.75        78.81 o                         
   1  -4  -4       8902.69       8647.86       140.32 o                         
  -1   4   4       8902.69       8590.55       131.35 o                         
   0  -4  -4      11159.53      11471.99       163.84 o                         
   0   4   4      11159.53      11297.12       190.52 o                         
  -1  -4  -4        753.60        764.39        26.51 o                         
   1   4   4        753.60        753.42        30.22 o                         
  -2  -4  -4       1069.93        970.34        34.64 o                         
   2   4   4       1069.93        997.92        48.07 o                         
  -3  -4  -4       2934.55       2973.41        79.68 o                         
   3   4   4       2934.55       2920.90        68.21 o                         
  -4  -4  -4       6821.69       6522.43       219.45 o                         
   4   4   4       6821.69       7212.72       306.28 o                         
  -5  -4  -4       2219.61       2063.50        84.35 o                         
   5   4   4       2219.61       2149.93        92.10 o                         
  -6  -4  -4       3305.42       3578.27       226.68 o                         
   6   4   4       3305.42       3363.43       229.98 o                         
  -7  -4  -4       2957.35       3716.25       243.99 o                         
   7   4   4       2957.35       3150.31       236.71 o                         
  -8  -4  -4       4847.89       4382.67       268.32 o                         
  11  -5  -4       1614.16       1728.22        96.10 o                         
 -11   5   4       1614.16       1641.96       104.32 o                         
  10  -5  -4        372.83        413.55        62.19 o                         
 -10   5   4        372.83        483.43        74.46 o                         
   9  -5  -4         55.99         61.58        41.23 o                         
  -9   5   4         55.99         49.91        44.50 o                         
   8  -5  -4       9876.61       9912.81       253.47 o                         
  -8   5   4       9876.61       8536.65       373.33 o                         
   7  -5  -4         45.30         42.04        31.59 o                         
  -7   5   4         45.30         60.57        25.13 o                         
   6  -5  -4       6415.39       6533.70       245.99 o                         
   5  -5  -4      10069.88      10152.27       187.61 o                         
  -5   5   4      10069.88       9885.93       146.83 o                         
   4  -5  -4       3470.68       3592.12       120.81 o                         
   3  -5  -4      10352.46      10283.62       246.87 o                         
   3  -5  -4      15514.29      15021.08       594.73 o                         
  -3   5   4      10352.46      10321.51       156.34 o                         
   2  -5  -4       2287.71       2379.36        60.04 o                         
  -2   5   4       2287.71       2309.61        45.92 o                         
   1  -5  -4       4512.00       3904.04       141.13 o                         
   0  -5  -4       3668.21       3592.52        64.40 o                         
   0   5   4       3668.21       3671.55        74.62 o                         
  -1  -5  -4       2514.37       2888.46       115.46 o                         
   1   5   4       2514.37       2669.04       146.69 o                         
  -2  -5  -4         37.37         49.61        21.32 o                         
   2   5   4         37.37         48.44        21.68 o                         
  -3  -5  -4       4361.13       4480.14       110.37 o                         
   3   5   4       4361.13       4578.94        98.80 o                         
  -4  -5  -4       1302.78       1400.28        68.93 o                         
   4   5   4       1302.78       1348.66        60.59 o                         
  -5  -5  -4       2312.73       2211.19       105.49 o                         
   5   5   4       2312.73       2464.80       105.06 o                         
  -6  -5  -4        621.89        590.87        72.19 o                         
   6   5   4        621.89        637.46        65.44 o                         
  -7  -5  -4       7246.19       4177.22       223.69 o                         
   7   5   4       7246.19       5278.24       273.99 o                         
  11  -6  -4       2986.17       3076.79       325.39 o                         
  10  -6  -4        971.04       1044.79        85.60 o                         
 -10   6   4        971.04        992.07       118.02 o                         
   9  -6  -4        517.22        365.57        81.22 o                         
   8  -6  -4       7074.96       6876.29       207.82 o                         
  -8   6   4       7074.96       7193.88       213.65 o                         
   7  -6  -4       1598.49       1570.79        75.43 o                         
  -7   6   4       1598.49       1544.90        65.71 o                         
   6  -6  -4       4060.39       4005.64       115.85 o                         
  -6   6   4       4060.39       3992.56        92.10 o                         
   5  -6  -4      12084.17      12687.15       230.21 o                         
  -5   6   4      12084.17      12110.17       206.86 o                         
   4  -6  -4        157.35        231.84        30.49 o                         
  -4   6   4        157.35        143.74        19.66 o                         
   3  -6  -4      19931.32      20832.14       407.02 o                         
   2  -6  -4       1056.81       1071.57        39.12 o                         
  -2   6   4       1056.81        974.23        29.79 o                         
   1  -6  -4        306.39        182.75        60.74 o                         
   0  -6  -4       4086.39       4059.24       100.87 o                         
   0   6   4       4086.39       4008.83       107.61 o                         
  -1  -6  -4        782.27        865.04        63.43 o                         
  -1  -6  -4        803.93        977.12       125.35 o                         
   1   6   4        782.27        689.17        77.05 o                         
  -2  -6  -4       1236.41       1172.37        83.18 o                         
   2   6   4       1236.41       1081.19        65.56 o                         
  -3  -6  -4        803.56        926.41        59.51 o                         
   3   6   4        803.56        862.27        47.41 o                         
  -4  -6  -4      14179.08      15233.52       620.70 o                         
   4   6   4      14179.08      15298.60       432.04 o                         
  -5  -6  -4        692.57        617.04        57.60 o                         
   5   6   4        692.57        865.68        67.90 o                         
  -6  -6  -4        154.93         74.90        62.13 o                         
   6   6   4        154.93         46.80        82.40 o                         
  11  -7  -4       2665.10       2557.30       223.56 o                         
  10  -7  -4       1425.53       1299.07       130.63 o                         
   9  -7  -4        782.82        772.69        91.26 o                         
   8  -7  -4       2109.21       2139.14       163.79 o                         
   7  -7  -4       3569.51       3670.26       117.93 o                         
  -7   7   4       3569.51       3689.58       107.85 o                         
   6  -7  -4       6080.81       5851.65       151.68 o                         
   5  -7  -4       4133.28       4199.08       105.65 o                         
  -5   7   4       4133.28       4148.57        97.40 o                         
   4  -7  -4       7148.10       7765.46       143.48 o                         
  -4   7   4       7148.10       7261.26       152.64 o                         
   3  -7  -4       5355.36       5341.42       108.37 o                         
  -3   7   4       5355.36       5307.87       102.22 o                         
   2  -7  -4        751.55        688.26        47.12 o                         
  -2   7   4        751.55        830.88        42.88 o                         
   1  -7  -4        493.14        564.61        40.16 o                         
  -1   7   4        493.14        495.54        30.02 o                         
   0  -7  -4       8512.07       8859.11       156.29 o                         
   0   7   4       8512.07       9022.72       254.03 o                         
  -1  -7  -4       2683.49       2712.98        69.05 o                         
   1   7   4       2683.49       2603.25        72.01 o                         
  -2  -7  -4        792.24        846.06        98.28 o                         
   2   7   4        792.24        867.78        88.60 o                         
  -3  -7  -4        229.24         58.28        78.80 o                         
   3   7   4        229.24        299.36        65.83 o                         
  -4  -7  -4       4502.58       4308.91       250.18 o                         
  -4  -7  -4       7465.40       5894.57       321.55 o                         
   4   7   4       7465.40       8063.35       369.01 o                         
   5   7   4        182.04        -26.41       123.91 o                         
  11  -8  -4        649.52        611.63        84.12 o                         
 -11   8   4        649.52        550.90        76.25 o                         
  10  -8  -4       2756.25       3127.06       154.82 o                         
   9  -8  -4        709.19        789.61        80.41 o                         
   8  -8  -4       5956.00       6519.02       288.92 o                         
   7  -8  -4       7505.21       8180.51       238.74 o                         
   6  -8  -4       3140.22       3922.93       290.75 o                         
   6  -8  -4       1546.49       1662.66       195.89 o                         
   5  -8  -4       2996.84       3212.21       150.35 o                         
   4  -8  -4       3726.83       3701.88        92.71 o                         
  -4   8   4       3726.83       3685.95       109.16 o                         
   3  -8  -4       3135.39       3212.74       107.34 o                         
   2  -8  -4        227.40        253.65        36.50 o                         
  -2   8   4        227.40        253.49        33.50 o                         
   1  -8  -4       3052.54       3370.05        93.86 o                         
  -1   8   4       3052.54       3279.50        92.14 o                         
   0  -8  -4        422.08        453.23        37.56 o                         
   0   8   4        422.08        457.51        35.08 o                         
  -1  -8  -4       4258.40       4604.32       108.74 o                         
   1   8   4       4258.40       4391.26       104.27 o                         
  -2  -8  -4         94.79         78.83        45.01 o                         
   2   8   4         94.79        135.49        32.56 o                         
  -3  -8  -4       1307.79       1468.09        93.69 o                         
   3   8   4       1307.79       1285.41        81.65 o                         
  -4  -8  -4       3812.57       3831.45       164.68 o                         
   4   8   4       3812.57       3635.59       142.94 o                         
  10  -9  -4       4315.13       4815.46       187.87 o                         
 -10   9   4       4315.13       4571.90       179.19 o                         
   9  -9  -4        842.17        895.01       105.24 o                         
  -9   9   4        842.17        727.21        85.40 o                         
   8  -9  -4         51.90         54.29        46.40 o                         
  -8   9   4         51.90         85.83        40.33 o                         
   7  -9  -4      12871.99      14014.08       302.44 o                         
  -7   9   4      12871.99      12139.65       289.53 o                         
   6  -9  -4        246.16        221.64        49.91 o                         
  -6   9   4        246.16        356.85        35.74 o                         
   5  -9  -4         72.74        224.68        69.67 o                         
   4  -9  -4       5120.55       5059.56       147.08 o                         
   3  -9  -4       1480.76       1764.47       113.22 o                         
   3  -9  -4        389.68        408.55       115.83 o                         
   2  -9  -4        241.29        371.79        61.37 o                         
   1  -9  -4        181.22        119.09        38.00 o                         
  -1   9   4        181.22        141.06        51.05 o                         
   0  -9  -4       2851.72       3243.98        97.70 o                         
   0   9   4       2851.72       3046.19       121.72 o                         
  -1  -9  -4       1820.60       1942.15        81.69 o                         
   1   9   4       1820.60       1845.46        76.39 o                         
  -2  -9  -4        443.38        485.88        80.45 o                         
   2   9   4        443.38        534.10        72.18 o                         
  -3  -9  -4        433.73        488.57        79.97 o                         
   3   9   4        433.73        504.90        59.02 o                         
  10 -10  -4       4835.52       5282.86       239.38 o                         
 -10  10   4       4835.52       4271.35       252.50 o                         
   9 -10  -4         25.87         21.50        58.43 o                         
  -9  10   4         25.87        -51.21        71.78 o                         
   8 -10  -4         71.25        -61.08        81.55 o                         
  -8  10   4         71.25         70.49        68.15 o                         
   7 -10  -4       5903.40       6113.07       161.42 o                         
  -7  10   4       5903.40       5963.95       200.52 o                         
   6 -10  -4         93.37        100.36        66.03 o                         
  -6  10   4         93.37         89.84        49.00 o                         
   5 -10  -4         99.58        -13.16        55.79 o                         
  -5  10   4         99.58         72.59        39.51 o                         
   4 -10  -4      10153.93      11783.90       272.14 o                         
  -4  10   4      10153.93      11109.18       272.72 o                         
   3 -10  -4         13.52         64.14        43.45 o                         
  -3  10   4         13.52          3.56        40.61 o                         
   2 -10  -4        232.51        327.84        84.08 o                         
  -2  10   4        232.51        223.94        70.19 o                         
   1 -10  -4        136.08         85.60        45.47 o                         
  -1  10   4        136.08         74.81        54.21 o                         
   0 -10  -4        171.94        263.25        74.92 o                         
   0  10   4        171.94        199.81        66.23 o                         
  -1 -10  -4       1648.29       1712.75       111.84 o                         
   1  10   4       1648.29       1731.21       111.21 o                         
  -2 -10  -4       1332.07       1282.63       106.64 o                         
   2  10   4       1332.07       1336.00       111.66 o                         
   8 -11  -4        863.63        719.25       191.12 o                         
   8 -11  -4        763.47        776.39        82.41 o                         
   7 -11  -4       7591.33       8427.26       240.68 o                         
   6 -11  -4        708.40        704.63        75.57 o                         
  -6  11   4        708.40        661.15        76.99 o                         
   5 -11  -4        688.74        631.72       103.23 o                         
  -5  11   4        688.74        551.52        73.28 o                         
   4 -11  -4       3305.34       3237.04       129.26 o                         
  -4  11   4       3305.34       3029.02       116.65 o                         
   3 -11  -4       2014.02       2326.90       107.44 o                         
  -3  11   4       2014.02       2039.13       100.90 o                         
   2 -11  -4        192.52        144.14        55.98 o                         
  -2  11   4        192.52        272.13        54.92 o                         
   1 -11  -4        837.90        959.84        77.35 o                         
  -1  11   4        837.90        819.68        88.27 o                         
   0 -11  -4        937.08        937.04        73.06 o                         
   0  11   4        937.08       1020.97        78.95 o                         
   6 -12  -4       1582.83       1590.89       124.80 o                         
   5 -12  -4        139.07        194.41        78.45 o                         
  -5  12   4        139.07        185.73        50.62 o                         
   4 -12  -4       1050.75       1058.82       135.58 o                         
  -4  12   4       1050.75       1180.25        95.50 o                         
   3 -12  -4       1636.44       1695.07       121.70 o                         
  -3  12   4       1636.44       1567.60        92.55 o                         
   0  12  -5       2127.69       2052.22       101.77 o                         
   0 -12   5       2127.69       1881.69       147.88 o                         
  -1  12  -5          4.92        231.78        99.18 o                         
   1 -12   5          4.92         89.15       119.83 o                         
  -2  12  -5        596.50        477.90        61.08 o                         
   2 -12   5        596.50        599.71        78.06 o                         
  -3  12  -5        418.25        420.10        61.15 o                         
   3 -12   5        418.25        650.96        79.85 o                         
  -4  12  -5         33.63          7.89        46.09 o                         
   4 -12   5         33.63         54.29        64.47 o                         
  -5  12  -5       6069.86       5990.56       340.63 o                         
   5 -12   5       6069.86       7139.08       217.75 o                         
  -6  12  -5       1121.57       1158.93        75.88 o                         
   6 -12   5       1121.57       1081.03        96.28 o                         
  -7  12  -5       1201.40       1134.38        97.70 o                         
   7 -12   5       1201.40       1396.28       229.65 o                         
   2  11  -5         12.12         45.71        51.07 o                         
  -2 -11   5         12.12        -67.90        67.90 o                         
   1  11  -5       1142.79       1177.26       120.52 o                         
  -1 -11   5       1142.79       1071.82       208.35 o                         
   0  11  -5       3692.87       4048.62       277.01 o                         
   0 -11   5       3692.87       3574.95       208.35 o                         
   0 -11   5       3617.85       3353.69       232.63 o                         
  -1  11  -5        250.43        219.15        43.17 o                         
   1 -11   5        250.43        269.18        63.89 o                         
  -2  11  -5       1668.76       1631.18       102.88 o                         
   2 -11   5       1668.76       2124.43       154.14 o                         
  -3  11  -5         45.61         48.75        43.51 o                         
   3 -11   5         45.61         -7.45        58.56 o                         
  -4  11  -5       6914.36       7362.08       198.34 o                         
   4 -11   5       6914.36       7887.95       228.12 o                         
  -5  11  -5       1064.16       1003.60        60.01 o                         
   5 -11   5       1064.16       1051.60        89.97 o                         
  -6  11  -5       5061.01       5124.35       153.62 o                         
   6 -11   5       5061.01       5157.80       181.74 o                         
  -7  11  -5        668.29        649.23        61.84 o                         
   7 -11   5        668.29        801.17        75.12 o                         
  -8  11  -5       2863.66       2994.25       146.40 o                         
   8 -11   5       2863.66       2853.44       124.49 o                         
   4  10  -5       1345.69       1508.62       102.09 o                         
  -4 -10   5       1345.69       1725.00       172.77 o                         
   3  10  -5       3869.15       3794.31       119.09 o                         
  -3 -10   5       3869.15       3776.33       176.70 o                         
   2  10  -5        621.85        616.86        72.31 o                         
  -2 -10   5        621.85        736.37       114.16 o                         
   1  10  -5        488.49        476.90        56.51 o                         
  -1 -10   5        488.49        528.07        83.50 o                         
   0  10  -5       1987.81       2160.13        87.45 o                         
   0 -10   5       1987.81       2125.98       116.81 o                         
  -1  10  -5       1927.91       1901.25        75.24 o                         
   1 -10   5       1927.91       2032.37        91.02 o                         
  -2  10  -5       1699.44       2120.36       103.65 o                         
   2 -10   5       1699.44       2252.24       147.35 o                         
  -3  10  -5       4126.64       4108.24       265.77 o                         
   3 -10   5        856.46        837.03        95.64 o                         
  -4  10  -5       1677.95       1592.43        75.97 o                         
  -4  10  -5       2614.30       2577.64       183.46 o                         
   4 -10   5       1677.95       1463.07        94.66 o                         
  -5  10  -5         58.63          8.81        58.74 o                         
   5 -10   5         58.63        131.82       125.94 o                         
  -6  10  -5       5217.63       5554.87       156.10 o                         
   6 -10   5       5217.63       5488.47       161.64 o                         
  -7  10  -5       1380.63       1355.29        84.88 o                         
   7 -10   5       1380.63       1471.17       145.20 o                         
  -8  10  -5          4.81        -33.65        37.97 o                         
   8 -10   5          4.81        -44.99        44.99 o                         
  -9  10  -5       5286.15       5771.27       199.34 o                         
   9 -10   5       5286.15       5022.38       191.96 o                         
   5   9  -5       1398.56       1541.76       215.18 o                         
  -5  -9   5       1398.56       1423.94       161.78 o                         
   4   9  -5       2166.67       2120.40        88.78 o                         
  -4  -9   5       2166.67       2144.39       117.55 o                         
   3   9  -5       4980.69       5255.20       144.13 o                         
  -3  -9   5       4980.69       5323.07       182.12 o                         
   2   9  -5       3343.22       3272.92       101.25 o                         
  -2  -9   5       3343.22       3161.09       176.30 o                         
   1   9  -5        189.93        256.66        45.49 o                         
  -1  -9   5        189.93        274.19        69.79 o                         
   0   9  -5        770.13        874.16        50.46 o                         
   0  -9   5        770.13        801.10        61.17 o                         
  -1   9  -5       3953.19       4017.71       104.28 o                         
   1  -9   5       3953.19       4470.56       126.21 o                         
  -2   9  -5        140.80        131.42        28.59 o                         
   2  -9   5        140.80        112.49        39.51 o                         
  -3   9  -5       6248.11       6831.95       212.60 o                         
   3  -9   5       6248.11       7104.49       251.25 o                         
  -4   9  -5       2331.95       2146.38        73.53 o                         
   4  -9   5       2331.95       2425.24        98.68 o                         
  -5   9  -5        587.22        608.18        77.54 o                         
  -6   9  -5       7462.83       6100.33       282.83 o                         
   6  -9   5       5664.87       5711.06       161.74 o                         
   7  -9   5        287.80        281.18        60.07 o                         
  -8   9  -5        144.54        223.10        83.15 o                         
   8  -9   5        144.54         98.12       114.17 o                         
  -9   9  -5       5843.17       6072.07       230.46 o                         
   9  -9   5       5843.17       6180.07       205.48 o                         
 -10   9  -5       1468.61         22.27        89.90 o                         
   6   8  -5        264.41        259.45        60.23 o                         
  -6  -8   5        264.41        319.31        84.26 o                         
   5   8  -5       4497.54       4231.66       297.04 o                         
  -5  -8   5       4497.54       4845.05       230.80 o                         
   4   8  -5       1920.27       2053.54        95.31 o                         
   4   8  -5       2261.32       2461.21       226.81 o                         
  -4  -8   5       2261.32       2444.00       145.31 o                         
  -4  -8   5       1920.27       1890.55       240.12 o                         
   3   8  -5       1098.60       1134.83        70.74 o                         
   3   8  -5       3663.34       3666.44       244.21 o                         
  -3  -8   5       1098.60       1106.56       179.43 o                         
  -3  -8   5       3663.34       4163.75       169.96 o                         
   2   8  -5       6751.92       7437.55       244.04 o                         
  -2  -8   5       6751.92       6903.04       215.86 o                         
   1   8  -5         49.68         90.82        28.17 o                         
  -1  -8   5         49.68         98.44        33.76 o                         
   0   8  -5        955.90       1114.92        47.05 o                         
   0  -8   5        955.90       1015.56        73.90 o                         
  -1   8  -5       2881.74       2697.14        69.91 o                         
   1  -8   5       2881.74       2935.93        84.54 o                         
  -2   8  -5       6517.75       6719.52       132.34 o                         
   2  -8   5       6517.75       7258.98       169.71 o                         
  -3   8  -5       1327.45       1330.51        55.70 o                         
   3  -8   5       1327.45       1451.32        63.33 o                         
  -4   8  -5       2161.71       2321.55        74.04 o                         
   4  -8   5       2161.71       2335.09        79.27 o                         
  -5   8  -5       3443.24       3374.04        89.03 o                         
   5  -8   5       3443.24       3499.99       114.09 o                         
  -6   8  -5      15643.00      16201.84       348.04 o                         
   6  -8   5      15643.00      15155.36       493.91 o                         
  -7   8  -5          2.42         -6.33        30.43 o                         
   7  -8   5          2.42        -43.93        43.93 o                         
   8  -8   5       2011.17       1292.30       164.94 o                         
  -9   8  -5       5499.38       5602.67       329.45 o                         
   9  -8   5       5499.38       5095.30       236.46 o                         
 -10   8  -5        326.80        430.44       109.23 o                         
  10  -8   5        326.80        294.35       154.15 o                         
   7   7  -5       3218.33       3260.64       135.49 o                         
  -7  -7   5       3218.33       3378.78       185.23 o                         
   6   7  -5       1591.74       1642.52       102.73 o                         
  -6  -7   5       1591.74       1779.60       127.31 o                         
   5   7  -5       5104.80       5299.90       158.87 o                         
  -5  -7   5       5104.80       4982.37       167.73 o                         
   4   7  -5       1413.30       1488.15        77.59 o                         
  -4  -7   5       1413.30       1713.88       101.19 o                         
   3   7  -5        158.34        196.98        31.97 o                         
  -3  -7   5        158.34        105.59        47.68 o                         
   2   7  -5       7425.89       7621.49       247.07 o                         
  -2  -7   5       7425.89       7770.62       183.88 o                         
   1   7  -5        534.39        655.44        41.54 o                         
   1   7  -5       4576.23       4592.37       229.01 o                         
  -1  -7   5        534.39        595.94        45.09 o                         
   0   7  -5         49.36         49.83        24.39 o                         
   0   7  -5         84.53         99.87        48.95 o                         
   0  -7   5         84.53         65.96        83.83 o                         
   0  -7   5         49.36         90.98        31.26 o                         
  -1   7  -5       3741.34       3783.40        77.49 o                         
  -2   7  -5       7554.47       7421.72       136.33 o                         
   2  -7   5       7554.47       7525.61       154.02 o                         
  -3   7  -5       2335.84       2484.95        74.14 o                         
  -4   7  -5         84.04        100.65        23.65 o                         
   4  -7   5         84.04         90.51        30.87 o                         
  -5   7  -5      17219.77      17919.08       289.34 o                         
   5  -7   5      17219.77      15819.46       303.77 o                         
  -6   7  -5       4392.29       4416.92       107.72 o                         
   6  -7   5       4392.29       4304.00       111.18 o                         
  -7   7  -5        643.16        615.81        50.05 o                         
   7  -7   5        643.16        625.79        63.61 o                         
  -8   7  -5       2767.77       2826.39       103.03 o                         
   8  -7   5       2767.77       2822.11       122.64 o                         
  -9   7  -5       2431.24       2571.09       141.50 o                         
   9  -7   5       2431.24       2663.64       283.51 o                         
 -10   7  -5       1124.81       1174.06       101.10 o                         
  10  -7   5       1124.81       1089.46        88.89 o                         
   8   6  -5       1939.85       1791.80       100.93 o                         
  -8  -6   5       1939.85       2249.17       307.62 o                         
   7   6  -5       2963.09       3111.03       175.55 o                         
  -7  -6   5       2963.09       3323.96       182.37 o                         
   6   6  -5       1009.11       1152.65        75.72 o                         
  -6  -6   5       1009.11       1145.54       101.88 o                         
   5   6  -5      10988.02      11707.25       281.61 o                         
  -5  -6   5      10988.02      12039.62       376.77 o                         
   4   6  -5       1760.79       1776.48        61.82 o                         
  -4  -6   5       1760.79       1875.81        89.46 o                         
   3   6  -5        656.66        715.06        44.55 o                         
  -3  -6   5        656.66        625.86        47.54 o                         
   2   6  -5       3134.58       3026.74        74.95 o                         
  -2  -6   5       3134.58       3061.87        82.96 o                         
   1   6  -5       3577.82       3580.28        91.67 o                         
  -1  -6   5       3577.82       3765.44        94.04 o                         
   0   6  -5         77.89         96.45        17.13 o                         
   0  -6   5         77.89        109.41        19.74 o                         
  -1   6  -5       1514.22       1502.52        42.70 o                         
   1  -6   5       1514.22       1169.08        74.48 o                         
  -2   6  -5      13981.42      13964.38       210.33 o                         
   2  -6   5      13981.42      13675.92       234.02 o                         
  -3   6  -5       1673.03       1650.03       122.54 o                         
  -3   6  -5         52.49         69.64        34.49 o                         
   3  -6   5         52.49         54.52        26.75 o                         
  -4   6  -5        529.76        504.83        79.25 o                         
  -4   6  -5        591.51        643.84        91.90 o                         
   4  -6   5        529.76        541.60        38.38 o                         
  -5   6  -5      12071.00      12172.94       209.28 o                         
   5  -6   5      12071.00      11884.17       223.71 o                         
  -7   6  -5       1691.49       1870.00        64.09 o                         
   7  -6   5       1691.49       1713.00        63.71 o                         
  -8   6  -5       4185.19       4064.18       202.80 o                         
   8  -6   5       4185.19       3819.16       176.60 o                         
  -9   6  -5       1365.72       1572.55       103.94 o                         
   9  -6   5       1365.72       1379.89        91.50 o                         
 -10   6  -5       2477.98       2449.06       130.34 o                         
  10  -6   5       2477.98       2591.79       125.98 o                         
   8   5  -5       2007.78       2043.99       103.39 o                         
  -8  -5   5       2007.78       2489.61       310.10 o                         
   7   5  -5       1266.43       1477.04       210.30 o                         
  -7  -5   5       1266.43       1263.02       314.08 o                         
   6   5  -5       4825.72       4614.18       295.58 o                         
  -6  -5   5       4825.72       5129.06       424.73 o                         
   5   5  -5       4919.94       4807.84       119.93 o                         
  -5  -5   5       4919.94       5236.13       151.01 o                         
   4   5  -5        142.87        233.70        58.48 o                         
  -4  -5   5        142.87         33.72        57.59 o                         
   3   5  -5       2299.61       2439.46        71.32 o                         
  -3  -5   5       2299.61       2377.64        63.26 o                         
   2   5  -5       8132.61       7965.85       144.68 o                         
  -2  -5   5       8132.61       8803.23       188.73 o                         
   1   5  -5       5978.37       6092.90       111.27 o                         
  -1  -5   5       5978.37       5941.02       110.75 o                         
   0   5  -5      10872.08      11903.52       202.74 o                         
   0  -5   5      10872.08      12192.05       216.46 o                         
  -1   5  -5        263.59        325.03        19.45 o                         
   1  -5   5        263.59        287.05        26.01 o                         
  -2   5  -5      36871.55      37165.02       497.66 o                         
   2  -5   5      36871.55      36101.33      1464.74 o                         
  -3   5  -5        722.48        747.58        22.53 o                         
   3  -5   5        722.48        724.57        26.88 o                         
  -4   5  -5      12931.51      13345.22       523.99 o                         
  -5   5  -5      10834.27      10815.26       169.26 o                         
   5  -5   5      10834.27      10852.20       200.98 o                         
  -6   5  -5          0.69          3.20        66.89 o                         
   6  -5   5          0.69          3.88        28.64 o                         
  -7   5  -5       2728.34       2819.76       189.28 o                         
   7  -5   5       2728.34       2691.07        88.41 o                         
  -8   5  -5       2974.00       3297.36       218.23 o                         
   8  -5   5       2974.00       3115.43        98.52 o                         
   9  -5   5       2499.83       2700.16       282.37 o                         
 -10   5  -5       2132.21       2370.32       127.95 o                         
  10  -5   5       2132.21       2330.09       119.29 o                         
  11  -5   5          4.77        272.57       149.19 o                         
   9   4  -5       6575.61       6488.39       167.84 o                         
  -9  -4   5       6575.61       6788.11       250.00 o                         
   8   4  -5       4995.82       5008.83       158.39 o                         
  -8  -4   5       4995.82       5609.38       443.24 o                         
   7   4  -5        115.33         52.44        43.30 o                         
  -7  -4   5        115.33        128.14        57.41 o                         
   5   4  -5       1325.28       1341.43        56.01 o                         
  -5  -4   5       1325.28       1368.61        91.89 o                         
   4   4  -5         69.11         91.77        30.00 o                         
  -4  -4   5        542.42        462.47       185.70 o                         
   3   4  -5       1813.81       1827.86        46.54 o                         
  -3  -4   5       1860.71       1811.23       205.26 o                         
   2   4  -5        949.87       1027.29        33.01 o                         
  -2  -4   5        949.87        937.94        29.88 o                         
  -1  -4   5      10544.55      10639.76       170.85 o                         
   0   4  -5       1608.47       1500.24        40.67 o                         
   0  -4   5       1608.47       1526.03        44.11 o                         
  -1   4  -5       6390.22       6700.05       107.87 o                         
  -2   4  -5       7202.27       6803.70       100.28 o                         
   2  -4   5       7202.27       6838.53       116.25 o                         
  -3   4  -5      16787.90      17515.06       261.96 o                         
   3  -4   5      16787.90      17476.85       291.02 o                         
  -4   4  -5        202.93        176.66        16.11 o                         
   4  -4   5        202.93        211.96        18.50 o                         
  -5   4  -5      23245.89      23278.88       496.09 o                         
  -6   4  -5       4493.35       4612.96       102.77 o                         
   6  -4   5       4493.35       4429.91        95.65 o                         
  -7   4  -5       5432.84       3178.80       188.70 o                         
  -8   4  -5       2112.87       2052.32        83.82 o                         
   8  -4   5       2112.87       2250.32        72.23 o                         
   9  -4   5        487.22        504.66       220.63 o                         
  10  -4   5       1611.42       1777.65       223.58 o                         
  10   3  -5        103.26         59.51        53.35 o                         
 -10  -3   5        103.26       -147.59       147.59 o                         
   9   3  -5      10617.94      10546.86       275.84 o                         
  -9  -3   5      10617.94      10665.37       353.31 o                         
   8   3  -5        110.50        117.08        47.21 o                         
  -8  -3   5        110.50         78.82        55.55 o                         
   7   3  -5        604.55        527.33        50.26 o                         
  -7  -3   5        604.55        671.96        68.08 o                         
   6   3  -5       9852.85       9896.71       200.82 o                         
  -6  -3   5       9852.85       9789.07       309.77 o                         
   5   3  -5       6491.73       6594.99       284.42 o                         
  -5  -3   5       6491.73       6280.01       208.91 o                         
   4   3  -5        291.05        256.79        20.22 o                         
  -4  -3   5        291.05        285.69        23.68 o                         
  -3  -3   5       1537.25       1290.67        44.01 o                         
   2   3  -5        189.84        209.47        16.63 o                         
  -2  -3   5        189.84        180.15        18.66 o                         
   1   3  -5       3603.14       3713.58        78.15 o                         
  -1  -3   5      10419.69      10252.70       272.67 o                         
   0   3  -5       2393.59       2274.45        43.21 o                         
   0  -3   5       2393.59       2220.38        50.80 o                         
  -1   3  -5       2531.20       2360.20        45.75 o                         
   1  -3   5       2531.20       2510.69        50.44 o                         
  -2   3  -5       5089.33       5677.78       216.04 o                         
  -2   3  -5      10727.12       9889.98       251.20 o                         
   2  -3   5       5089.33       5006.09       104.96 o                         
  -3   3  -5      20323.01      20364.79       301.17 o                         
   3  -3   5      20323.01      20496.21       334.91 o                         
  -4   3  -5      13914.16      14061.48       375.16 o                         
  -5   3  -5       7574.59       7479.68       131.13 o                         
   5  -3   5       7574.59       7575.99       125.37 o                         
  -6   3  -5      10499.94      10343.54       195.09 o                         
   6  -3   5      10499.94      10298.60       203.65 o                         
  -7   3  -5       3555.22       3671.92        90.79 o                         
   7  -3   5       3555.22       3850.06       101.38 o                         
  -8   3  -5       1317.80       1149.17        61.57 o                         
   8  -3   5       1317.80       1290.38        59.64 o                         
  -9   3  -5        953.57        868.47        59.87 o                         
   9  -3   5        953.57        919.86        58.07 o                         
 -10   3  -5       1889.79       2000.97       207.11 o                         
  10  -3   5       1889.79       1949.93       275.69 o                         
  10   2  -5       1414.49       1409.40       157.94 o                         
  10   2  -5       1706.47       1770.45       215.53 o                         
 -10  -2   5       1706.47       1929.72       340.64 o                         
   9   2  -5       7615.63       7811.84       264.03 o                         
  -9  -2   5       7615.63       7551.23       514.11 o                         
   8   2  -5        484.55        566.77       157.53 o                         
  -8  -2   5        484.55        285.49       238.84 o                         
   7   2  -5       1411.93       1377.54        60.48 o                         
  -7  -2   5       1411.93       1463.50        60.54 o                         
  -6  -2   5      19226.32      19428.01      1014.97 o                         
   5   2  -5        263.72        331.51        21.17 o                         
  -5  -2   5        263.72        248.01        27.34 o                         
   4   2  -5       1557.48       1508.74        34.77 o                         
  -4  -2   5       1557.48       1585.89        58.83 o                         
   3   2  -5        498.65        499.95        18.19 o                         
  -3  -2   5        498.65        533.59        19.54 o                         
  -2  -2   5       1763.13       1567.44        40.53 o                         
   1   2  -5        816.04        776.36        24.56 o                         
  -1  -2   5        816.04        849.52        27.42 o                         
  -1   2  -5       3007.48       2959.39        53.28 o                         
   1  -2   5       3007.48       3073.51        59.43 o                         
  -2   2  -5       3801.00       3888.90       106.31 o                         
  -2   2  -5       7895.18       8201.51       315.10 o                         
   2  -2   5       3801.00       3956.53        60.83 o                         
  -3   2  -5      31865.06      31076.21       386.06 o                         
   3  -2   5      31865.06      31696.63       425.11 o                         
  -4   2  -5       1488.43       1426.69        30.35 o                         
   4  -2   5       1488.43       1408.26        30.79 o                         
  -5   2  -5        946.47        980.29        49.52 o                         
   5  -2   5        946.47        997.20        35.56 o                         
  -6   2  -5       7305.56       7402.49       147.71 o                         
   6  -2   5       7305.56       7541.47       141.07 o                         
  -8   2  -5         11.60        -12.11        32.08 o                         
   8  -2   5         11.60          8.83        33.65 o                         
  -9   2  -5       1921.39       2056.22       107.29 o                         
   9  -2   5       1921.39       1916.30        79.65 o                         
 -10   2  -5        241.31        298.57        68.87 o                         
  10  -2   5        241.31        297.68        47.98 o                         
  10   1  -5       3764.40       3883.02       179.85 o                         
 -10  -1   5       3764.40       3651.29       370.49 o                         
   9   1  -5       6464.64       6419.34       137.12 o                         
  -9  -1   5       6464.64       6898.84       192.27 o                         
   8   1  -5        938.62       1089.67       154.04 o                         
  -8  -1   5        938.62       1046.12       240.89 o                         
   7   1  -5       1298.96       1337.20        53.08 o                         
  -7  -1   5       1298.96       1474.52        72.11 o                         
   6   1  -5       5351.44       5447.74       104.50 o                         
  -6  -1   5       5351.44       5245.69       107.26 o                         
   5   1  -5       3276.87       3369.53        74.44 o                         
  -5  -1   5       3276.87       3413.50       109.82 o                         
   4   1  -5         50.02         73.69        11.52 o                         
  -4  -1   5         50.02         64.23        16.69 o                         
  -3  -1   5        189.18        238.85        51.48 o                         
   2   1  -5       3580.09       3465.69        58.02 o                         
  -2  -1   5       3580.09       3486.45        64.36 o                         
  -1  -1   5       3905.49       4025.28       158.61 o                         
   0   1  -5      19803.18      19240.54       288.39 o                         
   0  -1   5      19803.18      19701.64       295.48 o                         
  -1   1  -5       6655.72       6533.69       102.47 o                         
  -2   1  -5         35.70         49.51         7.99 o                         
   2  -1   5         35.70         59.34        10.30 o                         
  -3   1  -5      60087.58      52967.91      1345.49 o                         
  -4   1  -5       1898.56       1951.35        36.02 o                         
   4  -1   5       1898.56       1979.74        36.68 o                         
   5  -1   5         81.07         93.15        24.74 o                         
  -6   1  -5      13071.29      13341.26       246.11 o                         
   6  -1   5      13071.29      13298.46       259.97 o                         
  -7   1  -5        182.82        158.58        34.28 o                         
   7  -1   5        182.82        181.23        37.19 o                         
  -9   1  -5       1380.44       1552.11        99.23 o                         
   9  -1   5       1380.44       1362.22       100.16 o                         
 -10   1  -5       5229.98       5483.77       324.45 o                         
 -11   0   5       1841.70       2028.79       104.09 o                         
  10   0  -5       3214.25       3379.12       121.01 o                         
 -10   0   5       3214.25       3552.01       104.95 o                         
   9   0  -5       8327.34       8461.59       164.51 o                         
  -9   0   5       8327.34       8651.99       186.78 o                         
   8   0  -5       9307.69       9581.63       147.52 o                         
  -8   0   5       9307.69       9384.41       198.54 o                         
  -7   0   5       7270.12       7634.50       471.14 o                         
   6   0  -5       2763.10       2835.75        59.01 o                         
  -6   0   5       2763.10       2874.36        67.73 o                         
   5   0  -5       8345.07       8770.81       167.62 o                         
  -5   0   5      13018.16      12554.14       400.51 o                         
  -5   0   5       8345.07       8700.10       231.74 o                         
   4   0  -5        245.62        209.66        14.61 o                         
  -4   0   5        245.62        226.49        18.05 o                         
   3   0  -5         68.98         89.04         9.36 o                         
  -3   0   5         68.98        104.74        12.02 o                         
   2   0  -5        525.77        484.37        16.25 o                         
  -2   0   5        525.77        511.03        14.19 o                         
   1   0  -5      10145.03       9977.73       153.26 o                         
  -1   0   5      10145.03      10045.18       141.69 o                         
   0   0  -5      19677.19      19313.55       342.05 o                         
   0   0   5      19677.19      19373.32       279.43 o                         
  -1   0  -5         93.94        104.53        11.50 o                         
   1   0   5         93.94         84.78        12.61 o                         
  -2   0  -5      10551.27      10872.97       299.34 o                         
  -3   0  -5      25463.51      25223.45       337.88 o                         
   3   0   5      25463.51      25269.11       365.79 o                         
  -4   0  -5          6.42         16.02        17.46 o                         
   4   0   5          6.42         23.24        19.80 o                         
  -5   0  -5        423.78        447.79        27.38 o                         
   5   0   5        423.78        435.17        26.04 o                         
  -6   0  -5      19713.48      19335.82       757.43 o                         
  -7   0  -5        106.95         64.57        45.02 o                         
   7   0   5        106.95        143.12        34.31 o                         
  -8   0  -5        322.83        413.15       122.57 o                         
  -9   0  -5        795.01        721.76       128.76 o                         
   9   0   5        795.01        924.59       111.54 o                         
  10   0   5         79.00        254.18        72.29 o                         
 -11   1   5       2138.94       2063.52       135.18 o                         
  10  -1  -5       4285.71       4555.06       251.90 o                         
 -10   1   5       4285.71       4201.23       350.05 o                         
   9  -1  -5          0.27         24.74        25.95 o                         
  -9   1   5          0.27        -29.21        29.53 o                         
   8  -1  -5      12430.63      12777.12       298.01 o                         
  -8   1   5      12430.63      12494.29       301.65 o                         
   7  -1  -5        433.53        442.62        23.76 o                         
  -7   1   5        433.53        450.45        28.96 o                         
   6  -1  -5       2201.99       2191.05        48.87 o                         
  -6   1   5       2201.99       2138.91        56.55 o                         
   5  -1  -5       7369.20       7588.27       112.76 o                         
  -5   1   5       7369.20       7340.51       134.90 o                         
  -4   1   5      10186.41       9105.55       292.50 o                         
   3  -1  -5        114.31         84.09        13.72 o                         
  -3   1   5        114.31        115.28         9.67 o                         
   2  -1  -5        758.94        798.92        33.30 o                         
  -2   1   5        758.94        782.84        24.68 o                         
   1  -1  -5      10382.64      10332.29       142.31 o                         
  -1   1   5      10382.64      10061.67       150.72 o                         
   0  -1  -5       3915.78       3752.95        57.25 o                         
   0   1   5       3915.78       3724.05        66.80 o                         
  -1  -1  -5        231.94        267.61        13.71 o                         
   1   1   5        231.94        251.29        13.54 o                         
  -2  -1  -5       9131.78       8853.01       126.90 o                         
   2   1   5       9131.78       8950.98       147.94 o                         
  -3  -1  -5      21002.96      19389.96       784.26 o                         
   3   1   5      17201.97      17463.70       662.38 o                         
  -4  -1  -5       1271.61       1269.67        37.69 o                         
   4   1   5       1271.61       1307.25        40.10 o                         
  -5  -1  -5       2382.91       2584.27       162.26 o                         
   5   1   5       2382.91       2341.14       133.71 o                         
  -6  -1  -5       8945.23       8713.66       255.23 o                         
   6   1   5       8945.23       9202.34       187.24 o                         
  -7  -1  -5       2260.73       1982.06       100.98 o                         
   7   1   5       2260.73       2564.20        96.20 o                         
  -8  -1  -5         56.54         46.03        53.34 o                         
   8   1   5         56.54         77.02        32.46 o                         
  -9  -1  -5        999.69       1030.44        91.92 o                         
   9   1   5        999.69        886.71        57.37 o                         
  11  -2  -5       3541.62       3564.16       207.21 o                         
 -11   2   5       3541.62       3194.37       204.37 o                         
  -9   2   5        379.22        159.72       184.54 o                         
   8  -2  -5       7546.49       7635.04       135.83 o                         
  -8   2   5       7546.49       7719.65       149.40 o                         
   7  -2  -5        333.72        239.36        83.33 o                         
  -7   2   5        333.72        182.90        68.70 o                         
   6  -2  -5         59.14         54.68        13.78 o                         
  -6   2   5         59.14         77.95        18.84 o                         
   5  -2  -5       8468.01       7998.27       234.35 o                         
  -5   2   5       8468.01       6464.46       405.04 o                         
   4  -2  -5       5150.09       4864.79        84.77 o                         
  -4   2   5       5150.09       4941.45        75.80 o                         
   3  -2  -5        632.08        716.24        21.44 o                         
  -3   2   5        632.08        783.51        21.81 o                         
   2  -2  -5        121.15        132.50        14.62 o                         
  -2   2   5        121.15        136.08        10.73 o                         
   0  -2  -5       5784.76       5910.07        88.06 o                         
   0   2   5       5784.76       6059.93       102.74 o                         
  -1  -2  -5       1754.68       1952.04        83.48 o                         
  -1  -2  -5       2976.93       2998.74       130.28 o                         
   1   2   5       1754.68       1852.89        56.94 o                         
  -2  -2  -5      10237.35      10029.25       143.06 o                         
   2   2   5      10237.35      10120.25       168.58 o                         
  -3  -2  -5       8164.07       8224.58       212.42 o                         
   3   2   5       8164.07       8219.27       218.34 o                         
  -4  -2  -5       3261.28       3178.56       101.42 o                         
  -4  -2  -5       3342.02       3187.77       192.93 o                         
   4   2   5       3261.28       3310.99        94.94 o                         
  -5  -2  -5       1920.14       2000.33        74.76 o                         
   5   2   5       1920.14       1920.74        77.15 o                         
  -7  -2  -5       2481.98       2457.46       117.26 o                         
   7   2   5       2481.98       2659.10       104.61 o                         
   8   2   5        903.40        807.29       146.27 o                         
  -9  -2  -5        132.67         65.01        60.61 o                         
   9   2   5        132.67        141.77        45.53 o                         
  11  -3  -5       5900.04       5137.35       146.64 o                         
  10  -3  -5        680.80        695.51        44.73 o                         
 -10   3   5        680.80        757.63        61.54 o                         
   9  -3  -5       1317.15       1112.68       171.63 o                         
   8  -3  -5       5329.67       5602.76       137.34 o                         
  -8   3   5       5329.67       5321.25       114.25 o                         
   7  -3  -5        431.50        438.49        69.86 o                         
   7  -3  -5        817.03        732.84       115.61 o                         
  -7   3   5        431.50        449.04        99.67 o                         
   6  -3  -5        104.73        103.17        24.24 o                         
   6  -3  -5        198.30        230.73        94.37 o                         
  -6   3   5        198.30        237.99       133.93 o                         
  -6   3   5        104.73        173.16        33.24 o                         
   5  -3  -5       2395.10       2468.62        50.79 o                         
  -5   3   5       2395.10       2399.99        51.10 o                         
   4  -3  -5      30168.64      28562.81       727.28 o                         
  -4   3   5      15896.84      16402.39       341.12 o                         
   3  -3  -5        358.43        362.90        20.49 o                         
  -3   3   5        358.43        391.56        14.48 o                         
   1  -3  -5      24260.70      23643.03       325.34 o                         
  -1   3   5      24260.70      24011.86       344.10 o                         
   0  -3  -5       4242.56       4803.10        74.73 o                         
   0   3   5       4242.56       4867.39        87.77 o                         
  -1  -3  -5       6355.02       6286.53       103.63 o                         
   1   3   5       6355.02       6289.65       111.72 o                         
  -2  -3  -5      23471.72      23907.46       446.65 o                         
   2   3   5      23471.72      23970.48       587.51 o                         
  -3  -3  -5       2305.70       2257.03        56.34 o                         
   3   3   5       2305.70       2265.12        55.17 o                         
  -4  -3  -5       9857.23       9416.36       285.48 o                         
   4   3   5       9857.23       8887.57       367.22 o                         
  -5  -3  -5        463.10        358.52        44.38 o                         
   5   3   5        463.10        522.11        60.42 o                         
  -6  -3  -5       1160.37        952.80       132.75 o                         
   6   3   5       1160.37        964.80       124.65 o                         
  -7  -3  -5       2408.19       1913.08       191.47 o                         
   7   3   5       2059.83       2130.41       171.09 o                         
  -8  -3  -5        129.65        153.73        95.63 o                         
 -12   4   5       3631.14       4540.04       256.97 o                         
  11  -4  -5       1294.62       1208.54        67.70 o                         
 -11   4   5       1294.62       1297.66        93.06 o                         
  10  -4  -5        115.63        194.79        60.99 o                         
 -10   4   5        115.63         50.03        66.52 o                         
   9  -4  -5       3153.94       3215.84       103.76 o                         
  -9   4   5       3153.94       3148.36       127.80 o                         
   8  -4  -5      13318.38      13897.16       335.61 o                         
   7  -4  -5       1354.64       1482.78        77.08 o                         
  -7   4   5       1354.64       1377.45        65.92 o                         
   6  -4  -5        708.47        740.64        99.04 o                         
  -6   4   5        708.47        599.87       122.62 o                         
   5  -4  -5        486.85        548.30        31.08 o                         
  -5   4   5        486.85        556.42        22.05 o                         
   4  -4  -5       7550.70       6993.46       283.56 o                         
   4  -4  -5      10399.41       9837.34       416.40 o                         
  -4   4   5       7550.70       7524.53       142.61 o                         
   3  -4  -5       5056.06       5056.77        91.89 o                         
  -3   4   5       5056.06       5077.33        86.68 o                         
   2  -4  -5       4971.42       5295.11        93.04 o                         
  -2   4   5       4971.42       5207.50        84.89 o                         
  -1   4   5      15046.02      15079.74       320.44 o                         
   0  -4  -5       1688.63       1522.15        39.22 o                         
   0   4   5       1688.63       1577.44        41.24 o                         
  -1  -4  -5       9717.42       9166.51       212.50 o                         
  -2  -4  -5       8645.64       8393.10       153.12 o                         
   2   4   5       8645.64       8438.52       150.22 o                         
  -3  -4  -5       1915.93       1908.26        64.31 o                         
   3   4   5       1915.93       2051.21        65.40 o                         
  -4  -4  -5       1937.65       1892.56        68.30 o                         
   4   4   5       1937.65       1931.28        70.11 o                         
  -5  -4  -5       1765.24       1737.10        76.38 o                         
   5   4   5       1765.24       1992.40        88.44 o                         
  -6  -4  -5        242.96        273.89        50.16 o                         
   6   4   5        242.96        259.39        51.67 o                         
  -7  -4  -5       1777.82       1206.42       154.64 o                         
   7   4   5       1777.82       1851.85       188.10 o                         
  11  -5  -5       2024.74       1962.13       285.20 o                         
  10  -5  -5        393.52        345.97        58.49 o                         
 -10   5   5        393.52        409.48        62.97 o                         
   9  -5  -5       5876.62       6749.24       263.69 o                         
   8  -5  -5        487.78        408.16        59.60 o                         
  -8   5   5        487.78        453.43        51.46 o                         
   7  -5  -5       4271.34       4401.52       117.83 o                         
  -7   5   5       4271.34       4449.53       117.26 o                         
   6  -5  -5         22.42         36.29        26.23 o                         
  -6   5   5         22.42         32.61        22.67 o                         
   5  -5  -5       2156.92       2162.79        68.15 o                         
  -5   5   5       2156.92       2050.91        46.25 o                         
   4  -5  -5       5250.37       5174.31       108.55 o                         
  -4   5   5       5250.37       5224.00        83.63 o                         
   3  -5  -5      10640.05      11365.77       344.60 o                         
   2  -5  -5       2335.97       2354.12        54.52 o                         
  -2   5   5       2335.97       2229.22        45.86 o                         
   1  -5  -5      13344.93       7199.23       325.74 o                         
   0  -5  -5       7777.69       7962.60       131.63 o                         
   0   5   5       7777.69       8050.03       142.17 o                         
  -1  -5  -5       4912.38       4981.16       153.87 o                         
  -1  -5  -5       8128.68       7617.15       347.80 o                         
   1   5   5       4912.38       4979.10       124.73 o                         
  -2  -5  -5       3160.80       2309.68       152.84 o                         
  -3  -5  -5       2197.10       2163.80        73.42 o                         
   3   5   5       2197.10       2316.00        86.30 o                         
  -4  -5  -5       8555.62       7512.36       206.42 o                         
   4   5   5       8555.62       8535.78       252.64 o                         
  -5  -5  -5        206.59        129.15        51.70 o                         
   5   5   5        206.59        229.37        50.03 o                         
  -6  -5  -5        699.66        860.46        86.91 o                         
   6   5   5        699.66        693.91        89.46 o                         
  -7  -5  -5        866.40        837.07        85.30 o                         
   7   5   5        866.40        895.66        80.39 o                         
  11  -6  -5        989.72       1330.86       253.51 o                         
  10  -6  -5        973.23       1049.34       118.84 o                         
   9  -6  -5       2653.92       2587.04       242.69 o                         
   9  -6  -5       1191.44       1102.40       181.25 o                         
   8  -6  -5        824.35        922.75       142.39 o                         
   7  -6  -5       1061.44       1148.81        63.84 o                         
  -7   6   5       1061.44       1086.94        55.63 o                         
   6  -6  -5        557.42        571.74       121.23 o                         
   5  -6  -5        450.80        384.04        42.88 o                         
  -5   6   5        450.80        511.90        28.41 o                         
   4  -6  -5       5105.75       5247.29       103.95 o                         
  -4   6   5       5105.75       5072.80       106.88 o                         
   3  -6  -5       8323.00       8414.34       146.34 o                         
  -3   6   5       8323.00       8110.67       143.96 o                         
   2  -6  -5       2378.31       2490.97        60.78 o                         
  -2   6   5       2378.31       2555.57        67.33 o                         
   1  -6  -5       3327.63       3358.57        81.55 o                         
  -1   6   5       3327.63       3138.04        71.10 o                         
   0  -6  -5      25420.60      26466.04       590.01 o                         
   0   6   5      25420.60      26064.16       950.55 o                         
  -1  -6  -5       3597.83       3641.34        85.66 o                         
   1   6   5       3597.83       3531.61        81.29 o                         
  -2  -6  -5       1973.95       1691.56       102.59 o                         
   2   6   5       1973.95       1644.26       143.18 o                         
  -3  -6  -5       2943.02       3016.27       193.94 o                         
   3   6   5       2943.02       3071.68       135.43 o                         
  -4  -6  -5       1492.15       1254.11       178.83 o                         
   4   6   5       1492.15       1689.83       183.81 o                         
  -5  -6  -5        103.54        267.91       150.11 o                         
   5   6   5        103.54        131.91        94.45 o                         
  -6  -6  -5         94.15        144.54        93.70 o                         
   6   6   5         94.15        161.35        71.52 o                         
  11  -7  -5        618.55        623.41        74.65 o                         
 -11   7   5        618.55        554.41       105.35 o                         
  10  -7  -5       3348.09       3524.35       157.56 o                         
   9  -7  -5       1743.24       1804.42       106.60 o                         
  -9   7   5       1743.24       1721.28       101.19 o                         
   8  -7  -5        839.62       1016.46       183.03 o                         
   7  -7  -5         55.64         67.69        79.56 o                         
   6  -7  -5       2107.46       2156.77       278.25 o                         
   6  -7  -5       1931.29       1909.59       200.43 o                         
   5  -7  -5       1852.69       1870.11       155.78 o                         
   4  -7  -5        907.30       1012.13        52.03 o                         
  -4   7   5        907.30        950.98        43.69 o                         
   3  -7  -5      18533.03      18735.54       444.11 o                         
   2  -7  -5       1271.07       1347.89        55.78 o                         
  -2   7   5       1271.07       1293.86        51.45 o                         
   1  -7  -5        389.45        407.21        39.42 o                         
  -1   7   5        389.45        493.82        42.26 o                         
   0  -7  -5      13526.64      13689.16       222.87 o                         
   0   7   5      13526.64      13366.47       235.48 o                         
  -1  -7  -5       1752.49       1724.72        62.81 o                         
   1   7   5       1752.49       1720.24        59.02 o                         
  -2  -7  -5         21.76          8.28        39.31 o                         
   2   7   5         21.76         19.77        29.08 o                         
  -3  -7  -5       8952.21       9485.79       238.73 o                         
   3   7   5       8952.21       9454.09       211.42 o                         
  -4  -7  -5        209.82        183.01        50.24 o                         
   4   7   5        209.82        142.58        52.94 o                         
  -5  -7  -5        272.05        403.67       156.35 o                         
   5   7   5        272.05        297.99       103.63 o                         
  11  -8  -5       3094.96       3635.26       169.37 o                         
 -11   8   5       3094.96       3174.74       144.45 o                         
  10  -8  -5         47.12        -42.54        65.13 o                         
 -10   8   5         47.12        115.06        56.92 o                         
   9  -8  -5       2865.92       3250.58       146.21 o                         
  -9   8   5       2865.92       2996.71       133.13 o                         
   8  -8  -5       3599.69       3654.49       124.40 o                         
  -8   8   5       3599.69       3476.38       112.65 o                         
   7  -8  -5       2298.82       2396.72       107.49 o                         
  -7   8   5       2298.82       2312.60       104.46 o                         
   6  -8  -5       3008.77       2967.48       108.24 o                         
  -6   8   5       3008.77       2844.67        72.44 o                         
   5  -8  -5        610.95        620.32        84.65 o                         
   4  -8  -5        272.33        353.67        49.08 o                         
   3  -8  -5      13470.31      13688.45       349.77 o                         
   2  -8  -5        738.35        719.29        96.39 o                         
   1  -8  -5        229.86        218.48        36.42 o                         
  -1   8   5        229.86        234.36        38.47 o                         
   0  -8  -5      19006.76      18875.12       447.68 o                         
   0   8   5      19006.76      19069.88       508.17 o                         
  -1  -8  -5         16.82         13.81        35.13 o                         
   1   8   5         16.82         84.81        34.98 o                         
  -2  -8  -5        333.47        238.16        68.48 o                         
   2   8   5        333.47        384.02        65.55 o                         
  -3  -8  -5       3001.32       2799.15       112.50 o                         
   3   8   5       3001.32       3019.16       106.12 o                         
  -4  -8  -5       1120.84       1289.67        84.97 o                         
   4   8   5       1120.84       1210.49        79.94 o                         
  10  -9  -5       1412.53       1380.01       144.60 o                         
   9  -9  -5         75.91        -24.20        66.22 o                         
  -9   9   5         75.91         22.90        75.18 o                         
   8  -9  -5       2468.49       2727.29       115.24 o                         
  -8   9   5       2468.49       2597.97        98.89 o                         
   7  -9  -5        272.86        341.59        58.39 o                         
  -7   9   5        272.86        271.93        38.23 o                         
   6  -9  -5        845.13        937.66        68.56 o                         
  -6   9   5        845.13        863.50        59.28 o                         
   5  -9  -5         42.25         43.73        40.05 o                         
  -5   9   5         42.25         71.53        35.96 o                         
   4  -9  -5       4972.46       5265.54       154.66 o                         
  -4   9   5       4972.46       4861.45       142.61 o                         
   3  -9  -5       5768.06       5753.10       139.34 o                         
  -3   9   5       5768.06       5684.66       156.82 o                         
   2  -9  -5        446.32        412.65        67.39 o                         
  -2   9   5        446.32        331.01        67.86 o                         
   1  -9  -5        589.99        515.91        47.04 o                         
  -1   9   5        589.99        555.23        51.69 o                         
   0  -9  -5      11158.44      11865.86       284.74 o                         
   0   9   5      11158.44      10902.06       327.91 o                         
  -1  -9  -5        452.68        512.17       124.64 o                         
   1   9   5        452.68        387.86        75.99 o                         
  -2  -9  -5        278.75        359.96        58.47 o                         
   2   9   5       1094.89       1374.91       215.94 o                         
  -3  -9  -5       2254.65       2337.19       173.18 o                         
   3   9   5       2254.65       2118.89       112.61 o                         
   9 -10  -5         67.90         -1.35        69.84 o                         
   8 -10  -5       1384.06       1660.47       156.56 o                         
   8 -10  -5       5019.69       4283.18       258.66 o                         
   7 -10  -5       2674.72       2770.13       119.09 o                         
   6 -10  -5        946.37       1068.01        85.32 o                         
  -6  10   5        946.37       1097.93        82.44 o                         
   5 -10  -5        140.76        207.13        89.18 o                         
  -5  10   5        140.76        128.01        61.24 o                         
   4 -10  -5       1464.57       1715.00        94.20 o                         
  -4  10   5       1464.57       1738.98        84.15 o                         
   3 -10  -5       3888.95       4146.62       136.71 o                         
  -3  10   5       3888.95       4176.28       135.01 o                         
   2 -10  -5       1569.12       1427.11        68.58 o                         
  -2  10   5       1569.12       1352.98        77.41 o                         
   1 -10  -5       3094.61       3502.01       105.33 o                         
  -1  10   5       3094.61       3150.27       123.83 o                         
   0 -10  -5       4411.83       4421.58       120.33 o                         
   0  10   5       4411.83       4452.27       146.09 o                         
  -1 -10  -5       2881.65       3246.98       151.46 o                         
   1  10   5       2881.65       3433.61       145.54 o                         
   8 -11  -5        456.24        359.30        62.83 o                         
   7 -11  -5       2969.90       2598.28       149.75 o                         
   6 -11  -5        173.89        250.64       104.25 o                         
   6 -11  -5        223.04        168.65       126.67 o                         
  -6  11   5        223.04         38.17        27.92 o                         
   5 -11  -5        193.93        315.69        78.29 o                         
   5 -11  -5        364.17        215.77       237.38 o                         
  -5  11   5        364.17        263.12       106.81 o                         
   4 -11  -5       7669.25       8788.40       235.48 o                         
  -4  11   5       7669.25       7854.57       384.92 o                         
   3 -11  -5       1001.95       1027.60        92.91 o                         
  -3  11   5       1001.95       1194.55        90.95 o                         
   2 -11  -5       2143.04       2249.28       114.52 o                         
  -2  11   5       2143.04       2048.65       110.93 o                         
   1 -11  -5       1171.31       1132.49        79.81 o                         
  -1  11   5       1171.31       1136.80        79.99 o                         
  -5  12   5        627.21        713.94       113.34 o                         
   0  12  -6       1180.69       1240.08       102.15 o                         
   0 -12   6       1180.69       1199.94       125.55 o                         
  -1  12  -6       3077.48       3165.72       156.03 o                         
   1 -12   6       3077.48       3338.42       185.40 o                         
  -2  12  -6        249.83        354.96        86.54 o                         
   2 -12   6        249.83        265.02       113.14 o                         
  -3  12  -6        559.52        615.07        63.18 o                         
   3 -12   6        559.52        651.82        80.86 o                         
  -4  12  -6       9306.99       9736.99       459.09 o                         
   4 -12   6       9306.99       9583.61       274.59 o                         
  -5  12  -6        766.30        815.01        58.76 o                         
   5 -12   6        766.30        764.89        86.13 o                         
  -6  12  -6         79.14        112.98        65.95 o                         
   6 -12   6         79.14        109.36        88.65 o                         
  -7  12  -6        344.39        368.93        68.99 o                         
   7 -12   6        344.39        482.47        80.82 o                         
   2  11  -6       3955.08       4150.44       152.58 o                         
  -2 -11   6       3955.08       4622.07       197.46 o                         
   1  11  -6         93.99        169.11        53.91 o                         
  -1 -11   6         93.99         -2.90       101.59 o                         
   0  11  -6       3609.97       3806.16       141.09 o                         
   0 -11   6       3609.97       4232.58       207.67 o                         
  -1  11  -6       2675.94       2409.68       106.15 o                         
   1 -11   6       2675.94       2723.71       109.85 o                         
  -2  11  -6       1604.23       1598.24       101.84 o                         
   2 -11   6       1604.23       1675.31       218.02 o                         
  -3  11  -6       2367.29       2280.47       114.13 o                         
   3 -11   6       2341.27       2644.33       154.96 o                         
  -4  11  -6       1585.44       1612.70        73.11 o                         
   4 -11   6       1585.44       1888.25       108.84 o                         
  -5  11  -6       5338.30       5681.11       146.14 o                         
   5 -11   6       5338.30       3999.53       315.10 o                         
  -6  11  -6        323.62        299.26        51.92 o                         
   6 -11   6        323.62        348.46        71.51 o                         
  -7  11  -6       1011.47       1399.58       118.94 o                         
   7 -11   6       1011.47       1062.86       128.57 o                         
  -8  11  -6       1718.15       1515.69        87.77 o                         
   8 -11   6       1718.15       1515.84        95.55 o                         
   4  10  -6         50.93         86.44        46.17 o                         
  -4 -10   6         50.93        151.04        74.62 o                         
   3  10  -6       5249.12       5520.60       155.00 o                         
  -3 -10   6       5249.12       6161.95       227.92 o                         
   2  10  -6         63.83         22.29        39.94 o                         
  -2 -10   6         63.83        189.77       109.60 o                         
   1  10  -6       3133.29       3263.92       103.87 o                         
  -1 -10   6       3133.29       3417.73       170.39 o                         
   0  10  -6       5249.55       5209.70       131.82 o                         
   0 -10   6       5249.55       5318.63       149.98 o                         
  -1  10  -6       4795.87       5019.00       156.95 o                         
   1 -10   6       4795.87       5642.09       149.24 o                         
  -2  10  -6       3869.00       3805.31       105.33 o                         
   2 -10   6       3869.00       3845.30       121.84 o                         
  -3  10  -6       1223.73       1313.24        74.65 o                         
   3 -10   6       1223.73       1395.67       194.68 o                         
  -4  10  -6       1701.05       1739.22        71.38 o                         
   4 -10   6       1701.05       1600.34        98.97 o                         
  -5  10  -6       5792.77       6350.85       176.63 o                         
  -6  10  -6       3057.18       3793.52       170.29 o                         
   6 -10   6         12.94          6.22        50.66 o                         
  -7  10  -6        348.43        276.21        85.94 o                         
   7 -10   6        112.66        155.88        55.78 o                         
  -8  10  -6       1849.94       1934.02       141.09 o                         
  -9  10  -6       1010.46        965.99       129.64 o                         
   9 -10   6       1010.46        831.99        92.83 o                         
   5   9  -6        906.74        813.49       186.17 o                         
  -5  -9   6        906.74        964.89       145.63 o                         
   4   9  -6         94.92        103.88        45.87 o                         
  -4  -9   6        734.01       1151.21       144.83 o                         
  -4  -9   6         94.92        163.47       139.57 o                         
   3   9  -6       4553.29       4673.67       128.67 o                         
  -3  -9   6       4934.75       5063.14       211.58 o                         
  -3  -9   6       4553.29       4566.39       355.64 o                         
   2   9  -6       1143.84       1342.07       111.17 o                         
  -2  -9   6       1143.84       1319.45       188.84 o                         
   1   9  -6       3382.13       3350.61        88.44 o                         
  -1  -9   6       3382.13       3758.00       166.07 o                         
   0   9  -6       7151.68       7575.60       172.58 o                         
   0  -9   6       7151.68       7698.34       186.62 o                         
  -1   9  -6         12.36         37.74        24.27 o                         
   1  -9   6         12.36         68.18        42.90 o                         
  -2   9  -6       9222.77       9619.12       202.92 o                         
   2  -9   6       9222.77       9746.66       219.79 o                         
  -3   9  -6       1305.05       1437.89        61.06 o                         
   3  -9   6       1305.05       1449.48        74.85 o                         
  -4   9  -6        127.66        162.22        45.18 o                         
   4  -9   6        127.66        175.03        60.77 o                         
  -5   9  -6       4847.17       4760.23       117.51 o                         
   5  -9   6       4847.17       4713.31       141.43 o                         
  -6   9  -6       4063.03       4643.54       137.94 o                         
   6  -9   6       4063.03       4651.28       224.27 o                         
  -7   9  -6         92.84        -23.11        44.02 o                         
   7  -9   6         92.84         15.92        50.22 o                         
  -8   9  -6       3599.26       3424.38       148.64 o                         
  -9   9  -6       1669.87       1882.36       198.08 o                         
   9  -9   6       1669.87       1601.26       137.17 o                         
   6   8  -6       2158.31       2395.61       119.31 o                         
  -6  -8   6       2158.31       1861.47       146.17 o                         
   5   8  -6        960.38        976.58        75.09 o                         
  -5  -8   6        960.38       1028.95        83.57 o                         
   4   8  -6       3585.96       3761.56       116.12 o                         
  -4  -8   6       3585.96       4029.54       150.95 o                         
   3   8  -6       5101.47       5120.87       115.65 o                         
  -3  -8   6       5101.47       4792.78       162.83 o                         
   2   8  -6       2027.08       2132.55       122.54 o                         
  -2  -8   6       2027.08       1881.27       111.06 o                         
   1   8  -6       4286.47       4404.32        90.83 o                         
  -1  -8   6       4286.47       4551.14       115.89 o                         
   0   8  -6       3543.06       3637.20        85.53 o                         
   0  -8   6       3543.06       3797.12       154.29 o                         
  -1   8  -6       3553.50       3693.35        88.69 o                         
  -2   8  -6       5642.35       5582.63       127.98 o                         
   2  -8   6       5642.35       5761.35       144.41 o                         
  -3   8  -6       1188.24       1246.08        63.54 o                         
   3  -8   6       1188.24        645.57       105.13 o                         
  -4   8  -6        225.80        214.85        33.60 o                         
   4  -8   6        225.80        275.78        40.15 o                         
  -5   8  -6       3789.39       4052.04       101.62 o                         
   5  -8   6       3789.39       3625.53       102.40 o                         
  -6   8  -6       1269.59       1344.87        59.63 o                         
   6  -8   6       1269.59       1334.05        74.37 o                         
  -7   8  -6        182.97        202.32        47.43 o                         
   7  -8   6        182.97        161.13        61.49 o                         
  -8   8  -6        352.58        409.35        45.20 o                         
   8  -8   6        352.58        385.61        66.50 o                         
  -9   8  -6      10220.33      10528.47       335.54 o                         
   9  -8   6      10220.33      10070.23       568.65 o                         
 -10   8  -6        127.95        237.92        74.18 o                         
  10  -8   6        127.95        151.81        65.16 o                         
   7   7  -6        106.21         81.64       103.31 o                         
  -7  -7   6        106.21        199.48       121.28 o                         
   6   7  -6        584.31        538.41        56.25 o                         
  -6  -7   6        584.31        642.38        78.24 o                         
   5   7  -6       3034.29       2901.88       119.78 o                         
  -5  -7   6       3034.29       3197.36       129.82 o                         
   4   7  -6       1043.88       1098.79        54.02 o                         
  -4  -7   6       1043.88       1028.96        75.87 o                         
   3   7  -6       4706.39       4894.54       109.59 o                         
  -3  -7   6       4706.39       5040.51       155.18 o                         
   2   7  -6      10214.98      10352.58       190.71 o                         
  -2  -7   6      10214.98      10605.04       211.29 o                         
   1   7  -6      14404.85      14891.25       290.89 o                         
  -1  -7   6      14404.85      15724.98       366.62 o                         
   0   7  -6       3881.97       3913.81        77.41 o                         
   0  -7   6       3881.97       4177.03       103.14 o                         
  -1   7  -6       9913.79      10139.11       163.80 o                         
  -2   7  -6       5799.92       5429.21        97.48 o                         
   2  -7   6       5799.92       5626.75       123.29 o                         
  -3   7  -6        509.17        485.65        45.63 o                         
   3  -7   6         15.19         32.94        30.94 o                         
  -4   7  -6        612.45        739.99        62.55 o                         
  -4   7  -6        535.06        582.89        86.97 o                         
   4  -7   6        535.06        579.00        60.51 o                         
  -5   7  -6       1720.36       1724.70        54.16 o                         
   5  -7   6       1720.36       1651.19        65.68 o                         
  -6   7  -6      10120.35       8850.63       263.35 o                         
  -7   7  -6        123.39         68.92        32.42 o                         
   7  -7   6        123.39         95.96        42.46 o                         
  -8   7  -6       1201.13       1267.75       136.74 o                         
   8  -7   6       1201.13       1244.58       112.16 o                         
  -9   7  -6       4322.42       4448.97       181.48 o                         
   9  -7   6       4322.42       4071.62       157.26 o                         
 -10   7  -6        594.91        603.20       167.84 o                         
  10  -7   6        594.91        520.81        76.14 o                         
   8   6  -6         26.45         35.18        54.57 o                         
  -8  -6   6         26.45         57.65        55.22 o                         
   7   6  -6        763.31        710.79       207.14 o                         
  -7  -6   6        763.31        719.22       302.43 o                         
   6   6  -6        884.46       1007.78       190.45 o                         
  -6  -6   6        884.46        887.50       278.78 o                         
   5   6  -6       3863.66       4062.30       115.74 o                         
  -5  -6   6       3863.66       4098.61       176.92 o                         
   4   6  -6       3796.71       3931.39       158.91 o                         
  -4  -6   6       3796.71       4008.35       139.86 o                         
   3   6  -6        663.08        749.69        45.09 o                         
  -3  -6   6        663.08        689.69        46.79 o                         
   2   6  -6      36445.24      36824.01       683.00 o                         
  -2  -6   6      36445.24      38641.20       655.94 o                         
   1   6  -6       3360.86       3420.46        75.72 o                         
  -1  -6   6       3360.86       3504.61        89.71 o                         
   0   6  -6        314.82        472.30        27.76 o                         
   0  -6   6        314.82        411.90        35.80 o                         
  -1   6  -6      17342.34      16675.70       253.17 o                         
   1  -6   6      17342.34      16973.67       280.41 o                         
  -2   6  -6       8231.88       8693.44       135.17 o                         
   2  -6   6       8231.88       7608.17       223.83 o                         
  -3   6  -6        679.67        801.79        31.21 o                         
   3  -6   6        679.67        697.50        41.19 o                         
  -4   6  -6       1352.01       1282.56        62.11 o                         
  -5   6  -6         97.18        124.31        23.99 o                         
   5  -6   6         97.18        108.39        28.01 o                         
   6  -6   6       2485.17       2675.05        94.32 o                         
   7  -6   6        688.65        656.42        52.24 o                         
  -8   6  -6        179.84        146.90        98.22 o                         
   8  -6   6        179.84        200.69        54.20 o                         
   9  -6   6       4723.31       4722.49       358.62 o                         
 -10   6  -6        929.52        887.08        92.50 o                         
  10  -6   6        929.52        906.04        83.75 o                         
   8   5  -6        245.09        271.55        75.01 o                         
  -8  -5   6        245.09        -38.90        72.22 o                         
   7   5  -6        374.28        409.83        53.04 o                         
  -7  -5   6        374.28        370.09        71.27 o                         
   6   5  -6       1499.76       1830.28       196.67 o                         
  -6  -5   6       1499.76       1518.14       281.30 o                         
   5   5  -6       9437.77       9205.67       194.46 o                         
  -5  -5   6       9437.77       9476.92       238.65 o                         
  -4  -5   6        564.66        624.38       193.82 o                         
   3   5  -6        552.88        579.01        36.69 o                         
  -3  -5   6        566.46        454.09        84.65 o                         
   2   5  -6      28360.21      28191.29       456.89 o                         
  -2  -5   6      28360.21      28450.88       494.61 o                         
  -1  -5   6       1450.83       1430.17        61.47 o                         
   0   5  -6        487.82        588.02        27.76 o                         
   0  -5   6        487.82        563.80        30.41 o                         
  -1   5  -6      21717.67      22033.51       325.14 o                         
  -2   5  -6        127.88        153.59        15.60 o                         
   2  -5   6        127.88        151.46        19.83 o                         
  -3   5  -6       1733.67       1818.16        44.40 o                         
   3  -5   6       1733.67       1856.67        45.84 o                         
  -4   5  -6        726.34        750.35        29.04 o                         
   4  -5   6        726.34        778.47        41.68 o                         
  -5   5  -6       3092.50       3269.10        63.21 o                         
   5  -5   6       3092.50       3062.26       170.47 o                         
  -6   5  -6       1293.15       1344.07        52.16 o                         
   6  -5   6       1293.15       1352.51        57.44 o                         
  -8   5  -6        320.28        371.62        60.63 o                         
   8  -5   6        320.28        328.11        44.38 o                         
   9  -5   6       4073.84       3696.34       313.53 o                         
 -10   5  -6       3019.15       3101.29       246.45 o                         
  10  -5   6       3019.15       3011.06       289.57 o                         
   9   4  -6       1477.37       1539.94        95.53 o                         
  -9  -4   6       1477.37       1698.21       138.61 o                         
   8   4  -6        699.22        641.71        64.18 o                         
  -8  -4   6        699.22        625.91        82.70 o                         
   7   4  -6        195.57        112.56        62.32 o                         
  -7  -4   6        195.57         96.34        55.53 o                         
   6   4  -6       1850.81       1738.58        68.60 o                         
  -6  -4   6       1850.81       1760.00       108.62 o                         
   5   4  -6      17251.22      17505.71       679.71 o                         
  -5  -4   6      17251.22      18243.68       519.45 o                         
   4   4  -6         71.06         44.95        24.73 o                         
  -4  -4   6         71.06         63.10        31.68 o                         
  -3  -4   6       4016.44       4075.87       116.87 o                         
   2   4  -6      23512.69      23179.48       371.19 o                         
  -2  -4   6      23512.69      22686.20       401.33 o                         
   1   4  -6        143.26        105.63        41.68 o                         
  -1  -4   6        895.30        795.01        34.21 o                         
   0   4  -6       2786.00       2833.10        59.43 o                         
   0  -4   6       2786.00       2529.69        61.63 o                         
  -1   4  -6      20833.18      20082.83       275.58 o                         
   1  -4   6      20833.18      20273.87       316.21 o                         
  -2   4  -6      12295.52      13275.86       243.94 o                         
   2  -4   6       3676.49       4375.78        96.75 o                         
  -3   4  -6        442.57        502.83        22.47 o                         
   3  -4   6        442.57        425.69        24.47 o                         
  -4   4  -6       4021.38       4029.79       189.85 o                         
  -5   4  -6        421.51        439.90        26.95 o                         
   5  -4   6        421.51        478.79        26.84 o                         
  -6   4  -6        551.65        583.88        37.86 o                         
   6  -4   6        551.65        510.66        40.33 o                         
  -7   4  -6       4430.93       4347.67       124.05 o                         
   7  -4   6       4430.93       4566.80       115.03 o                         
  -8   4  -6       3425.97       3662.27       141.95 o                         
   8  -4   6       3425.97       3158.01        95.56 o                         
  -9   4  -6        680.30        698.55        55.99 o                         
   9  -4   6        680.30        703.69        51.49 o                         
 -10   4  -6       5990.66       6140.28       364.91 o                         
  10  -4   6       5990.66       6402.91       430.37 o                         
  10   3  -6        807.80        819.81        63.15 o                         
 -10  -3   6        807.80        918.65        97.08 o                         
   9   3  -6        385.48        500.68        83.09 o                         
  -9  -3   6        385.48        451.33       193.71 o                         
   8   3  -6       1919.09       1955.43       212.96 o                         
  -8  -3   6       1919.09       1782.71       267.50 o                         
   7   3  -6         23.38          6.11        31.00 o                         
  -7  -3   6         23.38        -19.35        44.63 o                         
   6   3  -6       9182.89       4494.63       218.93 o                         
   5   3  -6       7175.09       6990.27       128.71 o                         
  -5  -3   6       7175.09       7373.55       230.43 o                         
   4   3  -6       2238.33       2170.38        50.84 o                         
  -4  -3   6       2238.33       2070.74        78.51 o                         
   3   3  -6       7454.19       7321.99       128.86 o                         
  -3  -3   6       7454.19       7335.16       123.70 o                         
   2   3  -6      50720.65      45273.07      1205.53 o                         
  -2  -3   6      50720.65      49857.79       813.94 o                         
   1   3  -6       5544.84       5489.73        96.71 o                         
  -1  -3   6       5544.84       5271.76        96.67 o                         
  -1   3  -6      18168.02      17603.68       264.52 o                         
   1  -3   6      18168.02      18235.52       279.19 o                         
  -2   3  -6       1689.71       1580.17        92.24 o                         
  -2   3  -6       1841.86       1656.91        97.79 o                         
   2  -3   6       1689.71       1648.49        42.19 o                         
  -3   3  -6        360.50        389.06        18.63 o                         
   3  -3   6        360.50        379.63        21.27 o                         
  -4   3  -6       4082.20       4413.23        69.89 o                         
   4  -3   6       4082.20       4522.46        80.71 o                         
  -5   3  -6      13570.69      12743.19       489.75 o                         
   5  -3   6       2180.82       2283.20        61.02 o                         
  -6   3  -6         67.28         99.61        21.93 o                         
   6  -3   6         67.28         71.08        20.52 o                         
  -8   3  -6       1046.25       1026.13        61.26 o                         
   8  -3   6       1046.25       1150.15        60.12 o                         
  -9   3  -6        987.80        906.70        63.53 o                         
   9  -3   6        987.80        891.74        59.01 o                         
 -10   3  -6       5230.00       5212.68       197.46 o                         
  10  -3   6       5230.00       5337.49       135.82 o                         
  10   2  -6       2069.84       2125.24       110.48 o                         
 -10  -2   6       2069.84       2354.71       341.66 o                         
   9   2  -6       1397.08       1474.42        81.99 o                         
  -9  -2   6       1397.08       1509.31       114.69 o                         
   8   2  -6        360.06        294.37       116.94 o                         
  -8  -2   6        360.06        374.51       250.80 o                         
   7   2  -6       1044.82       1101.53        58.43 o                         
  -7  -2   6       1044.82        950.23       182.84 o                         
   6   2  -6       9430.52       9613.02       189.30 o                         
  -6  -2   6       9430.52       9704.41       312.12 o                         
   5   2  -6       5001.28       4832.13       141.06 o                         
  -5  -2   6      14063.03      15303.91       807.55 o                         
   4   2  -6       8144.88       8072.07       129.21 o                         
  -4  -2   6       8144.88       8166.63       132.86 o                         
  -3  -2   6      20182.02      18572.80       444.00 o                         
   2   2  -6      12284.19      11742.76       193.17 o                         
  -2  -2   6      12284.19      11281.27       208.48 o                         
  -1  -2   6      26444.62      25102.65       523.59 o                         
   0   2  -6       3899.30       3852.77        66.40 o                         
   0  -2   6       3899.30       3994.51        70.36 o                         
  -1   2  -6      12802.62      12481.77       190.52 o                         
  -2   2  -6       8384.51       8297.90       120.29 o                         
   2  -2   6       8384.51       8279.11       119.37 o                         
  -3   2  -6       3105.01       3280.26       108.15 o                         
  -4   2  -6         62.00         70.89        12.35 o                         
   4  -2   6         62.00         94.40        11.62 o                         
   5  -2   6       1536.04       1827.90       101.93 o                         
  -6   2  -6       2676.46       2920.46        87.20 o                         
   6  -2   6       2676.46       2878.02        72.92 o                         
  -7   2  -6       4625.94       4790.08       215.67 o                         
   7  -2   6       4625.94       4962.55       135.42 o                         
  -9   2  -6        404.14        444.60       112.70 o                         
   9  -2   6        404.14        423.23        57.43 o                         
  10   1  -6        429.39        489.36        57.97 o                         
 -10  -1   6        429.39        446.07        47.81 o                         
   9   1  -6       3676.10       3857.13       108.81 o                         
  -9  -1   6       3676.10       3744.93       106.39 o                         
   8   1  -6        260.89        273.77        36.73 o                         
  -8  -1   6        260.89        267.07        36.42 o                         
  -7  -1   6        490.55       1364.53       234.52 o                         
   6   1  -6       9471.49       9267.57       165.28 o                         
  -6  -1   6       9471.49       9300.71       171.15 o                         
   5   1  -6         77.70         92.95        25.56 o                         
  -5  -1   6       4006.56       4154.40       166.13 o                         
   4   1  -6      18119.41      18125.02       272.55 o                         
  -4  -1   6      18119.41      18150.07       341.00 o                         
   3   1  -6      12054.77      11898.52       196.00 o                         
  -3  -1   6      12054.77      11447.10       180.37 o                         
   2   1  -6       1247.17       1181.29        27.06 o                         
  -2  -1   6       1247.17       1187.17        40.99 o                         
  -2  -1   6       2691.35        891.81        47.93 o                         
   1   1  -6      23873.59      23585.08       351.80 o                         
  -1  -1   6      23873.59      23992.91       359.55 o                         
   0   1  -6       1561.26       1494.95        41.42 o                         
   0  -1   6       1561.26       1505.64        37.65 o                         
  -1   1  -6       2150.69       2049.93        36.08 o                         
   1  -1   6       2150.69       2100.54        40.00 o                         
  -2   1  -6      12376.12      11991.66       225.98 o                         
  -3   1  -6       3240.64       3066.21        48.39 o                         
   3  -1   6       3240.64       3222.80        57.79 o                         
  -4   1  -6        621.18        576.56        20.52 o                         
   4  -1   6        621.18        667.11        25.74 o                         
  -5   1  -6        615.77        632.34        32.49 o                         
   5  -1   6        615.77        644.10        30.94 o                         
  -6   1  -6      18808.10      16404.21       650.55 o                         
  -7   1  -6       3979.36       3956.79       141.98 o                         
   7  -1   6       3979.36       4045.86        95.10 o                         
  -8   1  -6        265.91        276.79        88.40 o                         
  -9   1  -6       1750.73       1634.12       173.19 o                         
   9  -1   6       1750.73       1857.15       150.13 o                         
 -10   1  -6       4100.72       4284.51       297.35 o                         
  11   0  -6         14.30        -82.75        82.75 o                         
 -11   0   6         14.30        -16.76        63.36 o                         
  10   0  -6        779.78        938.96       109.41 o                         
 -10   0   6        779.78        827.89       241.67 o                         
   9   0  -6       3893.00       4068.08        94.98 o                         
  -9   0   6       3893.00       3942.78       108.37 o                         
   8   0  -6       1810.27       1760.83       143.63 o                         
  -8   0   6       1810.27       1739.67        96.42 o                         
   7   0  -6       3984.16       3956.86        85.13 o
[truncated: 508,438 more chars]
